# Supplementary material for: Deconvolution of Transcriptional Networks in Post-Traumatic Stress Disorder Uncovers Master Regulators Driving Innate Immune System Function
Source: Sci Rep. 2017 Nov 3;7:14486. doi: 10.1038/s41598-017-15221-y (PMC5670244; doi:10.1038/s41598-017-15221-y)
Supplement: Supplementary file 2 — Supplementary Table 1 [file 41598_2017_15221_MOESM2_ESM.xlsx]

## Sheet: Sheet1
Connections	Gene	Hub	Transcript ID	MI	Transcript ID	MI
1396	PKHD1	8126954	7897997	0.467085	7898002	0.482534	7898007	0.514899	7898012	0.510572	7898020	0.499325	7898030	0.436707	7898034	0.499325	7898040	0.510572	7898052	0.456494	7898112	0.437255	7898263	0.456609	7898736	0.354447	7899688	0.443547	7900911	0.457831	7901052	0.46171	7901272	0.478203	7901497	0.428878	7901720	0.495214	7901732	0.463976	7901969	0.420725	7901982	0.412384	7902127	0.43215	7902158	0.416345	7902518
1297	LMO3	7961580	7896740	0.47948	7898007	0.490914	7898012	0.476054	7898020	0.464752	7898026	0.464549	7898034	0.464752	7898040	0.476054	7898048	0.487052	7898881	0.446982	7899018	0.436614	7899134	0.428719	7899654	0.417174	7899813	0.449484	7899957	0.441268	7900911	0.443251	7901272	0.505563	7901732	0.437698	7901883	0.416141	7902353	0.424728	7902518	0.464565	7903227	0.477017	7903478	0.491137	7903490	0.48932	7903945
1221	SIX4	7979510	7897997	0.467327	7898002	0.479143	7898020	0.507964	7898026	0.427739	7898030	0.42542	7898034	0.507964	7898048	0.453812	7898052	0.433634	7898112	0.445101	7898192	0.447783	7898833	0.468171	7899018	0.438552	7899504	0.432431	7899688	0.474647	7899813	0.438457	7899943	0.449751	7901272	0.464653	7901867	0.448166	7901915	0.423013	7902382	0.446774	7902518	0.459836	7903227	0.49344	7903519	0.444994	7903667
1199	ADAMTS19	8107823	7896740	0.453287	7897978	0.444586	7898007	0.482541	7898012	0.469503	7898020	0.464436	7898030	0.45371	7898034	0.464436	7898040	0.469503	7898052	0.448772	7898263	0.433985	7898833	0.452418	7898939	0.400298	7899134	0.42221	7900911	0.458275	7901052	0.432779	7901272	0.463448	7901720	0.479044	7901982	0.41188	7902127	0.42416	7902518	0.483664	7902565	0.498601	7902623	0.481347	7902702	0.40475	7902810
1186	NOC3L	7935146	7896744	0.436466	7898020	0.463681	7898030	0.418665	7898034	0.463681	7898048	0.437301	7898112	0.425328	7898833	0.456503	7898881	0.439784	7899018	0.487578	7899688	0.457807	7899737	0.427734	7899813	0.500805	7899943	0.459826	7899957	0.463776	7900201	0.469008	7900576	0.421182	7901272	0.479265	7901299	0.499843	7901557	0.37263	7902382	0.464751	7902518	0.436131	7902934	0.447703	7903239	0.477594	7903281
1176	NR2C1	7965523	7897997	0.479586	7898002	0.45133	7898020	0.49983	7898026	0.435506	7898034	0.49983	7898048	0.448907	7898112	0.445668	7898833	0.451414	7899018	0.463984	7899688	0.451808	7899943	0.478708	7899957	0.454801	7901052	0.469724	7901272	0.470212	7901299	0.490467	7901867	0.466645	7901915	0.430998	7902992	0.475776	7903239	0.450689	7903281	0.450336	7903519	0.438469	7903530	0.422065	7903667	0.443793	7903717
1152	FBN1	7988467	7896740	0.483698	7897978	0.473819	7897997	0.459795	7898002	0.455341	7898007	0.500894	7898012	0.490964	7898020	0.504627	7898026	0.45882	7898034	0.504627	7898040	0.490964	7898048	0.474544	7898833	0.45064	7899688	0.445346	7899957	0.431279	7900911	0.437378	7901052	0.459145	7901272	0.469232	7901342	0.352119	7901720	0.467109	7901969	0.422066	7902127	0.42165	7902158	0.412846	7902518	0.468127	7902808
1134	ZNF410	7975645	7897078	0.475007	7897997	0.459113	7898020	0.498578	7898026	0.433718	7898034	0.498578	7898112	0.429477	7898833	0.452289	7899018	0.432333	7899377	0.422459	7899504	0.428083	7899688	0.469007	7900201	0.466276	7900490	0.428205	7901272	0.454106	7901299	0.496721	7901732	0.453848	7901867	0.487808	7901915	0.424912	7902518	0.442327	7903294	0.430999	7903519	0.432351	7903717	0.479532	7903884	0.481494	7903935
1027	SMARCAD1	8096463	7897997	0.447357	7898007	0.447028	7898020	0.485241	7898026	0.431613	7898034	0.485241	7898048	0.444013	7898112	0.424803	7898263	0.437277	7898833	0.498335	7898939	0.400432	7899018	0.468512	7899654	0.454884	7899688	0.467962	7899813	0.461628	7899943	0.45213	7899957	0.491857	7900201	0.442618	7900576	0.416134	7900639	0.439589	7901091	0.497595	7901272	0.46747	7901915	0.420684	7901969	0.427409	7902518
1024	NPAS3	7973875	7898007	0.448574	7898020	0.453728	7898034	0.453728	7898048	0.449109	7898263	0.419802	7898833	0.435042	7898881	0.481576	7899134	0.424445	7899688	0.453308	7899957	0.472509	7900639	0.424205	7901272	0.472513	7901969	0.416491	7902353	0.415714	7902441	0.444474	7903227	0.46626	7903281	0.431994	7903530	0.433269	7903945	0.457388	7904408	0.411323	7904429	0.441832	7904830	0.449189	7905018	0.475222	7905258
1011	ZNF131	8105136	7898020	0.458067	7898026	0.451461	7898030	0.427973	7898034	0.458067	7898048	0.463704	7898052	0.432812	7898263	0.4184	7898833	0.446369	7899134	0.439852	7899688	0.465446	7899813	0.453805	7899957	0.481487	7901272	0.481997	7901299	0.476711	7901732	0.435275	7902382	0.430885	7902441	0.426559	7902518	0.457301	7903227	0.467334	7903239	0.446143	7903358	0.413679	7903667	0.440034	7903935	0.431931	7903945
1009	MLLT10	7926565	7897997	0.456034	7898002	0.440274	7898007	0.428567	7898020	0.470599	7898026	0.438672	7898034	0.470599	7898048	0.43789	7899688	0.473087	7899943	0.432185	7899957	0.484872	7901272	0.445061	7901299	0.485136	7901802	0.390244	7901915	0.443033	7902891	0.404652	7902992	0.472246	7903049	0.395129	7903079	0.426288	7903214	0.428215	7903239	0.461204	7903667	0.466619	7903884	0.465989	7904830	0.466596	7905018
995	SETDB2	7969114	7897991	0.445738	7898007	0.449003	7898020	0.491992	7898026	0.433283	7898030	0.418989	7898034	0.491992	7898048	0.449827	7898112	0.462905	7898833	0.467566	7898881	0.433363	7899688	0.486186	7899943	0.459748	7899957	0.469757	7900911	0.469149	7901052	0.438169	7901091	0.431652	7901272	0.4569	7901299	0.477647	7901720	0.444855	7901867	0.453167	7901915	0.422498	7903239	0.442282	7903281	0.447305	7903530
990	ZNF124	7925691	7897997	0.436815	7898020	0.442183	7898034	0.442183	7899957	0.440527	7900409	0.354592	7901299	0.458915	7901732	0.438142	7901969	0.433041	7902353	0.434432	7903079	0.437059	7903667	0.429466	7903935	0.43112	7904000	0.447467	7905018	0.456453	7905505	0.432264	7905507	0.450593	7905510	0.418418	7905525	0.430174	7905536	0.431286	7906452	0.455399	7906458	0.472942	7906810	0.432961	7906878	0.419994	7906919
974	HDAC3	8114691	7897078	0.444366	7897966	0.407346	7898020	0.446078	7898034	0.446078	7898112	0.427769	7898328	0.409623	7898833	0.442923	7899310	0.42606	7899688	0.466754	7900490	0.460445	7900624	0.410348	7900911	0.431153	7901052	0.425007	7901073	0.430959	7902527	0.376441	7902808	0.432867	7902810	0.412238	7903227	0.442421	7903717	0.423449	7903827	0.433232	7903884	0.464217	7904131	0.429016	7904830	0.446087	7905018
963	TFAP2D	8120184	7896740	0.444052	7898833	0.470961	7898881	0.43622	7899134	0.442212	7899813	0.43305	7899943	0.433924	7900911	0.44807	7901052	0.428575	7901592	0.40406	7901601	0.456309	7901720	0.451059	7901732	0.436653	7901915	0.43762	7902127	0.424589	7902565	0.477685	7902623	0.452398	7903227	0.51236	7903358	0.420002	7903935	0.435509	7903945	0.43899	7904106	0.369946	7905018	0.506958	7905507	0.471909	7905536
952	ZNF473	8030569	7898002	0.442006	7898007	0.454996	7898012	0.445874	7898020	0.472325	7898030	0.420107	7898034	0.472325	7898040	0.445874	7898112	0.446379	7898192	0.458476	7898833	0.463151	7898875	0.298824	7899018	0.465575	7899134	0.468869	7899688	0.467096	7899943	0.466416	7899957	0.441136	7901052	0.44237	7901091	0.425998	7901272	0.462446	7901299	0.455246	7901867	0.461777	7902808	0.435322	7903227	0.453415	7903239
947	RAG1	7939398	7898002	0.458836	7898007	0.483899	7898012	0.495778	7898020	0.480322	7898034	0.480322	7898040	0.495778	7898052	0.458492	7898112	0.426354	7899018	0.430208	7899688	0.452896	7899943	0.424839	7901272	0.461451	7901342	0.338106	7901385	0.40534	7901720	0.505249	7901732	0.439481	7902127	0.423847	7902565	0.460839	7902702	0.402494	7902738	0.447377	7902934	0.437574	7903227	0.474802	7903478	0.493717	7903490
942	GLIS3	8159900	7896740	0.475668	7896744	0.465196	7897978	0.459118	7897997	0.477891	7898002	0.453338	7898007	0.471071	7898012	0.470982	7898020	0.483297	7898034	0.483297	7898040	0.470982	7898052	0.45517	7899943	0.439699	7901052	0.437799	7901272	0.496999	7901299	0.426424	7901720	0.466177	7901732	0.440367	7901915	0.415772	7902127	0.418877	7902518	0.452269	7902565	0.470763	7902623	0.450594	7902810	0.43873	7902934
939	ZNF639	8084035	7898007	0.444328	7898020	0.44903	7898026	0.456909	7898034	0.44903	7898048	0.468533	7898881	0.453171	7899654	0.429466	7899813	0.457688	7899957	0.482409	7900409	0.351332	7901272	0.477	7901299	0.470933	7902353	0.429429	7902891	0.435971	7902992	0.444048	7903239	0.457074	7903667	0.431408	7904000	0.461748	7904168	0.437546	7904408	0.409744	7904881	0.44546	7905018	0.443354	7905505	0.445626	7905510
937	ZNF816	8039017	7898007	0.427823	7898020	0.470512	7898030	0.414633	7898034	0.470512	7898048	0.434684	7898881	0.432953	7899018	0.44202	7899688	0.447594	7899943	0.455999	7900201	0.457037	7900354	0.3484	7900446	0.392935	7901272	0.457679	7901299	0.467506	7901732	0.426858	7901867	0.491436	7901915	0.42317	7902382	0.46026	7902518	0.442092	7902934	0.440916	7903032	0.408944	7903227	0.444345	7903519	0.44307	7904000
918	KRTAP5-1	7945645	7897078	0.440571	7897991	0.439316	7897997	0.491832	7898002	0.487686	7898020	0.48462	7898034	0.48462	7898112	0.464884	7898263	0.431034	7899167	0.464147	7899688	0.438485	7900490	0.446853	7901052	0.436089	7901219	0.451438	7901497	0.420619	7903667	0.447822	7903694	0.427634	7903717	0.438339	7903827	0.418843	7903884	0.49822	7904000	0.443249	7904131	0.410468	7904396	0.434173	7905483	0.448147	7905492
909	ZNF557	8025132	7897044	0.395943	7897078	0.456436	7898020	0.467439	7898034	0.467439	7898192	0.46073	7898833	0.443693	7898881	0.420403	7899018	0.450251	7899870	0.427166	7899943	0.431702	7900490	0.428251	7900624	0.418024	7900911	0.439139	7901272	0.450492	7901732	0.433967	7902810	0.422044	7903227	0.444958	7903827	0.425571	7903884	0.459608	7903935	0.433728	7904000	0.472724	7904131	0.415519	7904168	0.426259	7904429
907	ZNF17	8031744	7897991	0.415328	7898002	0.455741	7898007	0.458809	7898020	0.499596	7898026	0.444107	7898030	0.43872	7898034	0.499596	7898048	0.451602	7898052	0.45062	7898263	0.437041	7899688	0.460706	7899943	0.464961	7901052	0.439514	7901272	0.474333	7901299	0.459374	7901557	0.387963	7901720	0.430099	7901867	0.459277	7901915	0.424566	7902518	0.446623	7902808	0.439951	7902934	0.42312	7903032	0.42307	7903079
871	MIER3	8112182	7898020	0.45966	7898026	0.438383	7898034	0.45966	7898048	0.446092	7898112	0.436498	7898833	0.452041	7898881	0.441075	7899018	0.439693	7899377	0.409335	7899654	0.465321	7899688	0.468461	7900201	0.459634	7901299	0.466455	7901867	0.49363	7902382	0.469667	7903032	0.414077	7903519	0.455177	7903884	0.460221	7904000	0.551948	7904168	0.418737	7904830	0.443784	7904881	0.465685	7905018	0.452864	7905365
863	ZNF385B	8057418	7898007	0.476625	7898012	0.48514	7898026	0.455453	7898040	0.48514	7898048	0.481113	7898052	0.432752	7898328	0.396798	7899688	0.441456	7901272	0.467132	7901299	0.429146	7901867	0.422823	7902353	0.417911	7902518	0.469048	7902623	0.460275	7902738	0.474902	7903227	0.491666	7903478	0.488816	7903490	0.509137	7903717	0.426116	7903935	0.429163	7904421	0.419291	7905025	0.459065	7906367	0.465037	7906919
863	ETV1	8138289	7897978	0.436766	7898048	0.444699	7898263	0.427213	7898881	0.460838	7899018	0.435574	7899134	0.453579	7899813	0.45545	7899943	0.433358	7901272	0.492758	7901577	0.368883	7901732	0.473267	7901883	0.414935	7902441	0.446356	7902617	0.421737	7902934	0.453104	7903358	0.405938	7903519	0.417655	7904000	0.446099	7904168	0.470129	7905018	0.476023	7905505	0.453891	7906452	0.440921	7906458	0.487673	7906900
832	ZNF510	8162631	7897997	0.432791	7898007	0.439747	7898020	0.478135	7898034	0.478135	7898048	0.437958	7898052	0.429328	7898192	0.446013	7898833	0.45511	7899018	0.473161	7899134	0.431228	7899688	0.450294	7899943	0.483976	7899957	0.452518	7900576	0.417325	7901272	0.472424	7901915	0.422111	7902934	0.435097	7902992	0.469738	7903227	0.444226	7903239	0.446448	7903281	0.469523	7903490	0.427806	7903519	0.45172	7904000
831	ELF5	7947481	7897978	0.446937	7897991	0.43241	7897997	0.461576	7898002	0.454763	7898007	0.447906	7898020	0.471049	7898030	0.419079	7898034	0.471049	7898052	0.432654	7898263	0.470476	7898833	0.448834	7898881	0.43356	7899310	0.384071	7899350	0.400969	7899688	0.443926	7900395	0.34935	7900409	0.348475	7900490	0.427131	7901091	0.430118	7901219	0.431616	7901272	0.439375	7901497	0.427388	7901720	0.456497	7901732
823	RFX6	8121649	7897210	0.365295	7899134	0.43477	7899519	0.346964	7901577	0.3437	7901601	0.420319	7901883	0.446374	7902235	0.415178	7902565	0.493947	7902623	0.456577	7903227	0.467376	7903358	0.445172	7903401	0.453974	7905018	0.465891	7905258	0.393495	7906370	0.46432	7907232	0.457653	7907249	0.463734	7907611	0.465935	7907719	0.418396	7908204	0.509421	7908508	0.499187	7909494	0.501181	7909730	0.482215	7910792
796	CUL4A	7970262	7898020	0.445068	7898034	0.445068	7898833	0.46013	7899134	0.436066	7899654	0.430358	7899688	0.438702	7899813	0.446862	7899943	0.464275	7900911	0.448076	7901052	0.425924	7901272	0.4304	7901299	0.44257	7901720	0.430162	7902565	0.430307	7902934	0.419995	7903667	0.427638	7904830	0.492769	7905018	0.444953	7905258	0.411568	7905339	0.477619	7905536	0.431276	7905559	0.440911	7906435	0.422071	7907611
791	ZNF189	8156935	7898026	0.435316	7898048	0.437828	7898833	0.439047	7898881	0.44041	7899654	0.43855	7899688	0.4934	7899813	0.42448	7899957	0.480205	7900409	0.354139	7900944	0.422979	7901272	0.445592	7901299	0.457548	7903239	0.441434	7903530	0.416804	7903884	0.467841	7903935	0.452681	7904000	0.468193	7904168	0.41671	7904408	0.423476	7904881	0.438898	7905018	0.455092	7905365	0.419283	7905505	0.455274	7905507
759	POU1F1	8088986	7897978	0.468526	7898007	0.475571	7898012	0.468999	7898040	0.468999	7899688	0.423959	7901272	0.468191	7901720	0.463715	7901732	0.440408	7902396	0.378758	7902518	0.473534	7902565	0.499593	7904106	0.398559	7905018	0.465282	7906367	0.474176	7906370	0.461904	7907012	0.449894	7907249	0.480758	7907271	0.487977	7907286	0.443325	7907611	0.445629	7908204	0.503814	7908508	0.495479	7908597	0.441591	7909503
757	RC3H2	8163972	7897978	0.440027	7897991	0.437489	7897997	0.470864	7898002	0.454273	7898020	0.481477	7898030	0.434097	7898034	0.481477	7898052	0.436168	7898112	0.462153	7898184	0.41334	7898263	0.460126	7899627	0.378025	7899688	0.491718	7900119	0.372594	7900159	0.405372	7900639	0.437532	7901299	0.438893	7901497	0.458398	7902441	0.421201	7902518	0.465569	7903049	0.379199	7903079	0.446098	7903667	0.434573	7904000
752	RAPGEF4	8046428	7897991	0.428862	7898002	0.443629	7898007	0.473728	7898012	0.460236	7898020	0.477074	7898034	0.477074	7898040	0.460236	7898048	0.429423	7898112	0.435702	7898833	0.436029	7898881	0.435105	7899018	0.449184	7899688	0.451411	7899943	0.445675	7900409	0.352349	7900639	0.423798	7901272	0.435397	7901287	0.409353	7901720	0.428289	7902518	0.44664	7902934	0.425232	7903667	0.454974	7903884	0.447877	7904830
751	ZFHX4	8147000	7898030	0.427566	7898052	0.438478	7899134	0.441913	7900911	0.443994	7901272	0.479529	7901720	0.460051	7901915	0.420085	7902353	0.431904	7902565	0.484263	7902738	0.458736	7902934	0.434124	7903214	0.444628	7903227	0.481811	7903281	0.438547	7903519	0.415626	7903935	0.434134	7905258	0.387302	7905559	0.414633	7905598	0.427104	7906365	0.453557	7906367	0.451013	7906374	0.474277	7906452	0.435756	7906458
733	ZFP1	7997257	7897991	0.42765	7897997	0.445978	7898002	0.433459	7898007	0.444097	7898012	0.43146	7898020	0.47714	7898034	0.47714	7898040	0.43146	7899486	0.391041	7900228	0.354778	7901299	0.471638	7901915	0.42597	7903214	0.416014	7903239	0.440499	7903519	0.42036	7903561	0.416394	7905339	0.43196	7905505	0.4585	7905507	0.430396	7906452	0.426543	7907611	0.454837	7908022	0.455683	7908169	0.438578	7908597
725	SMURF2	8017651	7897997	0.441618	7898020	0.455348	7898026	0.428311	7898034	0.455348	7898048	0.424499	7899688	0.429013	7899957	0.448048	7901272	0.440393	7901299	0.451397	7901592	0.411634	7902808	0.447765	7902810	0.411212	7902891	0.411088	7903079	0.426511	7903239	0.447823	7903530	0.430833	7903667	0.432949	7903945	0.437487	7905018	0.447126	7905339	0.435731	7905349	0.382667	7905492	0.441142	7905505	0.450514	7905536
710	ZNF766	8030899	7898020	0.451946	7898034	0.451946	7899018	0.443818	7899377	0.419907	7899604	0.42822	7900201	0.460629	7901272	0.461407	7901299	0.474046	7901385	0.403225	7901447	0.384295	7901732	0.430709	7901867	0.475905	7901915	0.44188	7902382	0.457534	7902518	0.424893	7902634	0.436097	7902934	0.427414	7903032	0.450492	7903519	0.447609	7903619	0.410826	7904000	0.494301	7904486	0.366897	7904506	0.350755	7905598
707	ZNF780A	8036820	7897997	0.445164	7898002	0.461151	7898012	0.429883	7898020	0.470639	7898034	0.470639	7898040	0.429883	7898112	0.426697	7898833	0.450188	7898881	0.447758	7899654	0.432438	7899688	0.450871	7901342	0.346849	7901714	0.420769	7901720	0.44357	7901732	0.439178	7902518	0.430237	7903079	0.432554	7903507	0.428982	7903667	0.440658	7903884	0.463524	7904000	0.475696	7905018	0.455386	7905510	0.404739	7905515
702	MECOM	8091972	7896740	0.471146	7898007	0.475694	7898012	0.466862	7898040	0.466862	7898833	0.443251	7899813	0.433484	7900911	0.446567	7901052	0.444862	7901272	0.461571	7901601	0.415097	7901720	0.462332	7902396	0.395968	7902565	0.466119	7903358	0.40757	7903369	0.400676	7903945	0.431781	7904830	0.459958	7905025	0.492645	7905258	0.388281	7905329	0.339664	7906374	0.450388	7906919	0.475179	7907232	0.448317	7907249
701	ZC3H7A	7999496	7897966	0.411843	7898030	0.439432	7898052	0.421033	7898112	0.443493	7898192	0.445366	7898263	0.44145	7898407	0.413971	7898833	0.455434	7899504	0.446809	7899654	0.436462	7899688	0.465064	7899813	0.433731	7899943	0.428337	7900833	0.396061	7900944	0.432909	7901272	0.43637	7903032	0.427123	7903507	0.453204	7903827	0.412759	7903884	0.443328	7903935	0.434418	7904000	0.466933	7904131	0.412017	7904429
691	ZFP3	8004081	7898020	0.461746	7898034	0.461746	7898833	0.445494	7899018	0.471619	7899134	0.447459	7899350	0.405455	7899654	0.420634	7900962	0.380851	7902396	0.384803	7902518	0.46322	7902934	0.453107	7903227	0.467341	7903393	0.428209	7904830	0.452078	7905018	0.433497	7905329	0.352227	7907611	0.457196	7907861	0.429143	7908204	0.443962	7908508	0.445404	7908597	0.420071	7909689	0.405986	7909967	0.419505	7910792
683	ZNF146	8028186	7898020	0.455867	7898026	0.427111	7898034	0.455867	7898048	0.436852	7899688	0.456787	7899957	0.477843	7900201	0.454315	7900979	0.406264	7901272	0.441156	7901299	0.535029	7901867	0.483792	7901915	0.426211	7902269	0.440734	7902367	0.397027	7902594	0.387472	7902891	0.419473	7902992	0.486366	7903079	0.440806	7903519	0.421584	7904000	0.462964	7904830	0.483131	7904881	0.455102	7905339	0.457346	7907124
683	RBAK	8131292	7898007	0.454292	7898012	0.448486	7898020	0.467453	7898034	0.467453	7898040	0.448486	7898112	0.442188	7899018	0.455094	7899943	0.458018	7900159	0.383334	7901091	0.438197	7901272	0.465134	7901982	0.409385	7903281	0.477397	7903369	0.413801	7903478	0.455832	7903490	0.455435	7903519	0.44915	7904000	0.478418	7904168	0.434216	7904429	0.438406	7905018	0.435165	7905258	0.391401	7906919	0.47102	7906973
665	ZNF382	8028194	7897997	0.457436	7898002	0.441969	7898007	0.456537	7898012	0.444364	7898020	0.481716	7898034	0.481716	7898040	0.444364	7898048	0.437916	7898833	0.451016	7899018	0.464784	7899943	0.446833	7900639	0.442604	7901272	0.477054	7902396	0.385144	7902518	0.441583	7902992	0.451457	7903239	0.449828	7903281	0.465064	7903667	0.436724	7904830	0.44015	7905329	0.356244	7905339	0.438746	7905505	0.447712	7905515
663	ZNF791	8026007	7897997	0.463375	7898020	0.491678	7898034	0.491678	7898052	0.426892	7899688	0.436657	7899957	0.437784	7901052	0.460401	7901272	0.450016	7901299	0.459928	7901867	0.439768	7901915	0.427448	7903049	0.387499	7903227	0.456169	7903281	0.427777	7903884	0.445959	7903935	0.427143	7904396	0.429815	7905339	0.450118	7905505	0.450946	7905507	0.445035	7905536	0.428679	7905544	0.427893	7905559	0.454505	7905598
661	ZNF805	8031712	7898030	0.421989	7898112	0.451472	7898192	0.471417	7898833	0.456487	7899134	0.446655	7899688	0.465503	7899813	0.429554	7899943	0.506542	7899957	0.448799	7900911	0.443013	7901272	0.459655	7901299	0.452729	7902441	0.416289	7902687	0.388249	7903239	0.488134	7903281	0.442729	7903519	0.42935	7903530	0.429225	7903667	0.466796	7904000	0.438816	7904340	0.418724	7905258	0.387476	7905339	0.468261	7906435
657	ESRRG	7924309	7898881	0.42085	7901592	0.407297	7901732	0.438508	7901883	0.418201	7901915	0.411475	7902158	0.426608	7902518	0.451589	7902617	0.41021	7902934	0.44775	7903214	0.460999	7903227	0.454651	7905018	0.452855	7906919	0.454663	7907012	0.435695	7907222	0.432486	7908022	0.439456	7908204	0.483192	7908397	0.397738	7909306	0.410671	7909503	0.442034	7909730	0.477929	7910054	0.424282	7910792	0.48604	7910971
655	ZNF75A	7992877	7898020	0.464099	7898034	0.464099	7898609	0.402578	7899688	0.468052	7899957	0.48068	7901272	0.440766	7901299	0.490489	7902269	0.403034	7902992	0.505867	7903079	0.430179	7903667	0.431449	7904000	0.459331	7904830	0.470066	7905339	0.480816	7905559	0.432517	7905598	0.438588	7906041	0.457416	7908169	0.451528	7908330	0.466994	7909455	0.460045	7909689	0.433403	7910446	0.441819	7910520	0.490491	7910651
648	USP39	8043218	7898048	0.417812	7900409	0.355897	7900490	0.414984	7902518	0.423455	7902934	0.447789	7903884	0.436581	7903935	0.4288	7904000	0.428211	7904168	0.429959	7904830	0.425886	7904881	0.407025	7905496	0.391223	7905505	0.425902	7905507	0.437705	7905598	0.426379	7905986	0.415436	7906838	0.414496	7906919	0.430913	7907012	0.450519	7907260	0.416289	7907611	0.421351	7907690	0.421257	7907749	0.430441	7908022
636	CSRNP2	7963235	7897997	0.479459	7898002	0.486991	7898007	0.46796	7898012	0.473485	7898020	0.501681	7898034	0.501681	7898040	0.473485	7898112	0.470786	7898192	0.445077	7898833	0.438836	7899688	0.477528	7899943	0.463119	7901052	0.466448	7903079	0.430954	7903227	0.455096	7903281	0.426341	7903478	0.454329	7903490	0.452513	7903519	0.417207	7905339	0.448201	7905536	0.423256	7905559	0.43268	7906435	0.409679	7906973
634	NONO	8168280	7898833	0.450531	7898881	0.461661	7899018	0.472945	7899377	0.415672	7899813	0.455034	7900409	0.355041	7900576	0.43085	7900979	0.413436	7901447	0.39805	7901720	0.416377	7902382	0.462076	7903884	0.454628	7904000	0.437683	7904408	0.397731	7904755	0.398179	7904830	0.471784	7905018	0.455536	7905505	0.437004	7905507	0.442514	7905598	0.433153	7907611	0.445316	7908204	0.439971	7912385	0.449127	7913226
625	ZNF140	7960150	7897078	0.447322	7898020	0.450388	7898034	0.450388	7899504	0.418877	7900201	0.450843	7901299	0.475847	7901732	0.435043	7901867	0.469236	7901915	0.421345	7902634	0.430393	7903032	0.431739	7903294	0.446905	7903519	0.420514	7904000	0.48976	7905018	0.432267	7905507	0.438237	7905598	0.465748	7906041	0.45246	7906810	0.454195	7907124	0.429767	7907404	0.478317	7908022	0.458054	7908169	0.475237	7908330
625	PRB4	7961269	7897966	0.413506	7897997	0.468986	7898002	0.458265	7898026	0.41305	7898048	0.430184	7898052	0.433206	7899688	0.438545	7901272	0.444397	7901915	0.421404	7902518	0.442548	7903461	0.356444	7903530	0.427794	7903935	0.429635	7904000	0.439403	7905505	0.483447	7905507	0.482458	7905598	0.437386	7906041	0.432533	7906069	0.403	7906374	0.455201	7906838	0.453968	7906878	0.424461	7906919	0.440515	7909642
616	ZNF699	8033746	7897078	0.445282	7898020	0.492586	7898034	0.492586	7898112	0.457843	7899688	0.474683	7899943	0.460168	7901272	0.459334	7901299	0.451949	7901867	0.490946	7902382	0.43939	7903079	0.432579	7903239	0.466364	7903478	0.436244	7903519	0.456749	7903884	0.443717	7904000	0.504474	7905018	0.434374	7906810	0.44437	7907404	0.470091	7907572	0.451115	7908169	0.441926	7908330	0.496178	7908597	0.427539	7909422
613	LMX1A	7921936	7896756	0.3466	7897991	0.425972	7899602	0.359669	7899821	0.437469	7899882	0.314093	7899898	0.457257	7899905	0.402967	7900340	0.384904	7900531	0.401587	7900603	0.37421	7901052	0.403811	7902527	0.39746	7903049	0.395862	7903694	0.457436	7903884	0.450076	7904396	0.429143	7905020	0.419731	7905483	0.438255	7905523	0.445456	7905530	0.403944	7905544	0.436731	7905559	0.454985	7906163	0.439431	7906307
608	TFB2M	7925611	7896740	0.432114	7896744	0.427892	7897078	0.446336	7898026	0.416435	7898048	0.42431	7898894	0.410954	7899244	0.323095	7899604	0.461195	7900546	0.420102	7901299	0.518649	7901867	0.475651	7902382	0.43551	7904486	0.372893	7904506	0.35376	7904830	0.458277	7905339	0.429807	7905598	0.494806	7906041	0.48465	7906810	0.504176	7907124	0.425482	7907690	0.430057	7908169	0.475127	7908330	0.469109	7908867
607	ZNF322	8124459	7898020	0.437457	7898026	0.425965	7898034	0.437457	7898048	0.442685	7899504	0.437732	7900395	0.363157	7901299	0.44368	7901867	0.474022	7901895	0.393995	7902308	0.348214	7903032	0.415634	7903294	0.418422	7903478	0.428915	7903717	0.433313	7903972	0.380047	7904000	0.509154	7904131	0.42679	7904168	0.414757	7904881	0.454642	7905349	0.368696	7905507	0.431988	7905598	0.440159	7906810	0.436585	7906973
607	ZNF79	8158022	7897991	0.41211	7898020	0.426658	7898034	0.426658	7898192	0.441511	7899018	0.433193	7899134	0.434212	7899688	0.426595	7899737	0.450885	7899813	0.425122	7899943	0.461518	7900446	0.394493	7900624	0.40123	7900911	0.454754	7900962	0.368954	7901272	0.435286	7901299	0.442439	7901557	0.383005	7901732	0.434535	7902623	0.418669	7903079	0.428777	7903519	0.422753	7903827	0.41538	7904000	0.465324	7904168
602	CASP8AP2	8121118	7898007	0.447189	7898012	0.430817	7898020	0.478391	7898030	0.424833	7898034	0.478391	7898040	0.430817	7898112	0.436738	7899018	0.462239	7899797	0.372599	7901272	0.483467	7901915	0.429966	7902518	0.444141	7903239	0.481792	7903519	0.456652	7903667	0.448076	7904000	0.504409	7904168	0.433761	7905018	0.433474	7906878	0.444509	7907572	0.442647	7908022	0.474331	7908421	0.41286	7908597	0.427921	7910054
597	ZNF12	8138116	7898002	0.456897	7898007	0.438094	7898020	0.449981	7898026	0.440579	7898034	0.449981	7898048	0.453887	7898263	0.449725	7899688	0.450275	7899882	0.322782	7901732	0.460464	7902441	0.426243	7902738	0.424369	7903079	0.425345	7903227	0.43111	7903490	0.421674	7903519	0.475377	7903530	0.429117	7904000	0.479831	7905018	0.432329	7905505	0.474756	7905507	0.438181	7906435	0.399321	7906838	0.419862	7906973
595	ZFR	8111360	7897078	0.436354	7898020	0.453628	7898034	0.453628	7899957	0.447255	7901299	0.499169	7901497	0.416526	7903032	0.432616	7903049	0.384035	7903079	0.440837	7903667	0.426148	7903694	0.400356	7903884	0.451898	7905018	0.441844	7905339	0.441435	7905505	0.456441	7905507	0.438114	7905523	0.407269	7905598	0.439772	7905801	0.422031	7906041	0.463819	7908022	0.459684	7908169	0.474122	7908330	0.470278	7909841
590	ZNF75A	7992887	7899377	0.418421	7899943	0.445799	7901299	0.465369	7901867	0.441204	7901915	0.419857	7902382	0.46321	7902476	0.41146	7902891	0.390948	7903032	0.418915	7903227	0.419728	7903519	0.455599	7903667	0.431233	7903884	0.435984	7903935	0.422466	7904000	0.447891	7905507	0.426455	7905559	0.432847	7906041	0.421189	7906374	0.434869	7906810	0.452422	7907611	0.440203	7908330	0.442629	7908597	0.413777	7909306
582	ST18	8150722	7897997	0.466216	7898002	0.454273	7898007	0.458724	7898012	0.455726	7898020	0.448745	7898034	0.448745	7898040	0.455726	7898048	0.432531	7899943	0.461263	7901272	0.478695	7902353	0.410934	7903227	0.47262	7903281	0.456451	7903478	0.444727	7903490	0.438627	7903530	0.428094	7903945	0.454848	7904429	0.434725	7905018	0.459014	7905258	0.389335	7906452	0.427839	7906458	0.435676	7906919	0.467115	7906973
579	BTAF1	7929201	7898833	0.453668	7898881	0.436447	7899134	0.425214	7899654	0.439827	7899813	0.422557	7899943	0.504267	7899957	0.471287	7900409	0.365518	7901091	0.451357	7901272	0.4411	7903281	0.436442	7903667	0.447614	7904000	0.452331	7904086	0.445353	7904340	0.448378	7904830	0.437031	7905018	0.461095	7905258	0.41651	7905553	0.405837	7906919	0.444272	7907790	0.430216	7907861	0.421396	7908204	0.446205	7909841
576	CUL2	7933047	7898020	0.428619	7898026	0.424958	7898030	0.411429	7898034	0.428619	7898048	0.435505	7898833	0.43312	7898881	0.460316	7899654	0.439342	7899957	0.45438	7900201	0.441327	7900911	0.436832	7901091	0.429782	7901272	0.436808	7901299	0.46008	7901513	0.365598	7902518	0.424293	7902634	0.423091	7903032	0.430846	7903358	0.403082	7903884	0.432126	7904000	0.464561	7904168	0.420048	7904830	0.449882	7905553
573	ZNF25	7933105	7896744	0.439781	7898048	0.435047	7898833	0.445701	7898881	0.443566	7899134	0.420843	7899813	0.441079	7899957	0.433834	7900201	0.440537	7900911	0.459122	7901272	0.450186	7901299	0.446424	7901577	0.342952	7901915	0.424534	7902518	0.457339	7902565	0.454508	7903214	0.448211	7903281	0.463764	7903935	0.441049	7904168	0.434568	7904830	0.455419	7905025	0.445345	7905258	0.404903	7905553	0.40144	7906374
570	ZBED5	7946635	7897997	0.453059	7898020	0.456743	7898034	0.456743	7898833	0.428293	7899688	0.450408	7899943	0.45859	7899957	0.466446	7901299	0.486143	7901867	0.466618	7902992	0.491211	7903049	0.395792	7903227	0.431822	7903239	0.465685	7905018	0.421329	7905339	0.444461	7905507	0.443436	7906041	0.450242	7907124	0.439598	7908022	0.465501	7908178	0.429822	7908330	0.48024	7909801	0.4562	7909841	0.429291	7910190
569	ZNF615	8038925	7897997	0.45587	7898002	0.446739	7898020	0.466874	7898034	0.466874	7898894	0.405789	7899688	0.434719	7899943	0.431372	7901385	0.407329	7901867	0.468192	7902382	0.441616	7903239	0.440494	7903294	0.422645	7903519	0.435018	7903884	0.448006	7904000	0.465453	7905349	0.403637	7905496	0.403025	7905507	0.458459	7905528	0.436357	7905733	0.426457	7906041	0.438076	7906810	0.437071	7906878	0.427337	7906973
568	EEA1	7965436	7898020	0.44542	7898026	0.418843	7898034	0.44542	7898112	0.429258	7898407	0.415933	7898833	0.459536	7899688	0.464662	7899957	0.4757	7901091	0.447866	7901299	0.473271	7901969	0.428949	7903667	0.443605	7903884	0.434005	7904086	0.423233	7904830	0.446743	7905018	0.434515	7905339	0.450751	7905507	0.431921	7905517	0.385117	7906435	0.454173	7908072	0.445635	7909841	0.43954	7910022	0.384071	7910651
563	CSRNP3	8046048	7897974	0.398628	7897997	0.471525	7898002	0.462694	7898020	0.475512	7898030	0.422857	7898034	0.475512	7898263	0.421968	7902518	0.468161	7902527	0.364814	7902565	0.441749	7902808	0.45187	7903227	0.454957	7903530	0.445491	7903935	0.429771	7905464	0.407125	7905505	0.470032	7905507	0.440329	7905536	0.444275	7905553	0.424451	7905986	0.434847	7906069	0.391643	7906374	0.45701	7906552	0.342722	7906838
553	ZKSCAN1	8134680	7897997	0.467972	7898002	0.450908	7898020	0.481261	7898034	0.481261	7898263	0.458808	7899688	0.440519	7900639	0.435945	7901219	0.468902	7902518	0.450196	7902808	0.434353	7903227	0.455295	7903884	0.46809	7903945	0.444284	7905505	0.474327	7905507	0.449543	7905515	0.421342	7906041	0.426691	7906374	0.44714	7906671	0.423537	7906838	0.421068	7906878	0.422538	7906919	0.440932	7907611	0.438861	7907861
550	PHF20	8062213	7898052	0.419939	7900395	0.366862	7900944	0.402751	7901272	0.446317	7901557	0.389749	7901732	0.439933	7903079	0.427393	7903519	0.430999	7903827	0.442926	7904000	0.473802	7905018	0.44245	7905496	0.417042	7905528	0.420681	7906878	0.423428	7906919	0.427632	7906973	0.42329	7907012	0.417152	7907286	0.419145	7907404	0.443239	7907572	0.434445	7908022	0.461051	7908072	0.445975	7909841	0.452995	7909992
550	FOXP2	8135544	7898012	0.443292	7898040	0.443292	7899350	0.402433	7901720	0.446349	7902518	0.457075	7902565	0.514779	7902738	0.443166	7902934	0.432267	7903214	0.471118	7903227	0.474973	7905258	0.386691	7906370	0.475533	7906372	0.466436	7906374	0.473032	7907012	0.438612	7907249	0.472127	7907260	0.437015	7907271	0.461686	7908204	0.491329	7908371	0.453077	7909730	0.467966	7910611	0.436226	7910792	0.461176	7911233
544	HNF4G	8146986	7898026	0.423889	7901272	0.464718	7902235	0.413851	7902623	0.455076	7903281	0.434495	7903358	0.418026	7903478	0.465359	7903490	0.454248	7904421	0.41459	7904429	0.439423	7906367	0.476183	7907249	0.462969	7907572	0.45653	7907611	0.448434	7907861	0.425816	7908508	0.488145	7909494	0.48432	7910054	0.407495	7910792	0.497958	7911207	0.466211	7911241	0.458253	7911252	0.467866	7911260	0.487838	7911269
536	RBL1	8066136	7897997	0.435731	7898002	0.425264	7898020	0.439128	7898034	0.439128	7899134	0.413432	7899943	0.467212	7901272	0.45067	7901915	0.457047	7903214	0.430605	7903239	0.426918	7903281	0.474574	7903519	0.42102	7903530	0.418965	7904168	0.406348	7905536	0.422502	7906374	0.438639	7906452	0.448921	7906810	0.434078	7906973	0.41672	7907271	0.430477	7907611	0.446335	7908204	0.42381	7909306	0.417007	7909689
535	KNTC1	7959408	7899957	0.48263	7901299	0.493734	7901915	0.429134	7901969	0.435722	7902992	0.467443	7903049	0.406828	7903239	0.478118	7903369	0.412942	7903908	0.424013	7904086	0.424912	7904830	0.464562	7904883	0.38268	7905020	0.419511	7905339	0.44012	7906041	0.440211	7906662	0.418623	7907104	0.376283	7910520	0.496075	7910651	0.461067	7910950	0.400713	7911017	0.368793	7911559	0.4623	7912385	0.443082	7913226
535	ZNF845	8030978	7898007	0.434962	7898020	0.467917	7898034	0.467917	7899943	0.431839	7901272	0.438807	7901299	0.457974	7901385	0.412005	7901732	0.418735	7901867	0.482091	7901915	0.435101	7902166	0.425488	7902992	0.447158	7903239	0.441381	7903478	0.427126	7903519	0.442626	7904000	0.487507	7904168	0.421571	7905598	0.45859	7905733	0.421587	7906810	0.442629	7906878	0.421535	7907124	0.465073	7907183	0.384336	7907286
535	LIN28B	8121251	7897978	0.443658	7898007	0.460477	7898012	0.457564	7898040	0.457564	7898052	0.448006	7901385	0.375345	7901720	0.486717	7902810	0.417728	7903478	0.467773	7903490	0.466316	7904843	0.449715	7905525	0.427234	7906878	0.421733	7907249	0.463103	7907271	0.438719	7907286	0.434889	7907719	0.406971	7907861	0.442436	7907986	0.411441	7908204	0.448794	7908508	0.458932	7909261	0.440001	7909494	0.444768	7909730
532	DUSP12	7906810	7896740	0.42262	7896744	0.432914	7897078	0.423868	7899604	0.432639	7900546	0.443652	7901299	0.462686	7901867	0.448179	7901915	0.425204	7902127	0.413676	7903227	0.426847	7905598	0.478414	7906372	0.447503	7906374	0.431151	7906452	0.421543	7906458	0.431255	7907611	0.431808	7908204	0.427795	7908330	0.451109	7908597	0.419781	7910520	0.467648	7910550	0.419686	7911207	0.422299	7911241	0.443828	7911252
526	NR1H4	7957835	7899134	0.426518	7901272	0.456197	7902353	0.491155	7902518	0.438976	7902623	0.442525	7902738	0.433475	7902934	0.46488	7903227	0.436348	7903281	0.41898	7903478	0.437891	7903490	0.459772	7904000	0.431987	7904168	0.498013	7906458	0.437379	7906919	0.449336	7906973	0.429921	7907611	0.432956	7908204	0.4422	7909730	0.443122	7910792	0.474041	7911207	0.480207	7911269	0.459902	7911897	0.42556	7913300
525	PCGF6	8027330	7897078	0.445147	7898020	0.447264	7898026	0.429453	7898034	0.447264	7898048	0.446267	7899018	0.441795	7899688	0.445831	7899737	0.436059	7899957	0.436651	7900201	0.470699	7900546	0.427921	7901299	0.466728	7901867	0.463483	7903369	0.445213	7904000	0.470243	7904131	0.455933	7904486	0.367631	7904830	0.448104	7904881	0.429291	7905507	0.441655	7905598	0.480408	7905733	0.41619	7906041	0.458042	7907611
524	RARB	8078286	7898337	0.394096	7898833	0.436379	7900911	0.422999	7901272	0.44255	7901969	0.412841	7902702	0.409279	7903227	0.416388	7903667	0.421374	7903884	0.44278	7903935	0.454231	7903945	0.415105	7904168	0.41284	7905018	0.442073	7905530	0.404426	7906452	0.428713	7906742	0.414941	7906919	0.458306	7908204	0.439282	7908508	0.417053	7909306	0.43618	7910520	0.428284	7910792	0.443453	7911174	0.345296	7911559
522	ZNF426	8033780	7898007	0.425499	7898020	0.436326	7898034	0.436326	7898192	0.448796	7898833	0.437905	7899018	0.442225	7899244	0.328586	7899350	0.417931	7899813	0.442196	7899943	0.422347	7901091	0.442637	7901272	0.429276	7901447	0.380756	7901714	0.383917	7901732	0.432361	7903032	0.441054	7904000	0.44612	7905018	0.43754	7907012	0.4288	7907353	0.38894	7907466	0.420741	7907572	0.451069	7907611	0.433602	7908169
521	ZNF597	7998978	7897078	0.419319	7898048	0.421021	7900409	0.377889	7901272	0.435532	7901732	0.45441	7902127	0.410585	7902518	0.458619	7903884	0.489811	7903935	0.424551	7904000	0.467076	7904168	0.422233	7905018	0.460113	7905505	0.484688	7905507	0.449612	7905598	0.434531	7906041	0.436305	7906810	0.431068	7907286	0.416213	7908022	0.468989	7908169	0.441331	7908204	0.433926	7908330	0.45146	7909261	0.422914	7909841
503	BRD7	8001350	7898007	0.444698	7898020	0.448914	7898026	0.423417	7898034	0.448914	7898833	0.439269	7899957	0.440364	7900639	0.4171	7900911	0.438303	7901299	0.419324	7901969	0.46058	7902687	0.382834	7903049	0.373978	7903144	0.366371	7903239	0.419725	7903561	0.423889	7903935	0.434296	7904830	0.425684	7905339	0.422444	7905492	0.432779	7905505	0.443963	7905801	0.429611	7906435	0.414154	7906838	0.427817	7906919
501	ZNF623	8148658	7898007	0.445636	7898012	0.432915	7898020	0.447059	7898026	0.425492	7898034	0.447059	7898040	0.432915	7898048	0.438631	7899018	0.446612	7899377	0.40723	7899943	0.474177	7901272	0.450872	7901867	0.424976	7903281	0.428505	7903478	0.431386	7903490	0.426871	7903519	0.440397	7904000	0.442642	7905018	0.426886	7905339	0.410933	7907572	0.425218	7907861	0.418919	7911078	0.301396	7911241	0.41572	7911243
493	TADA2A	8006715	7897991	0.408856	7898263	0.414735	7901299	0.447177	7901447	0.39005	7901557	0.374593	7901732	0.418462	7901867	0.44933	7902518	0.435001	7902634	0.439832	7903032	0.418688	7903884	0.444683	7904000	0.463744	7904168	0.40876	7904408	0.388539	7905505	0.443457	7905519	0.417015	7905598	0.456473	7905986	0.381664	7907260	0.409745	7908022	0.454772	7908330	0.4362	7909144	0.395216	7909155	0.352573	7909306
486	CLOCK	8100428	7898020	0.446618	7898034	0.446618	7898048	0.424201	7898112	0.435496	7898192	0.458639	7898833	0.460775	7898881	0.423726	7899018	0.436769	7899688	0.465663	7899943	0.46967	7899957	0.43544	7900639	0.413148	7901091	0.451381	7901272	0.43712	7903281	0.422028	7903369	0.428731	7904086	0.433764	7904254	0.398999	7904340	0.40898	7904830	0.464662	7904881	0.441295	7906919	0.439432	7906973	0.414549	7907024
485	ATMIN	7997396	7897978	0.42918	7898007	0.434822	7898020	0.46378	7898034	0.46378	7898048	0.450822	7898263	0.417438	7898328	0.38829	7898881	0.431703	7899018	0.446218	7899654	0.44354	7899688	0.443687	7899957	0.446924	7900911	0.428311	7901091	0.426038	7901272	0.431259	7901299	0.44444	7901732	0.425252	7902441	0.427433	7903561	0.417807	7903717	0.441483	7903884	0.44424	7904168	0.417247	7904830	0.468765	7905339
482	PRDM4	7966072	7898020	0.435755	7898034	0.435755	7898192	0.459942	7898609	0.4617	7898833	0.450181	7899018	0.441284	7899134	0.428202	7899627	0.387198	7899688	0.44921	7899943	0.433735	7900833	0.395626	7901565	0.40512	7902476	0.373988	7902808	0.423922	7903667	0.451496	7903884	0.473963	7903945	0.420553	7904812	0.397634	7904830	0.4469	7905339	0.420929	7905530	0.408084	7905544	0.444348	7905559	0.43949	7906061
482	POU6F2	8132387	7897966	0.400686	7897974	0.374037	7897991	0.446352	7898002	0.441813	7899350	0.404997	7899602	0.346697	7902810	0.40886	7903884	0.450691	7903935	0.45366	7904429	0.446807	7905503	0.373579	7905505	0.458911	7905507	0.449754	7905536	0.444265	7905544	0.438845	7906041	0.427971	7906919	0.450167	7906973	0.455926	7907260	0.450534	7909642	0.437275	7910022	0.394279	7911301	0.398283	7912112	0.433689	7912591
477	ZFP64	8067094	7898030	0.424746	7899018	0.436001	7899134	0.446258	7899813	0.456881	7900159	0.392596	7900911	0.440487	7901272	0.43083	7902518	0.424993	7902623	0.439858	7902754	0.381984	7903227	0.422598	7903281	0.437574	7903561	0.414632	7903935	0.421101	7904830	0.428341	7905018	0.41843	7905505	0.432854	7905801	0.453458	7907611	0.461771	7908508	0.422592	7909689	0.414166	7910446	0.412504	7910520	0.44514	7910792
475	ARID2	7955019	7898007	0.428547	7898012	0.426564	7898020	0.43335	7898034	0.43335	7898040	0.426564	7899943	0.449309	7901272	0.431868	7902799	0.308277	7903239	0.46601	7903281	0.435053	7903667	0.438743	7904086	0.440558	7904340	0.427019	7905018	0.422384	7905339	0.428363	7905515	0.420162	7906919	0.425031	7906973	0.408251	7907222	0.38013	7907790	0.43362	7908072	0.409143	7908204	0.428433	7908525	0.405417	7908978
470	ZNF92	8133089	7898007	0.434742	7898012	0.43199	7898020	0.457235	7898034	0.457235	7898040	0.43199	7900201	0.442421	7901385	0.41573	7901867	0.46657	7902518	0.443902	7903022	0.305243	7903227	0.438865	7903478	0.429796	7904000	0.45771	7904486	0.364986	7905733	0.425642	7907572	0.434003	7907611	0.424417	7908022	0.444138	7908204	0.43601	7908330	0.441799	7908421	0.416088	7908508	0.422743	7910099	0.477462	7910494
468	ZNF644	7917604	7898007	0.438744	7898026	0.43276	7898048	0.439458	7899797	0.369646	7899943	0.442139	7899957	0.46054	7901272	0.456222	7901299	0.491851	7901915	0.430515	7902269	0.425953	7902891	0.431468	7902992	0.481616	7903079	0.439432	7903239	0.485136	7903530	0.41527	7903667	0.429934	7904025	0.357905	7904086	0.420636	7905339	0.482393	7908022	0.466166	7909801	0.420593	7910520	0.477086	7911138	0.402955	7912547
468	VHL	8077781	7897441	0.369413	7898227	0.387858	7899057	0.339372	7899350	0.414395	7899436	0.429322	7899870	0.402244	7900833	0.431936	7901577	0.348211	7902235	0.405876	7902565	0.437723	7903827	0.447025	7904429	0.439305	7906017	0.399103	7906671	0.405961	7908481	0.365191	7908508	0.453125	7909422	0.406799	7910792	0.429604	7911207	0.429974	7911252	0.430827	7911730	0.447164	7911839	0.310415	7911897	0.439836	7913978
466	GABPB1	7988687	7897078	0.434643	7898030	0.406914	7899604	0.43792	7901299	0.457454	7901867	0.448752	7903079	0.411731	7904000	0.432921	7905018	0.422152	7905349	0.405922	7905507	0.442697	7905598	0.477584	7906041	0.450197	7906163	0.426337	7906810	0.439883	7907404	0.445938	7908022	0.447556	7908169	0.455361	7908330	0.47985	7908437	0.404402	7908867	0.403672	7909624	0.402929	7909628	0.357036	7909801	0.41202	7910446
464	ZNF776	8031815	7897044	0.393833	7897078	0.433761	7898002	0.430761	7898020	0.427772	7898026	0.406071	7898034	0.427772	7898894	0.409333	7899882	0.327567	7902808	0.421714	7903519	0.433278	7905299	0.460567	7905349	0.409623	7905505	0.466982	7905507	0.45099	7906973	0.415068	7907260	0.433535	7907404	0.412394	7908330	0.428407	7909628	0.359537	7909642	0.452666	7912561	0.450396	7914218	0.415458	7915758	0.419072	7917331
463	GTF3A	7968242	7899486	0.43433	7899604	0.425288	7899943	0.456184	7900911	0.416733	7900962	0.376596	7901299	0.473289	7902269	0.405021	7904830	0.48712	7905339	0.453558	7905553	0.40003	7906185	0.436692	7906613	0.376028	7907611	0.450602	7909306	0.423998	7909455	0.457317	7909689	0.44774	7910398	0.417919	7910520	0.49194	7911559	0.453676	7913712	0.470845	7914141	0.413714	7914940	0.433963	7914996	0.392384	7915130
459	ZBTB24	8128767	7898192	0.437839	7898833	0.469169	7899134	0.43938	7900119	0.375309	7900159	0.395541	7900639	0.43621	7900888	0.401902	7901342	0.348174	7901720	0.433693	7901969	0.457008	7902396	0.381121	7902518	0.45689	7902934	0.410061	7902992	0.432476	7903227	0.438485	7903667	0.424351	7903945	0.418032	7904086	0.419224	7904812	0.411446	7905258	0.377438	7905329	0.346706	7907611	0.4411	7908204	0.430863	7909730
458	THAP5	8180324	7897522	0.40544	7898026	0.413887	7898048	0.415431	7901385	0.407137	7901592	0.429343	7902166	0.406999	7903227	0.425276	7903294	0.422356	7903478	0.414213	7903490	0.414974	7903703	0.421374	7904429	0.45182	7905523	0.405146	7906458	0.423631	7907012	0.412612	7907249	0.412874	7907260	0.439628	7907286	0.423712	7907773	0.393208	7908022	0.449503	7908330	0.447248	7908437	0.401304	7909261	0.426548	7912555
455	ZNF841	8038949	7898007	0.453991	7898012	0.442144	7898020	0.462742	7898034	0.462742	7898040	0.442144	7898192	0.437192	7898939	0.392768	7899018	0.444199	7899943	0.492123	7901272	0.44297	7901867	0.417387	7903239	0.446195	7903281	0.443347	7903478	0.428876	7903490	0.434899	7905339	0.450638	7906852	0.403744	7907353	0.378987	7907572	0.433655	7908204	0.419187	7909730	0.445511	7909841	0.414405	7910792	0.44516	7911207
453	ZNF134	8031784	7897978	0.430076	7898007	0.443666	7898012	0.425129	7898020	0.466884	7898026	0.444856	7898034	0.466884	7898040	0.425129	7898048	0.468019	7899377	0.412732	7901272	0.441432	7901299	0.422976	7901447	0.381832	7901867	0.436612	7903717	0.432724	7903884	0.430547	7904000	0.458697	7904168	0.416428	7904408	0.390483	7905507	0.417475	7907012	0.435429	7907611	0.429699	7908022	0.435722	7908508	0.419127	7911174
453	ZFP14	8036304	7896740	0.437473	7898002	0.419679	7898020	0.454222	7898034	0.454222	7898833	0.438724	7899018	0.433865	7899943	0.459593	7900576	0.437249	7900911	0.422418	7901052	0.428301	7901272	0.433077	7901931	0.323333	7903281	0.456405	7903667	0.43104	7904830	0.44363	7905339	0.456926	7906374	0.428258	7907445	0.407641	7907572	0.44193	7907611	0.478727	7909689	0.442748	7912112	0.454928	7912585	0.449937	7913712
450	ERCC3	8054978	7898192	0.436212	7898833	0.453501	7898881	0.426825	7899134	0.435871	7899737	0.468294	7899813	0.43738	7899943	0.435842	7900576	0.419295	7900911	0.439963	7900962	0.39012	7900979	0.416107	7901299	0.43812	7901601	0.40772	7902382	0.430232	7903281	0.430577	7903358	0.403455	7904830	0.509378	7905553	0.401594	7908732	0.404998	7909689	0.421598	7910446	0.47345	7910651	0.421896	7911559	0.472803	7912112
449	ZNF347	8039054	7898030	0.406665	7898192	0.430484	7899943	0.475595	7901272	0.437445	7901299	0.486084	7902382	0.437645	7903032	0.438974	7903239	0.480856	7905018	0.439557	7905339	0.44558	7906810	0.462566	7908169	0.442633	7908330	0.439453	7908597	0.429811	7909681	0.409837	7909841	0.44135	7910520	0.470467	7911269	0.43188	7912112	0.437569	7913712	0.493463	7914141	0.408213	7915184	0.377163	7915485	0.439928	7916316
449	HDAC2	8129045	7897997	0.419302	7898020	0.429744	7898026	0.43914	7898034	0.429744	7898048	0.442334	7900201	0.428885	7901272	0.440226	7901867	0.450243	7901895	0.416726	7901915	0.426371	7902382	0.444532	7902891	0.404178	7903227	0.426386	7903239	0.441017	7903281	0.413501	7905525	0.417018	7905598	0.442938	7906458	0.427475	7906919	0.453871	7908022	0.499904	7908330	0.47076	7908437	0.420218	7910520	0.455384	7910640
444	ZNF14	8035765	7898020	0.459381	7898034	0.459381	7901299	0.464115	7901915	0.437292	7902382	0.429555	7903227	0.450218	7903239	0.443569	7903667	0.438689	7905505	0.429613	7905507	0.438588	7905598	0.451537	7906041	0.437211	7906810	0.437414	7907012	0.429428	7908204	0.44473	7908330	0.469287	7909503	0.395628	7909624	0.437905	7909642	0.427224	7910520	0.434871	7910611	0.426516	7910651	0.419688	7912561	0.483191	7912585
443	RIOK2	8113286	7900201	0.488825	7900413	0.415594	7901418	0.471477	7901867	0.457262	7901895	0.436602	7902382	0.490192	7903227	0.434876	7903294	0.458756	7904000	0.472439	7905018	0.431834	7905507	0.453763	7905598	0.476188	7905733	0.441853	7906041	0.453487	7906810	0.460935	7907260	0.414581	7908022	0.438113	7908204	0.428504	7908330	0.50354	7909624	0.397603	7910099	0.431965	7910550	0.497227	7912292	0.452099	7913226
442	SMAD2	8023195	7897978	0.430541	7898002	0.426698	7898012	0.416874	7898020	0.462863	7898026	0.44735	7898034	0.462863	7898040	0.416874	7898048	0.45408	7899957	0.450612	7900119	0.381147	7902441	0.405591	7902518	0.420618	7903490	0.413081	7903667	0.432221	7903884	0.419584	7904408	0.386361	7905220	0.363081	7906838	0.421158	7908022	0.489407	7908330	0.430639	7908437	0.431708	7908525	0.383395	7910923	0.409382	7910971
437	TEAD1	7938544	7898007	0.44401	7898020	0.456359	7898034	0.456359	7898048	0.440703	7898407	0.403055	7899244	0.326949	7899688	0.429438	7899813	0.436224	7901272	0.451717	7902518	0.452636	7903079	0.446263	7904000	0.428709	7904830	0.421932	7905018	0.437443	7905339	0.431402	7905505	0.447663	7905515	0.418928	7906838	0.462715	7906919	0.445076	7908022	0.434201	7908508	0.455485	7909144	0.40614	7909841	0.438716	7910792
430	ZZZ3	7917103	7896740	0.422307	7896744	0.419953	7899943	0.445667	7899957	0.451341	7901299	0.466617	7902269	0.396916	7902396	0.386118	7902452	0.301838	7902594	0.398216	7902992	0.477573	7903010	0.349267	7903239	0.455903	7903281	0.454099	7903308	0.398737	7903530	0.408714	7904086	0.445198	7905339	0.476999	7906339	0.323021	7906852	0.410921	7907445	0.425956	7909815	0.409817	7910520	0.467754	7911138	0.419327	7911269
429	ZC3H14	7976101	7898012	0.414837	7898030	0.42523	7898040	0.414837	7898052	0.43596	7898833	0.428762	7900911	0.447746	7901299	0.470016	7901720	0.416459	7901915	0.452426	7901969	0.440725	7902382	0.433252	7902518	0.423462	7902565	0.413701	7903239	0.451044	7903935	0.419043	7906878	0.408318	7907260	0.422943	7907271	0.4125	7908022	0.438324	7909730	0.440218	7910520	0.478521	7911233	0.426287	7912547	0.433895	7912567
429	NR1D2	8078272	7898007	0.43668	7898020	0.435276	7898034	0.435276	7898833	0.431316	7898881	0.435032	7898939	0.401958	7899018	0.435376	7899654	0.428856	7899943	0.469262	7899957	0.435976	7901091	0.4424	7901272	0.436158	7903281	0.470385	7904086	0.449155	7904340	0.434208	7905339	0.440371	7907790	0.393617	7908732	0.415564	7908968	0.38829	7911870	0.356897	7912567	0.434099	7912575	0.43668	7912582	0.409932	7916185
427	ZNF75D	8175319	7898007	0.422505	7898020	0.431278	7898034	0.431278	7898881	0.435144	7898939	0.380957	7899654	0.417765	7899813	0.439275	7903032	0.461368	7903519	0.444188	7903667	0.411427	7904000	0.44025	7905258	0.377305	7905339	0.457616	7907749	0.42544	7908597	0.428911	7909841	0.420021	7911207	0.429134	7912112	0.430208	7912555	0.417655	7912567	0.416064	7912575	0.422505	7915775	0.346398	7916928	0.433372	7916944
426	ZNF280C	8175076	7898020	0.452635	7898034	0.452635	7899797	0.369017	7899957	0.46478	7900639	0.429463	7901272	0.440094	7901299	0.453822	7901969	0.439431	7902992	0.494546	7903239	0.448539	7903369	0.421723	7907611	0.433111	7909306	0.441979	7909455	0.447685	7910054	0.397391	7910520	0.47739	7910971	0.449652	7912385	0.489189	7912561	0.438822	7912585	0.456221	7916316	0.442631	7916984	0.461345	7917103	0.471803	7917359
423	EBF2	8149865	7898020	0.458379	7898026	0.422323	7898034	0.458379	7898052	0.420196	7899604	0.408176	7899688	0.43946	7899797	0.361928	7901272	0.443783	7901299	0.450199	7901385	0.39929	7901915	0.417381	7903239	0.442525	7903519	0.425277	7904396	0.399289	7905598	0.433399	7906810	0.449307	7906878	0.434426	7906919	0.412693	7907611	0.424097	7908204	0.415814	7908597	0.404752	7909801	0.405777	7909862	0.416424	7910520
421	ZNF830	8006477	7897078	0.408262	7901073	0.394124	7901867	0.438371	7903294	0.415451	7903703	0.402319	7903867	0.296407	7904000	0.448249	7905496	0.409754	7905507	0.419672	7905523	0.397361	7905598	0.434619	7906163	0.419451	7907012	0.426332	7907260	0.414727	7907404	0.430235	7908022	0.444213	7908072	0.427015	7908330	0.441192	7909261	0.39842	7909642	0.420036	7909841	0.420679	7911207	0.416145	7912561	0.449104	7912887
417	PRMT3	7938890	7897997	0.422276	7898002	0.437847	7898026	0.425919	7898048	0.443329	7898112	0.418418	7898833	0.443689	7899688	0.446649	7903281	0.426894	7903884	0.440344	7903935	0.441103	7904131	0.406295	7904429	0.429344	7904830	0.458364	7908022	0.437438	7909422	0.399834	7909815	0.416685	7910022	0.391772	7910446	0.438593	7910651	0.451788	7911559	0.440583	7912112	0.435629	7912496	0.419898	7912555	0.419298	7912585
410	RGS7	7925457	7897966	0.419695	7901497	0.407285	7901860	0.325611	7902127	0.41377	7902617	0.407642	7902738	0.439948	7903667	0.410354	7904396	0.39907	7905018	0.424537	7906838	0.409082	7906919	0.464332	7906973	0.422249	7907286	0.411844	7907572	0.422712	7908204	0.444504	7908525	0.401414	7909503	0.397049	7909730	0.426354	7909841	0.442295	7910792	0.457546	7910923	0.415866	7910971	0.466119	7912567	0.417302	7916789
410	ZNF462	8157105	7900911	0.408318	7902623	0.414785	7902810	0.415914	7903884	0.414376	7903935	0.397876	7904000	0.414904	7904843	0.416277	7905598	0.412708	7906919	0.411647	7907012	0.414769	7907611	0.408077	7908508	0.410519	7911207	0.426079	7911209	0.417014	7911233	0.411411	7911559	0.399361	7911897	0.414716	7913682	0.392661	7915951	0.437123	7916541	0.390731	7917370	0.414246	7918064	0.434706	7918794	0.40799	7919226
410	ZNF41	8172307	7898007	0.449815	7898012	0.435627	7898020	0.435904	7898030	0.420251	7898034	0.435904	7898040	0.435627	7898052	0.419083	7898192	0.439202	7898833	0.434348	7901272	0.460351	7901299	0.445361	7901969	0.435915	7903281	0.450046	7903369	0.420665	7904086	0.419808	7904830	0.429208	7905339	0.431723	7905801	0.409893	7906919	0.434728	7909815	0.423371	7910520	0.464744	7910792	0.436569	7910971	0.41593	7912112
407	ZNF214	7946288	7899018	0.446451	7901720	0.426042	7902518	0.436011	7902565	0.440417	7904000	0.427465	7904168	0.468219	7905598	0.409484	7905733	0.414962	7906452	0.437816	7906919	0.439927	7907012	0.437299	7907222	0.39319	7907286	0.419598	7907572	0.476158	7907611	0.468299	7908022	0.424048	7908204	0.462937	7908508	0.445803	7909306	0.422081	7910054	0.428566	7910099	0.401612	7910792	0.451083	7910971	0.44695	7911207
406	NFX1	8154793	7898030	0.410345	7898192	0.447563	7898549	0.384584	7898833	0.448268	7898939	0.419172	7899018	0.468038	7901219	0.427483	7901272	0.43975	7902754	0.408835	7902934	0.410964	7903281	0.447393	7903461	0.352714	7903884	0.436661	7904812	0.406836	7907861	0.431243	7908732	0.455008	7910054	0.413195	7912385	0.455732	7914563	0.47384	7914617	0.450544	7914764	0.432107	7916808	0.307814	7918703	0.455662	7919305
405	DNAJC2	8141898	7897997	0.440439	7898627	0.373259	7898894	0.403835	7899604	0.418064	7900454	0.341748	7901299	0.462503	7901915	0.426012	7902382	0.440381	7903049	0.420998	7903935	0.437545	7905507	0.477286	7905598	0.454923	7905733	0.426712	7906041	0.458144	7906374	0.423324	7906878	0.401267	7908330	0.445348	7908867	0.400551	7910398	0.450042	7910446	0.429592	7910520	0.477827	7910651	0.458177	7911017	0.386173	7914334
403	HMGXB4	8072645	7898881	0.442844	7899504	0.449257	7899654	0.450288	7899688	0.455558	7900201	0.43038	7903294	0.416608	7903478	0.413052	7903703	0.397862	7903717	0.414611	7903803	0.400749	7904000	0.474808	7904131	0.417927	7904881	0.505094	7905365	0.424829	7907124	0.420627	7907404	0.44218	7909898	0.424305	7909992	0.451684	7910706	0.400863	7911209	0.430688	7911301	0.406226	7912292	0.46017	7914489	0.466279	7916045
402	ZBTB2	8130185	7897978	0.427739	7898002	0.419124	7898020	0.446421	7898026	0.443861	7898034	0.446421	7898048	0.448528	7898112	0.433123	7899688	0.435446	7901867	0.470723	7903519	0.445611	7903935	0.41102	7904000	0.47688	7905496	0.397543	7905507	0.436182	7907260	0.429334	7907749	0.439541	7907861	0.423307	7910792	0.441691	7911078	0.297624	7911207	0.444777	7911209	0.434633	7911233	0.440905	7911243	0.407837	7912561
401	NR5A2	7908597	7898007	0.458833	7898012	0.446278	7898020	0.447614	7898026	0.424438	7898034	0.447614	7898040	0.446278	7901272	0.442429	7901385	0.378974	7901714	0.38359	7902934	0.43362	7906810	0.419781	7906919	0.453816	7907611	0.429669	7908022	0.429925	7908169	0.439956	7908508	0.448502	7910520	0.418045	7911209	0.432539	7912547	0.443827	7912555	0.45184	7912561	0.446267	7912567	0.451909	7912575	0.458833	7912582
401	PSMD12	8017810	7897288	0.367812	7898052	0.413619	7901299	0.424519	7901592	0.39893	7901915	0.454118	7902382	0.429795	7902891	0.414811	7903227	0.425759	7903239	0.41868	7903667	0.420831	7903935	0.413888	7904000	0.438549	7904408	0.400202	7905018	0.428189	7905365	0.383003	7905507	0.44057	7905553	0.420176	7905598	0.443243	7906810	0.439075	7906919	0.436179	7908022	0.43109	7908204	0.426954	7908330	0.476449	7909642
400	ZNF175	8030831	7898020	0.434591	7898034	0.434591	7898833	0.435777	7899134	0.433429	7899688	0.443945	7901272	0.445018	7902396	0.392878	7902518	0.455534	7902565	0.414198	7902754	0.402712	7903227	0.434491	7903239	0.450599	7903667	0.447773	7904812	0.406866	7905258	0.376975	7905339	0.42399	7906919	0.420268	7908204	0.432643	7909730	0.413154	7910054	0.406256	7910651	0.435263	7911269	0.412312	7912385	0.459259	7914617
400	ESR1	8122840	7897974	0.374644	7900639	0.412736	7900911	0.443807	7901052	0.439552	7901915	0.402628	7902518	0.420535	7902808	0.439531	7903561	0.421221	7903667	0.433854	7903935	0.433651	7904396	0.430383	7905018	0.445111	7905020	0.433254	7905505	0.438254	7905536	0.419544	7905559	0.416889	7906838	0.425172	7907633	0.422231	7909306	0.414996	7909730	0.419066	7911197	0.415244	7912385	0.399521	7912585	0.437481	7913226
395	ZNF484	8162449	7898750	0.408583	7899688	0.427693	7899943	0.431382	7899957	0.478057	7900051	0.384898	7901299	0.4533	7902269	0.431515	7902396	0.409343	7902992	0.497403	7903239	0.458233	7903667	0.433526	7904830	0.449993	7905020	0.416933	7905339	0.472744	7906435	0.396331	7906742	0.379992	7906838	0.417393	7909455	0.47751	7909689	0.442187	7910190	0.3132	7912112	0.434549	7912385	0.44977	7913110	0.397021	7913712
393	ZNF680	8139820	7899797	0.363099	7899957	0.44498	7901299	0.457858	7901915	0.425089	7902992	0.492749	7903239	0.439126	7905553	0.39653	7905598	0.44588	7906452	0.427239	7908330	0.444895	7908437	0.418819	7908766	0.402047	7909306	0.430413	7910520	0.469098	7911559	0.453785	7914141	0.42178	7915485	0.447505	7916316	0.446528	7916643	0.473176	7916910	0.44391	7916984	0.445933	7917088	0.458357	7917359	0.404576	7917604
392	ZNF567	8028200	7896740	0.405359	7898020	0.443046	7898034	0.443046	7899486	0.396979	7901299	0.464637	7903239	0.465982	7904830	0.441196	7905020	0.40642	7905339	0.451516	7906662	0.41667	7908022	0.430768	7909689	0.432098	7910520	0.493365	7910651	0.429481	7912561	0.430467	7913712	0.47229	7916984	0.438152	7917088	0.439112	7917103	0.45276	7917604	0.472784	7917674	0.443125	7918936	0.40024	7919226	0.431283	7920228
391	ZNF43	8035813	7898007	0.428313	7898020	0.464118	7898034	0.464118	7898112	0.42562	7899688	0.444838	7899943	0.433998	7899957	0.462643	7901052	0.433799	7901299	0.463163	7901867	0.465826	7902992	0.48819	7903239	0.449093	7903667	0.42706	7905339	0.441199	7908022	0.466248	7908330	0.45425	7908597	0.418581	7909841	0.430503	7910651	0.43021	7911559	0.443447	7912112	0.419935	7912561	0.453359	7912567	0.425856	7912575
389	ZNF260	8036324	7898007	0.431088	7898012	0.420901	7898020	0.457889	7898034	0.457889	7898040	0.420901	7898052	0.4355	7899018	0.468661	7899943	0.430434	7901272	0.466292	7901867	0.44587	7902382	0.425819	7903239	0.448233	7903281	0.429285	7903478	0.439036	7903490	0.442164	7904000	0.461696	7907572	0.440304	7907611	0.428368	7908421	0.393337	7909992	0.430462	7910971	0.416837	7911243	0.419189	7912561	0.455529	7912567
387	ECD	7934301	7901299	0.452939	7901447	0.383623	7901915	0.434253	7902382	0.428384	7903945	0.39935	7904927	0.253129	7905598	0.444023	7906662	0.421525	7907183	0.392161	7908766	0.391214	7909306	0.427327	7910398	0.431628	7910520	0.477738	7910651	0.423614	7911017	0.36527	7911559	0.451161	7913712	0.441471	7914334	0.405578	7915178	0.261869	7915485	0.444058	7916045	0.469384	7919226	0.456236	7919305	0.429215	7919763
383	GABPB2	7905339	7898007	0.427666	7898020	0.463992	7898034	0.463992	7898407	0.408921	7899688	0.441097	7899943	0.440899	7899957	0.448766	7900911	0.418801	7901052	0.420249	7901299	0.453281	7902269	0.400334	7903079	0.448284	7904086	0.436946	7904340	0.392343	7905505	0.437202	7905801	0.433544	7906041	0.426302	7909689	0.421795	7911112	0.35853	7911269	0.419511	7912112	0.482337	7912561	0.44529	7912567	0.421255	7912575
378	ZBTB14	8022110	7899943	0.434253	7900446	0.397796	7900576	0.424614	7900962	0.404853	7901601	0.407659	7903281	0.434056	7903393	0.45259	7904830	0.471918	7906185	0.414035	7909689	0.434704	7909967	0.410667	7911269	0.429441	7913237	0.421852	7914563	0.476847	7914617	0.432501	7914996	0.386924	7916928	0.456298	7918703	0.418058	7918847	0.450395	7920047	0.401584	7920196	0.402063	7920984	0.448203	7921121	0.376178	7921420
378	ZBTB11	8089234	7898026	0.412017	7898030	0.420925	7899688	0.443678	7899797	0.376152	7901299	0.488638	7901867	0.453491	7901915	0.422708	7902518	0.417406	7903032	0.437368	7904000	0.483369	7904881	0.42671	7906810	0.45986	7907404	0.447244	7908022	0.465283	7908072	0.422576	7908421	0.390177	7909841	0.425386	7909992	0.4344	7910520	0.453452	7911559	0.462716	7912887	0.408445	7913226	0.439976	7915485	0.456487	7916045
372	COPS5	8151136	7897997	0.43989	7898002	0.41661	7898020	0.433858	7898034	0.433858	7898894	0.405673	7899604	0.422692	7901299	0.440289	7901867	0.425505	7903884	0.433822	7905505	0.443561	7905507	0.452034	7905598	0.468819	7906041	0.428537	7908330	0.428104	7910520	0.444118	7912561	0.449914	7912585	0.45072	7913226	0.451656	7913380	0.378186	7913582	0.433372	7914940	0.427362	7915485	0.446509	7916643	0.413432	7916969
370	CTCF	7996593	7898020	0.43616	7898034	0.43616	7898112	0.438686	7899688	0.451085	7900119	0.381473	7900833	0.39699	7901497	0.405374	7903519	0.431182	7903827	0.414241	7903884	0.428859	7904000	0.435432	7905505	0.445118	7906552	0.342932	7907861	0.440058	7908863	0.420739	7910792	0.42946	7912385	0.408943	7912561	0.439514	7915516	0.410798	7917634	0.421566	7918203	0.43466	7919950	0.436527	7922152	0.439134	7922382
369	MATR3	8108403	7899377	0.422278	7899604	0.443457	7901299	0.492338	7901867	0.4628	7902634	0.421649	7904486	0.37285	7904506	0.366389	7904562	0.336981	7905598	0.461621	7906041	0.45004	7906810	0.474347	7908330	0.454329	7910520	0.493462	7910651	0.42405	7911559	0.485749	7913380	0.37954	7913712	0.497472	7914940	0.41339	7915015	0.460206	7915485	0.467558	7916045	0.453554	7916570	0.43619	7916910	0.436891	7916928
368	ZNF780B	8036813	7898007	0.440517	7898012	0.43001	7898020	0.447656	7898034	0.447656	7898040	0.43001	7899688	0.440813	7899957	0.450666	7900639	0.408221	7902617	0.424553	7902992	0.461101	7903239	0.438055	7903478	0.407687	7903490	0.413994	7903667	0.464624	7904340	0.44567	7906838	0.407512	7906878	0.420723	7907790	0.430598	7908022	0.462861	7908421	0.413071	7908525	0.407952	7909841	0.436381	7910054	0.432157	7910923
364	AIRE	8069037	7896761	0.39219	7896798	0.356123	7896822	0.394021	7896865	0.416092	7896921	0.386826	7896929	0.414945	7897006	0.321826	7897034	0.335288	7897154	0.35345	7897277	0.35772	7898102	0.291192	7898521	0.319738	7899265	0.400861	7899562	0.375599	7899821	0.411611	7900001	0.423699	7901247	0.387339	7903632	0.423599	7906307	0.430016	7908672	0.384442	7909027	0.424097	7909127	0.406764	7910265	0.449252	7910503
364	NEUROD6	8138882	7898192	0.447515	7900833	0.390116	7903478	0.443935	7905018	0.446047	7907249	0.460568	7907572	0.453082	7910792	0.473621	7911207	0.458587	7911897	0.4377	7912555	0.439386	7912595	0.443675	7912610	0.443675	7912750	0.418661	7916822	0.456173	7918064	0.448304	7918657	0.418747	7918751	0.477162	7919729	0.39469	7921571	0.423897	7923712	0.394144	7924092	0.398665	7924233	0.467238	7924445	0.476443	7924682
363	KAT5	7941382	7896917	0.36938	7898227	0.392142	7899310	0.422343	7899436	0.424734	7899448	0.396292	7899504	0.424041	7900490	0.397387	7901054	0.384008	7901073	0.421906	7901549	0.374812	7901951	0.396911	7903717	0.408664	7903803	0.38748	7903827	0.44262	7905382	0.407532	7905395	0.358083	7905881	0.301852	7906652	0.423769	7906671	0.419989	7906703	0.42651	7907260	0.416696	7907749	0.406315	7911243	0.405098	7912672
363	RBM27	8108927	7897978	0.415185	7898030	0.437278	7898052	0.430219	7898263	0.417794	7898833	0.430509	7898881	0.430019	7899654	0.425725	7899688	0.457466	7900119	0.390736	7901720	0.423679	7903519	0.420207	7904000	0.446839	7904408	0.385668	7905185	0.389608	7905515	0.404627	7905700	0.377996	7906435	0.424207	7908097	0.353778	7909529	0.415944	7909898	0.414361	7911870	0.350396	7915882	0.428173	7917482	0.452609	7918467
362	RNF125	8020806	7896744	0.41196	7898020	0.445538	7898034	0.445538	7898939	0.414112	7899018	0.455003	7899455	0.375089	7899943	0.441995	7901272	0.44291	7903281	0.448131	7904168	0.41227	7905339	0.463302	7906852	0.40594	7907572	0.450876	7907611	0.431938	7909455	0.429317	7909689	0.449403	7909730	0.427233	7909815	0.430621	7910792	0.439942	7911260	0.416634	7911269	0.441464	7911345	0.41196	7911870	0.349632	7912112
362	ZNF468	8038998	7898020	0.427017	7898034	0.427017	7898112	0.457373	7898192	0.432703	7898939	0.380513	7899943	0.42307	7900490	0.419894	7901867	0.449276	7902934	0.411921	7903717	0.429582	7904000	0.470076	7904486	0.355202	7906810	0.420638	7907572	0.421183	7907611	0.420033	7909992	0.441078	7911207	0.440967	7911243	0.404129	7911897	0.425314	7912561	0.443936	7914764	0.437556	7915659	0.422076	7916045	0.42317	7917331
358	LMO4	7902810	7897078	0.413114	7897974	0.365957	7903935	0.428084	7904421	0.432634	7905018	0.4327	7905492	0.420871	7905503	0.366641	7906374	0.427148	7906919	0.423472	7907249	0.408123	7909261	0.417703	7911207	0.450434	7911278	0.418852	7911287	0.429501	7912595	0.413451	7912610	0.413451	7915951	0.41534	7916541	0.401898	7916785	0.431847	7917707	0.392249	7918064	0.449814	7918444	0.40427	7918751	0.422292	7920178
357	ZNF322	8162669	7898048	0.420533	7898192	0.422543	7899943	0.421129	7901299	0.413158	7901867	0.43045	7903478	0.410716	7904000	0.474797	7904131	0.427309	7904881	0.426858	7907404	0.435132	7910792	0.41944	7911233	0.419664	7911301	0.414981	7912292	0.429881	7912496	0.392756	7913682	0.411585	7915015	0.453483	7918847	0.438547	7919226	0.425303	7919301	0.400675	7919578	0.416639	7919580	0.410152	7919596	0.410152	7921571
356	HMG20A	7985119	7896740	0.403097	7898020	0.436421	7898034	0.436421	7899957	0.455854	7901342	0.346624	7901969	0.444447	7902992	0.467306	7903239	0.440234	7903667	0.42389	7904086	0.425454	7904830	0.450443	7905020	0.402589	7905339	0.447908	7906852	0.395147	7907611	0.430436	7908371	0.405973	7909455	0.451443	7910520	0.462163	7912112	0.444446	7912385	0.485982	7913110	0.405181	7913712	0.451946	7914791	0.416074	7915995
356	ZNF562	8033801	7896740	0.431078	7898007	0.427952	7898052	0.425843	7899957	0.432783	7901052	0.416479	7905020	0.407375	7905339	0.4481	7905515	0.402001	7905801	0.42369	7906041	0.435145	7906374	0.423974	7906435	0.409238	7907611	0.420445	7910520	0.4301	7910651	0.448917	7911112	0.328927	7911323	0.40268	7912112	0.47778	7912385	0.427507	7912575	0.427952	7916785	0.451198	7917103	0.456066	7917604	0.426421	7918681
354	ZNF174	7992897	7898192	0.428557	7898328	0.430352	7898833	0.419273	7899737	0.43159	7900490	0.435727	7901714	0.377864	7903321	0.400879	7903717	0.43232	7903884	0.416998	7904131	0.414715	7906564	0.395435	7906652	0.379776	7907024	0.406411	7907260	0.426	7908508	0.430625	7909681	0.408648	7911209	0.438251	7911233	0.450419	7911301	0.401136	7912303	0.404987	7914489	0.438305	7914940	0.420607	7915659	0.474034	7915827
351	ZNF528	8030931	7898750	0.410414	7899957	0.439798	7901272	0.432291	7901915	0.408411	7903667	0.43473	7904086	0.427222	7904340	0.409004	7905339	0.456248	7909306	0.40559	7911269	0.421303	7911870	0.352334	7912112	0.439539	7912385	0.434049	7914617	0.465288	7916443	0.413594	7916808	0.303314	7916822	0.407911	7916928	0.447905	7917103	0.449289	7918703	0.439788	7919780	0.386885	7920810	0.399362	7921076	0.409013	7921571
348	ZBTB1	7975068	7898007	0.39895	7898192	0.417549	7898407	0.39542	7899018	0.454471	7899134	0.430729	7899813	0.421447	7899943	0.428336	7900962	0.360767	7901272	0.441056	7905339	0.423715	7910047	0.307884	7911243	0.416525	7911252	0.41384	7911870	0.362431	7912112	0.416075	7912575	0.39895	7914563	0.433645	7916785	0.41389	7916928	0.415758	7919580	0.399205	7919596	0.399205	7920725	0.397235	7921332	0.406237	7922229
346	AIP	7941927	7896917	0.371337	7898192	0.411301	7898677	0.327574	7899448	0.390509	7899737	0.424419	7899870	0.405145	7900446	0.383537	7900490	0.408814	7900624	0.451044	7901073	0.399895	7901951	0.380401	7902235	0.394454	7903401	0.392863	7903619	0.389777	7903717	0.401075	7905496	0.393221	7905500	0.394483	7905733	0.406925	7905831	0.352992	7905938	0.382672	7910446	0.408641	7911243	0.41516	7911730	0.430814	7913655
345	BRPF1	8077595	7897236	0.373052	7898192	0.441858	7898881	0.444491	7899134	0.425518	7899455	0.368108	7899688	0.436393	7899870	0.401294	7900030	0.334997	7900490	0.409685	7900833	0.416284	7900888	0.364065	7901732	0.415686	7902441	0.419143	7903827	0.447378	7905185	0.382363	7905492	0.419973	7905505	0.453893	7905700	0.39792	7906061	0.39506	7907012	0.408092	7908863	0.40761	7909175	0.364106	7911870	0.371433	7911897
343	NELFCD	8063697	7898833	0.457758	7898875	0.308263	7899018	0.446994	7899134	0.439465	7899737	0.448095	7899813	0.439302	7899943	0.438649	7899957	0.442521	7900576	0.422908	7900911	0.45555	7901299	0.429416	7901601	0.407725	7902476	0.394331	7902687	0.383067	7903935	0.41022	7904830	0.490626	7905339	0.456342	7906185	0.413771	7906435	0.41798	7907572	0.439159	7907611	0.438422	7911559	0.446128	7912112	0.47881	7913226
340	ZNF232	8011817	7897978	0.397736	7898007	0.406307	7898012	0.394364	7898020	0.436138	7898034	0.436138	7898040	0.394364	7898894	0.386547	7899604	0.412814	7900911	0.407118	7901299	0.41723	7901867	0.404678	7902518	0.396686	7903717	0.396174	7903884	0.398789	7905507	0.393973	7906041	0.397431	7906185	0.39965	7908597	0.405726	7910446	0.409294	7911207	0.401379	7911559	0.39937	7912547	0.402061	7912555	0.395079	7912561
339	ZNF454	8110478	7897997	0.408728	7898002	0.411794	7903884	0.439233	7904106	0.371521	7905018	0.424065	7905171	0.355991	7905483	0.42393	7905505	0.436057	7905507	0.420181	7905515	0.400585	7907260	0.415356	7908072	0.39691	7909841	0.416293	7911233	0.422567	7912585	0.412951	7912968	0.367136	7913226	0.421883	7914361	0.421506	7914516	0.411942	7915498	0.405675	7915841	0.419495	7915949	0.312837	7916944	0.408306	7918444
339	PBX3	8157890	7900051	0.37168	7902441	0.419045	7903049	0.399409	7906452	0.407885	7907611	0.410678	7909306	0.422741	7909455	0.437378	7910520	0.440932	7911017	0.363363	7912385	0.436277	7914334	0.417659	7916316	0.429069	7916882	0.403241	7916984	0.459755	7917754	0.398341	7918235	0.419104	7919226	0.426878	7919305	0.422864	7919763	0.399617	7920799	0.368843	7920852	0.423988	7921222	0.44498	7921936	0.40846	7922108
338	ZNF430	8027279	7898020	0.464953	7898034	0.464953	7901299	0.440554	7901385	0.438652	7901867	0.443675	7902166	0.420309	7902518	0.441483	7903294	0.411515	7903519	0.431237	7903717	0.425101	7904000	0.446817	7904168	0.410975	7905299	0.415353	7906452	0.403167	7906878	0.423764	7907572	0.436698	7908022	0.461501	7908867	0.400154	7909628	0.368644	7909730	0.42061	7910640	0.383107	7910651	0.419509	7910971	0.416537	7912561
336	THAP11	7996675	7897441	0.336604	7898192	0.429142	7898328	0.393497	7898833	0.468181	7898939	0.401187	7899350	0.397752	7899737	0.422111	7900490	0.396438	7900911	0.4124	7901219	0.400395	7904830	0.422986	7906061	0.385605	7906671	0.414613	7908508	0.435061	7912303	0.422509	7913256	0.413699	7914563	0.458189	7915827	0.445817	7918064	0.416307	7919226	0.430057	7919729	0.405055	7920594	0.428741	7921806	0.396027	7922326
335	LARP4	7955361	7898609	0.404865	7898833	0.460595	7899018	0.452088	7899957	0.449839	7901272	0.437395	7901299	0.455059	7902518	0.421086	7902565	0.416908	7902883	0.340345	7904000	0.443528	7904830	0.462165	7907353	0.391866	7908421	0.40305	7908732	0.413241	7909188	0.344902	7909815	0.458957	7910099	0.438958	7910792	0.457536	7911243	0.410238	7912112	0.424366	7912385	0.432412	7913571	0.377267	7914563	0.451777	7915015
333	ZNF844	8025984	7901385	0.40893	7901867	0.414376	7904000	0.439445	7904478	0.430448	7905018	0.428331	7906810	0.415835	7908330	0.416754	7908481	0.371247	7910099	0.416325	7911278	0.4233	7912292	0.424956	7912561	0.44896	7916616	0.418088	7916822	0.430341	7917182	0.434138	7917331	0.43231	7917338	0.402906	7917482	0.411197	7919314	0.405436	7921447	0.428978	7922130	0.428761	7924233	0.430404	7924309	0.442547	7924445
333	SNAI2	8150698	7897966	0.398633	7902565	0.412905	7903227	0.420005	7903530	0.401445	7904396	0.391101	7905507	0.415051	7905536	0.428096	7905553	0.398863	7905986	0.393576	7906372	0.410667	7906374	0.442089	7906452	0.405465	7906458	0.414666	7906810	0.407017	7907012	0.419427	7908204	0.419066	7909261	0.40368	7911207	0.4124	7913682	0.371292	7914141	0.391128	7916506	0.407914	7917331	0.415358	7918064	0.447151	7918235
332	ZNF555	8024518	7898192	0.441601	7899018	0.431069	7899943	0.449322	7901091	0.443665	7901272	0.429569	7902617	0.402823	7903478	0.441569	7904000	0.488172	7905018	0.433642	7905733	0.422883	7906919	0.425395	7907286	0.41968	7907353	0.388799	7907572	0.444695	7908022	0.444746	7908330	0.454109	7908421	0.392571	7909841	0.428991	7909898	0.430346	7911207	0.448888	7911243	0.407573	7912292	0.435982	7912561	0.443476	7914764
332	MET	8135601	7898007	0.428417	7898012	0.419587	7898040	0.419587	7898052	0.422287	7898263	0.420586	7899688	0.434198	7901272	0.419554	7901299	0.41198	7901720	0.419769	7903490	0.419058	7906919	0.429714	7907286	0.441263	7907773	0.363435	7907986	0.409325	7908022	0.416974	7908072	0.418902	7909261	0.424662	7909841	0.439558	7910792	0.447502	7911209	0.42458	7911233	0.443097	7911269	0.424314	7912555	0.435638	7912567
324	ZNF594	8011823	7899134	0.400173	7900051	0.386944	7901272	0.426361	7902353	0.397888	7902441	0.413086	7902623	0.429893	7903530	0.424527	7903945	0.415695	7905505	0.437076	7905507	0.422949	7907972	0.403328	7908204	0.426139	7909306	0.42045	7911017	0.366381	7912112	0.431615	7916785	0.432673	7917103	0.430235	7917604	0.444478	7919226	0.432913	7920228	0.420532	7921552	0.405954	7921909	0.404628	7922018	0.426588	7922229
324	ZNF655	8134631	7898020	0.413089	7898034	0.413089	7898833	0.425431	7898875	0.301656	7899957	0.430497	7900639	0.431299	7901969	0.422925	7902992	0.440478	7903281	0.409686	7903667	0.422796	7904340	0.421613	7905339	0.424452	7906435	0.405717	7906919	0.418873	7908204	0.417763	7910792	0.421198	7911207	0.420231	7912086	0.405563	7912112	0.42741	7912385	0.437317	7912585	0.428235	7916789	0.39556	7920810	0.410647	7921332
323	ZNF417	8039695	7897078	0.411265	7900490	0.405253	7900624	0.415013	7902235	0.40175	7902810	0.407288	7903401	0.418767	7903935	0.403992	7904421	0.402113	7905500	0.371298	7905536	0.404642	7909422	0.413867	7910446	0.403453	7911252	0.412366	7911278	0.412769	7911568	0.331984	7911730	0.392664	7911839	0.329967	7911897	0.438115	7913918	0.360146	7914516	0.407622	7916541	0.399363	7918064	0.441248	7920135	0.391151	7920182
322	ZNF570	8028248	7898020	0.461997	7898034	0.461997	7899018	0.449795	7901299	0.431986	7901867	0.43131	7903079	0.434105	7903717	0.41245	7905339	0.495016	7905544	0.404283	7909689	0.40595	7910446	0.428934	7911112	0.32742	7911138	0.392336	7912112	0.459461	7912561	0.444651	7914563	0.420723	7915130	0.426322	7916785	0.428914	7916928	0.441467	7917103	0.452962	7917255	0.361829	7917604	0.443039	7918223	0.398476	7918681
318	CHD9	7995583	7898881	0.431069	7899654	0.441179	7899688	0.489039	7899957	0.485931	7900119	0.375347	7902992	0.436928	7903239	0.438467	7903667	0.427017	7904254	0.418764	7904340	0.416498	7904830	0.466378	7904881	0.445744	7905517	0.390125	7907790	0.424395	7909455	0.433127	7912385	0.476038	7915882	0.468455	7916443	0.422864	7916592	0.42419	7916984	0.451481	7917103	0.444137	7917156	0.410833	7917482	0.429799	7918681
316	ZNF37A	7927071	7898007	0.436257	7898020	0.453166	7898026	0.414422	7898034	0.453166	7898833	0.439834	7898939	0.400713	7899018	0.434859	7899943	0.460339	7899957	0.451796	7901272	0.445533	7901299	0.453464	7902992	0.452725	7903239	0.467124	7903369	0.418412	7904086	0.426418	7904830	0.437005	7905339	0.455019	7909455	0.419046	7909815	0.419293	7912567	0.434167	7912575	0.436257	7913712	0.462196	7916185	0.379144	7917103
316	CEBPZ	8051528	7897997	0.454397	7898002	0.44268	7898020	0.474548	7898034	0.474548	7898112	0.430994	7899688	0.437681	7901052	0.465276	7901867	0.435803	7902992	0.441349	7903561	0.400776	7905339	0.450296	7905559	0.449599	7908330	0.426743	7910520	0.42829	7910651	0.430015	7912112	0.425923	7912385	0.416709	7912561	0.463665	7912585	0.463662	7913206	0.410524	7916356	0.410223	7916969	0.4272	7916984	0.431011	7917103
313	ZNF121	8033789	7898020	0.441682	7898034	0.441682	7898192	0.439283	7898833	0.455758	7898939	0.406704	7899018	0.436373	7899943	0.437139	7900888	0.423124	7901219	0.446624	7902687	0.379318	7903281	0.441117	7905559	0.423542	7906435	0.425478	7907611	0.423948	7910446	0.415748	7912112	0.445244	7914617	0.439286	7917103	0.459638	7918034	0.347926	7922550	0.400946	7923889	0.447814	7924190	0.415628	7924342	0.421642	7924682
313	LRRFIP1	8049538	7898002	0.407962	7900001	0.410794	7901091	0.407955	7903884	0.423604	7904000	0.428063	7905507	0.448192	7905510	0.397246	7905598	0.413495	7906838	0.417277	7908330	0.440716	7909642	0.426446	7909862	0.430233	7910446	0.418323	7911301	0.39026	7911559	0.431313	7913226	0.464729	7914516	0.431035	7914996	0.414578	7915015	0.416346	7915229	0.392793	7915485	0.428098	7916526	0.447187	7919226	0.422215	7919301
312	NR1I2	8081925	7897997	0.441991	7901802	0.38964	7903884	0.44131	7905018	0.434076	7905507	0.4421	7905523	0.410561	7906838	0.423592	7909250	0.392839	7909841	0.441838	7910111	0.332814	7912585	0.428164	7913226	0.425271	7916541	0.403308	7917370	0.40624	7917674	0.400224	7918694	0.359693	7919314	0.444929	7920182	0.424189	7921088	0.435539	7921259	0.443694	7921840	0.370553	7921895	0.386833	7922525	0.406534	7923929
311	CBFB	7996393	7896744	0.411566	7899957	0.449522	7900979	0.393364	7901272	0.409307	7901299	0.438991	7901867	0.417269	7903281	0.42772	7903507	0.403899	7904086	0.413931	7904830	0.427903	7907445	0.388587	7910792	0.415323	7911345	0.411566	7913571	0.37441	7913712	0.429271	7914563	0.425622	7916443	0.413821	7916928	0.423794	7917103	0.421914	7918255	0.386651	7918703	0.411995	7918847	0.420808	7919226	0.414175	7922416
308	SMARCA1	8174985	7897978	0.428111	7898020	0.433877	7898026	0.446818	7898034	0.433877	7898048	0.45208	7902166	0.404587	7903519	0.437967	7904168	0.427404	7905018	0.459312	7906838	0.411294	7906973	0.420698	7907012	0.460446	7907719	0.398416	7907749	0.435461	7908204	0.442248	7909494	0.433298	7912555	0.432337	7912561	0.44675	7914750	0.383051	7917120	0.415562	7917482	0.42889	7921332	0.432755	7921571	0.423559	7922152
307	ZNF432	8038942	7898020	0.437477	7898034	0.437477	7898736	0.347759	7899018	0.418183	7899943	0.443702	7900201	0.427969	7901272	0.435802	7901299	0.460743	7901867	0.476155	7901915	0.427406	7902518	0.416307	7903281	0.415618	7903519	0.429286	7904000	0.438775	7905598	0.444555	7906458	0.414759	7906810	0.446141	7907286	0.407271	7907404	0.439854	7907572	0.441677	7909628	0.365828	7909730	0.414947	7910520	0.453872	7911243
304	ZNF302	8027674	7899797	0.360757	7899957	0.468139	7902891	0.405283	7902992	0.519244	7903239	0.440477	7903667	0.457781	7908022	0.445288	7908330	0.432743	7910096	0.367154	7910099	0.407907	7910190	0.310697	7910971	0.443717	7916316	0.47036	7916443	0.40924	7916984	0.46803	7917103	0.457228	7917156	0.419358	7917359	0.436094	7917604	0.449397	7918657	0.426037	7921571	0.448471	7923007	0.467368	7924144	0.395414	7924405
304	SLC30A9	8094848	7899957	0.449442	7901867	0.447408	7904000	0.442238	7904830	0.439658	7905020	0.398978	7905598	0.468639	7905951	0.340652	7908169	0.45159	7908330	0.462093	7909624	0.391167	7910446	0.435826	7910651	0.439643	7910950	0.390016	7911559	0.508776	7912496	0.398761	7915485	0.499351	7916045	0.491187	7916570	0.454262	7916928	0.423913	7917088	0.463029	7917120	0.453186	7917771	0.443706	7918235	0.410709	7919226
303	CDX2	7970727	7896865	0.400443	7896921	0.398434	7897288	0.39323	7898653	0.433664	7899343	0.400437	7899927	0.37245	7900001	0.413111	7901247	0.402613	7905020	0.454183	7905486	0.344808	7905559	0.458212	7906742	0.412752	7909862	0.409967	7911114	0.364886	7913206	0.455881	7913450	0.44253	7914003	0.453102	7914361	0.458162	7914516	0.469105	7915841	0.441822	7916654	0.353646	7920185	0.462148	7920191	0.437212	7920228
302	PSMD11	8006392	7898833	0.449128	7898881	0.442732	7899018	0.463744	7899377	0.433032	7899504	0.40821	7899654	0.436806	7900201	0.485158	7903321	0.503487	7903619	0.41332	7903884	0.430015	7903972	0.389738	7904000	0.453412	7905733	0.446442	7907466	0.419161	7910099	0.434296	7911720	0.358098	7911993	0.390059	7912292	0.451071	7912303	0.4073	7912852	0.406962	7914194	0.301018	7914489	0.422901	7914563	0.436015	7914764
302	GRHL2	8147697	7899602	0.354717	7901557	0.394617	7902565	0.397293	7903227	0.407222	7903935	0.406275	7903945	0.413481	7905507	0.418903	7905510	0.382057	7905525	0.395277	7905536	0.41682	7905553	0.41102	7906452	0.402266	7907032	0.385705	7908766	0.376393	7909306	0.408425	7909446	0.296256	7911017	0.376225	7911197	0.391473	7911559	0.432474	7913226	0.399847	7914580	0.395885	7914617	0.395751	7915841	0.439248	7916882
301	MYF5	7957379	7898967	0.40718	7899134	0.427179	7902527	0.370523	7902623	0.433086	7902808	0.423552	7903227	0.43571	7903561	0.412248	7903935	0.430434	7904421	0.418691	7905018	0.43743	7905505	0.439292	7906374	0.429349	7906919	0.431679	7908204	0.433029	7908371	0.412016	7910611	0.428519	7910792	0.468871	7911207	0.474355	7912585	0.425913	7916785	0.440496	7918064	0.437376	7920178	0.420759	7921259	0.431532	7921332
299	HAX1	7905733	7897078	0.431266	7899018	0.414571	7899350	0.418832	7899448	0.375811	7900454	0.360275	7902382	0.419901	7903717	0.405194	7903972	0.402254	7904000	0.445152	7904486	0.354499	7905507	0.415291	7905598	0.414263	7907260	0.434148	7907572	0.421069	7908330	0.432145	7910099	0.435566	7910550	0.427407	7911301	0.409086	7912292	0.44361	7913787	0.355687	7914764	0.40566	7915015	0.449848	7915207	0.399615	7915659
299	NUPL2	8131831	7898833	0.454249	7899654	0.419539	7899957	0.434019	7901601	0.432463	7901720	0.408698	7903239	0.419703	7903369	0.427674	7904830	0.455735	7905025	0.42584	7908204	0.430531	7910054	0.395365	7910651	0.410825	7912112	0.423926	7913226	0.432012	7913256	0.423279	7914563	0.424381	7914764	0.435104	7915015	0.421461	7916316	0.422626	7919226	0.433531	7921571	0.419652	7922462	0.427261	7923007	0.431989	7923534
298	ZBTB45	8039791	7896917	0.374756	7896937	0.402321	7897210	0.378296	7897236	0.361623	7899018	0.419982	7899043	0.392792	7899173	0.37784	7899519	0.339435	7901883	0.406623	7905733	0.407288	7907396	0.426413	7907611	0.421968	7908508	0.445595	7911260	0.44403	7911486	0.342678	7911862	0.331498	7912303	0.395175	7913978	0.43856	7917019	0.438916	7917182	0.438488	7917322	0.357677	7917347	0.429618	7918794	0.439039	7919193
295	ZNF675	8035847	7899797	0.382339	7901299	0.475242	7902269	0.434261	7902594	0.397714	7902992	0.47973	7903239	0.450187	7908022	0.442433	7908169	0.417487	7910520	0.453321	7911559	0.436398	7913712	0.461887	7915130	0.475822	7915485	0.438618	7916928	0.425092	7917088	0.491965	7917604	0.471115	7921625	0.418174	7923007	0.500117	7924144	0.431951	7925531	0.439734	7926565	0.453391	7930380	0.444383	7931187	0.450104	7931268
294	SETDB1	7905258	7898192	0.383893	7898833	0.377406	7899943	0.396442	7901720	0.389818	7904830	0.379696	7908204	0.385631	7911207	0.395724	7911897	0.417808	7912496	0.378993	7912750	0.401596	7915184	0.350739	7915659	0.39443	7917182	0.396728	7917347	0.394716	7917482	0.382441	7918064	0.416195	7918794	0.385261	7923043	0.391193	7924233	0.413269	7924619	0.384641	7924682	0.376845	7925761	0.38473	7925851	0.382377	7926609
293	SMAD9	7971015	7897991	0.409765	7900639	0.398788	7902992	0.398645	7903530	0.426158	7903667	0.434703	7905020	0.411579	7905510	0.385567	7905519	0.405217	7906435	0.415797	7906838	0.416772	7909306	0.403733	7912591	0.409765	7912606	0.409765	7912887	0.399109	7913226	0.43134	7915995	0.384124	7918345	0.365689	7920178	0.413445	7920228	0.435224	7921552	0.427909	7922627	0.386462	7922727	0.405627	7924405	0.398261	7924465
291	KIN	7932000	7897078	0.428346	7897522	0.409736	7899310	0.378792	7899361	0.391254	7903703	0.421027	7905349	0.42323	7905523	0.412488	7905528	0.410665	7905598	0.422068	7905733	0.396865	7906810	0.421316	7907702	0.326569	7908330	0.438713	7909624	0.425577	7910550	0.424212	7911278	0.404968	7913226	0.407658	7913814	0.409517	7914218	0.419214	7914361	0.403667	7914917	0.350291	7915758	0.401262	7916356	0.420713	7916526
291	RNF138	8020814	7897997	0.436985	7898002	0.420093	7899688	0.44258	7903935	0.414794	7905492	0.413378	7907024	0.412208	7909992	0.451636	7910520	0.452523	7910651	0.41991	7912863	0.335743	7913226	0.449174	7917120	0.450536	7917707	0.436982	7918681	0.416685	7920178	0.43248	7921012	0.411426	7922058	0.418016	7923007	0.44791	7924150	0.384629	7924342	0.424569	7924465	0.41013	7924682	0.430702	7924987	0.428854	7926565
290	NKX2-5	8115840	7898653	0.441014	7900001	0.430752	7905020	0.431392	7905519	0.404518	7906435	0.401362	7906742	0.413805	7908672	0.416873	7909862	0.437207	7911383	0.334884	7913226	0.439673	7913864	0.393556	7914003	0.440419	7915078	0.373855	7915229	0.428915	7917754	0.428702	7918235	0.397325	7918394	0.392539	7920027	0.391591	7920228	0.451926	7921012	0.408943	7923534	0.356258	7923635	0.443936	7926565	0.448168	7927099
289	CUL5	7943580	7899957	0.436973	7901915	0.415012	7902396	0.393991	7903119	0.301546	7903239	0.438231	7903281	0.448121	7903369	0.421306	7903935	0.410153	7904086	0.419802	7904830	0.429472	7904883	0.380692	7905020	0.418537	7905559	0.408396	7906852	0.38263	7906919	0.432119	7910398	0.404003	7910520	0.472949	7910651	0.416163	7914750	0.399479	7916443	0.41899	7916928	0.453787	7916984	0.432813	7917103	0.453471	7917359
289	SPZ1	8106597	7900639	0.427074	7901272	0.410298	7902158	0.396954	7902518	0.415182	7906452	0.412018	7908204	0.430102	7908978	0.345841	7910792	0.419864	7911207	0.432578	7911215	0.413292	7911233	0.420691	7916882	0.457552	7916944	0.416168	7918052	0.395274	7918681	0.397206	7921332	0.412791	7921571	0.432943	7922108	0.41933	7922130	0.435058	7922482	0.383723	7924233	0.419609	7924309	0.450872	7924405	0.409561	7924619
288	MKRN2	8077931	7897078	0.428462	7898020	0.407324	7898034	0.407324	7898736	0.348775	7899688	0.395831	7900216	0.391644	7901867	0.422684	7902235	0.389633	7903519	0.416112	7904478	0.409555	7905496	0.407928	7907404	0.419767	7907749	0.393245	7908543	0.408734	7909931	0.426598	7911243	0.398179	7912561	0.420134	7914141	0.390006	7917120	0.406679	7917331	0.430442	7918223	0.413335	7918694	0.372998	7919950	0.431438	7920178
288	MYNN	8083794	7897078	0.42315	7897860	0.356671	7897997	0.479819	7898002	0.473525	7898020	0.447238	7898034	0.447238	7901867	0.44799	7902382	0.423502	7903519	0.405484	7903884	0.44163	7904000	0.422421	7905496	0.39194	7905507	0.441117	7905523	0.446165	7905525	0.397612	7906973	0.413454	7907404	0.438965	7908330	0.436596	7912561	0.443077	7912601	0.272233	7912617	0.272233	7914141	0.388772	7914361	0.432942	7914667
287	ZNF564	8034401	7897078	0.446463	7897522	0.401456	7901867	0.423219	7902235	0.393067	7903032	0.416463	7903227	0.415936	7905507	0.422722	7905598	0.429941	7906810	0.467054	7908330	0.45279	7909992	0.422918	7910446	0.40886	7910539	0.400753	7910550	0.429961	7911207	0.420645	7911897	0.419404	7912292	0.42706	7912750	0.417142	7913814	0.438083	7914218	0.419547	7914516	0.415406	7915516	0.426669	7917331	0.450414	7917338
286	EDF1	8165309	7897078	0.417261	7898585	0.328681	7898894	0.436845	7899486	0.445712	7899604	0.408131	7900490	0.413551	7902808	0.404628	7904830	0.414368	7905505	0.416885	7905507	0.426151	7905598	0.434478	7906041	0.42382	7906810	0.420226	7910520	0.44279	7911559	0.417688	7912112	0.420555	7912496	0.380818	7914940	0.423853	7914996	0.403894	7915841	0.412347	7916356	0.456038	7917331	0.44635	7917754	0.382965	7919226
285	BRD9	8110734	7898192	0.406831	7898263	0.408744	7898833	0.412257	7899813	0.423802	7900833	0.377971	7900911	0.439819	7900962	0.354536	7901577	0.343727	7902565	0.427901	7902754	0.420348	7903032	0.38728	7903827	0.397884	7904812	0.410231	7905258	0.399247	7905801	0.416098	7908732	0.402195	7911252	0.422974	7911897	0.435226	7914563	0.409865	7917004	0.336979	7917182	0.433322	7918064	0.430561	7918703	0.408838	7922229
283	DR1	7903079	7898002	0.419387	7898007	0.416058	7898012	0.4162	7898020	0.447321	7898034	0.447321	7898040	0.4162	7898052	0.417572	7899688	0.438608	7901299	0.44375	7904000	0.428652	7905339	0.448284	7907124	0.430827	7907404	0.43303	7907977	0.363653	7909992	0.424369	7911138	0.39408	7911619	0.392272	7912555	0.416105	7912561	0.4509	7912567	0.416556	7912575	0.416058	7912595	0.420845	7912610	0.420845	7913566
282	ZNF518A	7929562	7901299	0.462029	7902166	0.44201	7903079	0.429621	7903703	0.431405	7903908	0.420169	7905510	0.405648	7907104	0.376255	7907124	0.438254	7907404	0.455429	7908178	0.43564	7908330	0.430012	7908437	0.428078	7909801	0.426461	7913712	0.42906	7914141	0.410011	7916045	0.458067	7916570	0.457278	7916643	0.41298	7917088	0.461614	7917120	0.455884	7917482	0.439622	7917604	0.449095	7917771	0.46917	7920875
281	ZFX	8166500	7898407	0.391731	7899504	0.433407	7900395	0.384984	7901479	0.415505	7902398	0.356005	7903032	0.392967	7903827	0.426045	7904000	0.442234	7905496	0.408951	7907260	0.396187	7907749	0.404818	7908072	0.40052	7909931	0.3921	7911207	0.418479	7912292	0.398195	7915775	0.367938	7917338	0.394705	7917634	0.401167	7918223	0.395496	7918751	0.403637	7919950	0.404928	7921752	0.436399	7921970	0.399914	7922637
280	NRIP1	8069553	7898020	0.433719	7898034	0.433719	7898112	0.432871	7899688	0.446617	7899943	0.423299	7901867	0.445283	7904000	0.4599	7904881	0.459584	7907024	0.441522	7907404	0.431074	7907466	0.412305	7909815	0.416104	7909992	0.450376	7911301	0.40762	7912112	0.42132	7912292	0.424691	7912496	0.395269	7914489	0.465628	7915015	0.429978	7918847	0.433936	7922309	0.433631	7923007	0.439852	7924682	0.429121	7925184
280	MED23	8129522	7898020	0.454222	7898026	0.430105	7898034	0.454222	7898048	0.437846	7901867	0.421138	7904000	0.435172	7907790	0.414895	7908022	0.447497	7908437	0.42552	7910971	0.406753	7912561	0.454606	7912567	0.411461	7912585	0.423368	7915516	0.416091	7916822	0.39885	7916969	0.439516	7917482	0.414596	7917604	0.4224	7918467	0.412021	7918847	0.419095	7919780	0.38498	7920178	0.41274	7920201	0.401165	7922309
278	SMARCD1	7955331	7897236	0.368864	7898112	0.442451	7898192	0.452984	7898833	0.450761	7898939	0.427851	7899455	0.374393	7899688	0.46573	7900833	0.447061	7904812	0.38805	7904830	0.435056	7905258	0.377675	7906061	0.415027	7908732	0.40168	7908863	0.402383	7909175	0.357397	7911207	0.42762	7912112	0.423872	7912385	0.432986	7912898	0.348056	7914296	0.378956	7914563	0.428413	7915882	0.420086	7917634	0.409483	7919729
275	DACH2	8168604	7898007	0.434892	7898012	0.437187	7898020	0.472291	7898034	0.472291	7898040	0.437187	7898609	0.398745	7899244	0.325072	7899737	0.397858	7903079	0.40651	7903478	0.435108	7903490	0.421273	7905339	0.43072	7907232	0.403776	7907572	0.477331	7909992	0.401353	7911278	0.416272	7912112	0.44271	7912555	0.432321	7912561	0.471897	7912567	0.436174	7912575	0.434892	7912582	0.421167	7915659	0.413933	7916928
274	DRGX	7933501	7897860	0.375853	7898184	0.374952	7899627	0.393492	7899882	0.306359	7900340	0.381106	7900654	0.412324	7901256	0.378931	7905483	0.417645	7905507	0.429906	7905512	0.268774	7906435	0.411623	7907549	0.381026	7910466	0.392379	7912031	0.398413	7914361	0.459049	7915498	0.417408	7916384	0.3589	7916412	0.390019	7916984	0.395669	7917674	0.422304	7917798	0.363052	7918869	0.425321	7919898	0.421825	7920077
274	DNAJC21	8104838	7898020	0.428385	7898034	0.428385	7899654	0.447041	7899688	0.436367	7900979	0.396632	7901299	0.428985	7904000	0.460589	7904131	0.400319	7904830	0.444444	7904881	0.426348	7907024	0.436184	7907404	0.429932	7907690	0.41746	7909681	0.400979	7912496	0.392969	7912561	0.426702	7914489	0.467104	7915015	0.439846	7915882	0.396692	7916928	0.419092	7917771	0.428987	7918847	0.445663	7919226	0.431879	7921970
272	ZNF99	8035836	7897078	0.39606	7901299	0.415813	7901732	0.404659	7902623	0.404895	7903079	0.397939	7905505	0.40888	7906458	0.403668	7907396	0.42641	7907611	0.397977	7909261	0.40805	7910520	0.41554	7911207	0.408722	7911897	0.404495	7913566	0.394333	7913712	0.413025	7916785	0.425981	7917347	0.419604	7918847	0.399262	7921420	0.404399	7921447	0.403463	7921970	0.390203	7924701	0.415033	7925184	0.398609	7925611
272	TTF1	8164729	7897991	0.394068	7898002	0.428434	7901867	0.419109	7903079	0.42463	7903519	0.42353	7904000	0.435395	7904396	0.384765	7905505	0.417335	7905507	0.430709	7905525	0.404959	7907260	0.420359	7907404	0.4557	7908178	0.410914	7909642	0.407731	7909801	0.399918	7911017	0.361677	7912591	0.394068	7912606	0.394068	7914516	0.408058	7916526	0.42707	7917331	0.416191	7919301	0.415171	7920178	0.412953	7921936
269	GMEB1	7899504	7898192	0.416865	7900395	0.369066	7903294	0.403231	7903619	0.417153	7903717	0.41925	7903803	0.412139	7903827	0.413593	7903884	0.4193	7903972	0.395552	7904000	0.453842	7904131	0.418624	7907749	0.403677	7909992	0.44016	7911301	0.404454	7912292	0.471081	7912750	0.459401	7914235	0.359963	7915504	0.403469	7917875	0.280446	7920217	0.467766	7922637	0.415416	7924092	0.42631	7924526	0.43796	7926677
269	SLC39A10	8047174	7899957	0.466113	7901299	0.469917	7902269	0.433233	7902396	0.398029	7902891	0.438174	7902992	0.502206	7903530	0.402683	7903667	0.417771	7904830	0.439331	7905339	0.446074	7906742	0.389652	7909455	0.457299	7911138	0.422038	7913712	0.486581	7914791	0.410275	7915995	0.425169	7916443	0.456124	7916984	0.476388	7917103	0.504194	7917359	0.403217	7917604	0.490784	7922727	0.419247	7923812	0.420658	7924558
269	ZNF277	8135497	7898026	0.415243	7898048	0.426258	7901418	0.452889	7901867	0.485277	7901895	0.403893	7902367	0.400169	7904000	0.475915	7905598	0.468337	7906810	0.441137	7907286	0.411965	7907404	0.482603	7908022	0.45907	7908330	0.475844	7910099	0.425753	7910550	0.453875	7912292	0.43632	7913582	0.453617	7914489	0.448406	7915015	0.443276	7916316	0.450284	7916969	0.444586	7917088	0.455916	7917771	0.457032	7918284
265	CERS3	7991546	7898736	0.341642	7902565	0.392875	7903227	0.418751	7904429	0.40848	7907572	0.409486	7908204	0.394646	7909503	0.425076	7910792	0.403203	7910971	0.400146	7912561	0.399155	7912585	0.392744	7917347	0.395288	7918203	0.406994	7919578	0.412673	7921447	0.394438	7922130	0.417618	7922969	0.390788	7924233	0.411459	7924309	0.415517	7924445	0.396881	7925761	0.40032	7926061	0.392295	7926728	0.393047	7927097
264	ZNF317	8025458	7898263	0.413192	7898881	0.43395	7899654	0.425611	7899813	0.415557	7900833	0.389967	7901091	0.420091	7902441	0.416156	7905185	0.364864	7905515	0.400274	7906552	0.338138	7907032	0.397188	7908863	0.383494	7910792	0.425244	7914296	0.358782	7918203	0.417648	7920810	0.391268	7921228	0.40385	7921571	0.434078	7922152	0.419197	7922637	0.44439	7922669	0.384869	7924526	0.4331	7924619	0.423227	7924923
264	TP63	8084766	7897966	0.406794	7898026	0.40418	7902565	0.402554	7902934	0.407429	7903079	0.406014	7905365	0.383655	7905530	0.417903	7906367	0.401398	7910520	0.419113	7910971	0.413254	7911207	0.415169	7911233	0.425129	7911260	0.416526	7911278	0.405844	7916045	0.402975	7916882	0.438403	7916984	0.402664	7917120	0.402051	7917370	0.43526	7918657	0.428798	7921332	0.407222	7922058	0.417791	7922108	0.401596	7922130
262	ZNF770	7987361	7897978	0.418927	7898002	0.419746	7898020	0.441396	7898026	0.404835	7898030	0.39905	7898034	0.441396	7898048	0.418352	7898112	0.412637	7898263	0.412635	7898407	0.420378	7903032	0.442271	7903079	0.445712	7904000	0.436798	7905339	0.413329	7905505	0.408686	7908022	0.408414	7911078	0.285124	7911207	0.414466	7912561	0.449075	7912585	0.417427	7912595	0.442713	7912610	0.442713	7915516	0.420084	7916882
262	TERF2IP	7997281	7898020	0.412994	7898034	0.412994	7901867	0.427401	7903032	0.413933	7903519	0.427782	7903827	0.426459	7903884	0.412917	7904000	0.442839	7905496	0.426798	7907749	0.403678	7910229	0.404813	7910446	0.407547	7912561	0.426215	7915775	0.359216	7917120	0.408452	7917338	0.40289	7918751	0.408245	7919950	0.421365	7923712	0.423281	7924445	0.418827	7924682	0.416968	7925043	0.401812	7925184	0.414109	7925996
259	ZNF250	8153920	7898192	0.403335	7898833	0.397921	7898939	0.409541	7899018	0.402774	7899654	0.418799	7899737	0.380788	7899943	0.387461	7902754	0.385205	7903478	0.381748	7904000	0.405965	7904830	0.386619	7908732	0.377006	7909815	0.396918	7911862	0.310971	7911897	0.380346	7912112	0.4134	7914563	0.397216	7915207	0.398546	7917634	0.387432	7918203	0.38119	7924923	0.410083	7925174	0.398615	7930714	0.384748	7932186
257	CNOT8	8109462	7897078	0.445093	7900201	0.415849	7900413	0.409592	7900546	0.412244	7901867	0.408699	7902382	0.405242	7902495	0.350237	7903294	0.4328	7903321	0.397449	7903703	0.409966	7904131	0.41263	7905349	0.394251	7905507	0.402308	7905598	0.433848	7905733	0.415649	7906810	0.410842	7908330	0.422444	7909510	0.345816	7910550	0.454427	7911301	0.388666	7912292	0.462559	7913582	0.456624	7914489	0.421234	7914887
257	ZFY	8176384	7897078	0.401235	7898192	0.420109	7898894	0.409584	7899943	0.432778	7900446	0.402687	7901867	0.431504	7902382	0.44296	7903227	0.414542	7904000	0.42366	7904478	0.39938	7904486	0.363463	7905831	0.339514	7906374	0.410813	7906810	0.417672	7908330	0.419474	7909422	0.396397	7910446	0.418396	7910520	0.418516	7910611	0.411506	7911241	0.401354	7911243	0.416957	7912292	0.41025	7913237	0.36884	7913380
254	SUZ12	8006325	7897078	0.425519	7897997	0.416953	7898020	0.429604	7898034	0.429604	7898112	0.40987	7901299	0.447164	7901385	0.415484	7901867	0.464995	7902166	0.412027	7903079	0.421989	7903294	0.456798	7904486	0.359018	7907124	0.446621	7907404	0.456001	7908330	0.446424	7908867	0.392353	7909931	0.434744	7909992	0.454739	7911233	0.424318	7911278	0.397423	7912561	0.445926	7914218	0.446172	7914550	0.425879	7916045
254	ZNF28	8038993	7901867	0.471645	7903478	0.426538	7903490	0.40602	7903519	0.47467	7904000	0.468941	7904478	0.401634	7906810	0.426245	7907124	0.426976	7907404	0.42633	7907572	0.428515	7908421	0.394541	7909992	0.440993	7911243	0.42145	7911897	0.408286	7912561	0.439897	7914489	0.43774	7917331	0.45501	7917634	0.397332	7917875	0.288699	7918203	0.412796	7918223	0.429896	7918694	0.379914	7918794	0.404734	7921447
253	TOE1	7901091	7898192	0.423242	7898833	0.469948	7898881	0.459169	7899018	0.439754	7899654	0.488395	7900119	0.364857	7901601	0.396643	7902702	0.39413	7903369	0.411531	7903507	0.408199	7903884	0.432806	7904000	0.455948	7904254	0.418013	7905099	0.364037	7907466	0.406267	7907749	0.417829	7910099	0.411685	7912086	0.378759	7912385	0.428705	7914296	0.389047	7915659	0.419406	7917482	0.424555	7918203	0.420712	7918847
252	SSRP1	7948192	7898881	0.422761	7899134	0.456574	7899813	0.448848	7899957	0.442352	7900979	0.390569	7902396	0.404907	7903281	0.420035	7904086	0.430107	7904830	0.466801	7905025	0.415896	7908732	0.41598	7909689	0.409698	7909815	0.414484	7911269	0.405889	7912385	0.441039	7914563	0.440332	7914791	0.400723	7915130	0.411252	7916443	0.448928	7916928	0.442988	7917156	0.438476	7922391	0.298351	7923812	0.425479	7924119
251	TAL2	8157090	7897078	0.424297	7897991	0.415157	7898020	0.411533	7898034	0.411533	7898112	0.419282	7899167	0.397124	7899737	0.388886	7900490	0.422451	7901867	0.396558	7903717	0.417853	7904131	0.393863	7905492	0.403009	7905507	0.423533	7905530	0.388995	7907893	0.40771	7910446	0.412597	7910539	0.398225	7911559	0.417711	7912591	0.415157	7912606	0.415157	7913226	0.429266	7914000	0.397538	7914516	0.442808	7915015
250	KHDRBS1	7899654	7898833	0.480241	7898881	0.494252	7899018	0.427887	7899688	0.44462	7899813	0.446764	7899957	0.460345	7900119	0.379119	7900409	0.3625	7901091	0.488395	7903507	0.428907	7904000	0.4718	7904254	0.439469	7904830	0.457327	7904881	0.438478	7905365	0.392526	7907986	0.396157	7910099	0.441138	7912303	0.4192	7912385	0.438204	7913226	0.431132	7914296	0.379908	7914489	0.448319	7915882	0.437706	7918825
250	FAM170A	8107554	7899884	0.266349	7901497	0.442911	7903530	0.401767	7904073	0.412899	7906163	0.420953	7906501	0.36595	7913235	0.426677	7914342	0.407869	7914361	0.434879	7915498	0.394059	7916384	0.393552	7917798	0.377104	7921012	0.425457	7922001	0.383357	7922108	0.422256	7922727	0.405275	7923837	0.365932	7924682	0.42931	7924987	0.417376	7927513	0.367639	7928602	0.406522	7928632	0.406522	7929664	0.424778	7930487
249	NEUROD4	7955974	7900911	0.420914	7901052	0.448462	7902808	0.405597	7902984	0.331744	7904830	0.420458	7905339	0.436003	7905536	0.418216	7906041	0.406013	7906435	0.390663	7907271	0.400535	7908072	0.41588	7909841	0.421856	7911233	0.440497	7912112	0.44345	7912968	0.362358	7916944	0.413623	7917103	0.40394	7918064	0.423725	7918681	0.397503	7918747	0.413123	7919197	0.412396	7919226	0.424442	7919580	0.419645	7919591
249	EAPP	7978558	7897078	0.445541	7899310	0.379078	7900490	0.388546	7901592	0.408758	7902495	0.331529	7905299	0.42711	7905349	0.417407	7905507	0.410097	7905598	0.444071	7906041	0.424316	7908330	0.452575	7908867	0.407691	7909624	0.405111	7909628	0.390351	7909642	0.408035	7910550	0.423619	7913380	0.403887	7913814	0.422775	7914141	0.406918	7914218	0.440666	7915758	0.441274	7917331	0.466001	7917976	0.419957	7918467
249	ZNF451	8120382	7899957	0.431953	7901299	0.413737	7901915	0.411396	7902396	0.389828	7902891	0.446333	7902984	0.327283	7902992	0.43215	7903214	0.392458	7903667	0.41098	7909306	0.394579	7909661	0.423836	7910520	0.426432	7912211	0.351966	7913226	0.413657	7913712	0.449183	7915032	0.377189	7917604	0.441342	7918235	0.426859	7919763	0.385091	7920214	0.397028	7922018	0.402811	7924119	0.421083	7924558	0.412873	7925531
246	ZNF33B	7933139	7897997	0.437387	7898002	0.435357	7898020	0.445902	7898034	0.445902	7898052	0.411801	7900159	0.408054	7901497	0.409186	7901915	0.419463	7902992	0.441124	7903227	0.425219	7904000	0.418168	7905505	0.425389	7906900	0.371221	7908022	0.439912	7908330	0.425019	7910520	0.448492	7910792	0.428075	7910971	0.461374	7912547	0.441609	7912561	0.453919	7912567	0.426755	7912585	0.469975	7916969	0.431646	7916984
244	MYOG	7923528	7896822	0.38854	7896865	0.396213	7896921	0.409511	7898533	0.408135	7898585	0.312588	7901316	0.358507	7905020	0.41916	7906069	0.397033	7908529	0.397563	7911383	0.341438	7913206	0.408558	7913450	0.410628	7914003	0.431644	7915841	0.427285	7917599	0.424666	7918367	0.345789	7919340	0.373881	7920027	0.39887	7920182	0.411908	7920185	0.437979	7920191	0.454309	7921342	0.404857	7922525	0.420428	7923332
244	INSM1	8061303	7896822	0.385322	7896865	0.395851	7896929	0.436015	7897119	0.381297	7897288	0.377533	7898314	0.374385	7898653	0.457693	7900001	0.426059	7900540	0.359421	7901687	0.386757	7903851	0.361915	7905020	0.42214	7909027	0.405717	7909127	0.408483	7911529	0.323195	7912004	0.416025	7912520	0.368139	7913450	0.422839	7916304	0.36529	7917599	0.402444	7918394	0.395473	7920027	0.399713	7923528	0.407418	7923578
244	LYAR	8099107	7899737	0.423982	7900201	0.449003	7900979	0.402651	7901447	0.398442	7902382	0.455383	7904830	0.447044	7905598	0.436569	7906662	0.4478	7906863	0.390627	7911085	0.394363	7911281	0.426983	7913869	0.390886	7914489	0.424815	7914563	0.455132	7915130	0.480397	7915485	0.443587	7915640	0.387708	7917088	0.457908	7917771	0.436429	7918034	0.340042	7920196	0.421147	7920317	0.426495	7920984	0.434066	7921909
243	CEBPG	8027566	7897078	0.435268	7901867	0.426194	7904000	0.440834	7904478	0.396862	7905598	0.433311	7905733	0.410485	7906810	0.420677	7907404	0.415922	7911209	0.398495	7911241	0.392365	7911243	0.406628	7911252	0.386929	7912496	0.387989	7913256	0.399292	7913582	0.429946	7914489	0.413577	7914764	0.424609	7914940	0.401238	7915015	0.455539	7917612	0.388563	7918751	0.42386	7919226	0.427208	7919729	0.435052	7923027
240	GLI3	8139212	7898020	0.418613	7898034	0.418613	7901714	0.387929	7901720	0.420571	7901969	0.398919	7902738	0.406554	7903884	0.415553	7905507	0.419555	7906838	0.393773	7906878	0.444314	7907260	0.411501	7907286	0.409136	7907986	0.440477	7908204	0.413398	7909841	0.436451	7911207	0.424822	7911233	0.427351	7912561	0.422462	7912585	0.421467	7913226	0.423709	7916316	0.420772	7916785	0.41598	7920165	0.39995	7921367
239	MKRN3	7981911	7898052	0.406669	7901915	0.422281	7902518	0.430207	7903227	0.413546	7905598	0.438658	7906041	0.431249	7906372	0.412403	7906452	0.4151	7908766	0.392358	7909306	0.412046	7909730	0.408124	7910379	0.264159	7910520	0.421606	7911197	0.384561	7911281	0.408826	7911283	0.429596	7912561	0.418464	7915485	0.427945	7916316	0.449445	7918064	0.415938	7918284	0.426829	7919763	0.40897	7920196	0.410703	7921362
239	TEAD3	8125887	7898020	0.405073	7898034	0.405073	7899688	0.408713	7902808	0.403706	7903884	0.41425	7903945	0.397964	7904830	0.40153	7905339	0.413475	7905505	0.423691	7906041	0.406385	7906069	0.412139	7906307	0.372244	7907972	0.414148	7908169	0.41049	7909862	0.409068	7910520	0.404873	7911559	0.415311	7913206	0.401217	7915485	0.401699	7915971	0.369312	7916045	0.409054	7917120	0.417986	7919226	0.413906	7920178
236	ZNF480	8030908	7899957	0.45202	7901299	0.46768	7901969	0.420295	7902269	0.405353	7902367	0.407438	7902992	0.486236	7903239	0.441182	7906662	0.415251	7910520	0.465867	7910971	0.435996	7916316	0.469965	7916910	0.440911	7916984	0.471582	7917037	0.310914	7917088	0.49526	7917604	0.478323	7917674	0.435747	7923007	0.456034	7923119	0.488508	7926565	0.466386	7927889	0.482938	7929078	0.439531	7930870	0.456961	7934133
236	LCORL	8099581	7898026	0.404717	7898048	0.41898	7898052	0.41212	7898833	0.466052	7899654	0.420688	7899688	0.474335	7899957	0.439318	7900119	0.386765	7900639	0.407387	7901272	0.422371	7903945	0.405654	7904881	0.4367	7905018	0.422481	7905258	0.378912	7905365	0.390015	7905492	0.43789	7907861	0.451443	7911233	0.41981	7913226	0.443743	7917482	0.458719	7917741	0.432952	7918681	0.425175	7923131	0.410824	7923386
235	CREB3	8155096	7899737	0.444169	7900201	0.442543	7900624	0.444602	7902382	0.438624	7904131	0.410521	7905507	0.415296	7905598	0.458701	7905733	0.467783	7905938	0.422897	7906185	0.417152	7907690	0.436132	7910630	0.431736	7913256	0.420413	7913787	0.366715	7914940	0.448199	7915015	0.469245	7915659	0.43721	7915827	0.446482	7916590	0.430777	7919226	0.453294	7919940	0.373069	7920217	0.406591	7920401	0.3572	7920409
232	HOXD3	8046560	7897076	0.382069	7897078	0.417461	7899921	0.339601	7900340	0.422089	7901256	0.357613	7903694	0.411378	7903717	0.408087	7903959	0.356825	7904131	0.395963	7904761	0.306626	7905507	0.453058	7909127	0.392074	7910446	0.449798	7910651	0.408735	7912280	0.396772	7912863	0.365935	7914361	0.488818	7914516	0.444041	7915015	0.42256	7915498	0.390514	7915500	0.370824	7918869	0.447185	7919226	0.439692	7919301
232	HR	8149652	7897119	0.359725	7899643	0.401381	7899927	0.399761	7900658	0.29091	7901696	0.398265	7903694	0.4314	7905606	0.351964	7908672	0.39848	7909624	0.403666	7909642	0.41535	7913206	0.418397	7913450	0.420764	7914003	0.424303	7914516	0.431782	7915056	0.377047	7915404	0.406119	7917599	0.410259	7921936	0.439055	7922590	0.419982	7923528	0.421806	7923635	0.437413	7925813	0.408366	7927099	0.449882	7927277
229	ZBTB38	8083092	7898007	0.414106	7898012	0.407534	7898020	0.417418	7898034	0.417418	7898040	0.407534	7899688	0.435353	7901272	0.426274	7902992	0.420564	7903079	0.417964	7905339	0.418784	7907977	0.384606	7909455	0.451797	7909689	0.410893	7911269	0.416767	7912555	0.40552	7912567	0.406221	7912575	0.414106	7915882	0.449507	7917103	0.426106	7917482	0.411886	7917604	0.435718	7918681	0.4053	7920178	0.424725	7922058
227	SOX5	7961798	7896744	0.432537	7903478	0.431207	7903490	0.433175	7905025	0.43347	7906365	0.444159	7906367	0.44394	7907222	0.38384	7908492	0.256933	7911241	0.429885	7911252	0.42787	7911260	0.449106	7911269	0.442882	7911276	0.419693	7911278	0.442382	7911281	0.434904	7911285	0.453808	7911287	0.430695	7911345	0.432537	7917182	0.442259	7918973	0.437682	7921420	0.439035	7922994	0.441478	7923043	0.435099	7924233
226	ZNF420	8028219	7899943	0.455541	7901299	0.463605	7901915	0.435206	7902269	0.400532	7902891	0.403823	7902992	0.509741	7903239	0.460058	7910190	0.302982	7910520	0.466549	7910971	0.417594	7916316	0.446297	7916984	0.454739	7917103	0.503726	7917604	0.475346	7919604	0.310137	7923007	0.459152	7923119	0.435263	7925500	0.370937	7926609	0.455675	7927071	0.450104	7927669	0.399115	7929012	0.41896	7929078	0.436283	7931187
225	ZBTB41	7923119	7901272	0.424298	7901299	0.462134	7902367	0.409199	7903239	0.441855	7903369	0.448332	7909455	0.413079	7910520	0.468848	7912385	0.426983	7913712	0.434595	7916316	0.434718	7916969	0.425406	7917088	0.4672	7917103	0.437145	7917604	0.453476	7921987	0.431593	7923007	0.44039	7923131	0.441436	7927071	0.436327	7927889	0.448853	7929078	0.456855	7930870	0.428943	7934301	0.433907	7935027	0.464182	7935146
225	MBD2	8023382	7898881	0.365867	7899654	0.369158	7899688	0.380131	7899957	0.397305	7900639	0.366296	7904830	0.379101	7904881	0.393123	7905492	0.372988	7913226	0.375466	7915882	0.38037	7916570	0.368296	7917707	0.386364	7917741	0.358995	7918157	0.392238	7922058	0.399214	7922108	0.404798	7922727	0.382205	7923131	0.376839	7925691	0.376143	7926565	0.384253	7927233	0.403295	7927323	0.407551	7927513	0.395934	7927560
224	RFX7	7989132	7898070	0.415785	7898750	0.412546	7899455	0.40583	7900639	0.416444	7901969	0.405024	7904340	0.418478	7905185	0.391898	7905700	0.396724	7906435	0.397311	7907790	0.435663	7909455	0.411035	7909478	0.328519	7912086	0.41437	7912385	0.445679	7914296	0.409473	7915408	0.357263	7915882	0.446143	7919305	0.450786	7920810	0.407889	7922420	0.307288	7923778	0.38298	7924309	0.395088	7924923	0.421435	7925364
221	RORB	8155864	7898052	0.427029	7898725	0.411252	7901272	0.422598	7902518	0.417094	7903694	0.395091	7905530	0.407866	7906919	0.418426	7909841	0.43366	7911233	0.444608	7913235	0.39162	7913566	0.406761	7916541	0.425016	7916616	0.433393	7916882	0.429885	7918064	0.446899	7921088	0.408599	7921259	0.41516	7921955	0.372016	7922058	0.435778	7922108	0.409179	7924207	0.349403	7924233	0.425108	7925419	0.381666	7925511
220	ZNF394	8141305	7896740	0.404164	7898002	0.396053	7898020	0.416438	7898034	0.416438	7898894	0.40997	7899604	0.434984	7901052	0.396818	7901299	0.424341	7901931	0.339703	7904506	0.35369	7904562	0.329036	7904569	0.310985	7906374	0.420923	7907271	0.392714	7907537	0.317319	7909628	0.356431	7910398	0.404404	7910520	0.460335	7910630	0.386126	7911287	0.403805	7911323	0.406813	7912547	0.41885	7912561	0.416842	7912582
219	ZNF440	8025958	7898263	0.405461	7899813	0.413017	7900639	0.427634	7901720	0.40477	7902518	0.408477	7902617	0.390216	7902934	0.418718	7907611	0.419171	7908022	0.412247	7909306	0.401505	7909730	0.42167	7910054	0.40019	7911207	0.429891	7918847	0.402128	7920799	0.36206	7921076	0.402637	7921571	0.44606	7922130	0.424033	7922420	0.305664	7922703	0.400216	7924309	0.466687	7924619	0.41114	7924817	0.41335	7924923
218	NCOA7	8121861	7897288	0.387019	7899813	0.411065	7899957	0.474343	7900409	0.388614	7904830	0.442228	7904881	0.400637	7905517	0.427844	7907986	0.390019	7910054	0.412715	7913226	0.437572	7914617	0.40287	7915995	0.403884	7916443	0.412205	7917103	0.433502	7918681	0.41884	7921571	0.433569	7923131	0.43252	7924923	0.42342	7925003	0.389722	7925691	0.403719	7926299	0.386669	7926334	0.35775	7926565	0.440566	7929201
217	SATB2	8058091	7896740	0.402604	7901342	0.353303	7902127	0.421878	7902623	0.396973	7903214	0.407872	7903561	0.402073	7904396	0.377177	7906374	0.409534	7907611	0.430236	7909841	0.405223	7910054	0.392643	7910792	0.406599	7911207	0.407758	7913110	0.373279	7913712	0.405398	7914334	0.392216	7916944	0.409802	7918235	0.38632	7922130	0.400906	7922416	0.383277	7924071	0.37774	7925457	0.421985	7925691	0.398789	7925761
215	POGK	7907024	7898192	0.429522	7899018	0.424893	7899688	0.430117	7899813	0.417978	7900979	0.401543	7904830	0.462397	7904881	0.425183	7906613	0.380117	7907690	0.422984	7910950	0.380381	7912112	0.4438	7912496	0.413823	7915659	0.43464	7916928	0.464728	7918188	0.396291	7918681	0.420401	7918847	0.433955	7919226	0.446981	7923131	0.471915	7924150	0.390513	7924526	0.423606	7927767	0.356543	7930804	0.398566	7932186
215	ATF1	7955425	7900201	0.436809	7901447	0.391552	7903294	0.414623	7903884	0.411805	7905507	0.417747	7905598	0.44346	7906041	0.462562	7908169	0.48287	7908330	0.435935	7908867	0.386872	7909624	0.387581	7910550	0.440188	7913226	0.451753	7913582	0.435991	7915485	0.43264	7916045	0.443981	7916910	0.41071	7919226	0.435333	7921987	0.427876	7925611	0.438508	7926345	0.431806	7928318	0.425434	7931216	0.447241	7931754
215	LRRFIP1	8049536	7897078	0.44686	7897860	0.357401	7898350	0.304165	7899504	0.408679	7903717	0.418809	7903884	0.469171	7904131	0.401666	7905496	0.397337	7905523	0.440514	7905528	0.466518	7905733	0.428708	7906041	0.425205	7907702	0.336679	7908330	0.457666	7910446	0.449855	7912884	0.304165	7913566	0.429032	7914667	0.419071	7915498	0.397775	7915504	0.373426	7917976	0.41029	7918869	0.457193	7919301	0.41992	7920193
214	ZNF512	8040985	7898875	0.30517	7900833	0.379409	7903032	0.433429	7903519	0.42387	7911870	0.355448	7915516	0.415628	7916506	0.425025	7916822	0.42796	7917906	0.262804	7918008	0.377348	7919780	0.390134	7920810	0.409857	7921571	0.442085	7923712	0.419499	7924233	0.416005	7924405	0.441806	7924923	0.454123	7925184	0.4346	7925996	0.430526	7926622	0.429934	7927389	0.339081	7927827	0.402785	7929243	0.410288	7929388
214	MEOX2	8138353	7898833	0.40825	7901219	0.406024	7903884	0.416747	7904796	0.357579	7905507	0.446507	7905530	0.404652	7911233	0.428963	7914361	0.415488	7919226	0.438362	7921088	0.408362	7921955	0.370717	7922108	0.417348	7922550	0.415591	7922727	0.417376	7923889	0.406698	7924465	0.430262	7925691	0.404726	7926679	0.405045	7928723	0.409018	7928789	0.38613	7929078	0.400015	7929574	0.383232	7931155	0.401858	7931683
214	ZNF425	8143708	7898263	0.405206	7900639	0.41134	7902738	0.394594	7903530	0.402535	7905020	0.399168	7905492	0.382539	7905505	0.420902	7905515	0.415313	7905519	0.403361	7905528	0.402116	7906069	0.388157	7906742	0.446552	7910054	0.376019	7910923	0.398405	7911529	0.347525	7913216	0.393896	7913864	0.421948	7914923	0.333841	7915032	0.405224	7916944	0.425184	7919305	0.38354	7921012	0.423575	7921552	0.39507	7930561
213	PCBP2	7955817	7901054	0.369792	7903227	0.394918	7903884	0.387197	7905505	0.39695	7907232	0.390566	7907260	0.380853	7908496	0.357508	7908508	0.399366	7911278	0.398194	7911287	0.382805	7914094	0.396057	7914530	0.375562	7917370	0.391445	7918794	0.382863	7921110	0.39221	7921429	0.38751	7921916	0.387494	7923483	0.397642	7923659	0.403608	7926677	0.396764	7928119	0.385774	7929388	0.386788	7933733	0.401985	7933750
213	NFATC4	7973709	7896761	0.402519	7900340	0.41484	7901696	0.408518	7903632	0.450526	7903694	0.421082	7905406	0.384348	7906163	0.439502	7907053	0.426954	7907907	0.33511	7910466	0.394815	7910503	0.37517	7912764	0.435439	7912804	0.309101	7913727	0.461961	7914361	0.468529	7914667	0.453334	7915229	0.40441	7915404	0.415864	7918792	0.38946	7918913	0.427656	7921936	0.451418	7922301	0.406837	7928291	0.384922	7928619
212	PRB3	7961300	7899813	0.400291	7901256	0.360751	7902441	0.425511	7903667	0.427176	7905020	0.407207	7905220	0.362517	7905519	0.406592	7906435	0.413639	7909306	0.402545	7910398	0.383175	7911559	0.443864	7912385	0.402653	7912887	0.401673	7913226	0.470466	7913864	0.422631	7914750	0.391473	7915995	0.403374	7916928	0.412712	7917120	0.423545	7919305	0.434529	7919898	0.394585	7920228	0.444926	7921088	0.423931	7924190
212	HEXIM1	8007745	7897078	0.394571	7899310	0.393745	7899870	0.363164	7900216	0.395066	7901054	0.363249	7903742	0.294352	7905299	0.433407	7905507	0.402167	7906652	0.406411	7907439	0.372454	7909510	0.342858	7911619	0.365677	7917331	0.422976	7919856	0.41076	7920409	0.404348	7920877	0.413859	7923483	0.411619	7923659	0.406158	7923929	0.39307	7925043	0.409919	7926345	0.377235	7927363	0.411848	7928318	0.429657	7933327
212	ZNF224	8029377	7898112	0.393185	7902527	0.365825	7902623	0.404154	7903032	0.432694	7907012	0.407229	7910446	0.4175	7911207	0.419702	7911870	0.364303	7914563	0.414383	7915516	0.425386	7915841	0.409235	7918223	0.384659	7919971	0.381434	7920725	0.389789	7922326	0.41281	7922416	0.397098	7924923	0.422251	7925761	0.399062	7925996	0.398932	7926679	0.412658	7932186	0.414548	7933279	0.392349	7933394	0.392349	7934320
212	ZNF8	8031893	7897236	0.353883	7898007	0.409857	7898192	0.405174	7898833	0.400362	7899018	0.403834	7900833	0.411202	7900888	0.36226	7901272	0.4011	7901479	0.388036	7903478	0.409332	7903490	0.406886	7907260	0.401966	7907572	0.416464	7907749	0.395001	7911243	0.420921	7911870	0.374997	7912567	0.406938	7912575	0.409857	7917634	0.417085	7918203	0.419169	7918751	0.434156	7918794	0.400688	7922737	0.38871	7923043
209	WNT8B	7929822	7904408	0.400502	7905492	0.441938	7905505	0.425552	7907861	0.422481	7909261	0.411398	7911112	0.320207	7912968	0.367814	7913226	0.426426	7915516	0.416139	7917370	0.4062	7918157	0.380065	7918275	0.415712	7919950	0.400446	7920178	0.444395	7920191	0.414785	7921449	0.362959	7922108	0.410761	7924682	0.429353	7925184	0.43908	7928602	0.426348	7928632	0.426348	7930487	0.388483	7932616	0.34432	7932703
209	CHD1	8113305	7899688	0.437191	7903507	0.401137	7904000	0.435127	7904881	0.482573	7907404	0.462501	7908072	0.451391	7909992	0.423532	7910706	0.390221	7915882	0.438621	7915955	0.376829	7917120	0.446009	7917482	0.443768	7917741	0.403919	7918725	0.435705	7922646	0.400838	7922870	0.458793	7923131	0.441913	7924405	0.416059	7924526	0.450067	7925691	0.440931	7927233	0.392387	7927786	0.444649	7929201	0.412836	7929562
208	ZNF184	8124502	7901299	0.453145	7902269	0.401592	7903239	0.428271	7905598	0.433261	7906041	0.420351	7908169	0.441824	7909306	0.407935	7910520	0.441313	7914141	0.405574	7914180	0.409113	7914334	0.389943	7915485	0.448928	7916910	0.445317	7916969	0.439967	7917088	0.447816	7917604	0.435191	7917771	0.429907	7919763	0.395336	7925184	0.451452	7925611	0.449246	7926299	0.420636	7930380	0.442017	7931268	0.415571	7934411
206	HLTF	8091354	7898007	0.427446	7898012	0.411836	7898020	0.450039	7898034	0.450039	7898040	0.411836	7901299	0.431677	7901867	0.434373	7902594	0.388555	7903519	0.421335	7905339	0.472853	7909815	0.403495	7912555	0.411293	7912561	0.434071	7912567	0.424879	7912575	0.427446	7912802	0.370438	7913712	0.44132	7917103	0.453644	7917148	0.426902	7917482	0.412654	7917604	0.459652	7918223	0.425558	7919243	0.350444	7919715
203	ONECUT1	7988987	7901192	0.387341	7903667	0.418003	7903694	0.420422	7903884	0.425571	7905523	0.412582	7905528	0.410133	7906501	0.36275	7906527	0.390391	7907601	0.414631	7908879	0.390373	7910466	0.369175	7912031	0.398777	7913226	0.416791	7913235	0.419101	7913566	0.404918	7914361	0.442991	7918925	0.400227	7919898	0.416961	7920191	0.414492	7920228	0.417251	7920249	0.278931	7921012	0.417593	7921222	0.415654	7921936
203	ZNF469	7997765	7898533	0.42827	7899602	0.343039	7906069	0.408478	7908879	0.421693	7914342	0.399074	7914433	0.375872	7914516	0.422541	7914580	0.396261	7915841	0.436535	7917599	0.408542	7920027	0.403893	7920165	0.402523	7920175	0.422807	7920185	0.467146	7920191	0.424799	7920228	0.427349	7922590	0.414931	7923528	0.452083	7927099	0.431629	7927277	0.457254	7927383	0.388734	7928619	0.401428	7928645	0.385867	7928653
203	GTF2F1	8033135	7898328	0.389562	7898881	0.389	7900911	0.386896	7907260	0.399491	7909144	0.389361	7912292	0.394887	7914235	0.370673	7918751	0.393919	7920515	0.393354	7924092	0.373127	7924686	0.375558	7924701	0.38749	7924817	0.39476	7925174	0.390438	7935730	0.382766	7936249	0.393072	7937275	0.385864	7938008	0.404942	7938066	0.395107	7939918	0.376252	7939959	0.397543	7939965	0.396882	7940114	0.420031	7940177
203	TBR1	8045962	7898192	0.404108	7898653	0.384684	7900409	0.350004	7900639	0.403964	7901565	0.360009	7902441	0.41305	7903239	0.40512	7903355	0.372172	7903461	0.358494	7903667	0.427712	7903884	0.400394	7904086	0.387848	7907183	0.383825	7909862	0.41193	7912112	0.403626	7913226	0.419407	7914617	0.403814	7919226	0.426713	7920191	0.422488	7921088	0.396827	7922108	0.407415	7923534	0.387319	7924682	0.402266	7924923
203	RBM22	8115168	7897522	0.405518	7901385	0.382664	7901592	0.384263	7902518	0.387311	7905299	0.384666	7905505	0.403794	7907773	0.361173	7908863	0.398633	7912561	0.41138	7915516	0.447748	7915758	0.434238	7918275	0.428616	7918467	0.407882	7920799	0.37256	7921228	0.399899	7922250	0.433903	7922707	0.420698	7923483	0.39232	7925184	0.392167	7926385	0.418793	7930750	0.388142	7933640	0.405888	7938006	0.402598	7938059
202	RUNX1T1	8151768	7903227	0.481497	7906838	0.421216	7908204	0.472322	7909841	0.433836	7910111	0.342389	7910611	0.442981	7910792	0.452735	7911207	0.449779	7911241	0.441247	7912585	0.443892	7916316	0.405187	7916822	0.425479	7918064	0.471944	7918694	0.359467	7922130	0.448529	7924233	0.473224	7925457	0.413775	7925691	0.430085	7925741	0.447531	7927363	0.443844	7927723	0.406439	7928531	0.39688	7929388	0.466078	7929497
201	CDC5L	8120022	7900413	0.409607	7901418	0.403206	7901867	0.451177	7901895	0.40574	7902382	0.429689	7903407	0.320374	7904000	0.430205	7907404	0.439344	7908330	0.445847	7908437	0.411892	7910550	0.430632	7916969	0.428754	7917771	0.428115	7917976	0.403211	7918467	0.426113	7918694	0.365165	7922309	0.426703	7923007	0.409969	7924712	0.378659	7925184	0.4155	7926916	0.41574	7927972	0.424541	7930422	0.443416	7932041
200	SF3A3	7915130	7898881	0.428042	7899813	0.442768	7899957	0.436301	7900201	0.432481	7900576	0.405566	7901272	0.422998	7901447	0.377066	7902382	0.434497	7904000	0.427225	7904830	0.430618	7908022	0.42612	7914489	0.419107	7915485	0.452135	7916910	0.423143	7916928	0.42406	7917088	0.442652	7921076	0.403986	7923007	0.461811	7925184	0.428224	7930008	0.413148	7931168	0.414781	7933047	0.450165	7935027	0.443459	7935146
200	SIX2	8051949	7897860	0.379596	7898521	0.343623	7899075	0.41421	7900340	0.385333	7903694	0.424911	7905528	0.423832	7906501	0.364267	7908351	0.325743	7909250	0.38117	7910466	0.384174	7910503	0.364737	7911114	0.398792	7914361	0.469436	7914974	0.338569	7915543	0.326745	7916412	0.372415	7918869	0.415102	7918925	0.403206	7919898	0.424263	7921222	0.421164	7923621	0.402934	7928069	0.463453	7928789	0.395923	7928838
199	CREBZF	7950796	7899943	0.483427	7904086	0.438877	7905339	0.431521	7907445	0.417824	7911269	0.430586	7911870	0.349902	7912112	0.431088	7913110	0.397486	7913237	0.396424	7914617	0.417407	7914791	0.409932	7914996	0.41683	7916443	0.450938	7916928	0.439464	7917103	0.444076	7918223	0.40701	7920178	0.418696	7921677	0.389064	7924071	0.408474	7925792	0.449858	7926609	0.455946	7929201	0.47792	7931187	0.458436	7932703
198	TFAP2E	7900001	7896921	0.363653	7898533	0.388475	7898653	0.420687	7898713	0.390109	7901247	0.420228	7903667	0.408766	7905020	0.418864	7905517	0.383975	7907183	0.4237	7908672	0.411005	7909862	0.427337	7910265	0.383529	7911413	0.3853	7912004	0.382999	7913216	0.406376	7913450	0.391823	7916304	0.365193	7916384	0.372676	7916526	0.420722	7918394	0.385295	7918716	0.434197	7919051	0.382358	7921955	0.35895	7924842
198	BSX	7952321	7898653	0.43588	7899343	0.388257	7900001	0.404585	7903667	0.409005	7905507	0.410774	7905553	0.4017	7905559	0.411632	7906069	0.430651	7906838	0.400136	7909127	0.402126	7909862	0.450396	7913216	0.42631	7913226	0.410865	7914003	0.421658	7914516	0.437881	7915485	0.403626	7915841	0.451652	7916928	0.400522	7919051	0.357791	7920165	0.388278	7920185	0.447031	7920191	0.441208	7920687	0.355238	7921228
197	ZNF669	7925677	7906810	0.410954	7910550	0.4106	7911209	0.383704	7912292	0.387316	7912852	0.389948	7916219	0.370727	7918284	0.419425	7921447	0.396865	7923027	0.315555	7924233	0.396653	7924701	0.428561	7925611	0.407841	7925741	0.394285	7925743	0.392203	7933437	0.38445	7933672	0.383865	7933733	0.393157	7936249	0.38747	7937982	0.386184	7938066	0.388737	7938072	0.383894	7938683	0.391837	7939869	0.42213	7939873
196	ZNF701	8030950	7903294	0.448492	7903541	0.409575	7903565	0.371843	7903586	0.402246	7905349	0.401775	7907260	0.40455	7907404	0.424745	7909931	0.4298	7910550	0.436093	7912292	0.42892	7915204	0.322266	7917331	0.433358	7917338	0.411671	7918751	0.406732	7922474	0.396408	7922707	0.42877	7925043	0.443266	7925851	0.418553	7926207	0.391454	7926900	0.372723	7929247	0.372199	7931479	0.399645	7932000	0.417121	7932938
195	HINFP	7944435	7898192	0.442508	7899486	0.365336	7899737	0.415373	7899870	0.39012	7900490	0.395619	7900911	0.419279	7905559	0.400096	7905938	0.391899	7906021	0.335649	7906904	0.312469	7913237	0.370356	7913655	0.390821	7914563	0.404596	7914617	0.391778	7915659	0.424092	7915827	0.451353	7919226	0.421469	7920047	0.414405	7920687	0.358037	7921144	0.360469	7921526	0.385568	7921806	0.404608	7923406	0.378022	7923889
195	ZNF148	8090237	7897978	0.412934	7898026	0.41455	7901385	0.434645	7901592	0.39179	7902166	0.452645	7903541	0.4223	7903703	0.417539	7904000	0.420493	7912561	0.42177	7916969	0.450929	7917322	0.360471	7917482	0.425219	7917976	0.451998	7918467	0.43121	7918725	0.392775	7918955	0.355471	7922250	0.461516	7922737	0.391968	7922912	0.418813	7923772	0.332265	7924712	0.362709	7925525	0.412288	7926385	0.4317	7926851
194	KRTAP5-9	7942261	7898002	0.413585	7898967	0.404284	7899167	0.400037	7900531	0.377743	7905492	0.402615	7905523	0.402647	7905559	0.394598	7908867	0.354517	7909642	0.397333	7910022	0.393557	7913226	0.395964	7914361	0.429779	7914516	0.398043	7914667	0.430715	7917754	0.381909	7917976	0.391239	7918444	0.390343	7918681	0.388651	7920178	0.397215	7920228	0.420026	7921936	0.412832	7922727	0.398723	7924682	0.399098	7926565
194	DBX2	7962481	7897078	0.410939	7898030	0.401765	7900639	0.409003	7901272	0.435021	7902810	0.465478	7903049	0.384246	7903827	0.418783	7903935	0.437482	7904421	0.404308	7905365	0.421901	7905492	0.463148	7905505	0.471796	7911568	0.329357	7918064	0.416298	7918275	0.404259	7918749	0.35183	7918751	0.425086	7918936	0.416645	7920178	0.454854	7921332	0.427878	7922058	0.440612	7922108	0.440224	7922229	0.42618	7924233
193	ZNF691	7900624	7899350	0.399761	7900490	0.402308	7901073	0.398771	7904000	0.395324	7905395	0.338014	7905598	0.400795	7906652	0.427814	7906703	0.401546	7907012	0.399894	7910446	0.405024	7912292	0.399235	7912670	0.36191	7912750	0.418842	7913682	0.417485	7914354	0.399486	7914516	0.392298	7914887	0.371509	7915015	0.411001	7915659	0.39681	7917331	0.389621	7919226	0.426375	7919729	0.410308	7919940	0.386191	7920165
193	GABPA	8133030	7898030	0.395762	7898052	0.424589	7901299	0.423858	7901867	0.449688	7903294	0.447088	7904000	0.458473	7906810	0.420813	7907404	0.461996	7908022	0.444579	7908330	0.45254	7909992	0.437564	7913582	0.418004	7916541	0.394672	7921987	0.429756	7924712	0.374597	7925342	0.413339	7925691	0.438309	7927972	0.43517	7932938	0.468745	7933619	0.425502	7934367	0.446094	7938762	0.454947	7943126	0.424362	7943231
191	ZNF436	7913582	7897078	0.427832	7900546	0.403305	7903294	0.427975	7903867	0.308501	7904131	0.42322	7905598	0.442992	7906041	0.445707	7906810	0.432309	7908330	0.462839	7909992	0.42724	7912292	0.449304	7914489	0.439696	7914940	0.421767	7917120	0.414526	7917331	0.425773	7919226	0.451045	7920193	0.437101	7920217	0.438672	7921987	0.452904	7925611	0.453146	7926299	0.399698	7927767	0.360808	7928318	0.447837	7928401
190	DEK	8124144	7898725	0.348172	7901418	0.428805	7902367	0.411555	7904881	0.447906	7907124	0.456335	7907404	0.460347	7908022	0.449291	7908178	0.433392	7908553	0.372769	7909801	0.418725	7914180	0.402149	7916570	0.449038	7917088	0.499271	7917771	0.479766	7921987	0.515493	7922870	0.426216	7923131	0.440013	7927786	0.422157	7929132	0.413	7929562	0.469169	7931571	0.426543	7932911	0.465123	7932938	0.480734	7933619
189	SP7	7963664	7900490	0.404018	7901714	0.358977	7903561	0.375283	7905510	0.397552	7906838	0.404132	7907012	0.400186	7909862	0.399677	7911559	0.407986	7912887	0.395982	7915841	0.437064	7917120	0.402893	7918394	0.38527	7920185	0.430766	7921342	0.379552	7921936	0.409471	7925504	0.365312	7932885	0.367156	7934779	0.383275	7934783	0.368267	7936108	0.413288	7937868	0.333016	7940654	0.397599	7943226	0.400815	7943998
189	APC	8107330	7900216	0.413365	7901479	0.394136	7905496	0.378007	7906163	0.382908	7906973	0.386285	7911038	0.360249	7913319	0.393466	7916777	0.352303	7917482	0.41528	7917707	0.407092	7918467	0.404508	7923183	0.354736	7924445	0.41488	7925043	0.411302	7928171	0.387414	7932911	0.461593	7933619	0.409981	7934812	0.48288	7936360	0.399231	7936419	0.443553	7936925	0.393173	7938563	0.389188	7938907	0.414439	7939197
188	UNCX	8131087	7896761	0.409161	7896865	0.426875	7896929	0.408511	7897006	0.345003	7897119	0.371345	7898533	0.392083	7898616	0.363682	7899562	0.357294	7900001	0.430032	7900792	0.337114	7901187	0.319422	7901247	0.409534	7903632	0.41433	7906284	0.332671	7906496	0.374226	7907882	0.416797	7908672	0.391268	7909027	0.393969	7911413	0.423302	7912520	0.36702	7913450	0.405922	7915229	0.390547	7915435	0.377231	7916304
187	FOXI1	8109901	7898653	0.423467	7898713	0.390236	7898967	0.420285	7899343	0.403081	7900001	0.405826	7901802	0.374169	7906069	0.421893	7906838	0.413606	7912887	0.379812	7913216	0.464169	7913226	0.434874	7914003	0.425504	7914084	0.407713	7914361	0.445366	7914433	0.384342	7914516	0.440891	7915229	0.43369	7915351	0.376183	7915841	0.444789	7916654	0.359738	7918394	0.401701	7918716	0.384745	7920165	0.398684	7921012
186	ZFPM2	8147837	7907032	0.391915	7907611	0.418246	7907861	0.409988	7908488	0.375584	7909175	0.35634	7910792	0.424465	7911260	0.415886	7913918	0.354396	7916944	0.423383	7917199	0.359903	7917347	0.414903	7918794	0.41811	7919038	0.289868	7920182	0.396685	7920594	0.395929	7922130	0.413004	7925741	0.413651	7925743	0.415048	7925918	0.398673	7926728	0.427951	7932254	0.415527	7933733	0.418899	7934459	0.378522	7935647
183	ZNF211	8031792	7897044	0.391682	7900999	0.317481	7903519	0.43649	7903717	0.417831	7904000	0.409283	7905507	0.40871	7907572	0.410977	7907611	0.423042	7907749	0.403775	7909628	0.361694	7910446	0.40535	7914516	0.385934	7915659	0.386223	7919226	0.405291	7920196	0.386443	7922018	0.389996	7922326	0.42989	7922406	0.367019	7924233	0.400154	7924342	0.387031	7924682	0.412987	7924923	0.388276	7925174	0.387709	7926410
182	NCOA5	8066668	7898192	0.419847	7898833	0.411778	7898939	0.443472	7900888	0.392879	7903393	0.394627	7904812	0.387815	7907353	0.379764	7908732	0.401473	7908863	0.393542	7911870	0.350185	7912086	0.369647	7912112	0.406747	7914563	0.410908	7914617	0.408793	7919971	0.422289	7920810	0.417384	7922326	0.407218	7923889	0.429569	7924190	0.423843	7924923	0.422321	7929990	0.406456	7931239	0.404463	7932186	0.402005	7935474
182	PURG	8150143	7898002	0.400027	7898020	0.39671	7898034	0.39671	7899898	0.389523	7901592	0.396761	7903519	0.385371	7904396	0.385496	7908330	0.387097	7909250	0.387145	7911207	0.398603	7914342	0.379208	7914880	0.312844	7918444	0.391674	7918467	0.391026	7918694	0.370948	7919780	0.385378	7920178	0.404381	7921840	0.368022	7921936	0.415205	7923929	0.400619	7924987	0.389096	7925031	0.316793	7927363	0.404177	7929497
181	ZSCAN29	7988082	7898030	0.402812	7898052	0.400453	7898192	0.410958	7899018	0.409508	7900911	0.408859	7903281	0.416169	7903884	0.409117	7904000	0.410066	7904429	0.399238	7910446	0.409062	7911870	0.373476	7918751	0.410429	7918847	0.40204	7924071	0.402103	7924342	0.427089	7924923	0.407614	7925174	0.405496	7926622	0.404379	7927936	0.399789	7928300	0.405571	7930790	0.419802	7931155	0.411359	7932186	0.40314	7932703
181	ZNF230	8029347	7901714	0.4011	7903407	0.292196	7904000	0.409382	7904168	0.386973	7906652	0.391378	7906777	0.279108	7907171	0.372027	7907749	0.414096	7908169	0.395723	7909898	0.395033	7911207	0.409574	7911233	0.408153	7913682	0.386102	7913814	0.404084	7914000	0.387103	7915516	0.405661	7916526	0.397757	7921516	0.369472	7923712	0.384102	7924445	0.404048	7924619	0.404518	7925342	0.406606	7925939	0.400899	7930790
181	PATZ1	8075493	7898833	0.411129	7898875	0.298286	7898939	0.407163	7898957	0.402773	7909545	0.393235	7911870	0.370246	7914791	0.417231	7920594	0.374473	7922326	0.411163	7924190	0.394693	7924342	0.39151	7924733	0.413474	7924760	0.402673	7924923	0.421924	7925978	0.397229	7929858	0.401134	7929990	0.429032	7930614	0.447407	7934653	0.424512	7935474	0.330617	7937079	0.389351	7938111	0.40643	7939595	0.338011	7941214
180	HOXD4	8046555	7900639	0.37057	7902353	0.368371	7903214	0.363445	7904168	0.36243	7905951	0.341534	7906452	0.374671	7906919	0.378464	7907849	0.296298	7909306	0.387214	7909730	0.361035	7910923	0.368087	7910971	0.385297	7911197	0.362929	7911215	0.38615	7916629	0.344802	7916882	0.385922	7917347	0.36299	7918157	0.393833	7920220	0.385302	7921088	0.355574	7922108	0.39391	7924309	0.374184	7924405	0.380625	7925457
180	HNF4A	8062823	7896921	0.381757	7898533	0.431559	7899821	0.391206	7900654	0.400402	7904073	0.394256	7905283	0.362752	7908672	0.394287	7908879	0.392273	7912968	0.372255	7920027	0.448597	7920185	0.419483	7920228	0.414875	7921936	0.415853	7923528	0.434821	7923578	0.357645	7923635	0.444643	7924874	0.321325	7925813	0.398883	7927277	0.43936	7928645	0.384518	7928823	0.418309	7929840	0.39679	7933501	0.397715	7934544
179	TAF12	7914218	7897078	0.463606	7897509	0.299364	7899361	0.433793	7899392	0.36663	7902166	0.421221	7902495	0.359908	7903703	0.450637	7905349	0.42711	7908169	0.437549	7909931	0.44904	7910539	0.395128	7913380	0.381506	7913814	0.399943	7914141	0.39816	7914550	0.440087	7918694	0.378326	7919301	0.412689	7921987	0.455625	7922474	0.375316	7922870	0.441331	7923221	0.365601	7926207	0.379886	7926821	0.371589	7932000
178	ZNF7	8148941	7899350	0.356293	7902565	0.366105	7907012	0.365998	7908508	0.366487	7910099	0.366961	7911287	0.36284	7919146	0.373384	7922969	0.385845	7924701	0.366753	7925741	0.368201	7925743	0.368192	7933640	0.362796	7933842	0.389193	7934228	0.359482	7935002	0.370117	7937251	0.375467	7937892	0.362631	7937915	0.366945	7937948	0.368565	7937961	0.376226	7937986	0.3692	7938066	0.372951	7939893	0.365776	7939926
177	ZMYND11	7925792	7897997	0.405454	7898020	0.426651	7898034	0.426651	7899943	0.431822	7903461	0.334843	7904086	0.411677	7905339	0.441251	7906574	0.339367	7906852	0.38278	7907445	0.411881	7911269	0.400907	7911539	0.321842	7912561	0.414686	7912585	0.409875	7914563	0.406427	7916185	0.373278	7916928	0.422031	7917103	0.445495	7917604	0.437911	7918223	0.419587	7918255	0.412244	7922268	0.282349	7923812	0.409012	7924071
176	YEATS4	7957032	7898020	0.382426	7898034	0.382426	7899528	0.322837	7899675	0.34728	7900001	0.344169	7900454	0.350451	7901052	0.383674	7905559	0.367791	7907572	0.402015	7909624	0.354163	7910398	0.355439	7912561	0.384936	7915592	0.333299	7915827	0.366168	7916526	0.358961	7917976	0.386838	7919226	0.376942	7921354	0.355648	7922018	0.37467	7922408	0.309754	7923534	0.364842	7928300	0.372643	7928602	0.382502	7928632
176	ZNF506	8035773	7898020	0.317084	7898034	0.317084	7901385	0.319004	7901720	0.34117	7903667	0.330459	7910099	0.330175	7912561	0.323217	7913226	0.318059	7921571	0.336259	7922326	0.31643	7923007	0.316777	7923889	0.320794	7926565	0.334351	7926622	0.342614	7929932	0.317887	7931216	0.316071	7931571	0.323634	7932433	0.324926	7933047	0.329468	7934301	0.333901	7935027	0.329194	7938059	0.319792	7938762	0.341461	7939398
176	SOX30	8115516	7897991	0.350749	7900490	0.319098	7904408	0.322536	7905525	0.343627	7905536	0.350116	7906973	0.327222	7911017	0.325046	7912591	0.350749	7912606	0.350749	7914580	0.322309	7919028	0.332016	7919055	0.320434	7919301	0.325552	7920178	0.352261	7920228	0.338878	7921936	0.331799	7922525	0.328326	7923929	0.331347	7924342	0.324438	7925691	0.328563	7925718	0.325505	7925813	0.333037	7926506	0.328872	7929497
173	MTF2	7903032	7899813	0.412922	7904364	0.347048	7907486	0.264529	7908169	0.417896	7910539	0.421973	7911559	0.422361	7915485	0.441244	7915516	0.423069	7923712	0.41009	7924701	0.447505	7925996	0.430359	7931216	0.410753	7932041	0.399714	7932186	0.419826	7933047	0.430846	7933164	0.391132	7936762	0.42509	7939093	0.390194	7940108	0.397025	7940857	0.419135	7942503	0.418256	7943347	0.404199	7943740	0.430582	7944285
173	ETV3	7921228	7898192	0.401531	7898263	0.413883	7899688	0.399216	7900030	0.302359	7900119	0.373396	7900833	0.393697	7903884	0.404139	7903945	0.406439	7904812	0.384784	7905505	0.407086	7907032	0.405467	7907079	0.321954	7908097	0.390655	7909175	0.383384	7909898	0.413032	7912750	0.414354	7915032	0.388005	7917482	0.423179	7920193	0.401594	7920799	0.417759	7921571	0.404113	7922250	0.382183	7922669	0.368596	7924682
173	MTA1	7977373	7896744	0.369728	7902565	0.368606	7902754	0.375651	7903281	0.384117	7911345	0.369728	7911862	0.326733	7913978	0.353381	7917182	0.379658	7918747	0.369191	7920047	0.35496	7923043	0.365676	7924071	0.412136	7925792	0.381395	7928308	0.303572	7929990	0.439608	7933672	0.403472	7935230	0.358175	7939946	0.380023	7939950	0.376593	7939967	0.382388	7939977	0.369293	7940824	0.388581	7941136	0.337412	7943047
173	ZNF91	8035842	7898020	0.433284	7898034	0.433284	7898750	0.386482	7898875	0.297062	7899688	0.437513	7902992	0.465285	7903239	0.446097	7905339	0.428434	7909455	0.472979	7909689	0.424112	7911138	0.390437	7915130	0.422984	7916984	0.458555	7917103	0.45561	7917604	0.462552	7921625	0.439751	7925531	0.458874	7926565	0.434523	7926609	0.441635	7927071	0.43479	7928800	0.414383	7929012	0.437109	7930380	0.438088	7932727
172	ELK3	7957665	7898833	0.471669	7899018	0.408623	7899134	0.403767	7899654	0.430014	7900119	0.379678	7901091	0.44766	7904254	0.39407	7904812	0.379882	7908732	0.442171	7909815	0.399253	7912385	0.43504	7912898	0.354123	7917741	0.380712	7918008	0.402688	7919305	0.440016	7919971	0.417337	7921228	0.381912	7921571	0.426651	7924190	0.40646	7924465	0.392766	7924969	0.40866	7927233	0.383406	7927323	0.365278	7927560
172	ADNP2	8021914	7898192	0.422761	7898833	0.435921	7898881	0.444099	7899504	0.407909	7901091	0.410702	7904881	0.420007	7905185	0.373881	7905258	0.389843	7905700	0.385533	7907024	0.434392	7907135	0.328497	7915101	0.374671	7918188	0.386835	7921571	0.419887	7922420	0.325756	7924445	0.403886	7924526	0.423507	7924619	0.428427	7925939	0.404862	7929919	0.409722	7932186	0.437826	7933760	0.400634	7933933	0.360226	7935027
172	ZNF628	8031489	7898521	0.323781	7898653	0.435451	7902441	0.420476	7903355	0.353816	7905020	0.399084	7906069	0.396987	7906307	0.406403	7909862	0.413815	7912031	0.389291	7912211	0.393765	7913271	0.36789	7913864	0.41625	7914084	0.41265	7917599	0.427399	7921222	0.427027	7921516	0.349939	7921533	0.346146	7922108	0.415393	7922590	0.388521	7924842	0.414036	7927155	0.40813	7928770	0.279653	7929840	0.410796	7931582
172	TCF23	8040827	7898124	0.354304	7899528	0.333093	7899627	0.412957	7901497	0.414125	7901592	0.397069	7901696	0.401768	7901802	0.413972	7902441	0.422377	7903049	0.39977	7907183	0.411015	7909127	0.418824	7909418	0.362879	7910651	0.413836	7911114	0.362834	7913235	0.40864	7918716	0.408506	7920191	0.418553	7922590	0.411268	7923332	0.414304	7923360	0.39643	7924842	0.421393	7924987	0.398914	7927155	0.432081	7927502
172	YEATS2	8084232	7899957	0.39761	7900051	0.395732	7903667	0.433824	7908525	0.391431	7909610	0.359963	7912112	0.40963	7912585	0.397381	7918569	0.338689	7919055	0.375614	7920799	0.364626	7920810	0.384982	7921228	0.370266	7921552	0.43919	7922525	0.459403	7922727	0.391583	7924190	0.406365	7924760	0.395697	7924923	0.402116	7925174	0.390277	7925500	0.367694	7927560	0.364561	7929201	0.40152	7933665	0.397894	7934789
171	SNW1	7980463	7897078	0.423136	7901867	0.41934	7902308	0.349407	7903294	0.418128	7905523	0.392505	7907124	0.407506	7907404	0.442019	7909931	0.447856	7913814	0.433988	7914218	0.412504	7915758	0.406443	7917331	0.422281	7918467	0.425916	7925550	0.413513	7926900	0.369422	7927972	0.419348	7928401	0.405095	7932041	0.414948	7932911	0.419078	7932938	0.444234	7934255	0.371416	7934367	0.442287	7935707	0.414504	7936419
171	KAT2B	8078227	7899957	0.403549	7901299	0.399853	7903049	0.402681	7907790	0.378342	7910792	0.405705	7911207	0.412578	7911233	0.403621	7912585	0.398115	7915882	0.384099	7918157	0.377901	7920178	0.398745	7921259	0.406515	7921332	0.407349	7922018	0.39442	7922727	0.388067	7923929	0.401833	7924309	0.402127	7924760	0.36468	7924923	0.403732	7925691	0.399481	7925761	0.41643	7926565	0.41752	7928444	0.304417	7928736
170	TBX18	8127932	7903227	0.410223	7906041	0.428652	7908204	0.425053	7910651	0.386089	7910792	0.410052	7911252	0.419342	7911281	0.4192	7916882	0.425786	7921356	0.400585	7921362	0.415967	7922130	0.413636	7925741	0.432996	7925743	0.432068	7925757	0.427175	7929388	0.428057	7935613	0.414184	7936249	0.409726	7937944	0.422528	7938061	0.413345	7938066	0.428629	7938195	0.412535	7939024	0.437785	7939871	0.430617	7939873
169	MIER1	7902166	7898026	0.395245	7901385	0.42126	7903703	0.441946	7907124	0.421806	7909931	0.425436	7914218	0.421221	7916969	0.410053	7917088	0.428103	7917322	0.350751	7917482	0.432882	7917771	0.445942	7918467	0.415914	7918474	0.368079	7918725	0.387492	7918794	0.386545	7921916	0.369679	7922250	0.417138	7922870	0.419735	7926851	0.401725	7927513	0.373869	7929562	0.44201	7930422	0.408483	7936419	0.441015	7936567
169	LHX8	7902353	7901272	0.422259	7902623	0.409885	7903227	0.41807	7906452	0.417869	7906458	0.424308	7906919	0.438078	7908204	0.411698	7909730	0.410903	7911269	0.445816	7916843	0.361576	7916882	0.428782	7917347	0.421655	7919028	0.378886	7921332	0.419573	7921420	0.42789	7922130	0.425193	7924233	0.416029	7925691	0.434432	7925759	0.41864	7929388	0.423671	7933904	0.413595	7937982	0.414359	7938181	0.41134	7938213
167	PDS5B	7968516	7898184	0.366991	7898263	0.398022	7899797	0.364854	7904000	0.458848	7907790	0.396492	7908421	0.411729	7915775	0.353982	7916592	0.430854	7916969	0.433694	7917482	0.41432	7918467	0.430469	7918725	0.421263	7922250	0.415185	7922737	0.400535	7922912	0.477234	7924405	0.444325	7926385	0.42482	7926851	0.414143	7926916	0.427269	7927062	0.431743	7927233	0.3935	7927389	0.341769	7927560	0.382677	7927972
167	ELF1	7971197	7899957	0.410686	7902367	0.382066	7902891	0.385613	7903908	0.392492	7904881	0.411766	7905598	0.412089	7910520	0.416578	7911619	0.415654	7914489	0.418271	7915882	0.395601	7916316	0.417951	7916570	0.397011	7917088	0.417246	7917707	0.404641	7917754	0.392213	7921987	0.418776	7922108	0.403356	7922309	0.414261	7923119	0.430997	7923131	0.450734	7925691	0.438966	7926715	0.400676	7929132	0.391273	7930870
166	ZNF488	7927383	7897286	0.401897	7897295	0.378586	7905581	0.387874	7908639	0.37989	7908812	0.397724	7911657	0.369422	7913450	0.404848	7913727	0.409336	7914667	0.439207	7914880	0.3627	7918925	0.384086	7921702	0.328154	7921936	0.425012	7925972	0.39335	7927307	0.378818	7927367	0.405264	7928823	0.405261	7929664	0.40238	7929674	0.366261	7934271	0.414972	7936096	0.349677	7937560	0.42201	7938208	0.339521	7938269
166	MGA	7982957	7898070	0.414204	7898211	0.402837	7898750	0.426331	7904086	0.44058	7904340	0.418389	7905339	0.397979	7908732	0.408195	7912086	0.414205	7912112	0.402631	7912412	0.404192	7914791	0.467672	7916443	0.473319	7920810	0.407393	7921552	0.413563	7925364	0.427851	7925500	0.371734	7925978	0.486839	7926096	0.423369	7928491	0.458289	7930614	0.430038	7931168	0.403187	7936134	0.383544	7939434	0.427751	7939767
166	NEUROG2	8102368	7898314	0.372359	7900957	0.382352	7903667	0.428394	7906919	0.416641	7906973	0.400313	7907183	0.381581	7908022	0.417348	7909862	0.402352	7910923	0.392567	7910971	0.393349	7913319	0.359879	7917754	0.397012	7919305	0.401175	7920799	0.381844	7921222	0.409486	7922108	0.453287	7925691	0.422251	7926565	0.42268	7927233	0.414119	7927323	0.397131	7927560	0.421136	7929373	0.350582	7929932	0.427413	7930487
165	ZNF362	7899870	7896917	0.369029	7897044	0.375785	7898192	0.416787	7898227	0.359833	7900490	0.417583	7901549	0.359937	7901951	0.380597	7905500	0.382027	7905909	0.391549	7906671	0.390727	7911289	0.359467	7911730	0.383959	7914094	0.391406	7915659	0.38546	7918751	0.387632	7921014	0.354689	7926170	0.377714	7930861	0.405947	7932186	0.403027	7933842	0.411565	7937287	0.372767	7937900	0.391712	7937952	0.396347	7939590
165	ZNF26	7960134	7904883	0.367337	7905131	0.3356	7905536	0.427938	7906742	0.382676	7914322	0.384335	7914324	0.384335	7916443	0.399605	7916643	0.394092	7916928	0.436702	7918235	0.423809	7920185	0.422183	7920214	0.373812	7920616	0.261004	7924558	0.423919	7925531	0.421845	7926334	0.350126	7931187	0.412375	7934653	0.425538	7934783	0.356713	7934870	0.417824	7936891	0.343193	7938111	0.404232	7938890	0.411952	7939215
165	NF1	8006239	7900639	0.411713	7901293	0.382634	7903239	0.406727	7903667	0.409305	7907790	0.411323	7913319	0.365966	7914153	0.346364	7916616	0.392332	7916984	0.422162	7920201	0.35517	7921228	0.373535	7921552	0.422825	7922058	0.409383	7922108	0.42796	7923974	0.258367	7926565	0.421408	7928685	0.398378	7932616	0.344942	7942032	0.424916	7947099	0.391504	7947496	0.402677	7950921	0.414421	7952739	0.403808	7952768
165	MSGN1	8040456	7897295	0.38088	7898653	0.401886	7901634	0.34216	7901696	0.418905	7905559	0.409629	7911383	0.332632	7912724	0.366475	7913206	0.419805	7914003	0.446229	7914516	0.427527	7915385	0.366637	7920191	0.412726	7922590	0.406352	7923528	0.405575	7923584	0.467453	7923929	0.414551	7927099	0.438273	7927277	0.448682	7928823	0.430659	7934719	0.429821	7934842	0.400601	7935535	0.380693	7938269	0.377392	7940377
165	ZC3H6	8044450	7898020	0.421457	7898034	0.421457	7899688	0.454471	7903079	0.415848	7904000	0.425647	7904881	0.416563	7906852	0.3961	7907790	0.416345	7911112	0.331361	7915882	0.449954	7916443	0.397289	7917156	0.402518	7917482	0.426248	7924682	0.422892	7924923	0.425749	7926609	0.454751	7929168	0.438275	7929201	0.434901	7930956	0.445141	7932186	0.423814	7932885	0.405371	7936567	0.443337	7938448	0.452121	7938762
165	ZNRD1	8179055	7897076	0.350252	7897078	0.394425	7898894	0.399251	7899737	0.419048	7900446	0.425861	7900624	0.409668	7901073	0.400566	7904131	0.386769	7904562	0.323145	7905598	0.395009	7906652	0.407835	7909624	0.379283	7912292	0.400479	7913380	0.373561	7913582	0.40549	7913787	0.366368	7915015	0.408369	7916356	0.38555	7916526	0.387631	7920165	0.378467	7920193	0.37642	7920217	0.398664	7920903	0.389931	7922412
164	BARHL2	7917599	7896822	0.404038	7898653	0.407374	7899265	0.378317	7900878	0.317604	7905171	0.356813	7906069	0.383468	7906307	0.414306	7907769	0.292062	7912211	0.372643	7912473	0.360469	7914433	0.415674	7920027	0.39377	7921936	0.432833	7922590	0.409946	7923528	0.424666	7923635	0.430903	7927307	0.391942	7927367	0.403512	7928823	0.407546	7929322	0.405515	7929840	0.427637	7931859	0.369192	7933298	0.390389	7934544
164	ZBTB4	8012212	7898750	0.405107	7900888	0.392401	7904086	0.429153	7906622	0.373302	7909455	0.430465	7909545	0.422879	7912257	0.329789	7913110	0.417725	7914791	0.48131	7916185	0.400143	7916443	0.415641	7917103	0.43607	7918457	0.38257	7920594	0.376591	7920810	0.37495	7921552	0.40611	7923778	0.373322	7924760	0.39119	7924773	0.352256	7925531	0.434065	7925978	0.423993	7929858	0.393175	7929990	0.388003	7930614
163	ZNF143	7938331	7899604	0.445123	7901418	0.414616	7902495	0.342496	7905598	0.449032	7908178	0.434965	7908867	0.385336	7909628	0.358598	7910550	0.437368	7913380	0.39346	7914218	0.439152	7916356	0.428063	7916526	0.407324	7917088	0.449289	7917771	0.472872	7917976	0.398289	7918284	0.415271	7919301	0.424381	7921970	0.392766	7921987	0.467837	7922243	0.37408	7924712	0.381538	7925611	0.455679	7927854	0.320568	7932678
162	RPA2	7914141	7901299	0.448533	7903049	0.391537	7906041	0.425644	7907104	0.382827	7909306	0.405696	7910520	0.442063	7914218	0.39816	7915758	0.415471	7916045	0.444822	7916643	0.452767	7917120	0.418	7917331	0.401745	7925184	0.415781	7925611	0.418873	7926565	0.417863	7926766	0.388381	7927801	0.290934	7927889	0.407811	7929562	0.410011	7930170	0.407855	7933186	0.383099	7934367	0.399248	7937944	0.413015	7938261
161	DUS3L	8033025	7899018	0.375821	7911243	0.36318	7911252	0.380702	7915659	0.352637	7918847	0.359533	7933672	0.376954	7938000	0.35856	7938683	0.352766	7939893	0.363361	7939944	0.389807	7940114	0.359822	7940177	0.370517	7940737	0.35984	7941685	0.273273	7943047	0.364937	7943103	0.359649	7943347	0.362814	7944867	0.37604	7945071	0.366287	7946087	0.372447	7946286	0.363877	7948039	0.355544	7948046	0.367176	7948109
161	DZIP1L	8090938	7898300	0.34748	7905483	0.405438	7905507	0.411559	7905544	0.42532	7906527	0.376733	7907882	0.377629	7914516	0.403541	7914667	0.421449	7918913	0.425988	7920175	0.388874	7920228	0.395408	7924987	0.398864	7927099	0.416028	7928602	0.402745	7928632	0.402745	7931199	0.380016	7931571	0.414272	7934442	0.414491	7936507	0.361302	7938154	0.377172	7940626	0.418365	7942267	0.431218	7942809	0.346689	7945146
160	ZNF350	8038919	7899604	0.40871	7901867	0.416858	7902166	0.413435	7902495	0.345391	7905349	0.392664	7907404	0.424218	7908178	0.427799	7909931	0.444148	7910550	0.423425	7913380	0.375512	7913814	0.419473	7914216	0.344942	7914218	0.503097	7916526	0.419831	7917331	0.440989	7917771	0.431599	7917976	0.410883	7918694	0.371662	7919301	0.4272	7922870	0.442002	7924712	0.398627	7925342	0.429316	7926821	0.361385	7927854
160	FARSB	8059319	7899957	0.426104	7902396	0.448513	7902992	0.463762	7903308	0.37533	7915130	0.457687	7917156	0.421213	7917359	0.408833	7921076	0.413983	7921625	0.408531	7923007	0.440535	7923778	0.389016	7924405	0.433529	7924558	0.386428	7925003	0.37178	7925364	0.404709	7925531	0.417778	7931168	0.423388	7931187	0.426832	7933047	0.423357	7936614	0.399252	7938313	0.436554	7939102	0.421377	7939424	0.434414	7943580
160	H1FOO	8082560	7897119	0.354349	7899265	0.373392	7909642	0.428096	7913727	0.404491	7918925	0.426574	7919340	0.35382	7920191	0.434965	7922525	0.4251	7923528	0.435759	7924842	0.412798	7925813	0.403228	7927277	0.42997	7928823	0.418002	7928872	0.426347	7934719	0.434682	7934789	0.410196	7934842	0.43577	7936144	0.430752	7937868	0.326673	7938652	0.403405	7940626	0.424889	7944447	0.373608	7947093	0.39736	7947744
160	PBRM1	8087951	7898211	0.366515	7898750	0.43986	7899957	0.421576	7900119	0.378168	7904340	0.44593	7905185	0.372449	7907790	0.410551	7908978	0.34468	7910054	0.410051	7910923	0.409998	7912086	0.443348	7912385	0.404548	7913558	0.362006	7916443	0.439561	7917156	0.440807	7921552	0.414165	7925500	0.3697	7925511	0.379095	7925978	0.432086	7927071	0.409997	7928685	0.385053	7929201	0.452671	7930226	0.41051	7930614
159	ZNF708	8035803	7899604	0.35224	7901299	0.366416	7905598	0.36408	7906041	0.362283	7908169	0.378982	7909689	0.349431	7910651	0.35794	7911559	0.364772	7915485	0.355683	7916910	0.358039	7917331	0.356698	7917674	0.367041	7921088	0.351761	7921987	0.360838	7925611	0.366851	7926565	0.375594	7929562	0.363621	7936108	0.357703	7936727	0.350843	7936925	0.356538	7937944	0.374384	7938006	0.354255	7940175	0.35235	7940279
157	ARNT2	7985285	7899898	0.388165	7899905	0.389467	7900944	0.377166	7901192	0.373726	7902441	0.405895	7902687	0.369539	7903884	0.408232	7905505	0.384558	7905544	0.382065	7906527	0.386117	7908931	0.394525	7910446	0.400672	7911539	0.296425	7914361	0.385237	7917875	0.285137	7920191	0.39294	7920228	0.398392	7921012	0.394538	7924526	0.377296	7924682	0.386766	7930561	0.38483	7930790	0.384362	7932186	0.400945	7936360
157	ZNF823	8034315	7897978	0.422398	7898007	0.448451	7898012	0.427551	7898020	0.44967	7898034	0.44967	7898040	0.427551	7899943	0.41557	7901272	0.423786	7901867	0.41828	7903239	0.416498	7907572	0.441619	7912555	0.435579	7912561	0.448176	7912567	0.446426	7912575	0.448451	7917103	0.417092	7917482	0.417076	7921447	0.437753	7923007	0.429339	7924233	0.423869	7925761	0.411756	7926609	0.426243	7927071	0.45543	7928300
156	ZNF416	8039664	7898192	0.435242	7899870	0.382487	7900624	0.396405	7902476	0.384072	7907353	0.388583	7907466	0.392982	7910446	0.424655	7912670	0.356095	7914354	0.378939	7914563	0.429435	7915015	0.398073	7919729	0.380144	7920047	0.401246	7920725	0.407578	7922408	0.325822	7923712	0.385781	7923889	0.414616	7924923	0.420924	7929116	0.442374	7929243	0.406346	7930593	0.3879	7930894	0.360456	7930927	0.353366	7932186
156	COPS4	8096098	7899604	0.467843	7900228	0.37557	7903908	0.423828	7905598	0.45943	7906372	0.392107	7906662	0.449363	7907690	0.406437	7910550	0.423329	7910630	0.403763	7911085	0.37809	7914940	0.432133	7916274	0.320819	7917088	0.446866	7917771	0.438111	7920903	0.396903	7922462	0.455634	7925611	0.48111	7926084	0.356792	7928401	0.434141	7930870	0.422559	7931754	0.395775	7933186	0.400125	7933582	0.410818	7935462
155	TSG101	7947015	7900413	0.451945	7901418	0.419182	7902074	0.327304	7903294	0.428885	7903541	0.490064	7903586	0.404346	7903703	0.491544	7903867	0.297964	7907171	0.418252	7907404	0.431965	7908351	0.35947	7909931	0.461208	7910550	0.438073	7913814	0.427191	7914218	0.436194	7916120	0.415014	7917472	0.38473	7926207	0.388318	7928318	0.43617	7929247	0.40728	7932000	0.419618	7934255	0.411617	7934367	0.43413	7935707
155	ZNF280D	7989159	7899821	0.375146	7899957	0.435762	7902396	0.386588	7902891	0.410926	7902992	0.496595	7903188	0.351961	7904927	0.249764	7907104	0.37813	7910190	0.313073	7916316	0.45259	7916570	0.442871	7916984	0.465972	7917037	0.312992	7917604	0.446719	7922727	0.416454	7924144	0.419677	7927513	0.410127	7927889	0.466889	7929012	0.40428	7930980	0.324213	7933129	0.39119	7934393	0.407621	7934870	0.441722	7936727
155	ISX	8072636	7897076	0.369466	7902308	0.315228	7903959	0.374572	7905523	0.479288	7907601	0.455476	7910022	0.371295	7910379	0.270988	7913216	0.431245	7913235	0.419912	7914000	0.414778	7914361	0.464918	7914516	0.43455	7915229	0.396887	7916045	0.386777	7918716	0.388216	7919197	0.393817	7919898	0.404254	7920165	0.416143	7920228	0.423282	7921012	0.442814	7921936	0.418886	7923386	0.401691	7924465	0.42088	7928619
155	ZNF346	8110253	7898192	0.433716	7899134	0.416897	7899813	0.404323	7901565	0.363853	7905700	0.365756	7909155	0.359326	7911241	0.396358	7914563	0.408484	7920687	0.361987	7920810	0.382302	7921652	0.373459	7922326	0.447057	7924190	0.398595	7924923	0.435581	7931239	0.41989	7935660	0.315962	7936249	0.409364	7937251	0.41138	7938100	0.388196	7939024	0.432725	7939723	0.357239	7940177	0.429236	7940299	0.398694	7940737
154	SORBS2	8104035	7898030	0.364032	7898052	0.39196	7898263	0.388609	7900639	0.369334	7900944	0.383012	7901720	0.378288	7902738	0.404897	7903530	0.373862	7906878	0.389027	7910054	0.384121	7912585	0.387812	7916944	0.407613	7917370	0.391043	7917850	0.249155	7921552	0.362058	7922058	0.390634	7922108	0.397239	7922550	0.399533	7930561	0.374711	7936144	0.381847	7938746	0.394516	7943729	0.371848	7946275	0.360103	7947481
153	NUPR1	8000574	7897286	0.404027	7898967	0.446828	7899898	0.402108	7900635	0.289928	7905548	0.354823	7910446	0.399552	7913290	0.375444	7914000	0.410261	7918751	0.400843	7920191	0.414794	7921259	0.423116	7924682	0.425051	7927099	0.403928	7928602	0.40468	7928632	0.40468	7930790	0.423654	7934719	0.423618	7937709	0.409997	7942267	0.41597	7942332	0.401415	7945652	0.429086	7947052	0.412211	7949444	0.402704	7950195
153	ZNF225	8029385	7898002	0.384033	7898020	0.398368	7898034	0.398368	7903619	0.372593	7903717	0.392525	7904000	0.416143	7909992	0.392358	7912547	0.380185	7912561	0.416275	7915207	0.410732	7919578	0.391854	7924682	0.385731	7926609	0.392678	7926622	0.401164	7927649	0.368605	7927936	0.394707	7931155	0.387514	7932703	0.423955	7938762	0.40236	7942503	0.386501	7943176	0.391036	7943842	0.395655	7945349	0.372929	7947138
152	ZNF136	8025998	7898894	0.384942	7902382	0.422812	7905339	0.424693	7906041	0.405335	7908330	0.425376	7909624	0.400268	7910520	0.421743	7913380	0.366571	7913712	0.421316	7915485	0.410758	7916526	0.398099	7916910	0.400687	7917331	0.415699	7918284	0.414605	7922343	0.294364	7925184	0.418082	7925413	0.271143	7925611	0.431577	7925813	0.382433	7931571	0.417599	7932938	0.410502	7936871	0.349595	7938331	0.407581	7938422
151	PROX1	7909681	7901299	0.412313	7904478	0.445697	7904881	0.405593	7907124	0.398655	7909503	0.442572	7909730	0.43755	7911209	0.459683	7911233	0.449182	7911619	0.390024	7914489	0.408387	7915882	0.414709	7918284	0.403932	7919578	0.464597	7922382	0.411489	7923812	0.386016	7925691	0.418787	7926715	0.449965	7930777	0.423994	7931455	0.334721	7933488	0.392533	7938000	0.429914	7940171	0.422692	7942839	0.417711	7943398
151	NR0B2	7914000	7899167	0.424139	7901052	0.406107	7902527	0.365309	7903144	0.341941	7907260	0.418584	7907601	0.416379	7913290	0.386098	7914516	0.431084	7915056	0.365095	7921012	0.43095	7927099	0.427511	7928619	0.467206	7928645	0.399791	7928653	0.408619	7928915	0.454834	7929664	0.424314	7930790	0.464751	7933446	0.420537	7934842	0.427072	7937709	0.437746	7937772	0.282321	7937882	0.420096	7940688	0.412804	7940851
151	NFATC3	7996744	7898002	0.405706	7898020	0.428771	7898034	0.428771	7901052	0.415161	7902396	0.38705	7902992	0.449435	7905559	0.403318	7909455	0.477665	7909689	0.447737	7912385	0.440342	7912561	0.413141	7912585	0.428726	7914322	0.371525	7914324	0.371525	7914791	0.391626	7916984	0.447347	7917433	0.394964	7921552	0.39714	7921625	0.448174	7922406	0.39761	7923812	0.406349	7926565	0.431447	7926609	0.426853	7929012
151	RAPGEF5	8138504	7906919	0.410389	7908376	0.370518	7909503	0.396553	7910792	0.427127	7910971	0.411733	7917347	0.39478	7922018	0.41198	7922130	0.416045	7922727	0.388775	7924309	0.428693	7925419	0.379961	7925457	0.440123	7925735	0.409031	7926410	0.397984	7926451	0.397984	7926715	0.409213	7926916	0.358419	7927803	0.410116	7932727	0.418085	7933139	0.413917	7933437	0.403562	7933665	0.397768	7933904	0.395733	7938181
151	ATRX	8173673	7898030	0.393316	7898052	0.392372	7898070	0.369396	7902398	0.323083	7903079	0.41345	7904000	0.42207	7904452	0.342773	7909146	0.347915	7913300	0.353305	7916185	0.383469	7917604	0.415872	7918223	0.404047	7921447	0.394613	7924071	0.372882	7925792	0.397332	7927814	0.393722	7929201	0.41648	7929719	0.323972	7934812	0.40602	7938683	0.400912	7942032	0.413015	7943126	0.446108	7943347	0.403415	7946332
150	NAB1	8047086	7902308	0.360379	7903541	0.42959	7907286	0.421452	7907404	0.439592	7908072	0.403627	7909898	0.403145	7909931	0.425262	7910997	0.329408	7912887	0.390382	7917120	0.426889	7917482	0.400289	7922646	0.409536	7922707	0.449498	7922870	0.405719	7924445	0.409088	7925043	0.418819	7925550	0.408001	7930276	0.401786	7931140	0.360796	7931281	0.423426	7932911	0.450697	7934367	0.416704	7934812	0.394948	7935692
149	ZNF254	8027368	7899957	0.44029	7902367	0.391496	7902992	0.476479	7903908	0.406916	7916316	0.439168	7917088	0.445407	7923007	0.434287	7923119	0.429366	7925531	0.407671	7925611	0.414696	7926565	0.438763	7934870	0.448781	7935146	0.414859	7936567	0.412594	7936727	0.424162	7937944	0.416708	7938687	0.450005	7940066	0.426566	7942465	0.356541	7943842	0.435909	7946610	0.417581	7946635	0.454055	7946815	0.440457	7947434
149	ZNF383	8028227	7900454	0.325933	7901219	0.466328	7903281	0.4399	7905329	0.352596	7907611	0.418204	7911273	0.393796	7914617	0.42843	7914764	0.401515	7917728	0.36425	7926506	0.420454	7928300	0.411515	7932433	0.389027	7934916	0.41255	7934936	0.429633	7936641	0.383757	7937079	0.421604	7937892	0.400578	7940824	0.399581	7944365	0.324527	7945875	0.384288	7947138	0.44296	7949400	0.321328	7951224	0.411064	7955450
149	ZNF561	8033795	7897997	0.436014	7898020	0.406429	7898034	0.406429	7901867	0.413185	7901915	0.415873	7908330	0.435048	7909992	0.401839	7912561	0.410078	7912585	0.416691	7912601	0.281222	7912617	0.281222	7916316	0.420088	7916727	0.309082	7916910	0.410448	7917331	0.404984	7918657	0.406514	7919780	0.402821	7925525	0.367112	7925611	0.418459	7929078	0.414801	7933619	0.387194	7938687	0.42956	7938762	0.420731	7939102
149	BCLAF1	8129773	7898026	0.402392	7901385	0.406338	7902166	0.41562	7904000	0.448835	7908022	0.430711	7908330	0.444134	7912561	0.41467	7916969	0.467545	7917976	0.419066	7918467	0.436182	7922250	0.405862	7922912	0.443674	7926385	0.420248	7926851	0.414352	7926916	0.442452	7927062	0.423155	7930422	0.448408	7932041	0.40787	7932938	0.414489	7933619	0.42928	7934367	0.411353	7934997	0.389861	7936419	0.443814	7936567
149	ZSCAN21	8134689	7898894	0.394242	7899134	0.389024	7911243	0.379214	7912303	0.389794	7913237	0.35834	7913256	0.390402	7914563	0.383931	7915801	0.327145	7919146	0.378746	7920047	0.386958	7920725	0.383662	7923027	0.327191	7923889	0.38477	7928300	0.375546	7931155	0.384304	7931561	0.347827	7940114	0.38949	7940116	0.36367	7940299	0.397185	7940857	0.390975	7941111	0.337277	7941900	0.378599	7941927	0.384645	7943218
148	PRRX1	7907222	7903214	0.410855	7903358	0.389063	7906452	0.405186	7907012	0.391323	7908204	0.401071	7916616	0.395482	7916882	0.409356	7918157	0.356239	7920178	0.390704	7922108	0.387446	7922130	0.410531	7923043	0.389454	7923175	0.396496	7924233	0.4007	7924309	0.432486	7926410	0.39255	7926451	0.39255	7926715	0.390194	7927723	0.415137	7934367	0.389008	7937948	0.386259	7937979	0.418819	7937982	0.398255	7939867
148	HOXD13	8046524	7900639	0.437886	7901860	0.339703	7901969	0.436375	7902687	0.39896	7903239	0.414036	7903461	0.350698	7903667	0.422288	7910923	0.390553	7917754	0.412143	7921552	0.422446	7921909	0.377605	7922108	0.459379	7922550	0.396072	7922627	0.412593	7922727	0.432203	7924663	0.376511	7930872	0.322878	7931108	0.358456	7931571	0.429743	7933501	0.39845	7934393	0.399205	7940187	0.405772	7946275	0.39338	7946635
148	THAP1	8150559	7897078	0.429661	7897509	0.305241	7899361	0.411983	7903541	0.40572	7905349	0.438793	7905492	0.415693	7905523	0.379142	7908169	0.428219	7910539	0.391852	7914141	0.404895	7914218	0.484248	7915758	0.400064	7916541	0.377984	7922474	0.371317	7926207	0.401977	7929562	0.433701	7932000	0.419699	7934367	0.447036	7936091	0.406566	7938422	0.414645	7942527	0.40199	7947015	0.450659	7947027	0.438933	7954969
147	RB1	7969017	7903803	0.386928	7904018	0.262835	7917741	0.410868	7918955	0.358354	7920201	0.359608	7921583	0.41849	7924092	0.423442	7924526	0.459046	7927233	0.388551	7927936	0.419735	7928119	0.392451	7929168	0.410344	7931216	0.409103	7935027	0.423889	7936307	0.359434	7936706	0.412133	7939242	0.42909	7939341	0.386726	7942679	0.41248	7942832	0.386748	7944285	0.441313	7947540	0.408995	7948814	0.321341	7948997
147	COPS2	7988605	7898353	0.296194	7900201	0.430197	7901418	0.438049	7903294	0.425047	7903321	0.392571	7903988	0.354379	7908022	0.425932	7908330	0.464097	7908867	0.38917	7910099	0.432289	7910550	0.450365	7916727	0.330294	7916910	0.420092	7916969	0.426155	7918825	0.398669	7922462	0.42341	7927972	0.402698	7928318	0.415512	7930299	0.431539	7930422	0.443265	7931873	0.326103	7932964	0.3199	7933047	0.415444	7935002
147	SP140L	8048926	7899813	0.392065	7899957	0.39905	7904830	0.417101	7907611	0.399134	7910054	0.392145	7913864	0.360966	7915995	0.390909	7918681	0.395168	7920810	0.376843	7921625	0.427046	7921652	0.402555	7923778	0.380527	7923889	0.421727	7924119	0.393573	7924150	0.405621	7924733	0.374907	7925003	0.382563	7932727	0.39267	7935146	0.412643	7938111	0.399343	7938313	0.394729	7942626	0.35925	7944096	0.42672	7948324
147	GZF1	8061373	7899504	0.374951	7903478	0.354495	7903619	0.362217	7903803	0.356531	7904000	0.351681	7904131	0.359945	7909992	0.368	7911078	0.286111	7924686	0.35436	7927936	0.352555	7931656	0.380107	7931659	0.380107	7931662	0.380107	7931665	0.388596	7931668	0.380107	7931671	0.380107	7935647	0.348921	7935707	0.356827	7936706	0.364804	7943347	0.354229	7948379	0.35433	7950284	0.34914	7950420	0.337973	7950885
146	ZNF431	8027292	7902382	0.412328	7903884	0.422778	7905339	0.413743	7905544	0.389613	7906041	0.399505	7908330	0.415343	7909422	0.40013	7910520	0.41248	7910651	0.443641	7913380	0.361697	7915485	0.409675	7915841	0.394445	7917331	0.391077	7917976	0.39242	7919780	0.4009	7921429	0.421407	7930170	0.3969	7933139	0.401423	7937944	0.42386	7943297	0.411922	7945645	0.425699	7945875	0.375861	7950078	0.42099	7951734
146	ZNF649	8038913	7897991	0.385508	7898585	0.310629	7899018	0.401117	7905020	0.395623	7906021	0.398089	7906185	0.380161	7909689	0.393655	7912112	0.404709	7912385	0.399548	7912591	0.385508	7912606	0.385508	7920228	0.398166	7920725	0.403913	7922229	0.393368	7923889	0.429991	7925718	0.394024	7927155	0.37209	7934653	0.414569	7937700	0.361052	7938111	0.395192	7944011	0.376945	7945648	0.417267	7946211	0.431445	7951046
146	BBX	8081465	7898020	0.415128	7898034	0.415128	7898112	0.413665	7907790	0.403675	7909898	0.408891	7912561	0.408997	7915444	0.311292	7915882	0.420162	7917634	0.390241	7919578	0.395746	7924445	0.420421	7924817	0.392582	7929168	0.415521	7931239	0.388075	7931656	0.397416	7931659	0.397416	7931662	0.397416	7931665	0.401017	7931668	0.397416	7931671	0.397416	7932186	0.425282	7932554	0.366953	7933279	0.412001	7933394
146	ZNF474	8107591	7897288	0.357132	7903214	0.372532	7905525	0.380033	7905553	0.381651	7906374	0.380485	7906452	0.378794	7906919	0.372808	7910520	0.379505	7913712	0.367655	7914750	0.376977	7915032	0.360157	7916944	0.368277	7918235	0.391839	7921354	0.377203	7921364	0.363623	7921445	0.382075	7925691	0.376733	7926486	0.37148	7928602	0.386818	7928632	0.386818	7930561	0.377459	7930956	0.370292	7931824	0.362498	7937961
145	ZNF45	8037433	7898112	0.399814	7898192	0.444961	7898833	0.416793	7899943	0.402671	7901219	0.412673	7903884	0.440295	7907572	0.397262	7907611	0.406505	7918444	0.409704	7919226	0.407285	7920193	0.405013	7923889	0.425288	7924923	0.415555	7928300	0.412555	7928308	0.302599	7929243	0.400469	7943530	0.405089	7945645	0.399471	7947694	0.408775	7948213	0.377133	7950078	0.409065	7951224	0.415509	7951259	0.39597	7958761
145	ZNF614	8038933	7901299	0.448654	7901867	0.459347	7910520	0.424149	7913712	0.449909	7913869	0.377395	7916045	0.417349	7916969	0.414578	7917088	0.448777	7917604	0.432882	7917771	0.437708	7917779	0.346516	7918223	0.402225	7922309	0.445855	7923007	0.427392	7924351	0.42848	7925611	0.460424	7932885	0.399675	7936817	0.434521	7938448	0.425366	7938687	0.460766	7938762	0.432827	7939329	0.424536	7943842	0.424093	7946703
142	SSRP1	7948211	7904168	0.359295	7907260	0.351997	7912561	0.353441	7917322	0.349922	7918203	0.35615	7918847	0.361304	7919578	0.360223	7922095	0.334118	7923483	0.354415	7924445	0.363002	7924817	0.359753	7926061	0.358796	7926486	0.361949	7926622	0.35575	7928318	0.355583	7930341	0.367049	7933379	0.353905	7935169	0.329681	7936346	0.364034	7938683	0.366614	7943036	0.358322	7943176	0.354164	7943707	0.373395	7943803
142	ZBTB44	7952739	7898750	0.384796	7904830	0.422472	7907222	0.37439	7907790	0.402896	7909455	0.4707	7912385	0.447663	7915882	0.43464	7916984	0.437662	7921552	0.423838	7922108	0.405058	7923812	0.414698	7925531	0.445017	7926609	0.421476	7929012	0.41291	7929822	0.380547	7932498	0.351731	7933129	0.407664	7938313	0.463948	7942839	0.414662	7946815	0.439681	7947099	0.388484	7947694	0.426493	7948192	0.434389	7950796
142	ZBTB12	8125201	7899124	0.329069	7899921	0.341649	7903959	0.340898	7905406	0.382921	7905929	0.354021	7907907	0.324929	7912863	0.325968	7913206	0.384219	7914084	0.411396	7915435	0.371562	7920141	0.296978	7927307	0.386878	7927367	0.407431	7928069	0.404627	7928823	0.405969	7931031	0.383238	7931553	0.387305	7933312	0.330136	7934271	0.389014	7939581	0.408629	7941203	0.254241	7943795	0.429669	7946428	0.39486	7946641
142	ZNF318	8126542	7898833	0.410189	7899018	0.405269	7899688	0.414956	7899957	0.4135	7904340	0.392756	7904830	0.407134	7905339	0.433021	7909815	0.395112	7912086	0.388207	7912112	0.438404	7912385	0.432295	7914791	0.3892	7920810	0.395596	7924923	0.442896	7929858	0.407042	7931168	0.406632	7932186	0.40948	7935251	0.406481	7935613	0.414977	7938448	0.399906	7941511	0.370206	7943288	0.368603	7944096	0.426163	7945648
142	NELFB	8159654	7898894	0.424045	7899018	0.407115	7900446	0.381368	7900979	0.389728	7902382	0.41216	7904478	0.396832	7912303	0.37514	7913237	0.391769	7915207	0.397882	7915659	0.391587	7916356	0.382189	7917331	0.405353	7929919	0.402653	7932703	0.418587	7936346	0.380504	7941732	0.361593	7941900	0.424701	7941927	0.391249	7945275	0.436428	7945648	0.415943	7947694	0.409326	7948836	0.410767	7956910	0.406098	7963235
142	ZBTB12	8178683	7899124	0.329069	7899921	0.341649	7903959	0.340898	7905406	0.382921	7905929	0.354021	7907907	0.324929	7912863	0.325968	7913206	0.384219	7914084	0.411396	7915435	0.371562	7920141	0.296978	7927307	0.386878	7927367	0.407431	7928069	0.404627	7928823	0.405969	7931031	0.383238	7931553	0.387305	7933312	0.330136	7934271	0.389014	7939581	0.408629	7941203	0.254241	7943795	0.429669	7946428	0.39486	7946641
141	LIN28A	7899167	7897974	0.358688	7897997	0.444039	7898002	0.44144	7905523	0.442812	7914000	0.424139	7914361	0.44359	7918444	0.428563	7918913	0.432342	7923929	0.424217	7924342	0.441893	7927363	0.459398	7932826	0.410267	7932881	0.431855	7933327	0.459398	7933423	0.459398	7933707	0.356379	7936360	0.438146	7936925	0.392948	7942261	0.400037	7942267	0.454339	7943075	0.436213	7945296	0.483812	7945645	0.464147	7950078
141	ETV3L	7921222	7898176	0.319922	7898521	0.33681	7898653	0.421669	7911371	0.393417	7912031	0.426237	7913235	0.410561	7913864	0.400951	7914153	0.424623	7914361	0.412939	7919305	0.425037	7920141	0.298769	7920228	0.426822	7920249	0.283095	7921936	0.412384	7922108	0.448775	7929932	0.410287	7931914	0.38812	7933501	0.41285	7936144	0.415092	7937749	0.384129	7939365	0.386175	7941004	0.284168	7942332	0.420574	7942674
141	KLF15	8090343	7899602	0.339162	7903667	0.357933	7903935	0.363886	7905483	0.367593	7905507	0.373429	7905530	0.359492	7905544	0.356545	7906742	0.356181	7907972	0.354388	7911197	0.374966	7911559	0.358664	7912968	0.363665	7913226	0.359273	7914516	0.393689	7915404	0.372958	7915841	0.383594	7918235	0.35847	7920185	0.379143	7920228	0.380743	7921088	0.377077	7921936	0.386357	7922550	0.369673	7924465	0.390625	7927099
140	GON4L	7920810	7900119	0.365986	7900639	0.377262	7904812	0.373159	7905185	0.412249	7905700	0.390349	7906061	0.370254	7906435	0.382016	7912112	0.397214	7915408	0.364834	7920687	0.34722	7921552	0.389435	7924923	0.41732	7926403	0.361976	7926445	0.361976	7931239	0.403789	7931405	0.382484	7932186	0.404026	7932727	0.388066	7938111	0.394161	7939341	0.356131	7943740	0.390039	7943760	0.368108	7944096	0.403754	7948344
140	GLIS2	7992956	7896756	0.337204	7896921	0.386741	7896929	0.395705	7897295	0.394829	7898314	0.381638	7898653	0.412526	7899075	0.374155	7899343	0.378629	7899528	0.334549	7900001	0.38251	7901247	0.380177	7901687	0.376201	7905020	0.412036	7905606	0.35181	7913211	0.345541	7913271	0.358031	7913450	0.456786	7914974	0.358161	7916654	0.344382	7917599	0.383805	7920027	0.414825	7920191	0.397894	7923528	0.406911	7923635
140	ZNF551	8031807	7898192	0.40535	7898939	0.430001	7899134	0.382369	7900888	0.370389	7911243	0.376037	7911252	0.365446	7914563	0.392837	7917182	0.373614	7919146	0.358734	7921076	0.404087	7922969	0.37413	7923889	0.394089	7924071	0.380821	7924351	0.374507	7924701	0.367467	7927071	0.381316	7930614	0.39207	7935230	0.381382	7935251	0.37584	7939007	0.345087	7943530	0.375136	7946061	0.368441	7947694	0.388798	7951224
140	ZNF3	8141380	7898939	0.403953	7900833	0.363682	7901219	0.376839	7915207	0.363275	7917634	0.390063	7923889	0.378961	7924733	0.364607	7926622	0.39623	7927981	0.392202	7928300	0.371579	7928967	0.37311	7930614	0.377229	7930714	0.369357	7931155	0.387513	7939595	0.325834	7939944	0.386061	7940116	0.386661	7940299	0.37646	7944510	0.35753	7945283	0.351894	7945349	0.383421	7946061	0.398102	7948133	0.365475	7953135
139	NR2E3	7984606	7898627	0.385863	7898713	0.39524	7898967	0.417816	7899343	0.371114	7899898	0.399685	7905503	0.38616	7905581	0.377523	7907847	0.420511	7913727	0.388332	7914342	0.408022	7914361	0.429443	7914580	0.416881	7914667	0.412983	7918749	0.341341	7920141	0.306441	7920175	0.408538	7920228	0.443466	7921936	0.434722	7922328	0.360076	7927277	0.42736	7927383	0.389249	7931199	0.381411	7933501	0.412735	7934050
139	PROP1	8116162	7899821	0.367017	7904883	0.364836	7905523	0.384432	7907601	0.386591	7907882	0.359099	7908672	0.364615	7913226	0.397912	7914361	0.411743	7914667	0.380545	7918681	0.38422	7920175	0.376474	7920228	0.401019	7920642	0.283987	7921012	0.419244	7921342	0.374161	7922108	0.391085	7923386	0.389557	7923528	0.390651	7925813	0.393956	7926565	0.386254	7928291	0.375135	7931155	0.387784	7931571	0.406296	7934050
138	PAX2	7929840	7896822	0.385482	7897119	0.402314	7904073	0.399424	7906307	0.427065	7908672	0.379334	7909418	0.394788	7912031	0.365401	7913450	0.408656	7917599	0.427637	7920027	0.408509	7922590	0.402012	7923635	0.385911	7927307	0.369965	7927367	0.401686	7927502	0.377369	7928126	0.323056	7928645	0.377456	7928653	0.370328	7928823	0.415078	7929315	0.342956	7929664	0.408631	7931553	0.359695	7933298	0.375598	7935553
138	ZNF784	8039530	7897076	0.360511	7897119	0.350827	7899075	0.363511	7899265	0.40176	7901696	0.407086	7906307	0.379631	7908672	0.358619	7912724	0.344918	7913206	0.400817	7915297	0.366095	7921492	0.386607	7922590	0.407471	7923332	0.409654	7923360	0.409143	7927367	0.384942	7927502	0.378241	7928789	0.379701	7928823	0.396576	7929840	0.37947	7938652	0.369786	7940851	0.371954	7940971	0.319842	7946860	0.376787	7948912
138	ZNF721	8098758	7902166	0.411526	7902992	0.450361	7903519	0.43936	7907124	0.441956	7908178	0.430963	7908437	0.422974	7910640	0.371523	7916592	0.402232	7916969	0.482825	7916984	0.452022	7917604	0.442514	7918467	0.465381	7922912	0.454769	7926916	0.418979	7927062	0.43752	7927669	0.400371	7929478	0.299804	7930422	0.461266	7933139	0.407196	7933619	0.420542	7936419	0.447768	7936567	0.430001	7938762	0.452563	7943231
138	ZFP62	8116494	7898020	0.396578	7898034	0.396578	7898192	0.386258	7898736	0.364563	7900962	0.368118	7905831	0.367473	7910047	0.309447	7914563	0.39484	7920178	0.413269	7922229	0.41053	7923889	0.393957	7927082	0.343406	7928300	0.396602	7930593	0.404138	7932186	0.393736	7937950	0.364476	7943103	0.397243	7943293	0.362883	7944911	0.416259	7948896	0.382143	7951112	0.369608	7951259	0.393957	7951284	0.405475	7953564
138	CBLL1	8135458	7901592	0.406133	7902166	0.399717	7912585	0.405701	7916045	0.418363	7916570	0.407975	7916984	0.435989	7917674	0.411942	7917976	0.418038	7918467	0.428089	7922250	0.456649	7922703	0.381833	7924172	0.402561	7926565	0.428173	7929562	0.423971	7936567	0.408606	7942650	0.419917	7942941	0.38977	7943075	0.409403	7943126	0.399199	7944096	0.407707	7946610	0.428646	7946815	0.429136	7950078	0.40246	7950544
138	TRIM24	8136473	7897978	0.380333	7905507	0.377859	7906367	0.367447	7907773	0.398188	7910792	0.38415	7910971	0.37645	7911209	0.38276	7917322	0.394135	7917370	0.383969	7918275	0.419931	7920799	0.368789	7921571	0.382172	7921916	0.367314	7922051	0.293728	7922152	0.388994	7923483	0.364626	7925452	0.350333	7926385	0.416296	7928119	0.419335	7930487	0.391449	7930750	0.420279	7934945	0.377265	7934997	0.374698	7939024
137	LHX9	7908529	7901601	0.403045	7903884	0.390751	7905553	0.40601	7914003	0.380672	7915101	0.367231	7920191	0.415042	7920228	0.409452	7921895	0.389446	7922108	0.399288	7922525	0.414088	7923528	0.397563	7924190	0.398251	7927277	0.410426	7927505	0.375889	7936144	0.412845	7937700	0.364884	7937749	0.362043	7940473	0.391715	7940749	0.388303	7942332	0.42234	7942465	0.347587	7942674	0.389468	7946078	0.399195	7947744
137	ZSCAN10	7998921	7896822	0.351177	7898533	0.394472	7899627	0.379124	7901187	0.339589	7901256	0.37432	7901802	0.383999	7918716	0.389816	7920228	0.395214	7923635	0.387212	7927099	0.40614	7927502	0.403357	7927889	0.381882	7931571	0.392675	7933501	0.394175	7934301	0.379701	7937228	0.378528	7942879	0.387446	7943226	0.404314	7944913	0.270728	7945859	0.38826	7946661	0.383552	7950492	0.33702	7950701	0.40377	7951966
137	TRMT1	8034615	7898939	0.388076	7905544	0.372841	7907232	0.375374	7911730	0.362978	7913655	0.406245	7914202	0.285019	7915207	0.368025	7920594	0.36757	7922326	0.372518	7923889	0.39284	7925773	0.312396	7928300	0.367616	7928369	0.366924	7929990	0.380053	7937251	0.377318	7938100	0.383876	7939595	0.36811	7940070	0.385983	7940116	0.372694	7941136	0.370724	7941164	0.350245	7941927	0.365833	7941946	0.371948	7943103
137	RB1CC1	8150757	7902166	0.4059	7902822	0.406178	7903541	0.427741	7908437	0.443542	7908543	0.428797	7909931	0.440498	7913319	0.383283	7917707	0.385002	7918157	0.43893	7918467	0.407814	7921449	0.358764	7922889	0.400596	7922912	0.462331	7923974	0.25858	7925201	0.41057	7925622	0.382559	7926851	0.439236	7927548	0.324278	7929562	0.416542	7930276	0.432463	7930470	0.448393	7932911	0.432432	7933619	0.426689	7936419
136	LDB1	7935968	7899905	0.3463	7900639	0.383189	7902158	0.366901	7902441	0.352086	7905505	0.373297	7905631	0.348182	7907079	0.308151	7912385	0.354969	7914530	0.373765	7916747	0.285064	7918936	0.350073	7920000	0.335432	7920178	0.348898	7921332	0.36204	7921552	0.347044	7922108	0.35157	7922525	0.358744	7924190	0.360443	7924682	0.35791	7924760	0.355371	7926061	0.363836	7930162	0.336466	7931914	0.338699	7935588
136	DNMT1	8033912	7898750	0.45853	7899813	0.433277	7899957	0.434712	7900639	0.407479	7904086	0.427594	7904254	0.416538	7904340	0.4066	7904830	0.417942	7917103	0.406847	7917156	0.41625	7918487	0.39178	7922420	0.311806	7924733	0.389261	7925003	0.374935	7930008	0.427718	7931168	0.416505	7931778	0.341332	7938111	0.406165	7940079	0.361393	7942626	0.392985	7943859	0.363302	7944096	0.411097	7948192	0.448997	7948324
136	KLF14	8142971	7898653	0.426187	7899627	0.37696	7901192	0.365518	7901293	0.341639	7901592	0.376916	7902441	0.414609	7905020	0.410612	7905220	0.36134	7913864	0.409335	7914084	0.408662	7916304	0.346946	7922108	0.430251	7929478	0.322641	7930980	0.346926	7932498	0.369864	7933298	0.414276	7934505	0.331563	7939587	0.384545	7945498	0.401886	7946860	0.429445	7950005	0.371701	7951703	0.459114	7951859	0.400905	7952577
135	ANKRD1	7934979	7900957	0.351048	7916944	0.408144	7921367	0.402318	7921571	0.398512	7922108	0.388214	7922646	0.375052	7922737	0.379196	7925939	0.392277	7926385	0.379535	7926486	0.427363	7931455	0.342728	7932254	0.396412	7933488	0.381254	7933640	0.41852	7934997	0.378116	7936108	0.406583	7936360	0.40236	7937948	0.406339	7938006	0.450399	7939365	0.378366	7940171	0.416946	7940189	0.39481	7945974	0.393106	7948344
135	GATA5	8067521	7899343	0.404035	7901256	0.36544	7903694	0.4156	7905581	0.37914	7905606	0.344865	7913211	0.329969	7913450	0.41263	7914000	0.395895	7914361	0.412355	7914516	0.418486	7915404	0.433191	7921936	0.440443	7923635	0.404864	7925250	0.36561	7927099	0.424808	7927307	0.420036	7927367	0.416166	7928619	0.402603	7929664	0.407902	7934842	0.412053	7937882	0.435483	7939581	0.426228	7941062	0.349804	7943736
134	ARNTL2	7954527	7902158	0.334011	7902353	0.341453	7903227	0.351727	7903945	0.344707	7910792	0.32966	7910971	0.352017	7911170	0.3104	7915902	0.342135	7916616	0.345041	7916882	0.346616	7917347	0.358639	7918157	0.341653	7921449	0.347715	7921916	0.338016	7922058	0.334069	7924582	0.330906	7925201	0.359372	7925457	0.361386	7925691	0.338234	7927631	0.262485	7928444	0.326118	7928685	0.339228	7929145	0.246652	7929388
134	ZNF846	8033809	7898002	0.360634	7898020	0.368673	7898034	0.368673	7898112	0.377336	7901052	0.394308	7902721	0.370791	7912385	0.375999	7912561	0.360833	7912585	0.374423	7922804	0.373677	7924233	0.358001	7924682	0.360407	7924923	0.376081	7927363	0.393151	7927803	0.384293	7932727	0.363761	7933327	0.393151	7933423	0.393151	7937251	0.373909	7938000	0.356828	7939865	0.364434	7944096	0.370599	7944797	0.361734	7945648
134	ZSCAN16	8117640	7903407	0.300182	7903786	0.279495	7903803	0.387916	7906652	0.391016	7909898	0.456405	7911199	0.261584	7915516	0.401789	7918275	0.397376	7919314	0.391371	7921259	0.388812	7924682	0.408299	7924863	0.297602	7926679	0.388877	7928119	0.394657	7930861	0.389565	7932554	0.382293	7932703	0.390008	7933279	0.3889	7933394	0.3889	7934959	0.392224	7936346	0.374252	7942503	0.416985	7943126	0.382827	7943176
133	E2F4	7996455	7896917	0.387405	7898227	0.390129	7899057	0.361269	7899448	0.387347	7900490	0.398111	7900624	0.397625	7901951	0.365081	7903884	0.391388	7906703	0.391997	7907861	0.382886	7919856	0.408351	7919950	0.426954	7927008	0.414962	7929831	0.398699	7937900	0.370327	7939954	0.390575	7941164	0.384383	7941179	0.392334	7941382	0.469972	7944418	0.340207	7945283	0.381135	7947531	0.409487	7955179	0.356466	7955729
133	PLEKHA4	8038225	7896822	0.373834	7897006	0.345929	7897119	0.389858	7898102	0.316745	7898533	0.381026	7898653	0.404096	7899265	0.43707	7899562	0.364539	7899627	0.415743	7901687	0.384582	7901696	0.38804	7906307	0.440248	7911383	0.332836	7913450	0.432498	7916364	0.416714	7917599	0.41353	7918394	0.391988	7919340	0.36139	7920027	0.401785	7923271	0.397417	7923332	0.3768	7923528	0.408716	7923578	0.337685	7923635
133	NFE2L2	8056977	7907773	0.375621	7909946	0.316113	7916843	0.356404	7917304	0.386254	7917370	0.387499	7918657	0.371376	7921571	0.389749	7922108	0.373805	7922337	0.367656	7922504	0.308963	7922889	0.368616	7926385	0.427413	7930487	0.392851	7934979	0.364867	7936028	0.374297	7937948	0.383742	7938907	0.387767	7939867	0.385135	7942679	0.360544	7943263	0.359916	7944722	0.353122	7944825	0.390949	7946113	0.380544	7952309
132	MAEL	7907032	7907749	0.418882	7909494	0.419418	7910792	0.427015	7911897	0.417104	7916789	0.380007	7916944	0.425958	7917120	0.403244	7917741	0.397366	7920382	0.313075	7921228	0.405467	7921571	0.407335	7925452	0.365074	7925918	0.409431	7926622	0.415018	7926728	0.414124	7927207	0.367195	7929388	0.450977	7933640	0.417801	7935613	0.413145	7938213	0.387426	7940654	0.395655	7943031	0.406162	7945999	0.419595	7948344
132	SNIP1	7915008	7896740	0.371556	7896744	0.349883	7898007	0.367505	7898012	0.358568	7898040	0.358568	7904429	0.365312	7904478	0.365824	7904843	0.358925	7911269	0.352587	7911323	0.362485	7911345	0.349883	7912547	0.363601	7912552	0.363991	7912555	0.362108	7912567	0.361449	7912575	0.367505	7919578	0.35074	7921420	0.349956	7922130	0.358298	7927097	0.352403	7933437	0.352575	7938061	0.353463	7939869	0.371404	7939877
132	MTA2	7948696	7898337	0.381072	7899018	0.424648	7899737	0.429044	7899774	0.376644	7903619	0.445096	7904254	0.390773	7904830	0.420599	7905099	0.365557	7906613	0.415943	7907024	0.420486	7909815	0.434871	7914563	0.465557	7917080	0.374384	7917156	0.397114	7919743	0.269031	7922391	0.298986	7924351	0.414272	7925492	0.391042	7925876	0.348122	7927767	0.351386	7928600	0.386448	7928630	0.391353	7929116	0.406104	7934753
132	MIS18BP1	7978776	7901385	0.395813	7901418	0.414425	7902166	0.443767	7903703	0.470701	7903908	0.401275	7907124	0.429285	7914218	0.413125	7914550	0.418995	7916570	0.431458	7917088	0.428248	7917771	0.433852	7918474	0.369316	7918955	0.356373	7921987	0.438214	7922870	0.416275	7925525	0.379293	7927513	0.392888	7927786	0.424799	7929562	0.457276	7936567	0.414023	7939329	0.410464	7943231	0.436225	7944006	0.425972	7946610
132	GSX2	8095074	7899124	0.313453	7906501	0.377618	7910446	0.396429	7914350	0.364173	7914361	0.438144	7914516	0.41263	7914580	0.446024	7920297	0.395482	7921936	0.419044	7922328	0.371216	7928069	0.447649	7931031	0.403921	7934434	0.366769	7935756	0.376891	7936144	0.414594	7937498	0.38712	7937774	0.3518	7939581	0.413988	7943803	0.320918	7949568	0.329807	7950195	0.403189	7952011	0.404622	7952631	0.409807	7953590
131	REPIN1	8137225	7898939	0.360703	7905258	0.352822	7907232	0.355006	7911730	0.366126	7915861	0.333514	7918064	0.354343	7918794	0.38031	7928369	0.38133	7929466	0.359583	7933672	0.365819	7933842	0.353151	7934459	0.353895	7937952	0.353125	7937996	0.366018	7939559	0.320954	7939884	0.363462	7939965	0.356493	7942998	0.353981	7943019	0.363278	7943036	0.362068	7943103	0.359619	7943347	0.360704	7946019	0.353508	7946025
130	ZFP90	7996807	7897997	0.471081	7898002	0.44826	7898007	0.432402	7898020	0.465974	7898034	0.465974	7903281	0.44122	7903561	0.395585	7905339	0.426303	7906339	0.32326	7906852	0.410223	7907977	0.36411	7912547	0.449943	7912561	0.432373	7912567	0.43092	7912575	0.432402	7912585	0.476447	7912595	0.429737	7912610	0.429737	7917103	0.433092	7919780	0.408551	7922550	0.418647	7924071	0.412744	7924342	0.425799	7925174
130	HOPX	8100519	7901299	0.405065	7903908	0.407532	7905598	0.413063	7906810	0.41977	7907404	0.411928	7913582	0.395704	7914218	0.398018	7916045	0.401654	7916643	0.39412	7917088	0.408939	7917771	0.404744	7918284	0.418694	7921987	0.434027	7923007	0.409944	7925611	0.42659	7929562	0.426793	7932000	0.388916	7936661	0.408942	7936817	0.405384	7938331	0.405106	7938422	0.39621	7938687	0.397598	7943842	0.409574	7944006
130	NKX6-3	8150433	7896761	0.39475	7897132	0.351598	7899821	0.390735	7900531	0.384677	7901696	0.384639	7903632	0.433989	7908924	0.364257	7912250	0.360875	7912764	0.464601	7913896	0.346335	7914592	0.408994	7914667	0.407372	7915297	0.368455	7915991	0.342921	7920506	0.349957	7921936	0.40219	7922001	0.393837	7931500	0.356589	7934719	0.402164	7938090	0.408137	7941469	0.327543	7944302	0.371209	7946428	0.422909	7946661
128	HMGB4	7899898	7897974	0.375339	7898568	0.302017	7901497	0.394657	7902527	0.3818	7903884	0.423546	7917548	0.249522	7921936	0.457257	7922525	0.404748	7927277	0.412468	7930561	0.437663	7934719	0.450154	7942771	0.353689	7944341	0.389835	7945652	0.450813	7946661	0.403712	7947052	0.416767	7950195	0.420845	7950490	0.426087	7951826	0.412453	7952893	0.447477	7956285	0.429064	7961524	0.359114	7963410	0.429541	7963502
127	GTF2I	8133504	7898939	0.414854	7904086	0.406328	7908732	0.432794	7908968	0.406834	7909545	0.39257	7916928	0.407044	7920114	0.275693	7924190	0.423917	7925364	0.418224	7929243	0.410186	7929990	0.434307	7930226	0.396317	7930614	0.395913	7932227	0.349597	7935230	0.356107	7938111	0.398616	7944096	0.405952	7945875	0.402331	7947991	0.401354	7950743	0.36942	7951112	0.393794	7951633	0.404947	7951752	0.432809	7957890
126	TBX10	7949863	7897288	0.356733	7901247	0.360972	7904408	0.386638	7905517	0.393793	7906838	0.379359	7909862	0.400427	7910950	0.356198	7914750	0.365972	7915032	0.429397	7916928	0.368413	7918394	0.369263	7922108	0.408894	7927482	0.391355	7929932	0.384344	7930663	0.419364	7931168	0.359054	7935951	0.351796	7937247	0.377891	7937498	0.361846	7937847	0.403601	7939587	0.392814	7943226	0.400504	7943580	0.366838	7946860
126	ALX1	7957452	7902934	0.410374	7909730	0.414854	7910792	0.419216	7911260	0.440981	7911263	0.405146	7911265	0.412869	7916882	0.448587	7917182	0.41122	7922969	0.41362	7924309	0.41309	7925735	0.432745	7925745	0.372642	7933672	0.410799	7934513	0.382042	7937984	0.437399	7939900	0.417668	7939950	0.436464	7942998	0.411895	7943031	0.403789	7946004	0.427743	7946019	0.423513	7946067	0.430447	7946111	0.413721	7948044
126	ZDHHC19	8093074	7898533	0.404744	7903694	0.384417	7906041	0.39333	7907104	0.347402	7909624	0.386315	7911017	0.352001	7913206	0.401852	7920191	0.400524	7920984	0.363855	7923635	0.425204	7924144	0.400943	7924465	0.38157	7927099	0.407757	7927277	0.387012	7932433	0.393642	7936727	0.411735	7940851	0.399506	7943736	0.37367	7943779	0.364571	7946972	0.406164	7952893	0.39136	7955195	0.377471	7956007	0.38679	7963923
125	ARID4B	7925201	7902617	0.359851	7906878	0.375402	7906973	0.383856	7907773	0.359361	7907986	0.37134	7908525	0.401947	7910923	0.39344	7911233	0.380571	7913319	0.383041	7914153	0.349471	7916944	0.391861	7918157	0.397661	7918725	0.458493	7920799	0.35668	7922108	0.392826	7922912	0.428738	7924582	0.424779	7925419	0.365456	7926385	0.418804	7926851	0.396368	7927233	0.379512	7927323	0.401777	7927513	0.387787	7927560
125	KAT7	8008213	7900051	0.372919	7904469	0.284502	7905492	0.39182	7905589	0.326381	7905631	0.324143	7905801	0.384592	7908988	0.29383	7910022	0.363531	7915184	0.358661	7918794	0.376702	7920000	0.385033	7920687	0.350191	7920810	0.412671	7921552	0.38449	7931155	0.383661	7934916	0.383287	7934936	0.369649	7937900	0.392846	7938008	0.371147	7944096	0.381329	7947512	0.36934	7950078	0.389838	7950374	0.348704	7950921
125	TBPL1	8122182	7903032	0.403118	7907171	0.405292	7907404	0.4328	7909931	0.435954	7910539	0.408022	7913814	0.424727	7914218	0.462301	7917088	0.424277	7918284	0.416908	7921970	0.394684	7921987	0.429229	7927854	0.331427	7932041	0.443348	7934367	0.419846	7935707	0.419617	7936091	0.417849	7936661	0.424109	7938331	0.419887	7938422	0.419237	7938687	0.414971	7943314	0.389331	7947015	0.428803	7954969	0.436803	7956795
124	PIAS3	7904812	7898833	0.406539	7900639	0.406756	7901601	0.396198	7905700	0.39685	7915827	0.401229	7920687	0.37101	7920799	0.36324	7920810	0.373159	7921228	0.384784	7924190	0.42867	7929990	0.397231	7934459	0.380687	7935660	0.346155	7938100	0.399956	7938925	0.400539	7939024	0.406819	7942342	0.30935	7944096	0.427566	7944365	0.332627	7944850	0.37721	7945875	0.408133	7948718	0.328785	7949383	0.382107	7949948
124	HOXB1	8016433	7898533	0.402753	7908907	0.358846	7910539	0.369276	7915435	0.368893	7921012	0.412776	7922590	0.386605	7923528	0.389602	7928291	0.380066	7932132	0.315448	7936144	0.400026	7937713	0.393805	7938076	0.360906	7941401	0.34856	7942228	0.417868	7943226	0.389222	7943736	0.377007	7945774	0.373508	7946860	0.39571	7949275	0.419195	7950701	0.401403	7952321	0.379824	7954645	0.366032	7959002	0.357083	7959402
124	ZMAT3	8092230	7898192	0.411628	7899018	0.394892	7899813	0.402163	7900833	0.424129	7903827	0.420041	7905700	0.377062	7906061	0.393144	7909175	0.340408	7912898	0.332869	7914296	0.361249	7915949	0.315922	7918751	0.394434	7924526	0.413597	7925320	0.311682	7926679	0.402445	7928119	0.389346	7928171	0.357867	7931665	0.368228	7932186	0.41416	7932554	0.365069	7933760	0.381011	7938100	0.40005	7939242	0.4025	7939341
124	ZBTB33	8169683	7900201	0.444396	7901867	0.430247	7901895	0.408223	7902382	0.469028	7902634	0.426698	7907466	0.399821	7910550	0.409416	7914489	0.435579	7916969	0.429832	7917088	0.447279	7917771	0.427874	7918825	0.407887	7919743	0.255444	7921987	0.419173	7922309	0.468035	7923119	0.446929	7924351	0.432279	7927786	0.434665	7930422	0.450144	7939087	0.299373	7939329	0.443122	7943231	0.423746	7943552	0.449476	7943842
123	HES2	7912031	7898176	0.342168	7898585	0.336631	7899093	0.37018	7899627	0.376175	7900639	0.397188	7906163	0.424147	7912280	0.367651	7913864	0.380077	7921222	0.426237	7922108	0.398891	7922627	0.441809	7924842	0.434582	7929840	0.365401	7930561	0.412337	7931553	0.360006	7931859	0.411382	7933501	0.398413	7934767	0.282798	7936023	0.311281	7936144	0.441848	7937230	0.365941	7938309	0.362383	7939365	0.374752	7939569
123	LGR4	7947199	7902158	0.337612	7902738	0.335676	7903358	0.356113	7907012	0.340812	7907572	0.33205	7908978	0.316493	7910054	0.32643	7916898	0.28946	7916944	0.329912	7937251	0.339612	7938100	0.33958	7938925	0.334707	7940486	0.336971	7943319	0.341518	7948058	0.333919	7950764	0.327694	7952392	0.325728	7952394	0.334108	7954344	0.330605	7956524	0.327382	7957205	0.335669	7964907	0.348807	7965166	0.342321	7965410
123	ZNF880	8030925	7898939	0.421873	7899018	0.405901	7901883	0.369246	7902754	0.367918	7915130	0.3915	7920047	0.383948	7921076	0.413338	7925184	0.391289	7935146	0.411182	7938111	0.389977	7944978	0.396879	7946061	0.360979	7947138	0.412566	7951633	0.442811	7951752	0.387665	7956743	0.314834	7960575	0.44612	7963187	0.404416	7963646	0.415078	7967685	0.370177	7968658	0.406383	7972867	0.423591	7973010	0.382798	7978335
123	TIGD4	8103235	7897991	0.401403	7902738	0.365225	7903530	0.385144	7904408	0.407012	7906742	0.383745	7908204	0.368354	7912591	0.401403	7912606	0.401403	7915032	0.389172	7920228	0.369884	7922229	0.403194	7925718	0.368434	7930561	0.380591	7930663	0.394343	7930750	0.36747	7934783	0.360942	7934842	0.360061	7936144	0.367818	7938975	0.368246	7940749	0.40428	7947481	0.370208	7948433	0.358143	7951178	0.296768	7951796
123	CDX1	8109226	7896929	0.351179	7898521	0.331843	7899093	0.395589	7899797	0.3293	7905528	0.374035	7906742	0.392781	7909862	0.366847	7911643	0.280896	7912031	0.387067	7913864	0.393976	7918792	0.347793	7921222	0.396482	7923762	0.376097	7925550	0.338185	7928069	0.38292	7929932	0.39984	7931571	0.388717	7931582	0.381819	7933298	0.368363	7933501	0.385487	7937228	0.392987	7937498	0.391314	7937774	0.402779	7941004
122	ARID4A	7974621	7902166	0.405163	7903541	0.422098	7903703	0.413357	7907404	0.415498	7908437	0.408596	7916969	0.407353	7918467	0.452511	7920506	0.329646	7922250	0.40771	7922912	0.472076	7923974	0.272914	7925525	0.388071	7932041	0.435454	7932938	0.416016	7933619	0.429122	7934367	0.411827	7936419	0.48282	7938907	0.412384	7943231	0.418665	7943867	0.328217	7951144	0.398681	7957404	0.294973	7960054	0.25705	7961865
122	URI1	8027416	7897663	0.285161	7902396	0.394199	7904830	0.418393	7907445	0.408649	7908147	0.376635	7916443	0.462296	7916928	0.439951	7917103	0.43764	7917156	0.409541	7921625	0.449494	7923812	0.420334	7924119	0.426001	7924558	0.395214	7925531	0.442569	7926334	0.352159	7931187	0.465668	7938111	0.406409	7938448	0.415708	7944011	0.386679	7945786	0.442619	7948192	0.423468	7950796	0.414452	7951752	0.45027	7952549
122	ZNF813	8030997	7898020	0.422366	7898034	0.422366	7901867	0.441212	7908330	0.409073	7910640	0.363917	7917103	0.413296	7918869	0.377876	7924712	0.385782	7924987	0.419173	7925870	0.344016	7927669	0.385747	7930422	0.431263	7933139	0.409523	7937950	0.383997	7938762	0.411314	7943297	0.429421	7943552	0.400288	7945146	0.36197	7946635	0.430432	7956910	0.408183	7962427	0.418547	7963375	0.385685	7965523	0.411955	7966462
122	ZSCAN1	8031847	7898314	0.384521	7898653	0.417579	7899486	0.371475	7900001	0.39777	7901687	0.439185	7901802	0.354229	7905020	0.464108	7905559	0.376461	7907183	0.381923	7909127	0.376929	7909862	0.383316	7914003	0.385751	7917754	0.393103	7919051	0.362696	7920191	0.415938	7921552	0.383706	7922525	0.388448	7923528	0.383268	7927179	0.364507	7927277	0.403817	7930663	0.377284	7932498	0.369256	7934533	0.361245	7937847
122	PAX4	8142747	7898263	0.397299	7899602	0.351983	7901557	0.405356	7905507	0.403816	7905525	0.379753	7905530	0.391742	7914361	0.43002	7916541	0.395912	7919898	0.403555	7924465	0.408822	7924682	0.398389	7928069	0.408432	7929574	0.362986	7929831	0.383629	7930561	0.409474	7943803	0.331525	7944351	0.377127	7944632	0.321292	7945645	0.404719	7947481	0.418491	7950490	0.4009	7952631	0.431599	7956285	0.410906	7959921
121	CHD8	7977693	7900833	0.41436	7905185	0.371526	7907790	0.42845	7908097	0.38156	7908978	0.353357	7909898	0.398311	7915882	0.401625	7917482	0.38085	7920810	0.401808	7921228	0.412235	7924445	0.395282	7928119	0.385982	7929609	0.408025	7930031	0.379074	7941769	0.380073	7942839	0.409537	7943760	0.386406	7947199	0.332117	7953351	0.379378	7955331	0.392298	7955787	0.362733	7957665	0.370342	7960221	0.32643	7960365
120	TBX3	7966690	7905492	0.429623	7905929	0.305847	7906163	0.413311	7910379	0.284427	7911371	0.386821	7912031	0.391266	7913216	0.421895	7913235	0.39727	7914361	0.41053	7916384	0.385193	7916412	0.372356	7918716	0.389128	7921259	0.396507	7923942	0.407993	7927474	0.387944	7931778	0.375464	7933501	0.399589	7943943	0.409354	7947801	0.391834	7950195	0.42101	7950490	0.409134	7950921	0.405317	7952011	0.424404	7952893
120	ZBED2	8089467	7899310	0.417134	7899528	0.348734	7906652	0.378641	7909642	0.433852	7914000	0.396287	7914516	0.416217	7919314	0.379531	7921936	0.394034	7923584	0.389537	7923929	0.400295	7924163	0.381373	7927277	0.408242	7927363	0.397499	7928602	0.40633	7928619	0.386392	7928632	0.40633	7928915	0.398263	7930790	0.396597	7933327	0.397499	7933423	0.397499	7934698	0.417866	7934708	0.417866	7934719	0.394412	7934842
120	HOXA7	8138745	7902687	0.35974	7903884	0.404713	7909642	0.385947	7913206	0.387187	7913566	0.390511	7914361	0.386306	7915498	0.377299	7918681	0.396565	7919055	0.389928	7921088	0.36777	7922108	0.387245	7926061	0.391353	7928064	0.362297	7930833	0.392714	7932554	0.355815	7933501	0.374416	7935251	0.380215	7940626	0.413603	7945645	0.399572	7950490	0.393751	7952893	0.397439	7953651	0.326781	7959087	0.39841	7960881
119	DMBX1	7901247	7896863	0.250258	7896865	0.385834	7897089	0.270634	7899343	0.371506	7900001	0.420228	7901187	0.324272	7901687	0.362058	7909862	0.379368	7910265	0.392672	7910950	0.353308	7913450	0.396228	7915229	0.374578	7916304	0.346174	7916654	0.361177	7918394	0.393365	7920401	0.325997	7924842	0.397503	7927784	0.301949	7933298	0.374352	7937407	0.328295	7937498	0.369172	7937847	0.366393	7941062	0.394349	7943795
119	NKRF	8174684	7898211	0.35615	7898750	0.398457	7899595	0.284635	7899957	0.412937	7902396	0.409688	7910416	0.273435	7912385	0.420362	7913558	0.364528	7914791	0.389726	7916443	0.403877	7917103	0.433129	7917156	0.401074	7924119	0.423225	7924969	0.386743	7928471	0.310629	7931187	0.427673	7938313	0.423499	7940177	0.395308	7943398	0.372179	7944096	0.430243	7946211	0.409181	7947099	0.396864	7947694	0.425217	7948157
118	SIN3A	7990487	7898192	0.403091	7898833	0.394063	7899455	0.389202	7899654	0.420901	7905185	0.386319	7905700	0.395118	7909478	0.318997	7912385	0.379165	7913300	0.358478	7915184	0.361179	7920810	0.402821	7930614	0.392898	7931239	0.398374	7932186	0.422499	7932554	0.378024	7933760	0.420413	7935027	0.390209	7935251	0.387279	7939398	0.390854	7944096	0.388845	7944382	0.400783	7947694	0.414381	7949383	0.357613	7949948
118	PAX3	8059301	7898713	0.391376	7900001	0.372289	7901497	0.377221	7901802	0.361583	7902441	0.391275	7905406	0.380665	7906307	0.388424	7909418	0.354534	7914361	0.388269	7915949	0.295298	7920178	0.386326	7921342	0.416927	7921533	0.336255	7921936	0.394471	7923635	0.392725	7928789	0.383276	7929840	0.388938	7930980	0.331058	7936144	0.383724	7937007	0.261369	7938834	0.395499	7939587	0.388175	7946860	0.410904	7950701
118	SP4	8131709	7902594	0.397208	7906339	0.320798	7908968	0.408609	7909455	0.428116	7917103	0.413842	7917148	0.400507	7917604	0.409247	7918681	0.413052	7923778	0.369966	7923812	0.408986	7925531	0.418408	7925565	0.347749	7926609	0.419	7932727	0.415691	7938313	0.42173	7944096	0.405414	7944179	0.386105	7944739	0.414008	7945786	0.397258	7951112	0.390516	7951752	0.404877	7952739	0.432303	7955019	0.426618	7956166
117	FUBP1	7917156	7898939	0.389497	7904254	0.454179	7904830	0.408205	7905099	0.37303	7908732	0.436848	7909478	0.340218	7909967	0.390973	7924969	0.413801	7925364	0.442424	7927981	0.419036	7930614	0.418363	7936614	0.376282	7939265	0.403064	7939767	0.308608	7947396	0.421878	7948192	0.438476	7948696	0.397114	7956152	0.371391	7957737	0.351652	7963244	0.348667	7963750	0.3416	7965812	0.414364	7968333	0.432462	7969881
117	FLI1	7945132	7905382	0.400187	7907749	0.386697	7909214	0.400531	7909898	0.40999	7913319	0.365975	7918751	0.383171	7919950	0.388648	7921752	0.399757	7922669	0.385462	7922707	0.39896	7924445	0.393893	7924863	0.297807	7925043	0.376819	7926486	0.372276	7926677	0.363718	7928119	0.384092	7929168	0.381662	7930861	0.377413	7931479	0.383445	7933279	0.377378	7933394	0.377378	7933597	0.37337	7936706	0.371474	7937900
116	HEYL	7915229	7896865	0.396158	7898713	0.379791	7901247	0.374578	7907601	0.409485	7907882	0.391993	7913216	0.410356	7914361	0.424045	7920165	0.397755	7921012	0.435424	7923386	0.424152	7928645	0.369204	7928653	0.369094	7935756	0.372444	7936144	0.422227	7937698	0.409058	7939581	0.436428	7940377	0.395327	7950701	0.423323	7950804	0.287809	7952243	0.38473	7958577	0.377799	7959761	0.435591	7961320	0.406014	7962623
116	SMAD4	8021228	7897172	0.330473	7898052	0.40916	7899688	0.403969	7905507	0.394996	7905528	0.401379	7906838	0.390106	7908330	0.411041	7912561	0.420076	7912585	0.394257	7915516	0.414709	7918467	0.417834	7924682	0.408176	7928602	0.392216	7928632	0.392216	7929497	0.404166	7931226	0.411825	7933619	0.400512	7935288	0.404089	7945652	0.389862	7952869	0.394874	7956285	0.399388	7962831	0.417702	7963689	0.357187	7965060
116	SMARCA5	8097600	7901867	0.396576	7903507	0.403915	7904000	0.399404	7908022	0.384602	7913571	0.365137	7915775	0.341227	7918825	0.396458	7921571	0.387377	7924405	0.38551	7925174	0.386064	7925342	0.390033	7927814	0.381422	7927972	0.425978	7930213	0.306073	7933047	0.380316	7933139	0.372013	7935320	0.386156	7936826	0.376631	7939242	0.37014	7943176	0.395569	7943740	0.399284	7944285	0.40457	7944867	0.364268	7946703
116	ZNF354B	8110463	7899486	0.393888	7900051	0.385926	7903239	0.432849	7903308	0.399156	7906904	0.31341	7910520	0.451784	7913252	0.266311	7913712	0.42721	7917103	0.426329	7919243	0.352936	7920178	0.417218	7922040	0.402081	7927082	0.390199	7927889	0.445072	7929858	0.424699	7933092	0.369125	7933537	0.36213	7933999	0.42917	7937950	0.376342	7944011	0.379517	7945648	0.410677	7948213	0.380892	7950078	0.422815	7950796
115	MINK1	8003991	7897236	0.343261	7900833	0.343226	7904812	0.38995	7908732	0.373591	7914296	0.356785	7920810	0.357097	7928369	0.358777	7929990	0.360167	7930031	0.319697	7930614	0.377434	7931155	0.360728	7931239	0.350603	7933672	0.349428	7937900	0.359236	7938100	0.370513	7942453	0.320882	7944335	0.337354	7946061	0.353801	7948718	0.309625	7953351	0.357697	7955045	0.294473	7957665	0.367858	7958466	0.26602	7958761
115	STAT5A	8007212	7899310	0.381648	7899448	0.3892	7903827	0.411077	7905349	0.357521	7909261	0.395328	7911486	0.320057	7911897	0.383645	7918751	0.399513	7919659	0.345185	7922229	0.383816	7922598	0.370779	7925043	0.406217	7926207	0.347477	7930074	0.355759	7930139	0.350438	7935692	0.351995	7936028	0.405978	7937275	0.404645	7940116	0.38868	7941274	0.372629	7941382	0.421943	7941478	0.355418	7942255	0.387373	7942998
115	PCBP1	8042515	7899310	0.389534	7901054	0.389386	7905299	0.428101	7905505	0.383876	7907439	0.389628	7909261	0.374435	7910229	0.400531	7920877	0.39737	7925043	0.403676	7927008	0.365177	7930139	0.379205	7937275	0.390088	7939954	0.369373	7940479	0.371641	7941243	0.370398	7941274	0.361996	7942255	0.391232	7943293	0.345643	7949172	0.377316	7955817	0.373649	7957735	0.36942	7958152	0.351608	7960666	0.345358	7964466
114	TIAL1	7936683	7898020	0.41483	7898034	0.41483	7901915	0.415568	7902992	0.428815	7903239	0.418702	7909455	0.424434	7916570	0.403284	7916643	0.393211	7916969	0.43004	7917604	0.409918	7922416	0.384411	7925184	0.430163	7926565	0.407631	7928471	0.305768	7930380	0.398696	7931187	0.42367	7933129	0.38496	7936817	0.402497	7938313	0.412422	7940187	0.38971	7951752	0.402111	7955450	0.415185	7956949	0.426248	7957052
114	ZNF18	8012843	7899310	0.403623	7901054	0.389091	7909261	0.373231	7912750	0.430397	7912928	0.360288	7917338	0.378476	7918275	0.428207	7922637	0.413716	7922707	0.369298	7925043	0.373609	7926170	0.394271	7926677	0.392407	7929624	0.387456	7929692	0.272317	7931479	0.414349	7934959	0.394962	7935403	0.365844	7936307	0.380406	7937275	0.391193	7937287	0.413011	7937948	0.388672	7940479	0.401104	7941243	0.43454	7941382
114	POU5F2	8113094	7896761	0.37386	7897089	0.252967	7897132	0.335015	7897196	0.406545	7898533	0.391771	7898916	0.360289	7901247	0.388743	7901675	0.252691	7908812	0.40188	7910265	0.40654	7913206	0.401845	7914361	0.41759	7920401	0.336381	7923850	0.336055	7925813	0.388659	7931571	0.420916	7934442	0.411172	7937407	0.348704	7937882	0.413445	7941062	0.355476	7941890	0.298777	7945146	0.406287	7945688	0.415379	7945859
113	ZSCAN12	8124574	7902476	0.387828	7904086	0.427505	7905339	0.404624	7907445	0.460983	7911323	0.377584	7913712	0.415133	7917103	0.414609	7917604	0.401233	7917779	0.361741	7924071	0.375213	7925792	0.427902	7926021	0.387615	7927071	0.392841	7930703	0.443063	7931187	0.417857	7934320	0.373881	7935146	0.39505	7938448	0.396674	7944011	0.377218	7944978	0.39728	7946071	0.381858	7947991	0.420239	7948039	0.38513	7950796
112	TFAM	7927669	7898020	0.403395	7898034	0.403395	7901867	0.40597	7902977	0.288545	7908022	0.410064	7908437	0.405789	7909801	0.389086	7912561	0.399175	7916969	0.414106	7917088	0.393469	7917604	0.409906	7917976	0.399911	7918467	0.413789	7933139	0.416961	7933619	0.404584	7937707	0.320908	7938762	0.391254	7943231	0.407247	7943842	0.391004	7946635	0.424564	7947147	0.388477	7950544	0.426096	7951008	0.399833	7951068
112	MYOCD	8005048	7902738	0.383004	7903945	0.377772	7906742	0.383505	7907124	0.363546	7910923	0.397304	7916944	0.417183	7917120	0.39182	7918157	0.361607	7918235	0.394804	7922058	0.385778	7922108	0.400547	7925525	0.359871	7928330	0.362215	7928994	0.377572	7929388	0.396103	7930561	0.419214	7933488	0.393623	7933947	0.390436	7937498	0.390215	7938213	0.382995	7939365	0.362506	7941761	0.314066	7943729	0.384393	7944537
111	ZNF543	8031720	7898192	0.396376	7906671	0.375673	7911730	0.371162	7922326	0.40341	7923942	0.376735	7924190	0.398814	7924923	0.408181	7925996	0.39604	7929243	0.400639	7929831	0.372563	7930894	0.363112	7931405	0.363954	7936050	0.290437	7937476	0.31762	7938100	0.397474	7939825	0.354063	7940070	0.383282	7940299	0.408339	7940749	0.389677	7940857	0.431712	7941946	0.356685	7944435	0.399073	7945875	0.410511	7945979
111	XRCC6	8073457	7899774	0.382193	7899813	0.411456	7907861	0.385114	7912385	0.410495	7914194	0.295383	7914563	0.425547	7922416	0.388719	7924701	0.403591	7925184	0.408229	7927033	0.388138	7927936	0.415956	7928600	0.375869	7928630	0.371859	7929822	0.394583	7934228	0.379385	7934753	0.381243	7936826	0.390865	7938348	0.384294	7939242	0.434978	7945101	0.374344	7946061	0.361636	7946655	0.339939	7947694	0.412373	7951259
111	ZNF619	8078991	7898192	0.422246	7898833	0.428365	7899943	0.402871	7900911	0.41372	7901091	0.391137	7905258	0.379483	7915659	0.39446	7916944	0.398845	7917482	0.39684	7920594	0.387088	7921012	0.39674	7922703	0.387495	7924682	0.421037	7925939	0.394741	7926622	0.422989	7929919	0.385423	7932186	0.40765	7933665	0.411985	7935627	0.39659	7937016	0.291472	7938925	0.39962	7939056	0.391871	7956076	0.398669	7961489
111	HMGN3	8127743	7901299	0.395116	7904830	0.395495	7905308	0.26078	7908022	0.395693	7911559	0.428229	7912887	0.40225	7924405	0.408487	7924923	0.389838	7925184	0.405137	7926565	0.401241	7927827	0.393982	7929243	0.41248	7931168	0.381312	7933047	0.413333	7933105	0.39108	7934653	0.428435	7935146	0.386173	7937944	0.409655	7938313	0.408398	7938448	0.39579	7938756	0.319423	7948192	0.406065	7948997	0.404337	7950544
110	TBX5	7966668	7898020	0.381886	7898034	0.381886	7903667	0.41059	7912561	0.37948	7917482	0.382584	7918467	0.375556	7924096	0.333591	7924445	0.372248	7924682	0.383799	7926565	0.376246	7931571	0.376074	7936567	0.371907	7937059	0.347043	7943075	0.365207	7945232	0.32872	7947496	0.383759	7948433	0.376303	7950628	0.384434	7951284	0.378907	7952453	0.391953	7962427	0.399251	7964484	0.367822	7964937	0.365954	7971015
110	ZNF101	8027233	7899023	0.340264	7901038	0.382212	7903393	0.35821	7905754	0.35264	7909188	0.338167	7913655	0.388406	7920047	0.350282	7922326	0.353325	7923889	0.353184	7924733	0.356251	7932227	0.355603	7932433	0.350496	7936641	0.353742	7937476	0.392051	7940070	0.346971	7940391	0.327763	7944435	0.362861	7945875	0.370444	7948476	0.287909	7950743	0.36006	7952129	0.258392	7953564	0.373414	7954604	0.323941	7959039
110	ZNF226	8029399	7899943	0.375533	7903667	0.39111	7905559	0.409424	7906904	0.300286	7915841	0.393493	7920852	0.380724	7922008	0.399351	7922410	0.320483	7922416	0.419978	7924071	0.394056	7927955	0.390967	7935251	0.387256	7936683	0.36689	7936817	0.374061	7940323	0.249102	7943297	0.368346	7944435	0.387329	7947138	0.375394	7950796	0.39719	7954789	0.349393	7955450	0.381104	7956242	0.379535	7956949	0.383124	7957613
110	ZNF324	8031956	7897044	0.41995	7911287	0.343579	7912582	0.342492	7918203	0.34476	7926677	0.356069	7933672	0.35339	7937287	0.342656	7937948	0.338433	7938000	0.367288	7939946	0.357944	7939971	0.353062	7939979	0.349652	7942255	0.339062	7942998	0.346008	7943347	0.346188	7944799	0.351117	7945730	0.276343	7945958	0.338426	7946073	0.337834	7946087	0.372274	7946109	0.346089	7946111	0.351016	7948129	0.359295	7955981
109	HP1BP3	7913300	7898070	0.356696	7904340	0.360233	7904452	0.376191	7907790	0.37442	7909146	0.382115	7909503	0.378423	7915775	0.347908	7917634	0.390707	7918203	0.367622	7922420	0.30639	7927814	0.383233	7931239	0.377987	7939924	0.365533	7941537	0.302214	7943031	0.358559	7943036	0.376737	7946019	0.352484	7946332	0.357748	7950955	0.37122	7950965	0.358559	7955983	0.368197	7957735	0.369226	7957835	0.359684	7961540
109	CHD2	7986291	7898030	0.385719	7898052	0.388531	7898263	0.416277	7900911	0.371283	7903717	0.371655	7903935	0.375202	7905365	0.365067	7905507	0.381246	7905515	0.37886	7906163	0.393715	7906838	0.398075	7906878	0.375284	7913226	0.379038	7917674	0.404977	7921133	0.31161	7922703	0.370714	7923386	0.360693	7924465	0.381326	7924682	0.379302	7926486	0.392986	7937079	0.366365	7937944	0.397809	7938008	0.3867	7938544
109	ZNF235	8037444	7901447	0.394254	7902634	0.429091	7904364	0.344984	7910096	0.379074	7915130	0.433464	7915485	0.442408	7916910	0.410823	7916928	0.42396	7920984	0.403178	7924351	0.431873	7927529	0.273747	7930927	0.392393	7931168	0.416191	7933047	0.438638	7934301	0.436762	7935146	0.441728	7936683	0.398344	7936817	0.42492	7939424	0.428029	7944096	0.40149	7948679	0.295394	7957633	0.471971	7959408	0.433605	7959623
109	ZNF2	8043512	7903321	0.375896	7904478	0.447364	7911720	0.362587	7912292	0.398219	7918847	0.410361	7922412	0.320334	7923027	0.313304	7927097	0.475455	7933733	0.412389	7933842	0.434699	7937961	0.423675	7939869	0.404293	7939877	0.431136	7940177	0.419076	7943019	0.432484	7943036	0.431262	7947676	0.365132	7948044	0.438092	7948113	0.409178	7950955	0.431009	7950977	0.432484	7952313	0.399853	7952557	0.407709	7957245
108	DMRTB1	7901557	7898263	0.402401	7900639	0.372963	7905525	0.381205	7914361	0.388376	7915500	0.36852	7919898	0.407916	7921955	0.347989	7923889	0.379441	7923942	0.412265	7924682	0.397583	7926486	0.384647	7929574	0.35167	7932420	0.329728	7933190	0.367568	7935146	0.37263	7937944	0.392351	7940187	0.395964	7940749	0.408847	7948316	0.387173	7949275	0.391965	7951284	0.380501	7952392	0.374719	7956285	0.396821	7959772
108	ZNF267	7995258	7903294	0.415374	7903541	0.504727	7903703	0.462228	7903988	0.399434	7909400	0.402884	7909931	0.455358	7916372	0.371429	7917240	0.366364	7919800	0.410178	7922219	0.273638	7930276	0.38058	7930470	0.459047	7934255	0.41506	7935707	0.416114	7937774	0.323338	7938592	0.422369	7946569	0.423513	7956670	0.378469	7956795	0.421086	7957806	0.401058	7958174	0.265504	7958600	0.390116	7961440	0.355346	7962185
108	ZNF611	8038981	7898112	0.396857	7901479	0.382162	7907790	0.388367	7908421	0.392901	7909529	0.390326	7911243	0.391557	7913300	0.370175	7917634	0.37123	7917875	0.28243	7918203	0.377164	7923712	0.395071	7924863	0.281132	7927972	0.382795	7929168	0.38652	7930593	0.36881	7930861	0.367236	7934122	0.31472	7939897	0.372374	7942032	0.424168	7943297	0.379836	7948379	0.358727	7953735	0.371211	7954344	0.365856	7958846
108	E2F3	8117128	7896917	0.365939	7899417	0.319715	7899436	0.439499	7900216	0.383332	7901479	0.373543	7902592	0.319015	7909236	0.374249	7912672	0.377858	7914094	0.37493	7917370	0.37081	7921916	0.364173	7924817	0.379804	7926170	0.377382	7927097	0.358983	7928119	0.403153	7939877	0.3652	7939879	0.375652	7939918	0.357602	7939979	0.362969	7945071	0.372618	7946087	0.37368	7946280	0.389497	7948133	0.374842	7950409
108	ZBTB26	8164002	7899813	0.401458	7899957	0.400916	7901577	0.3505	7903032	0.388396	7908022	0.400075	7909261	0.397321	7910792	0.404627	7911559	0.40406	7918847	0.41209	7921571	0.43211	7923628	0.370853	7924923	0.40877	7925452	0.396292	7930663	0.403748	7931216	0.400807	7933047	0.409087	7936826	0.394199	7937961	0.411987	7938008	0.400033	7938313	0.409927	7945999	0.400891	7946306	0.419214	7951437	0.415122	7957205
108	ELF4	8175039	7897803	0.364962	7897877	0.390262	7899192	0.394399	7906576	0.386148	7907773	0.384385	7908097	0.386705	7909236	0.404369	7913319	0.352612	7914153	0.353929	7915091	0.354875	7916898	0.293733	7920799	0.366544	7920877	0.429637	7922669	0.36994	7931353	0.394093	7935588	0.330678	7941243	0.365272	7941311	0.391524	7941843	0.357924	7942342	0.339913	7944418	0.388376	7944722	0.332987	7945086	0.38647	7947681
107	MBD1	8023323	7898833	0.315647	7900639	0.314142	7902441	0.326162	7902687	0.337909	7903227	0.323771	7906435	0.31426	7908732	0.337328	7912086	0.337176	7918203	0.331407	7918891	0.276924	7919305	0.337648	7921552	0.318085	7924190	0.333263	7924923	0.33935	7925364	0.313287	7926061	0.313915	7930614	0.331658	7935474	0.33864	7937251	0.333206	7938111	0.332339	7938746	0.313475	7938925	0.341471	7942332	0.315807	7943288
107	AES	8032576	7898609	0.394976	7898799	0.2925	7898875	0.311679	7898939	0.374036	7903393	0.455077	7905754	0.422892	7906622	0.431202	7908968	0.421613	7912385	0.428867	7921625	0.429207	7921652	0.399313	7924190	0.425644	7929990	0.384561	7930614	0.388749	7931930	0.408709	7935474	0.350819	7935968	0.34324	7943288	0.455887	7944096	0.404327	7948332	0.393847	7949792	0.374979	7950307	0.346169	7951752	0.439626	7953532
107	ZNF558	8033667	7901577	0.336144	7901895	0.367211	7905553	0.380105	7921571	0.410494	7924476	0.428386	7926021	0.381813	7929201	0.416333	7929243	0.393945	7933164	0.374374	7936322	0.320275	7937700	0.410129	7940749	0.396253	7942255	0.423508	7942332	0.377955	7945648	0.390887	7947991	0.399908	7951437	0.38498	7957649	0.342649	7966293	0.34184	7971905	0.395794	7974125	0.401765	7980271	0.406915	7983206	0.395016	7983606
107	MBNL1	8083429	7902992	0.430969	7908525	0.373589	7916984	0.464858	7917103	0.429228	7917148	0.405269	7917604	0.442879	7919604	0.295841	7925531	0.418753	7926565	0.423432	7928685	0.393202	7929012	0.40015	7930380	0.444091	7930980	0.325399	7936793	0.366558	7938313	0.4659	7942032	0.405323	7946815	0.442291	7951497	0.414137	7952103	0.400404	7955019	0.440991	7957478	0.434769	7962427	0.435749	7966851	0.428678	7968556
107	POU3F2	8121209	7896865	0.341749	7897196	0.359482	7897416	0.300281	7899750	0.333091	7905817	0.312459	7906205	0.286045	7906496	0.38658	7913216	0.351031	7914232	0.353015	7915435	0.340723	7916304	0.372631	7922686	0.332074	7931553	0.36864	7933298	0.377441	7933312	0.326405	7934755	0.303116	7937363	0.384071	7937498	0.358053	7940002	0.38381	7940851	0.363285	7941743	0.324464	7946354	0.335271	7949015	0.333827	7952205
106	PRDM11	7939569	7905528	0.385094	7905533	0.355821	7906163	0.414283	7910379	0.275958	7912031	0.39306	7912750	0.389553	7913235	0.393102	7913566	0.393401	7914361	0.40416	7914516	0.393056	7921895	0.408532	7922627	0.366245	7924682	0.40062	7929932	0.384886	7930487	0.364069	7936144	0.389354	7943803	0.320464	7943943	0.385679	7944972	0.327244	7945241	0.399075	7947481	0.387001	7950195	0.392894	7950490	0.389613	7952893
106	DZIP1	7972336	7902617	0.394148	7906973	0.434438	7907260	0.400519	7909841	0.42631	7911207	0.408005	7911301	0.394597	7922717	0.31564	7925691	0.434217	7926486	0.422379	7926622	0.409965	7927186	0.363993	7929497	0.405366	7931824	0.395426	7935288	0.418876	7938006	0.411005	7938195	0.42808	7938544	0.41403	7948316	0.422629	7950885	0.407907	7950921	0.436921	7951789	0.416901	7952392	0.417794	7952394	0.437084	7953936
106	FOXN2	8041902	7902367	0.387518	7904881	0.41266	7908351	0.346028	7909992	0.406481	7917088	0.412379	7917120	0.430472	7918657	0.407393	7918955	0.365927	7921987	0.421803	7923007	0.417673	7925550	0.432366	7926565	0.405225	7927786	0.399395	7929562	0.414833	7932911	0.434125	7934812	0.397811	7938313	0.413728	7938762	0.423745	7946610	0.435328	7946703	0.406897	7950544	0.410133	7954752	0.393624	7961654	0.404241	7962590
106	SKIL	8083876	7898328	0.374674	7899350	0.376682	7899504	0.420555	7900546	0.377875	7903294	0.411901	7904131	0.403606	7905951	0.322192	7912292	0.418255	7914887	0.365919	7916219	0.357584	7918188	0.397992	7919407	0.338282	7919729	0.426789	7920217	0.419431	7924092	0.386037	7928318	0.406798	7928401	0.41091	7934255	0.379035	7935462	0.385585	7935707	0.390361	7936028	0.399323	7936706	0.392378	7937287	0.373371	7949603
106	HBP1	8135392	7901385	0.374443	7902822	0.39667	7903586	0.374956	7909586	0.381453	7916077	0.386834	7916372	0.356159	7919856	0.352385	7920839	0.412187	7922095	0.353086	7923183	0.363586	7925043	0.378273	7928999	0.281413	7930882	0.309346	7931479	0.375139	7936064	0.352542	7946569	0.39071	7950409	0.380924	7954511	0.300895	7955464	0.376717	7956088	0.358078	7959023	0.311175	7962185	0.361356	7963054	0.324489	7963289
106	RBBP7	8171516	7899018	0.386276	7902594	0.405874	7904830	0.39914	7906613	0.395278	7907445	0.384951	7917156	0.396797	7919715	0.410364	7920317	0.411856	7924119	0.386949	7924351	0.44838	7925876	0.344219	7927519	0.381761	7931187	0.404837	7935146	0.409434	7936817	0.384093	7944011	0.364793	7944978	0.413277	7946957	0.380462	7948696	0.391871	7951112	0.39132	7951752	0.411976	7953949	0.385573	7957167	0.400391	7957633
105	RAPGEF3	7962623	7899310	0.374549	7899343	0.361643	7901565	0.33738	7912280	0.384343	7913206	0.417081	7914361	0.418821	7915229	0.383257	7916526	0.436811	7918716	0.388738	7921840	0.384548	7922301	0.380498	7922590	0.400613	7923584	0.418631	7927155	0.395088	7928915	0.407905	7930790	0.429929	7937713	0.416453	7937772	0.273476	7940851	0.399544	7942267	0.425558	7943226	0.403441	7945040	0.386906	7945536	0.383266	7945645
105	NR2F2	7986329	7901497	0.354401	7907183	0.402684	7908022	0.370558	7910706	0.409815	7912031	0.334624	7918716	0.398181	7922330	0.276076	7922727	0.348286	7924682	0.354294	7925846	0.262373	7926565	0.385295	7928671	0.350013	7929562	0.356178	7930804	0.358448	7934301	0.359856	7935027	0.364211	7937059	0.364049	7938448	0.350053	7939329	0.370242	7943226	0.36817	7947496	0.354511	7950726	0.326119	7961097	0.351064	7965436
105	HLF	8008588	7897997	0.371123	7898052	0.40148	7907972	0.359243	7907986	0.394812	7909529	0.35277	7912585	0.382677	7912595	0.364622	7912610	0.364622	7917370	0.381767	7918847	0.364248	7928444	0.308369	7931239	0.366948	7931852	0.395352	7934936	0.385626	7934945	0.383127	7938762	0.36556	7943740	0.389006	7943998	0.37148	7948157	0.369411	7950885	0.383064	7951259	0.364807	7960828	0.287432	7963235	0.364115	7964852
105	ZNF253	8027241	7915882	0.418617	7916984	0.459536	7917148	0.436109	7926609	0.447513	7929012	0.399194	7929078	0.436463	7930008	0.416396	7930380	0.433017	7932744	0.375916	7938313	0.481254	7938762	0.454066	7942839	0.408588	7946610	0.44374	7950544	0.456934	7952739	0.465949	7956166	0.346625	7957478	0.496156	7958158	0.43887	7962427	0.465432	7964937	0.406963	7968199	0.452517	7968333	0.468107	7969263	0.446831	7969390
105	ZNF304	8031726	7899813	0.426885	7902754	0.398039	7903667	0.394188	7906786	0.31605	7912898	0.320992	7920725	0.422979	7920984	0.41105	7923889	0.439802	7924190	0.424825	7929243	0.402513	7930614	0.395157	7935146	0.41544	7940749	0.422438	7945875	0.392217	7946061	0.387863	7950743	0.343631	7951224	0.403611	7951752	0.391504	7960575	0.470027	7962811	0.397581	7964522	0.399642	7965686	0.397747	7966072	0.433372	7969703
105	GATA4	8144643	7898521	0.314532	7899627	0.401545	7899927	0.361845	7901192	0.358016	7901256	0.389239	7902441	0.420452	7905483	0.376162	7911233	0.390674	7914361	0.405992	7918925	0.386971	7919898	0.399275	7920228	0.399886	7921222	0.446927	7923635	0.405087	7928723	0.393167	7928789	0.407918	7933501	0.425612	7937749	0.361478	7942267	0.410449	7942941	0.39988	7953592	0.375038	7953603	0.420495	7955195	0.370693	7958666
104	ZNF585B	8036389	7899813	0.428715	7902754	0.37817	7903032	0.393736	7910096	0.355835	7916822	0.394766	7917004	0.360003	7920984	0.374263	7922326	0.390384	7938975	0.395918	7939093	0.38287	7940749	0.433261	7940857	0.418035	7944179	0.365025	7948534	0.407044	7951284	0.399281	7951309	0.383048	7951437	0.399052	7955721	0.371469	7960575	0.426628	7963187	0.380306	7964177	0.380375	7965206	0.392585	7967175	0.352985	7969228
104	TCFL5	8067554	7897044	0.36153	7897978	0.353267	7904478	0.354253	7905051	0.328139	7918504	0.309927	7918751	0.362466	7919157	0.322345	7919162	0.328139	7919407	0.346574	7921332	0.353055	7924817	0.352611	7925043	0.376094	7926061	0.35588	7926728	0.348189	7927097	0.348315	7939884	0.36492	7940114	0.36212	7942232	0.343551	7942998	0.354405	7943036	0.35553	7946087	0.37627	7946280	0.349223	7948044	0.34956	7948046
103	NKX2-1	7978676	7896761	0.378987	7896921	0.349605	7908812	0.379911	7908907	0.364476	7910265	0.432426	7911435	0.345289	7911796	0.325348	7912004	0.355766	7913609	0.367578	7913938	0.43071	7914232	0.340112	7923332	0.363385	7927120	0.377701	7928823	0.401548	7937407	0.328144	7937612	0.364185	7943795	0.384008	7945859	0.39234	7947881	0.339302	7949843	0.421182	7950032	0.346355	7952249	0.28058	7955624	0.41024	7958726
103	ZNF688	8000910	7898328	0.397686	7900546	0.352554	7903619	0.382741	7905733	0.373591	7907090	0.296357	7915659	0.408348	7916219	0.367799	7919217	0.315005	7920515	0.409396	7920903	0.379877	7923378	0.38277	7926345	0.381843	7928671	0.371228	7929624	0.386911	7930341	0.377286	7931216	0.382966	7936011	0.426737	7937438	0.397397	7940711	0.368969	7941621	0.355785	7941639	0.355302	7943605	0.38843	7949545	0.400074	7958152
103	ZNF34	8153896	7906370	0.327009	7911720	0.327938	7911993	0.351969	7915659	0.320235	7919578	0.325251	7927097	0.339058	7928671	0.325317	7934326	0.285394	7938061	0.32027	7939884	0.319387	7940114	0.326015	7940177	0.320245	7946111	0.319447	7948046	0.322999	7948157	0.330026	7948424	0.32479	7950067	0.307973	7952185	0.345232	7955991	0.31841	7961243	0.339985	7963865	0.324073	7972981	0.320528	7972983	0.335029	7977450
102	ZNF362	7899882	7903519	0.314244	7904396	0.312875	7906973	0.3127	7909642	0.334755	7913235	0.307142	7917052	0.300368	7917120	0.317044	7920185	0.309025	7921449	0.310558	7921936	0.314093	7922018	0.31442	7930663	0.338904	7933501	0.306359	7942118	0.307506	7943803	0.295097	7948906	0.309088	7951612	0.322201	7952011	0.335586	7953094	0.325933	7955195	0.31275	7956281	0.321637	7957793	0.30734	7958666	0.314535	7959108
102	SSH1	7966150	7898112	0.326193	7901592	0.335123	7904429	0.338135	7907861	0.333352	7909175	0.314575	7909529	0.360875	7911207	0.328193	7915971	0.330836	7917741	0.328946	7918955	0.336141	7921228	0.326697	7924092	0.339549	7924923	0.325216	7927233	0.327518	7927323	0.339314	7927363	0.32672	7927560	0.344537	7933327	0.32672	7933423	0.32672	7933446	0.359113	7935647	0.333016	7939024	0.333625	7940118	0.315394	7942832
102	CBX7	8076185	7897044	0.425411	7899289	0.363451	7899870	0.39284	7901054	0.375474	7901951	0.351097	7903519	0.408732	7907232	0.390772	7917338	0.375483	7918751	0.40094	7922326	0.399904	7926410	0.401887	7926451	0.401887	7926677	0.477416	7931239	0.387057	7933733	0.419473	7939559	0.388128	7948574	0.345094	7949172	0.378534	7955817	0.393	7958352	0.301964	7963577	0.359846	7964499	0.396759	7967091	0.382224	7967486
101	SFPQ	7914791	7898750	0.389814	7909545	0.428096	7911539	0.321249	7912385	0.385201	7913110	0.384117	7916185	0.395582	7916443	0.434297	7917103	0.403743	7921552	0.397929	7925531	0.396296	7925978	0.446684	7926096	0.395031	7929201	0.403201	7929858	0.389436	7930614	0.409419	7933129	0.402576	7946211	0.377797	7947969	0.396401	7948192	0.400723	7950796	0.409932	7951752	0.393259	7957008	0.434073	7962112	0.427887	7968976
101	MED1	8014841	7898263	0.384576	7898833	0.430636	7898881	0.403963	7899654	0.4157	7901091	0.428564	7905185	0.436762	7905700	0.476296	7907135	0.336682	7912086	0.381241	7914296	0.385679	7915408	0.341822	7919305	0.4083	7919971	0.376134	7921228	0.387145	7921583	0.391587	7922420	0.313194	7924733	0.373406	7925320	0.311386	7927981	0.391742	7928119	0.358515	7929750	0.252771	7930614	0.396676	7933760	0.482118	7934970
101	ZNF236	8021783	7898585	0.308933	7898750	0.443105	7904086	0.404434	7907492	0.341559	7912112	0.389221	7915995	0.422457	7916443	0.418612	7916928	0.391835	7921552	0.410357	7921677	0.373028	7925531	0.444279	7931168	0.402156	7931930	0.392655	7934653	0.399803	7943690	0.355804	7944537	0.35023	7946211	0.410005	7948192	0.393974	7958800	0.434575	7960165	0.333178	7963092	0.33506	7967736	0.419968	7968976	0.394328	7970111
101	PMS1	8047038	7897663	0.273403	7902594	0.405313	7903308	0.432127	7906863	0.389387	7910398	0.396031	7913237	0.369315	7917103	0.424119	7924388	0.398283	7925823	0.452447	7927519	0.371287	7931187	0.466711	7936817	0.429066	7945786	0.393173	7957633	0.446414	7961075	0.391314	7961964	0.451961	7964522	0.397466	7966996	0.378946	7967386	0.435508	7968242	0.413203	7969703	0.417705	7969835	0.424615	7971184	0.439895	7974799
101	SOX3	8175528	7897288	0.386673	7898585	0.370038	7898653	0.423653	7899528	0.330251	7905171	0.332626	7912031	0.373004	7921222	0.394667	7921677	0.349305	7922330	0.278407	7923534	0.378955	7924842	0.397625	7927482	0.390164	7930663	0.380996	7930872	0.342453	7937847	0.426404	7938652	0.370088	7943226	0.388742	7948229	0.342384	7949863	0.369661	7950005	0.385905	7952268	0.340409	7952577	0.394527	7955184	0.301906	7955852
100	ZNF155	8029340	7898007	0.347241	7898012	0.349567	7898020	0.352075	7898034	0.352075	7898040	0.349567	7900201	0.3437	7908421	0.346027	7910494	0.344427	7912292	0.341304	7912547	0.339852	7912561	0.367919	7912567	0.356891	7912575	0.347241	7918188	0.335447	7918847	0.358407	7923007	0.340678	7928671	0.339813	7931216	0.351149	7940679	0.349448	7942503	0.366907	7952394	0.343028	7954591	0.347874	7955993	0.347103	7960150
100	ZNF790	8036357	7896740	0.328147	7899486	0.355983	7904478	0.337677	7906810	0.332174	7910520	0.325137	7910792	0.324734	7911323	0.338885	7915008	0.348359	7916785	0.337282	7918847	0.32861	7919580	0.324376	7919596	0.324376	7922412	0.316715	7924817	0.326383	7927097	0.351928	7933263	0.342919	7933341	0.329345	7933379	0.351993	7933437	0.355925	7939869	0.33903	7940000	0.3287	7946025	0.327223	7948039	0.327087	7950560
100	TFAP2A	8123864	7903884	0.364597	7905528	0.354298	7906838	0.358123	7908330	0.350128	7912585	0.359451	7914516	0.347433	7917741	0.332617	7919080	0.337106	7924682	0.353073	7926345	0.357821	7927363	0.359191	7933327	0.359191	7933423	0.359191	7934719	0.344055	7935288	0.352515	7935865	0.348691	7936360	0.35905	7939587	0.345974	7942267	0.35008	7950195	0.353768	7950641	0.356892	7951865	0.358118	7955637	0.362834	7959696
99	VPS72	7919940	7899173	0.379305	7900624	0.386191	7903619	0.379697	7903803	0.41138	7904755	0.363228	7905395	0.354685	7905733	0.384492	7906703	0.423305	7912292	0.392834	7912750	0.374624	7915207	0.359421	7920472	0.296988	7924686	0.364253	7929677	0.37999	7939590	0.413407	7939825	0.351697	7940116	0.387986	7941382	0.399259	7941639	0.330629	7942503	0.367069	7944375	0.385438	7944510	0.376782	7945283	0.454398	7948898
99	NR1I3	7921840	7902382	0.361028	7905848	0.380515	7910446	0.369622	7914342	0.364712	7914361	0.37845	7914516	0.364094	7914750	0.365652	7921516	0.350232	7924682	0.365104	7924842	0.339339	7927155	0.376309	7930487	0.358074	7930561	0.370611	7930790	0.372646	7932703	0.371551	7937698	0.364309	7937772	0.281925	7941062	0.341432	7941927	0.350902	7942503	0.374844	7943176	0.364418	7950490	0.368033	7951284	0.360026	7952797
99	RXRG	7921955	7898533	0.359976	7898725	0.381708	7900001	0.35895	7901557	0.347989	7904106	0.340541	7905515	0.376519	7906878	0.370955	7913226	0.385359	7914084	0.380793	7914361	0.368134	7925511	0.372732	7926766	0.37106	7927179	0.334308	7930804	0.366757	7933501	0.365713	7937228	0.421213	7937944	0.369058	7939052	0.351756	7939581	0.371102	7940622	0.31346	7944351	0.342872	7947496	0.372631	7947563	0.374871	7950921
99	ZNF281	7923183	7900009	0.363009	7900216	0.383797	7901479	0.359366	7913319	0.360138	7914809	0.367445	7914904	0.384583	7920877	0.374336	7922474	0.382373	7923483	0.366951	7925048	0.387965	7927775	0.337079	7930139	0.387121	7930470	0.381591	7931353	0.394598	7934255	0.356701	7936028	0.383073	7937465	0.334448	7939197	0.391823	7943867	0.326892	7946478	0.36243	7946569	0.360961	7949490	0.335199	7949603	0.359606	7950409
99	PARP1	7924733	7897685	0.347878	7898211	0.379725	7898939	0.415737	7900888	0.374197	7908732	0.395054	7909188	0.375923	7909545	0.360127	7910416	0.303578	7916836	0.333484	7925364	0.406337	7930226	0.375505	7938111	0.409715	7939265	0.403591	7945875	0.383248	7948534	0.411946	7950743	0.392643	7952145	0.375008	7966760	0.389192	7966938	0.383781	7969677	0.359473	7972828	0.362134	7983843	0.359661	7986049	0.389766	7996772
99	TCF25	7998033	7900603	0.332098	7902565	0.384348	7905530	0.393369	7911730	0.427522	7918064	0.373961	7925851	0.386917	7928369	0.398852	7929831	0.373157	7931155	0.367246	7933672	0.369485	7934050	0.340961	7937175	0.363884	7941382	0.366787	7941879	0.348856	7941927	0.39637	7941946	0.367337	7947784	0.362809	7948718	0.343563	7956443	0.314594	7958761	0.384037	7962811	0.375537	7963670	0.355798	7967202	0.351974	7967331
99	NR1H2	8030630	7899192	0.392291	7905116	0.387718	7906652	0.412298	7910229	0.455639	7913242	0.387237	7918504	0.349551	7919950	0.423139	7920877	0.410575	7925043	0.429924	7929026	0.356222	7929988	0.332428	7934244	0.388739	7936028	0.488877	7937275	0.43589	7941382	0.471832	7948330	0.340976	7959282	0.412304	7960689	0.378847	7961275	0.347837	7964575	0.362962	7970287	0.360207	7977803	0.404008	7978208	0.476827	7979426
99	NFKBID	8036207	7900490	0.373069	7900999	0.308003	7906652	0.3568	7906671	0.379003	7914516	0.359911	7914530	0.406913	7920077	0.356634	7920191	0.351852	7920409	0.374562	7921110	0.393176	7923360	0.363537	7923584	0.35387	7927277	0.353775	7928619	0.354076	7933190	0.342934	7934271	0.369085	7947052	0.358413	7947093	0.342619	7949172	0.447578	7949275	0.370549	7949444	0.366439	7949577	0.363314	7952631	0.367481	7958692
99	GCFC2	8053288	7901299	0.430039	7903308	0.398263	7903920	0.289997	7913712	0.477699	7915995	0.405535	7917103	0.441605	7917359	0.422846	7917604	0.430182	7927889	0.426812	7931168	0.412257	7937950	0.346039	7938448	0.431175	7944739	0.457746	7947674	0.324602	7956910	0.449565	7957161	0.466583	7959408	0.448272	7961767	0.443599	7965048	0.429465	7965436	0.436486	7965523	0.432796	7967386	0.447838	7968242	0.445133	7969153
99	ZNF621	8079005	7896744	0.351957	7900454	0.343227	7900888	0.357302	7900911	0.356861	7903281	0.370607	7903369	0.367868	7904086	0.466033	7904812	0.356475	7906852	0.363702	7906919	0.359764	7908371	0.353041	7909730	0.358671	7911345	0.351957	7918747	0.354328	7919580	0.368297	7919596	0.368297	7929990	0.373674	7935660	0.3177	7937984	0.359387	7939977	0.374813	7943347	0.355838	7944838	0.35987	7946004	0.363364	7946025
99	PITX2	8102352	7896798	0.325117	7901256	0.352557	7910265	0.365711	7911683	0.331294	7914361	0.368193	7923635	0.409429	7927179	0.376704	7929593	0.308522	7931571	0.359729	7933501	0.394119	7936590	0.281941	7939665	0.272303	7942489	0.351633	7942674	0.368091	7947801	0.358853	7948176	0.337299	7949568	0.336396	7952205	0.337999	7955852	0.293565	7964484	0.356053	7969665	0.369114	7973943	0.337908	7974047	0.355754	7981278
98	ZNF326	7902891	7902992	0.412748	7904751	0.351126	7905517	0.389281	7913712	0.421703	7916984	0.446587	7917604	0.431468	7918825	0.394784	7926565	0.404652	7927169	0.268762	7931187	0.403018	7938313	0.40721	7946815	0.40731	7947245	0.388879	7950990	0.405464	7952810	0.246478	7957478	0.430681	7957715	0.460336	7965486	0.324117	7968931	0.43284	7969390	0.437189	7971197	0.385613	7973756	0.421763	7974125	0.410276	7974771
98	UTF1	7931553	7896761	0.368426	7896929	0.379508	7901087	0.251067	7901311	0.286645	7906284	0.346687	7906496	0.338001	7911506	0.337564	7912031	0.360006	7914232	0.383476	7915598	0.327215	7923608	0.288128	7928126	0.312022	7928823	0.358632	7929840	0.359695	7931859	0.367497	7932308	0.320001	7935983	0.310874	7938309	0.330989	7941746	0.368499	7945460	0.322209	7945712	0.357955	7949067	0.285269	7952205	0.378892	7955624
98	ZBTB3	7948829	7896917	0.347613	7898192	0.390798	7899870	0.407658	7904429	0.361618	7905909	0.354811	7906671	0.368921	7911730	0.349417	7911839	0.320142	7915827	0.367552	7921526	0.408342	7933733	0.362856	7935660	0.328161	7939879	0.376371	7944435	0.394446	7947784	0.370968	7949577	0.396426	7949836	0.328091	7950016	0.36063	7950420	0.397468	7952557	0.394552	7959777	0.318238	7967091	0.390765	7967287	0.362779	7976336
98	MYT1	8064277	7896798	0.343624	7896865	0.375978	7896921	0.370384	7899093	0.367776	7899821	0.37798	7906154	0.257935	7907882	0.373633	7909225	0.372973	7910265	0.375941	7911529	0.31129	7914974	0.349466	7916384	0.352637	7917754	0.378082	7920027	0.362829	7925361	0.311036	7928823	0.368851	7929932	0.372642	7931553	0.346222	7936882	0.364006	7937498	0.439534	7944035	0.391833	7947363	0.339179	7949080	0.366264	7949568
98	NR2F1	8106923	7897154	0.330582	7898967	0.361699	7901187	0.332029	7906501	0.366831	7912031	0.391384	7913216	0.366392	7917754	0.375314	7921222	0.370263	7922108	0.399681	7924842	0.382647	7927155	0.361436	7929932	0.389991	7931062	0.370133	7931571	0.373367	7932132	0.292239	7936144	0.382412	7943226	0.382125	7946977	0.292972	7950005	0.375363	7958051	0.251503	7960682	0.351116	7963448	0.374892	7963826	0.350386	7964285
98	CPSF4	8134599	7898549	0.351434	7903369	0.3725	7904086	0.397851	7904830	0.393987	7907445	0.398208	7917103	0.39215	7924119	0.391405	7926021	0.375364	7926807	0.302601	7930703	0.403414	7935146	0.387597	7938176	0.375614	7939056	0.37885	7944978	0.39731	7945999	0.372657	7948039	0.366012	7948103	0.374618	7948107	0.376964	7948213	0.366319	7951752	0.386017	7954136	0.383023	7955985	0.366211	7958800	0.395616	7962203
98	ZNF786	8143697	7899943	0.377462	7903478	0.37502	7914764	0.373044	7921076	0.397585	7922969	0.379907	7925761	0.374689	7926609	0.413685	7927071	0.410899	7929466	0.378655	7938181	0.373321	7946109	0.385487	7953135	0.384753	7954136	0.387749	7954240	0.321842	7955991	0.379461	7957478	0.388289	7958379	0.37826	7960143	0.355746	7963235	0.379308	7966046	0.354329	7969703	0.375418	7969881	0.390496	7971104	0.375831	7972981
97	THAP2	7957161	7898184	0.389226	7902992	0.44796	7908178	0.408672	7910520	0.420368	7913712	0.436053	7916984	0.455449	7917103	0.451793	7917604	0.446392	7927669	0.415007	7927889	0.418699	7933139	0.427667	7943075	0.409847	7946635	0.440024	7947674	0.334175	7951497	0.414689	7954940	0.367881	7957478	0.463602	7961964	0.413914	7962427	0.436762	7965264	0.429003	7965436	0.431595	7965486	0.322103	7965523	0.429584	7967386
97	TFCP2	7963244	7901091	0.37694	7902702	0.366138	7903478	0.411139	7903490	0.388764	7907249	0.379047	7909992	0.37122	7911720	0.342213	7917156	0.348667	7918203	0.404692	7918794	0.385328	7919578	0.373671	7919580	0.394263	7919596	0.394263	7925174	0.413836	7928019	0.359353	7930956	0.377353	7937175	0.381495	7938066	0.37773	7938890	0.39399	7939398	0.376215	7939884	0.383419	7939926	0.374787	7939965	0.376965	7941478
97	DMRTC2	8029117	7897991	0.39617	7901219	0.391411	7902702	0.382696	7903884	0.394713	7905483	0.413735	7905530	0.367601	7906435	0.378833	7911643	0.31395	7912591	0.39617	7912606	0.39617	7914361	0.404974	7916541	0.372197	7919055	0.381904	7919898	0.382531	7920228	0.37941	7923700	0.397845	7924465	0.37899	7931571	0.380743	7931977	0.359043	7932023	0.340092	7933501	0.401459	7939237	0.353231	7950490	0.381778	7960397
97	ZNF44	8034349	7907222	0.370771	7914791	0.393687	7916185	0.368929	7918703	0.369586	7920810	0.381154	7921552	0.404026	7924190	0.390612	7924309	0.406346	7925531	0.425442	7929201	0.434607	7931081	0.389717	7931168	0.422444	7933105	0.412298	7938111	0.406992	7943288	0.373669	7946323	0.374928	7948137	0.37605	7948192	0.427574	7952739	0.431179	7953518	0.393544	7955019	0.431864	7962112	0.409127	7962792	0.375161	7965390
97	KCNIP3	8043552	7898516	0.304591	7898533	0.386026	7899265	0.382987	7899627	0.381433	7901565	0.369614	7901696	0.40262	7906307	0.38684	7910142	0.365815	7913450	0.40764	7914530	0.368988	7917599	0.409141	7918925	0.394663	7920191	0.390989	7923360	0.386577	7923528	0.392194	7923584	0.405247	7927028	0.310881	7927099	0.390953	7927155	0.41822	7927277	0.390703	7929664	0.429855	7934271	0.409145	7955107	0.360624	7963534
97	ATRX	8176276	7898070	0.363529	7902398	0.301225	7904340	0.37896	7904452	0.340585	7907861	0.3811	7909146	0.34531	7916185	0.380153	7918064	0.363355	7918223	0.38547	7924071	0.35488	7924309	0.364367	7925792	0.389939	7929201	0.383355	7942032	0.357266	7943347	0.390884	7946019	0.372659	7946021	0.359905	7947991	0.385568	7952398	0.360742	7954419	0.367873	7958761	0.369029	7958846	0.419035	7962811	0.356262	7963235
97	BDP1	8177560	7899829	0.353399	7902594	0.376612	7903010	0.355359	7903239	0.423785	7904086	0.438094	7904340	0.401485	7905339	0.461357	7906852	0.378364	7907445	0.438414	7914791	0.400227	7916185	0.3921	7916443	0.454778	7917103	0.478351	7917604	0.466416	7918255	0.441694	7925531	0.449396	7925792	0.467375	7925978	0.408686	7926609	0.420496	7928800	0.414921	7929958	0.329498	7930454	0.399541	7936614	0.404709	7945786
96	ZNF814	8039692	7898314	0.335626	7901860	0.318633	7901969	0.369534	7906069	0.350533	7912211	0.367066	7912968	0.360931	7914334	0.360128	7920228	0.379105	7921909	0.358564	7922627	0.347863	7936144	0.373445	7939215	0.3643	7948314	0.375723	7949863	0.355888	7950005	0.350353	7951703	0.36898	7952243	0.383753	7953252	0.370077	7953936	0.367621	7968351	0.265857	7968866	0.323815	7969665	0.371639	7972247	0.312375	7974125
96	HOXD9	8046542	7898057	0.359244	7900001	0.380204	7901802	0.35778	7903667	0.379361	7907183	0.385006	7912520	0.346935	7922108	0.410061	7924842	0.41086	7927155	0.387211	7929322	0.364018	7931571	0.420431	7936144	0.383863	7937868	0.324354	7942332	0.381617	7943226	0.401943	7945498	0.363849	7945536	0.369314	7948167	0.364208	7949568	0.353485	7950005	0.391816	7951859	0.384872	7955869	0.273954	7960331	0.380885	7963448
95	DPF2	7941243	7899289	0.431984	7900087	0.353566	7901054	0.422112	7905116	0.344187	7912102	0.396	7914904	0.398896	7920382	0.358431	7923753	0.368635	7926170	0.447157	7929692	0.289734	7930139	0.394384	7931479	0.398404	7931810	0.359511	7934733	0.342955	7940479	0.38561	7940798	0.429302	7941236	0.378354	7941274	0.45814	7942232	0.382871	7949124	0.339261	7956443	0.319763	7956593	0.360357	7958749	0.350403	7960689
95	ZNF681	8035855	7897997	0.42064	7898002	0.428264	7898112	0.401439	7901052	0.430609	7912585	0.423929	7918444	0.388491	7919780	0.397672	7922550	0.405901	7927363	0.407171	7933139	0.428871	7933327	0.407171	7933423	0.407171	7933842	0.388027	7937952	0.403161	7943297	0.426691	7945645	0.409675	7948896	0.410496	7950294	0.298345	7954777	0.374863	7954789	0.37327	7955450	0.400772	7956623	0.358287	7956910	0.407957	7958056
95	PER2	8059996	7904812	0.389477	7917019	0.376221	7924619	0.375272	7929990	0.356448	7934459	0.370227	7937996	0.396114	7939893	0.394508	7941214	0.381387	7943047	0.413924	7946109	0.377404	7947512	0.353178	7948109	0.376037	7948115	0.377753	7948129	0.381467	7949916	0.355576	7949948	0.369758	7950951	0.413924	7951789	0.375771	7957433	0.386209	7958761	0.384175	7961455	0.376257	7972601	0.375019	7972699	0.382585	7972912
95	THAP4	8060274	7902623	0.38524	7911486	0.33061	7911730	0.391565	7913978	0.354878	7914530	0.353846	7920594	0.380276	7931561	0.350582	7933672	0.39001	7934114	0.248439	7935819	0.358248	7938100	0.358428	7941111	0.325598	7943047	0.379772	7946201	0.374784	7947784	0.337366	7948741	0.342937	7950420	0.372633	7950951	0.379772	7958761	0.385782	7960381	0.367923	7963631	0.370203	7966213	0.34709	7967202	0.338878	7975068
95	CTCFL	8067208	7898967	0.405852	7901212	0.320629	7902518	0.41511	7903694	0.426486	7903884	0.436408	7905483	0.408101	7907260	0.42979	7910446	0.416863	7913226	0.425005	7913566	0.431724	7917674	0.415836	7921088	0.396644	7931062	0.334148	7933139	0.396798	7936144	0.443452	7943998	0.423301	7950490	0.461665	7950885	0.43113	7952893	0.438506	7958056	0.420032	7959681	0.372385	7971369	0.388989	7975284	0.415789	7975645
95	THAP4	8077250	7902623	0.38524	7911486	0.33061	7911730	0.391565	7913978	0.354878	7914530	0.353846	7920594	0.380276	7931561	0.350582	7933672	0.39001	7934114	0.248439	7935819	0.358248	7938100	0.358428	7941111	0.325598	7943047	0.379772	7946201	0.374784	7947784	0.337366	7948741	0.342937	7950420	0.372633	7950951	0.379772	7958761	0.385782	7960381	0.367923	7963631	0.370203	7966213	0.34709	7967202	0.338878	7975068
94	RAX2	8032601	7898653	0.406042	7899898	0.382679	7905020	0.388076	7905220	0.403333	7906069	0.387743	7909642	0.401444	7913206	0.429247	7914003	0.428421	7915841	0.397746	7917599	0.387449	7920852	0.397463	7921088	0.392982	7921342	0.386078	7921533	0.350014	7921936	0.406152	7923584	0.391481	7923929	0.432942	7927277	0.39172	7928064	0.40585	7930561	0.414671	7934698	0.392801	7934708	0.392801	7936144	0.406379	7945033
94	NOTCH3	8034940	7898124	0.357766	7905817	0.365973	7912056	0.276769	7913450	0.372708	7914232	0.355779	7914974	0.33977	7925170	0.267498	7925361	0.322304	7929911	0.28923	7931469	0.308783	7934156	0.354012	7937498	0.36848	7938090	0.362994	7941505	0.338051	7944302	0.33314	7945859	0.348262	7948511	0.337598	7955873	0.380678	7956200	0.272258	7959850	0.386591	7963880	0.309576	7977299	0.350874	7991939	0.373344	7992092
94	NR3C1	8114814	7899534	0.308943	7901479	0.425271	7903565	0.382868	7907702	0.325922	7909586	0.352524	7915516	0.390939	7916747	0.35052	7919950	0.387334	7921752	0.399354	7922707	0.409525	7931226	0.422925	7933149	0.331293	7934122	0.343862	7938563	0.364554	7941511	0.362814	7945132	0.41076	7947040	0.399194	7949931	0.386197	7951077	0.330723	7959282	0.384412	7964579	0.331155	7966202	0.373143	7967255	0.353397	7974781
94	ZNF679	8133042	7904452	0.397736	7906688	0.253444	7909146	0.39798	7915951	0.405596	7916506	0.400827	7917634	0.425227	7919580	0.419314	7919591	0.387526	7919596	0.419314	7925662	0.447953	7925735	0.413964	7937533	0.316772	7942998	0.406307	7943036	0.416098	7943562	0.406003	7946019	0.41164	7947322	0.370448	7950955	0.413173	7952398	0.439932	7952400	0.431593	7952549	0.361285	7956876	0.436109	7957140	0.41437	7957688
93	CREB3L3	8024754	7897132	0.323783	7898916	0.364728	7900531	0.356192	7900603	0.346401	7901696	0.390553	7908924	0.385612	7910142	0.386052	7913727	0.387442	7914667	0.388196	7915404	0.378711	7915614	0.334822	7918925	0.390136	7921702	0.3333	7922001	0.381181	7927383	0.405847	7928823	0.396769	7928838	0.372326	7928872	0.388855	7935834	0.32983	7938090	0.35509	7943795	0.393458	7949080	0.370848	7949227	0.388154	7963523
92	GLIS1	7916304	7896929	0.359196	7899939	0.268594	7900001	0.365193	7900540	0.32504	7901247	0.346174	7901316	0.377007	7906244	0.352107	7906496	0.363095	7911506	0.308572	7913450	0.337304	7913864	0.340064	7914084	0.340854	7937363	0.388964	7945445	0.344548	7945475	0.333865	7945498	0.362856	7949570	0.320624	7950005	0.357103	7950804	0.264127	7951703	0.349215	7952752	0.330356	7958577	0.339703	7965090	0.357567	7967039
92	PKNOX2	7944955	7897295	0.390344	7898653	0.378826	7899562	0.359465	7905020	0.392813	7911197	0.352905	7912211	0.371547	7912968	0.372678	7913450	0.400039	7915841	0.379055	7920852	0.38213	7923635	0.377402	7927277	0.415326	7927889	0.370084	7936108	0.376704	7936144	0.37842	7942267	0.384095	7942674	0.388789	7943795	0.381532	7949444	0.408229	7952227	0.398786	7960134	0.357206	7962930	0.361325	7967969	0.399885	7970727
92	ZNF646	7995033	7897078	0.397685	7899436	0.394993	7900087	0.35621	7900216	0.443901	7905299	0.375066	7910229	0.425706	7911568	0.357288	7912102	0.419152	7914904	0.36309	7917338	0.385948	7920877	0.478292	7923183	0.372912	7923753	0.397415	7925043	0.401669	7926170	0.406853	7927548	0.332148	7930139	0.384155	7930162	0.377354	7934244	0.414198	7941511	0.357783	7941843	0.361971	7946478	0.332386	7962689	0.345179	7972444
92	ZNF57	8024532	7898192	0.394183	7899018	0.399655	7901219	0.386799	7903717	0.412854	7903884	0.385749	7905733	0.390668	7907572	0.387919	7910099	0.374252	7912292	0.393285	7915015	0.384083	7919226	0.389691	7921526	0.379073	7928300	0.388978	7931216	0.372403	7935251	0.422052	7936641	0.353337	7939237	0.368078	7940323	0.273766	7942889	0.370439	7944375	0.374988	7947138	0.388459	7951224	0.391501	7960150	0.371922	7960575
92	ZNF700	8025973	7898070	0.355595	7898875	0.319945	7905339	0.346643	7911237	0.315899	7917604	0.35357	7920810	0.363405	7927071	0.356691	7927827	0.358712	7929719	0.323737	7930380	0.346431	7936201	0.350517	7938313	0.36069	7940112	0.337786	7942032	0.378886	7943126	0.348792	7945999	0.356727	7946001	0.349969	7946306	0.358056	7954377	0.345954	7955019	0.355882	7958846	0.357453	7961455	0.351268	7961580	0.360756	7962499
92	MBD4	8090577	7901732	0.367643	7918275	0.418331	7921571	0.383958	7925939	0.381489	7929677	0.378956	7930139	0.346763	7932492	0.376975	7934367	0.386495	7937275	0.383752	7937287	0.384598	7938816	0.365141	7939465	0.386149	7939924	0.381714	7942232	0.427345	7944285	0.392416	7949931	0.371114	7950731	0.328453	7953021	0.364777	7955277	0.316031	7957530	0.295755	7957835	0.372119	7961540	0.376054	7962831	0.396311	7964466
92	TFDP2	8091103	7899943	0.418409	7900979	0.421626	7902269	0.398464	7904830	0.417589	7909455	0.412577	7913712	0.416547	7914996	0.411951	7916443	0.409166	7916928	0.408683	7917103	0.411572	7917255	0.346039	7921677	0.373468	7925184	0.407627	7925531	0.431403	7930008	0.389882	7932530	0.371382	7938448	0.434406	7945786	0.409872	7950796	0.417045	7953949	0.39435	7958346	0.439983	7960165	0.349184	7962203	0.398372	7967386
91	NKX1-2	7936882	7896865	0.360037	7904853	0.300963	7909225	0.342405	7912211	0.406247	7913547	0.337547	7914974	0.352735	7917599	0.383111	7920027	0.402915	7923528	0.380754	7929664	0.393407	7930980	0.331209	7931859	0.363701	7934783	0.365735	7936144	0.384263	7936835	0.343784	7937230	0.389939	7937257	0.312365	7938652	0.382331	7946742	0.297953	7950042	0.355189	7952227	0.394146	7965486	0.321404	7968976	0.353909	7984408
91	THRA	8007008	7898939	0.380475	7901219	0.386779	7903281	0.375658	7904414	0.295153	7911486	0.318773	7911862	0.30695	7913252	0.287316	7914617	0.362459	7920341	0.319157	7924733	0.379107	7929990	0.398641	7940391	0.326734	7944335	0.357884	7944845	0.388296	7945875	0.372132	7949206	0.32963	7949400	0.318688	7950016	0.341505	7950743	0.388561	7966760	0.352206	7967881	0.381034	7972912	0.330698	7977373	0.424735	7979721
91	TP53	8012257	7898939	0.391613	7899173	0.376593	7901219	0.39143	7905700	0.388834	7906061	0.365505	7906564	0.363216	7909188	0.363768	7915827	0.397136	7919971	0.350426	7925161	0.320908	7933760	0.410594	7940372	0.367081	7940391	0.330293	7941136	0.331736	7944152	0.288417	7944510	0.408626	7946061	0.354867	7948565	0.388216	7949383	0.33221	7950307	0.33288	7956401	0.414433	7959205	0.337714	7964064	0.381019	7979721
91	DHX57	8051637	7904881	0.409642	7918955	0.356969	7927233	0.393138	7927323	0.381722	7927560	0.384725	7927786	0.437655	7928671	0.407949	7935027	0.429988	7936949	0.420529	7944838	0.391305	7947396	0.408026	7954752	0.447684	7961654	0.41888	7961844	0.357631	7962250	0.355551	7962349	0.386637	7963244	0.391878	7965436	0.454543	7965541	0.381322	7965855	0.411073	7967287	0.421228	7974352	0.41956	7976243	0.410618	7980940
90	ALX4	7947563	7898627	0.371489	7902702	0.389119	7905530	0.389606	7906838	0.399338	7909250	0.383745	7914361	0.456582	7914880	0.313409	7921955	0.374871	7928291	0.383858	7930524	0.372543	7935288	0.412246	7937198	0.374714	7939581	0.432438	7944418	0.333676	7945498	0.395199	7952797	0.363848	7958948	0.421177	7959827	0.319141	7960397	0.412752	7961320	0.411625	7963375	0.395858	7964484	0.472194	7966779	0.367758	7968307
90	PAX9	7973974	7898192	0.385648	7899361	0.351167	7899870	0.407467	7904478	0.378473	7906652	0.407006	7911233	0.412853	7914354	0.381841	7930861	0.389316	7933190	0.377885	7933733	0.409968	7937275	0.388071	7937287	0.400822	7940479	0.37947	7941927	0.38605	7945645	0.412565	7946280	0.408063	7949275	0.381748	7951826	0.378356	7961702	0.396764	7963986	0.30895	7964021	0.404474	7964830	0.378705	7972259	0.381408	7976307
90	KAT8	7995055	7899448	0.369961	7901054	0.384598	7905067	0.31043	7910229	0.387617	7913319	0.343988	7919407	0.344955	7919627	0.31043	7922598	0.379141	7923183	0.367503	7925043	0.427923	7926170	0.368782	7927008	0.395049	7927599	0.310558	7928300	0.355508	7933982	0.271535	7938049	0.31528	7939944	0.36134	7940307	0.343171	7941243	0.375217	7941274	0.361277	7941382	0.447884	7948864	0.408118	7950409	0.381513	7954559
90	TSHZ1	8021768	7897236	0.384439	7907977	0.340981	7909529	0.348873	7910200	0.324636	7911243	0.386478	7916898	0.291769	7917370	0.385777	7917634	0.389057	7924817	0.388315	7938100	0.372316	7938683	0.36019	7939973	0.357093	7939979	0.392903	7943036	0.383565	7946087	0.359234	7946365	0.37802	7950955	0.388662	7951789	0.358747	7954240	0.359214	7954356	0.390774	7955331	0.379216	7956524	0.383362	7959294	0.333822	7961571
90	ZNF836	8038962	7899943	0.422099	7901272	0.420517	7903239	0.45556	7903281	0.402255	7910096	0.392751	7917103	0.418773	7917604	0.446345	7920210	0.355563	7923007	0.445333	7926609	0.433466	7931187	0.415808	7935613	0.414351	7940000	0.39804	7947991	0.414076	7950796	0.398	7951284	0.41033	7957478	0.420726	7962427	0.417551	7963235	0.403054	7968056	0.341048	7969390	0.420251	7973840	0.369207	7974146	0.451826	7974483
90	ZNF804B	8134018	7900454	0.340009	7902565	0.431488	7906372	0.421768	7908499	0.423699	7911273	0.422467	7923043	0.442554	7925749	0.410995	7937986	0.44792	7938066	0.424495	7938072	0.423153	7939940	0.415589	7939959	0.403235	7939971	0.424086	7939992	0.41119	7940749	0.408714	7944799	0.444559	7946107	0.41674	7946111	0.411206	7946278	0.402327	7948085	0.42121	7948129	0.427681	7950016	0.371336	7961239	0.413665	7961673
88	CSDE1	7918825	7898881	0.41641	7899654	0.434637	7902891	0.394784	7903507	0.390176	7904000	0.437408	7908022	0.423588	7914489	0.462849	7918284	0.39909	7921571	0.423289	7924351	0.419407	7935320	0.368993	7938313	0.423105	7944867	0.377585	7948310	0.371055	7951093	0.422845	7953675	0.407553	7954173	0.397569	7957633	0.412478	7958846	0.41177	7959623	0.418433	7964687	0.373431	7965048	0.390338	7969243	0.402159	7969703
88	ILF3	8025697	7898211	0.376929	7899829	0.348283	7900888	0.351386	7904086	0.424753	7907445	0.396421	7909545	0.378192	7918255	0.405585	7922656	0.255193	7924733	0.409786	7926096	0.371098	7929990	0.363574	7930226	0.35106	7938111	0.386166	7939368	0.412989	7943690	0.341923	7951614	0.344668	7952361	0.315479	7953111	0.314008	7956038	0.353045	7956658	0.404349	7957737	0.356662	7957890	0.406591	7959927	0.261719	7963092
87	TBX15	7919028	7902353	0.378886	7902617	0.374134	7902623	0.408313	7902702	0.388956	7904168	0.390527	7906973	0.419535	7909841	0.400541	7911207	0.399335	7916882	0.390866	7916944	0.397126	7921259	0.387601	7925457	0.410156	7926486	0.378645	7928723	0.378104	7933219	0.380204	7933750	0.394389	7937251	0.398322	7938213	0.408701	7943103	0.386572	7943867	0.345192	7957503	0.396717	7957835	0.408924	7959108	0.383795	7961413
87	TBX4	8008982	7898337	0.321657	7912361	0.24741	7914516	0.395433	7915404	0.377841	7915841	0.37549	7922001	0.405089	7922525	0.38487	7928872	0.425661	7929664	0.378927	7932088	0.337052	7934083	0.342638	7943795	0.395537	7947744	0.383496	7948511	0.368333	7953012	0.330143	7955107	0.317148	7956281	0.380188	7956430	0.283488	7960894	0.377405	7963523	0.375713	7970727	0.39022	7972750	0.354631	7975390	0.386337	7982333
87	BPTF	8009382	7898070	0.426046	7899455	0.37629	7900051	0.387344	7900488	0.345372	7907058	0.331631	7908525	0.401993	7909011	0.371093	7915971	0.3315	7920000	0.396783	7920810	0.404627	7921552	0.415859	7939434	0.390849	7946275	0.414048	7950336	0.348081	7951133	0.38575	7955019	0.427428	7963698	0.381382	7968976	0.430464	7970111	0.340483	7972190	0.428063	7977906	0.334609	7980998	0.376784	7981217	0.398775	7982957
87	ZNF446	8031962	7897119	0.392143	7899927	0.353331	7908924	0.318725	7913450	0.411227	7913609	0.383819	7917599	0.376369	7923528	0.374167	7924842	0.396399	7931582	0.378875	7937498	0.37078	7937612	0.335893	7943749	0.338088	7945712	0.352351	7945859	0.355377	7949568	0.350304	7964535	0.308339	7979943	0.300941	7988064	0.397587	7991088	0.385811	7991159	0.394722	7992092	0.330954	7992147	0.363942	7995868	0.391232	7997676
87	SSB	8046201	7899604	0.438913	7902594	0.362581	7902634	0.421394	7903908	0.41072	7905598	0.412073	7906662	0.415514	7915485	0.418999	7916910	0.439221	7917037	0.336784	7917088	0.454184	7917771	0.441581	7918345	0.381748	7920317	0.411216	7924144	0.389759	7925611	0.42833	7931268	0.469307	7936817	0.45813	7938331	0.40467	7942553	0.359705	7948904	0.400707	7948908	0.407861	7952069	0.434379	7956949	0.431179	7957052
87	ZNF142	8058973	7898750	0.359016	7899455	0.381957	7900030	0.336035	7900888	0.408485	7904812	0.369856	7905185	0.38144	7912086	0.424988	7912112	0.365717	7912412	0.388605	7913110	0.362027	7920594	0.353238	7920810	0.43948	7926096	0.354111	7929990	0.381539	7930226	0.365944	7930614	0.395206	7938111	0.390367	7944096	0.38443	7947894	0.372448	7950086	0.329474	7955331	0.375362	7957008	0.403525	7958960	0.376625	7959039
87	PLXNA4	8142997	7905507	0.384461	7905528	0.386973	7908812	0.34911	7910265	0.356615	7911371	0.349528	7911634	0.345587	7912804	0.300852	7914084	0.365394	7914260	0.33734	7914361	0.377508	7914516	0.368521	7920382	0.310385	7921012	0.365657	7923700	0.390526	7929932	0.377867	7937228	0.36732	7945146	0.367517	7945652	0.386934	7949275	0.382132	7950195	0.369808	7950490	0.391326	7951865	0.378611	7955869	0.265061	7960331
87	PRRX2	8158554	7896929	0.377462	7897034	0.329773	7900352	0.306272	7906284	0.322889	7906496	0.373494	7909965	0.297726	7910217	0.34573	7910265	0.393991	7911435	0.341581	7911634	0.361134	7913271	0.347822	7914084	0.400745	7915257	0.306272	7916304	0.373071	7923372	0.339604	7931500	0.345175	7933372	0.341143	7940914	0.319798	7952752	0.348235	7953032	0.263554	7953150	0.374867	7966542	0.338958	7967039	0.363361	7985066
86	RLF	7900395	7899504	0.369066	7903803	0.377776	7904000	0.351222	7910539	0.366145	7918275	0.360698	7922637	0.358687	7923712	0.351701	7924526	0.362475	7925851	0.370479	7926900	0.368096	7929831	0.34881	7931216	0.37128	7932041	0.372443	7934367	0.356252	7935707	0.366755	7937275	0.352891	7938006	0.348905	7947481	0.34935	7948864	0.351183	7949931	0.34076	7950490	0.365627	7950885	0.353106	7953211	0.349587	7955906
86	RFX5	7919971	7898833	0.407169	7900833	0.357783	7901091	0.39925	7907466	0.381916	7908732	0.417627	7914296	0.396542	7914563	0.392519	7918008	0.37823	7918517	0.378151	7924190	0.395392	7929116	0.392264	7930996	0.402663	7935647	0.385068	7940070	0.361728	7944510	0.365058	7947396	0.370872	7947947	0.256242	7948534	0.431029	7953428	0.365357	7957665	0.417337	7963646	0.415808	7969935	0.391704	7970716	0.361709	7973116
86	TEAD4	7953150	7896761	0.380885	7898616	0.350616	7900001	0.382789	7908639	0.340614	7910217	0.370395	7910265	0.440292	7911413	0.379092	7911435	0.339796	7923372	0.356997	7927179	0.398515	7933366	0.314696	7935361	0.324959	7935553	0.344566	7938559	0.318055	7943787	0.30223	7948920	0.383949	7950425	0.392906	7955663	0.352135	7964285	0.31809	7966189	0.329913	7966779	0.332885	7970241	0.353895	7973943	0.402788	7977105
86	NFATC1	8021866	7896937	0.316068	7903281	0.316873	7908397	0.326363	7912898	0.316685	7923043	0.326066	7926715	0.317216	7928369	0.327061	7928967	0.318981	7932727	0.323426	7935968	0.304932	7937984	0.325139	7939977	0.318819	7943047	0.326399	7944096	0.320405	7946306	0.337534	7948192	0.323382	7950951	0.326399	7951437	0.320851	7952377	0.320623	7954864	0.333796	7961580	0.326037	7967493	0.315509	7971905	0.320128	7972692
86	ETV2	8027920	7897286	0.441361	7898256	0.312314	7899727	0.354044	7903694	0.400034	7906417	0.37027	7914592	0.459319	7914667	0.40972	7915078	0.348494	7915351	0.374453	7915991	0.344306	7922686	0.367728	7928823	0.418252	7941074	0.40405	7944302	0.347705	7947052	0.406855	7949532	0.363097	7949843	0.413481	7951865	0.415041	7959234	0.337984	7967641	0.377866	7970395	0.415503	7978093	0.42871	7980233	0.359668	7987511
86	ZNF35	8079217	7904830	0.376758	7907690	0.39717	7910651	0.367376	7910950	0.368569	7913256	0.359836	7915485	0.386707	7919226	0.382448	7924351	0.356743	7925611	0.365561	7926565	0.381407	7926596	0.384103	7927186	0.357001	7929243	0.388081	7931778	0.359848	7931822	0.35647	7934301	0.389468	7935027	0.395266	7937944	0.362927	7939424	0.364183	7940473	0.362377	7949948	0.367906	7952522	0.381734	7957167	0.390806	7959408
85	POU4F1	7972177	7902441	0.359141	7904853	0.313646	7905519	0.412474	7905606	0.321034	7917676	0.301008	7920027	0.358283	7923528	0.377192	7927482	0.371881	7929840	0.359603	7931469	0.284209	7932308	0.317687	7934842	0.370765	7938652	0.385501	7942941	0.365102	7943226	0.373219	7945460	0.319809	7946860	0.359786	7949320	0.342486	7950983	0.366977	7955297	0.332405	7976755	0.347152	7984511	0.350603	7984743	0.393359	7989887
85	KLF13	7982333	7903867	0.328316	7910727	0.363577	7911017	0.360652	7918235	0.368223	7921936	0.421394	7925972	0.371137	7931293	0.333599	7934074	0.343031	7944341	0.375503	7956007	0.384797	7960894	0.407092	7968015	0.373115	7973510	0.339925	7980605	0.34648	7984606	0.382283	7989770	0.353036	7992716	0.395307	7996264	0.352989	7997556	0.38494	7998063	0.374089	7998872	0.404235	8000346	0.376195	8001748	0.374543	8004508
85	ZIM3	8039625	7898407	0.365496	7901732	0.351719	7906163	0.383949	7908022	0.357543	7912595	0.353532	7912610	0.353532	7912750	0.353571	7918751	0.351794	7924682	0.355431	7925043	0.353235	7926622	0.371207	7928300	0.357411	7929282	0.35358	7939569	0.362779	7940299	0.355871	7946703	0.360022	7950490	0.37558	7950885	0.388432	7953021	0.369717	7954388	0.363902	7960150	0.360863	7967304	0.355256	7970681	0.380083	7972601
85	CUL3	8059393	7903079	0.385797	7908376	0.338417	7908543	0.419162	7918284	0.398099	7921449	0.358231	7922912	0.421376	7925201	0.394496	7926385	0.375525	7926851	0.398349	7926916	0.394893	7927062	0.407143	7927814	0.346838	7930380	0.381692	7931226	0.403569	7932041	0.407116	7932616	0.389113	7932911	0.413016	7932938	0.398632	7933904	0.361746	7934812	0.407848	7936419	0.420858	7940175	0.375673	7946610	0.401472	7952103
85	ARGFX	8081989	7903079	0.384973	7908525	0.359921	7911138	0.365496	7914489	0.364333	7918825	0.379377	7919580	0.372822	7919596	0.372822	7920201	0.351803	7922058	0.372229	7928685	0.385522	7929168	0.373369	7930454	0.41438	7932885	0.361259	7933488	0.371985	7940108	0.38051	7950990	0.381281	7953675	0.373139	7955019	0.390706	7957140	0.381696	7958305	0.347319	7968085	0.387018	7971731	0.387381	7973078	0.368206	7986530
85	POU4F2	8097687	7897154	0.334529	7899627	0.404584	7900878	0.319335	7901187	0.352281	7901565	0.357218	7902977	0.317779	7907183	0.402981	7918394	0.415585	7921222	0.401064	7922108	0.403326	7926565	0.386611	7928064	0.369907	7929322	0.408651	7931062	0.335999	7943226	0.406953	7945536	0.403636	7948167	0.341672	7950005	0.388031	7953243	0.359709	7955195	0.374122	7956009	0.307761	7959251	0.372917	7960682	0.342142	7969192
85	EXOC2	8123524	7902448	0.307537	7903582	0.3415	7915995	0.410368	7916443	0.407389	7916928	0.401595	7918345	0.356731	7922268	0.293124	7923812	0.381821	7925003	0.403484	7925531	0.443694	7931930	0.399518	7934653	0.40972	7936134	0.395761	7936777	0.331624	7937749	0.335223	7938111	0.406784	7942289	0.312421	7946211	0.400458	7951752	0.423591	7958800	0.446897	7968242	0.402651	7971015	0.379886	7974366	0.374597	7975506
84	BPNT1	7924388	7898549	0.38498	7899957	0.396509	7917103	0.38883	7918034	0.409387	7921076	0.390735	7937079	0.38705	7938448	0.387336	7940737	0.38839	7946957	0.363791	7948249	0.303474	7951752	0.385503	7952404	0.369287	7960165	0.348099	7961964	0.415034	7967175	0.400333	7967386	0.402843	7969153	0.390849	7969703	0.426763	7970473	0.428488	7971027	0.401166	7977497	0.270918	7979196	0.330671	7985119	0.387001	7997731
84	ZNF345	8028206	7903281	0.409287	7905339	0.417985	7919591	0.349252	7924760	0.392974	7929858	0.410013	7931081	0.400372	7937700	0.362085	7940824	0.389757	7943347	0.406262	7944011	0.399537	7956623	0.342413	7963670	0.368989	7967358	0.286157	7968232	0.343108	7972946	0.37138	7973078	0.410375	7977373	0.373337	7979033	0.360246	7984227	0.29062	7986687	0.421572	7988713	0.423723	7992887	0.456665	7995820	0.401367	8005171
84	PTMA	8049083	7897460	0.266068	7924817	0.403804	7927097	0.420314	7939884	0.39312	7939979	0.420488	7943019	0.396408	7943036	0.412796	7948088	0.246721	7950955	0.406371	7950977	0.396408	7952185	0.342856	7952557	0.4135	7954794	0.394713	7982096	0.328125	8011027	0.335286	8011626	0.324554	8022674	0.301314	8025328	0.319296	8032491	0.390617	8036656	0.317506	8043487	0.399834	8045083	0.294535	8045330	0.334235	8046020
84	NOBOX	8143635	7897132	0.336311	7900340	0.359267	7900654	0.356105	7905492	0.363434	7906501	0.376325	7911529	0.344896	7912638	0.25082	7913727	0.372341	7914075	0.337355	7914361	0.390876	7918925	0.354623	7920552	0.301396	7921012	0.359452	7921936	0.363463	7927323	0.335545	7927560	0.339526	7937882	0.35315	7939365	0.33858	7952011	0.389596	7952631	0.374164	7960397	0.372184	7964484	0.357564	7970251	0.2469	7973433
84	KDM4C	8154333	7901804	0.296481	7907492	0.363133	7909545	0.425591	7914791	0.438235	7916443	0.445488	7924558	0.39322	7925531	0.422621	7925978	0.417612	7926096	0.385259	7934393	0.416208	7942289	0.309522	7943690	0.357566	7947969	0.428476	7950082	0.416682	7951447	0.349416	7952988	0.392695	7956894	0.387169	7971246	0.406971	7975506	0.393439	7979223	0.405439	7982957	0.408767	7984408	0.380021	7989849	0.428175	7991640
83	ZNF654	8081069	7899797	0.353365	7900395	0.357159	7903079	0.406985	7907404	0.440959	7908421	0.405422	7909992	0.442381	7917148	0.39287	7918188	0.422986	7923221	0.34347	7931656	0.379116	7931659	0.379116	7931662	0.379116	7931665	0.385834	7931668	0.379116	7931671	0.379116	7932041	0.44268	7936661	0.409385	7943231	0.45443	7944554	0.384926	7947040	0.406449	7947221	0.401757	7958846	0.38725	7960150	0.449683	7962590
83	SP8	8138474	7900603	0.349165	7900654	0.37117	7901696	0.38591	7906205	0.300872	7908812	0.374662	7910503	0.385421	7912764	0.39215	7913727	0.389472	7913896	0.342734	7914361	0.394042	7914667	0.397083	7915238	0.305608	7918913	0.391141	7920297	0.36885	7921936	0.389503	7927383	0.381012	7939581	0.414711	7940377	0.373049	7943795	0.37333	7946428	0.378601	7947076	0.39974	7955305	0.381427	7955736	0.326395	7973709
83	HOXA5	8138735	7898533	0.36955	7901247	0.385551	7906496	0.327007	7909127	0.358548	7911902	0.266253	7913206	0.360644	7919051	0.344265	7921909	0.352975	7923635	0.38365	7924558	0.34049	7927367	0.349065	7927482	0.395566	7937847	0.36858	7943736	0.358974	7945475	0.365077	7945712	0.360339	7948920	0.395105	7952268	0.319065	7955195	0.390229	7972923	0.307536	7975562	0.339757	7981917	0.289464	7983478	0.254327	7991893
83	RXRA	8159127	7897370	0.38158	7898655	0.33632	7899394	0.365086	7905028	0.387396	7906128	0.406408	7913169	0.330101	7927215	0.371368	7934185	0.373651	7934733	0.342181	7937485	0.32911	7940798	0.387794	7941311	0.394434	7945666	0.343584	7945944	0.356789	7947861	0.3823	7948493	0.439021	7949454	0.371959	7950119	0.380039	7950671	0.414668	7953321	0.359398	7968126	0.375198	7970498	0.323156	7985099	0.403763	7985934
82	TUB	7938269	7901696	0.36993	7911403	0.293792	7912250	0.351832	7914260	0.317955	7914592	0.36389	7914880	0.347022	7920980	0.304549	7927383	0.393043	7928823	0.363798	7934271	0.386237	7935361	0.300647	7940341	0.335531	7941074	0.369237	7943795	0.374314	7949444	0.357511	7949843	0.38299	7950425	0.365808	7955551	0.38624	7963084	0.315955	7963545	0.370282	7966621	0.287342	7967660	0.30986	7970033	0.370605	7970395
82	TRIM28	8031913	7899134	0.394596	7905505	0.414056	7905801	0.403026	7914530	0.378005	7919950	0.404161	7920594	0.368835	7920725	0.421502	7924760	0.399103	7928369	0.384921	7929350	0.384027	7935968	0.359257	7936884	0.335534	7938100	0.367136	7945648	0.406693	7950078	0.383638	7953351	0.372923	7955331	0.373255	7956166	0.314249	7960381	0.384605	7963092	0.328535	7963631	0.397634	7964033	0.321531	7964575	0.331978	7967202
82	VAX2	8042532	7896929	0.388817	7897006	0.321758	7898653	0.382833	7900001	0.397849	7900540	0.368268	7910503	0.380525	7912211	0.380072	7912520	0.344595	7912706	0.260209	7913896	0.359604	7918394	0.423066	7924832	0.30405	7924842	0.396266	7931097	0.359723	7931184	0.288574	7931582	0.395583	7933498	0.378575	7936928	0.308131	7941505	0.352945	7942135	0.34011	7945498	0.366169	7950005	0.350416	7955305	0.382222	7955852
82	PLXNB1	8086908	7898533	0.389197	7899927	0.355498	7901696	0.40655	7907053	0.418423	7912863	0.33083	7915056	0.367056	7920337	0.339604	7922590	0.382654	7924085	0.349923	7928619	0.407102	7928645	0.39622	7928915	0.409574	7932088	0.347494	7937772	0.285177	7937813	0.322816	7937882	0.398765	7938082	0.369472	7942693	0.305957	7945688	0.387761	7945859	0.386734	7947881	0.33363	7950425	0.372394	7962703	0.417412	7963880
82	SHPRH	8130038	7899829	0.340435	7902992	0.384563	7909011	0.357942	7909545	0.403817	7910190	0.300659	7914791	0.453647	7916443	0.43978	7917359	0.383911	7925531	0.408328	7925978	0.448278	7926096	0.385421	7931081	0.413467	7931930	0.422041	7946275	0.405193	7947969	0.423253	7950810	0.357445	7954940	0.365178	7955019	0.398922	7956894	0.378783	7962112	0.40823	7967386	0.396955	7968835	0.359972	7969881	0.403433	7970569
82	TBX20	8138997	7898263	0.357837	7900639	0.374139	7903355	0.338021	7909027	0.315167	7911233	0.352892	7913694	0.302979	7921332	0.377116	7926061	0.351779	7930777	0.368783	7938652	0.342704	7938746	0.383923	7942941	0.352855	7948229	0.330331	7952517	0.363246	7957140	0.346379	7972713	0.307074	7978692	0.346135	7981874	0.361156	7982587	0.352622	7983447	0.353627	7983638	0.32965	7986642	0.355197	7986822	0.359948	7988077
82	BARHL1	8158912	7898653	0.405985	7901187	0.320633	7901802	0.375824	7909862	0.405413	7912211	0.395589	7915229	0.422109	7918394	0.416427	7920165	0.389361	7927502	0.411539	7936144	0.431509	7941004	0.282662	7945498	0.394235	7946860	0.406783	7948176	0.363804	7952268	0.349894	7952577	0.380268	7955869	0.284208	7960331	0.414133	7961306	0.403614	7961320	0.399376	7969271	0.393726	7970448	0.361359	7975696	0.358231	7980344
81	OTOP3	8009713	7896929	0.365215	7897737	0.291236	7898124	0.339313	7900352	0.318277	7906244	0.303591	7912004	0.354638	7913896	0.340265	7915257	0.318277	7927367	0.324283	7929664	0.33949	7935296	0.324434	7935528	0.307719	7941743	0.304041	7945162	0.305309	7950524	0.274691	7952752	0.32173	7953032	0.280092	7955694	0.352383	7959195	0.294657	7960464	0.318361	7962884	0.285816	7969093	0.279305	7972899	0.337093	7976669
81	CUL4B	8174794	7901479	0.385284	7902822	0.38562	7903541	0.424072	7909931	0.443168	7916969	0.394407	7922823	0.425343	7922889	0.420374	7922912	0.467185	7923453	0.440193	7925622	0.387711	7926851	0.421274	7926916	0.44963	7927062	0.434367	7927972	0.397303	7930276	0.415622	7930470	0.424066	7933877	0.367737	7935403	0.405939	7936419	0.502734	7947040	0.40457	7954460	0.411339	7957806	0.40417	7962590	0.401691	7968132
80	SMARCE1	8015039	7901299	0.389964	7904364	0.319896	7907213	0.352123	7907404	0.389487	7916045	0.391375	7916570	0.424954	7917088	0.398385	7917148	0.404137	7917771	0.401062	7918223	0.380211	7923007	0.403938	7926609	0.395823	7927071	0.384732	7929562	0.398711	7929719	0.318493	7936567	0.400954	7936683	0.387359	7938422	0.406293	7938448	0.391425	7943297	0.390522	7947221	0.388521	7947434	0.398796	7951422	0.345402	7954752
80	BDP1	8106025	7899829	0.345344	7902594	0.38797	7903010	0.363557	7903239	0.418815	7904086	0.429593	7904340	0.387794	7905339	0.456202	7906852	0.378334	7907445	0.44229	7916443	0.442967	7917103	0.475374	7917604	0.452768	7918255	0.433315	7923007	0.414839	7925531	0.441554	7925792	0.457333	7926609	0.420548	7928800	0.416486	7929958	0.326422	7930454	0.387265	7945786	0.396712	7947991	0.419945	7950606	0.467601	7950796
80	TAX1BP1	8131975	7900413	0.39756	7903541	0.395085	7903703	0.433494	7905523	0.388025	7907104	0.369556	7908178	0.438395	7908351	0.377127	7914218	0.426103	7917707	0.400795	7918869	0.363346	7919301	0.409194	7926207	0.374968	7927775	0.325588	7929562	0.430789	7929732	0.372292	7932881	0.370839	7934278	0.460498	7938331	0.421534	7947015	0.415635	7951068	0.449784	7952785	0.349078	7952805	0.37348	7954492	0.402287	7954969
80	MECP2	8175998	7907790	0.341935	7908097	0.335385	7909529	0.365723	7916898	0.341178	7919950	0.343315	7920766	0.337169	7920810	0.338585	7921752	0.369735	7923233	0.276864	7924445	0.350281	7924863	0.278247	7929168	0.334139	7930031	0.315571	7932616	0.30803	7937900	0.348943	7938100	0.350153	7941537	0.364412	7942839	0.353504	7943103	0.347313	7952768	0.319531	7953351	0.345748	7959574	0.363925	7962831	0.346507	7964177
79	IKZF5	7936826	7898881	0.422594	7901447	0.420426	7901895	0.422308	7905519	0.372858	7915775	0.345176	7916969	0.393528	7921571	0.443692	7924701	0.443842	7933047	0.441646	7935320	0.378756	7936578	0.425451	7937915	0.428201	7939007	0.394391	7939024	0.403054	7939242	0.387266	7944285	0.425658	7946988	0.43129	7951796	0.382556	7954036	0.357924	7957540	0.392652	7967304	0.41989	7968516	0.402007	7970473	0.380295	7974008
79	ZNF205	7992845	7896761	0.345379	7897119	0.346984	7898256	0.294969	7898616	0.328189	7906079	0.281419	7911750	0.280156	7913938	0.353831	7915238	0.324382	7935892	0.302509	7938559	0.330339	7940341	0.341688	7940914	0.321803	7941203	0.275586	7944302	0.329369	7944478	0.282196	7945859	0.335026	7949843	0.37261	7953150	0.323535	7956395	0.278909	7959850	0.36332	7968265	0.345224	7970241	0.352757	7977234	0.345971	7980152
79	HSF4	7996430	7896761	0.376489	7900001	0.370033	7906284	0.343326	7909027	0.369884	7909064	0.357686	7910217	0.35497	7916304	0.347583	7924832	0.308428	7931582	0.362255	7935528	0.283754	7935553	0.363801	7937014	0.356191	7937363	0.382176	7942715	0.32478	7943787	0.307695	7945445	0.352161	7949015	0.366614	7949080	0.374604	7953150	0.384841	7970241	0.36206	7977234	0.366355	7990736	0.391142	7992967	0.317237	7998634
79	PPARD	8118945	7901219	0.412525	7904414	0.30867	7906235	0.341724	7911862	0.327332	7923043	0.382624	7925161	0.346401	7925918	0.365999	7933733	0.373332	7939879	0.373033	7944365	0.313278	7945349	0.3998	7948574	0.333897	7948829	0.364007	7949383	0.362196	7949400	0.329873	7955777	0.372366	7958960	0.364016	7966397	0.341722	7967881	0.379809	7972692	0.375874	7974900	0.411204	7977955	0.437505	7979878	0.387536	7996490
79	NKX2-6	8149820	7897006	0.354186	7897034	0.340759	7897154	0.340978	7898521	0.314691	7898594	0.298838	7900076	0.305683	7910265	0.453391	7913938	0.373557	7921033	0.251417	7923372	0.462978	7933366	0.319113	7937612	0.362199	7937667	0.363197	7937813	0.356735	7940341	0.352321	7949021	0.279916	7949843	0.379102	7955551	0.388939	7956551	0.347854	7963084	0.345847	7964285	0.313357	7977203	0.352161	7983405	0.338376	7991516
79	MLLT3	8160332	7898012	0.384041	7898040	0.384041	7902396	0.379264	7902594	0.358809	7903561	0.359881	7906339	0.323756	7906622	0.383263	7908968	0.393894	7912547	0.395931	7912567	0.385043	7917103	0.401657	7921625	0.387573	7922804	0.362512	7925737	0.366945	7927681	0.380052	7928471	0.311228	7932864	0.338072	7938313	0.391954	7943530	0.387356	7953135	0.398747	7956910	0.384375	7966462	0.396142	7967386	0.394184	7968761
79	TOPORS	8160581	7900009	0.362511	7902822	0.402273	7903541	0.415033	7903565	0.402808	7908543	0.408143	7909931	0.422004	7911038	0.394305	7922474	0.375121	7922707	0.414342	7923183	0.387738	7925043	0.39512	7925048	0.350879	7925622	0.403699	7926207	0.427759	7926223	0.306819	7927062	0.382905	7930470	0.422612	7936064	0.346833	7936419	0.419237	7966427	0.45286	7969651	0.415034	7971218	0.431398	7974621	0.404757	7978492
78	GRHL3	7898916	7900944	0.370336	7903632	0.378368	7905483	0.382961	7905528	0.379582	7934434	0.379334	7935756	0.371231	7937228	0.373659	7941746	0.37605	7951865	0.437699	7958726	0.376157	7971419	0.375866	7977234	0.390557	7978021	0.344909	7982587	0.372145	7984819	0.393484	7986960	0.377859	7988050	0.39428	7990138	0.350614	7991516	0.292201	7994216	0.369045	7997556	0.389829	7998872	0.39049	8002854	0.294254	8003939
78	HNF1B	8014591	7899927	0.365619	7904717	0.302311	7909661	0.340824	7910503	0.359463	7912031	0.407909	7914003	0.392139	7914974	0.323264	7917754	0.373324	7922001	0.379241	7924842	0.368193	7928872	0.387067	7930980	0.324428	7931859	0.369747	7936023	0.336303	7936144	0.402394	7936882	0.404687	7937230	0.394402	7938090	0.358964	7938652	0.377884	7942941	0.374266	7946428	0.392517	7948167	0.33843	7950990	0.358157	7952227
78	FHL2	8054377	7901592	0.371229	7901788	0.249721	7905553	0.407228	7907032	0.390812	7908022	0.377865	7909841	0.381192	7915516	0.371021	7917741	0.371509	7922130	0.391827	7925691	0.394558	7929388	0.405556	7938816	0.382722	7939924	0.396614	7950990	0.407082	7957072	0.291947	7961524	0.352008	7964248	0.396851	7969493	0.38112	7971905	0.388492	7972461	0.379205	7973875	0.401973	7974697	0.374544	7977609	0.385118	7979870
78	T	8130703	7898653	0.404193	7899343	0.368673	7901687	0.379128	7901802	0.386921	7902441	0.3794	7903667	0.388874	7909862	0.381778	7911174	0.338585	7914003	0.391007	7915056	0.34959	7918394	0.365559	7920191	0.393197	7923332	0.373097	7923528	0.387918	7927099	0.385508	7927277	0.406965	7932498	0.404652	7937868	0.335346	7940749	0.36955	7943226	0.382202	7943958	0.349642	7949863	0.349078	7952577	0.37252	7952893
78	ZNF398	8137091	7905505	0.39226	7911870	0.361649	7919950	0.36581	7924096	0.337109	7924760	0.392745	7926061	0.386323	7929388	0.385252	7930894	0.341512	7931405	0.403185	7932186	0.380355	7935968	0.355199	7940299	0.40758	7943293	0.346211	7951284	0.38557	7956166	0.307766	7956285	0.383248	7959856	0.381766	7961540	0.36727	7962831	0.410601	7964177	0.388522	7964872	0.358783	7975068	0.376213	7978923	0.337448	7984227
78	TERF1	8146914	7914489	0.396917	7917088	0.412707	7922309	0.412396	7923119	0.42425	7923131	0.410192	7927649	0.381517	7927889	0.410565	7928671	0.395087	7928937	0.359524	7930870	0.462181	7932512	0.384849	7936817	0.423372	7938687	0.411086	7940066	0.414416	7957161	0.397251	7957478	0.416105	7959408	0.422943	7964250	0.394843	7965523	0.43024	7971197	0.425158	7973756	0.422632	7974542	0.386895	7975713	0.424545	7975760
77	RCOR3	7909529	7897978	0.401118	7899455	0.359539	7907790	0.371129	7909601	0.369191	7912595	0.3907	7912610	0.3907	7918725	0.384078	7918955	0.374164	7928119	0.392961	7929497	0.393409	7931239	0.410112	7937900	0.382288	7941769	0.359469	7948399	0.357664	7959657	0.336422	7962499	0.399564	7962831	0.432657	7966150	0.360875	7966397	0.367041	7967881	0.437329	7967900	0.334904	7969060	0.408023	7979044	0.432561	7988970
77	ZNF518B	8099364	7901479	0.419347	7902617	0.36233	7905496	0.418859	7909898	0.400674	7915775	0.346007	7922707	0.407668	7926622	0.399415	7931226	0.398171	7932041	0.41122	7935403	0.411029	7938683	0.390993	7943126	0.416591	7947040	0.453891	7949603	0.36164	7949931	0.396183	7950885	0.395528	7957043	0.403585	7967304	0.40579	7967420	0.418691	7968516	0.392509	7970681	0.405521	7972601	0.393352	7980547	0.360404	7980833
77	GATAD1	8134201	7899486	0.361909	7899604	0.383552	7903369	0.369031	7905163	0.310645	7910520	0.357204	7910950	0.357288	7911323	0.361185	7914940	0.362432	7916356	0.351335	7921354	0.337511	7922040	0.348403	7923119	0.358061	7924119	0.345279	7924558	0.327376	7927889	0.357856	7934133	0.342531	7936817	0.363743	7939120	0.367051	7942879	0.363641	7953892	0.320245	7957032	0.375452	7957167	0.343882	7959408	0.355508	7967386
76	HHEX	7929282	7900635	0.298526	7905349	0.354823	7905365	0.35866	7906652	0.382048	7912750	0.42225	7913694	0.367861	7914354	0.383969	7915504	0.404573	7923394	0.415169	7928318	0.377226	7929624	0.373445	7936028	0.379847	7947531	0.386861	7953341	0.316794	7958019	0.394972	7958152	0.377033	7962481	0.365625	7963567	0.375895	7964466	0.396883	7966321	0.390938	7972840	0.386749	7978208	0.377639	7983512	0.316239	7985409
76	IRX5	7995668	7896929	0.389898	7897119	0.35459	7898713	0.347978	7901311	0.288599	7908672	0.344368	7913206	0.357771	7913938	0.356766	7915435	0.345768	7927502	0.385422	7931519	0.308185	7933501	0.375543	7934544	0.338947	7941203	0.251752	7945859	0.374253	7948176	0.34339	7952752	0.347086	7953592	0.347522	7955348	0.306065	7963826	0.391018	7963880	0.335115	7966839	0.325904	7971663	0.355413	7984908	0.349918	7992191
76	ZNF507	8027439	7903519	0.377246	7907222	0.367212	7908525	0.376595	7916185	0.406792	7916592	0.386067	7918457	0.349972	7925364	0.403031	7925565	0.400428	7927981	0.379151	7929478	0.303224	7930614	0.400791	7931239	0.389758	7933129	0.3881	7944179	0.360295	7952739	0.401827	7955019	0.406368	7968333	0.415997	7968866	0.342445	7974653	0.386507	7978449	0.436593	7981084	0.329131	7982957	0.403775	7988970	0.336155	7989128
76	ATF2	8056909	7902992	0.439011	7916592	0.399715	7916969	0.438512	7916984	0.481213	7917604	0.4361	7918657	0.414526	7922912	0.413854	7926851	0.404541	7927062	0.399849	7929478	0.301873	7930380	0.443133	7930422	0.4249	7934513	0.412581	7939007	0.368603	7943297	0.411589	7946610	0.462637	7946815	0.443226	7951497	0.407594	7954460	0.409937	7957478	0.481639	7962427	0.444068	7962499	0.412499	7965471	0.383375	7968516
76	TGIF2	8062319	7898263	0.351702	7898875	0.325369	7900639	0.356234	7916944	0.336976	7917052	0.31479	7918751	0.326904	7924233	0.328444	7925918	0.350813	7930614	0.345059	7932254	0.332716	7935968	0.377432	7938008	0.327551	7938925	0.348281	7940189	0.331357	7947199	0.330969	7955331	0.341036	7956076	0.343777	7965884	0.32747	7970989	0.327548	7979878	0.336389	7989132	0.326786	7995552	0.333992	7999965	0.332469	8015124
76	IRX2	8110872	7896779	0.286592	7896929	0.350684	7897737	0.318715	7899093	0.370164	7907907	0.301839	7911114	0.332925	7913896	0.363333	7914232	0.369264	7915229	0.336847	7916304	0.350355	7918416	0.320034	7931553	0.346449	7933298	0.351476	7935892	0.285671	7937363	0.363913	7937391	0.300972	7937882	0.344497	7942064	0.249133	7945859	0.343823	7952243	0.362605	7959761	0.332038	7963970	0.30601	7964388	0.363972	7970439
76	IKZF1	8132819	7898750	0.400749	7899220	0.360299	7900030	0.338103	7900488	0.319702	7905185	0.38944	7909689	0.352434	7912086	0.373903	7920000	0.372284	7921652	0.345317	7924760	0.342695	7929858	0.375304	7935968	0.370365	7941511	0.335971	7946275	0.394869	7953351	0.367492	7953626	0.253127	7955908	0.335164	7962146	0.361202	7968976	0.399514	7972461	0.380477	7977906	0.339	7980998	0.385874	7982957	0.405903	7983734
76	TBX22	8168534	7896740	0.386329	7901592	0.369485	7903742	0.287863	7904396	0.399624	7906374	0.39811	7906452	0.386597	7908397	0.350795	7911323	0.366154	7921367	0.399744	7921445	0.384213	7922130	0.38948	7926506	0.394337	7927747	0.348704	7927803	0.399894	7933947	0.354965	7939867	0.373265	7939932	0.398095	7940066	0.372529	7940112	0.38657	7943729	0.386841	7947969	0.354719	7948137	0.382478	7948377	0.390572	7953284
75	ZNF687	7905382	7905116	0.349241	7919950	0.400876	7920382	0.356037	7920877	0.395556	7925043	0.382464	7926170	0.368229	7930139	0.390524	7937275	0.370641	7940798	0.459173	7941274	0.394621	7941311	0.384363	7941382	0.407532	7941537	0.336101	7941797	0.332248	7945132	0.400187	7955729	0.375273	7958749	0.37247	7960365	0.266754	7977803	0.399038	7982004	0.295947	7982326	0.364818	7984635	0.394535	7989759	0.346697	7991904
75	ZNF32	7933186	7899604	0.400142	7902634	0.390673	7904506	0.3454	7904562	0.337577	7904569	0.30026	7906810	0.409381	7914141	0.383099	7917771	0.410677	7923221	0.375133	7925611	0.419407	7927082	0.384708	7927955	0.381497	7936817	0.416498	7938293	0.423526	7938422	0.398905	7938687	0.399149	7951040	0.374343	7951068	0.405407	7952069	0.421299	7954591	0.398838	7960682	0.345967	7961075	0.425034	7962441	0.385875	7965022
75	TCF12	7983843	7904830	0.405293	7916928	0.381504	7921625	0.425826	7921637	0.359417	7923778	0.378762	7924733	0.359661	7925003	0.394473	7925531	0.391755	7931930	0.387321	7938111	0.386973	7939524	0.367768	7944096	0.38404	7948192	0.383761	7948332	0.392006	7951112	0.384662	7951752	0.403046	7958800	0.37988	7960320	0.420689	7962146	0.407107	7969881	0.387869	7970473	0.374089	7975506	0.391638	7983206	0.389043	7987405
75	HILS1	8016640	7897196	0.349313	7898533	0.360356	7901696	0.377915	7905548	0.350267	7914667	0.39064	7915351	0.362513	7923360	0.361087	7927383	0.359091	7928545	0.349309	7943098	0.354764	7949444	0.378394	7950804	0.341567	7951853	0.348511	7952426	0.379779	7958711	0.261431	7962623	0.35812	7966441	0.322459	7970395	0.363466	7975702	0.291141	7977299	0.346488	7991173	0.361468	7991939	0.350275	7999427	0.316357	8001014
75	ZBTB38	8083090	7908968	0.388188	7909455	0.375772	7917649	0.342112	7918457	0.40866	7920810	0.371791	7921332	0.372299	7921625	0.392592	7921652	0.365871	7938100	0.348725	7944179	0.400831	7951752	0.377059	7952739	0.412135	7953351	0.368242	7956166	0.345543	7959807	0.356378	7960320	0.394711	7975068	0.359752	7985587	0.358249	7987405	0.375986	7989132	0.418046	8004081	0.362478	8005097	0.369709	8006479	0.359375	8014551
75	NRK	8169115	7898176	0.346587	7905530	0.366839	7907549	0.383442	7909610	0.346826	7912248	0.310472	7914342	0.379347	7914361	0.382751	7920228	0.379747	7920877	0.338569	7921936	0.381374	7927803	0.378806	7929664	0.381409	7930487	0.366845	7936360	0.381333	7942332	0.387726	7952011	0.383998	7953603	0.383352	7958056	0.391608	7960397	0.368046	7965873	0.402784	7968351	0.264693	7970806	0.383251	7971813	0.39509	7972259
74	ESRRB	7975876	7896882	0.305558	7899898	0.343944	7900531	0.351894	7905559	0.35338	7906501	0.323294	7907601	0.363035	7913727	0.357483	7914516	0.354806	7914667	0.356182	7920185	0.359269	7921936	0.353802	7928823	0.350084	7940377	0.359131	7942261	0.359437	7952227	0.347588	7954777	0.319493	7962930	0.339163	7963513	0.374473	7970727	0.366525	7984743	0.342551	7984914	0.342872	7985416	0.348898	7985457	0.348898	7985688
74	MLX	8007290	7899346	0.335729	7899675	0.37137	7905349	0.371015	7905355	0.285579	7905909	0.40203	7914270	0.306792	7919659	0.357771	7921110	0.39247	7921793	0.396309	7948455	0.322797	7949765	0.348828	7950669	0.423355	7951781	0.33993	7956031	0.359454	7960666	0.336734	7968254	0.361441	7970428	0.373646	7973101	0.296661	7989315	0.350527	7989696	0.336914	7994981	0.357757	7995895	0.387786	8002041	0.320942	8002778
74	EZH1	8015685	7897044	0.384843	7899289	0.366321	7899310	0.366372	7901054	0.369844	7903519	0.393551	7915516	0.38925	7919888	0.36309	7919950	0.382937	7931479	0.357717	7934570	0.352768	7935403	0.386941	7940479	0.38297	7941243	0.369983	7942232	0.345396	7956285	0.383987	7959282	0.381867	7960689	0.341313	7962185	0.317469	7962831	0.418546	7964872	0.3899	7967881	0.393925	7972259	0.384366	7975926	0.407456	7978923
74	ZNF613	8030871	7921332	0.324577	7924817	0.324779	7936201	0.327405	7939950	0.325323	7940112	0.324981	7940182	0.3234	7944799	0.321446	7946001	0.333647	7946332	0.322821	7948058	0.33572	7948324	0.327133	7954356	0.329106	7954377	0.325025	7955981	0.334369	7961298	0.326719	7961580	0.327008	7961844	0.346422	7963878	0.322441	7965249	0.345109	7972981	0.327356	7973008	0.343248	7973010	0.326074	7973770	0.337347	7977472
74	ZNF638	8042601	7907104	0.403894	7908376	0.362444	7909801	0.413361	7916984	0.425272	7927889	0.435777	7929562	0.436464	7933947	0.436455	7934870	0.4171	7936793	0.366314	7947245	0.39367	7950544	0.419434	7950983	0.437331	7951068	0.417965	7953383	0.296548	7956937	0.390219	7960411	0.396376	7964937	0.390849	7965022	0.411924	7968915	0.425837	7968931	0.454195	7969390	0.4223	7970546	0.450288	7970907	0.320918	7972269
74	XPC	8085486	7898112	0.386589	7900833	0.382576	7901479	0.381069	7903519	0.392526	7905826	0.350816	7905848	0.355205	7911870	0.356308	7917875	0.286564	7918891	0.292832	7921752	0.371696	7930593	0.392247	7937900	0.382431	7945086	0.410723	7948574	0.352602	7950332	0.254175	7958761	0.366674	7959856	0.388994	7962831	0.428703	7965769	0.362525	7967794	0.290163	7967881	0.415244	7971422	0.373907	7975926	0.39975	7988921
74	ELF2	8102817	7897522	0.371782	7900009	0.368615	7900426	0.294941	7902822	0.421416	7903541	0.454263	7907702	0.323671	7908543	0.405268	7909931	0.418902	7923183	0.414396	7925048	0.36213	7927775	0.367786	7930470	0.445563	7936064	0.360722	7946478	0.363495	7954436	0.406681	7956819	0.397679	7964745	0.344005	7965123	0.419491	7965156	0.375137	7966003	0.351965	7966427	0.415136	7978492	0.36527	7979473	0.365238	7980744
74	KLF4	8163002	7898328	0.381014	7900624	0.370723	7901993	0.267106	7905881	0.318927	7921133	0.343375	7925851	0.398892	7937175	0.380407	7940259	0.297354	7941382	0.389353	7944931	0.282445	7945420	0.332375	7947531	0.432185	7949995	0.393064	7950933	0.352912	7959251	0.324132	7965335	0.321712	7966259	0.375296	7970524	0.35708	7980438	0.324096	7981824	0.376943	7989611	0.347743	7992529	0.378963	7993185	0.358366	7996455
73	PRDM16	7897132	7896761	0.354487	7897257	0.304201	7899075	0.330005	7900654	0.363315	7900931	0.320353	7905606	0.361418	7913211	0.326599	7913727	0.341311	7913896	0.337052	7914557	0.253865	7915333	0.36838	7924874	0.31109	7928823	0.351864	7931439	0.292007	7937560	0.345736	7937882	0.334005	7944035	0.355014	7944302	0.321705	7947363	0.329643	7949227	0.358702	7955694	0.32881	7956200	0.266712	7959850	0.36334	7972899
73	POU2F3	7944537	7904408	0.37086	7905020	0.36579	7909801	0.39463	7916984	0.363727	7923131	0.400601	7924842	0.362991	7926565	0.369751	7927827	0.379282	7932308	0.351469	7933488	0.367081	7938448	0.362624	7942626	0.344823	7943226	0.378143	7953518	0.39229	7969114	0.379602	7969271	0.378938	7969390	0.394946	7971820	0.380362	7972723	0.367072	7973756	0.366533	7974146	0.363633	7975191	0.364635	7984813	0.360207	7995583
73	ZNF747	8000903	7898377	0.266409	7901535	0.307793	7911767	0.326443	7911902	0.276521	7914232	0.328362	7915543	0.277379	7931500	0.324443	7937112	0.32078	7938208	0.32968	7938559	0.323099	7939642	0.314048	7945595	0.268803	7945742	0.325551	7956200	0.268784	7973468	0.357706	7976182	0.320223	7976832	0.247054	7977888	0.332554	7991860	0.303111	7991877	0.286995	7992121	0.311513	7992463	0.276768	7992584	0.272914	7997880
73	RFX8	8054344	7902382	0.36823	7902634	0.382831	7903239	0.368803	7906458	0.386784	7906919	0.373649	7907271	0.371549	7910611	0.372922	7914750	0.365243	7917004	0.364608	7933047	0.373111	7938756	0.334998	7940187	0.384915	7940749	0.373024	7944632	0.314556	7946011	0.378532	7946988	0.358339	7951479	0.376112	7952522	0.392645	7955425	0.373148	7959623	0.372978	7961300	0.375691	7970473	0.372982	7970949	0.281282	7978391
73	ZKSCAN4	8124553	7897044	0.350107	7906810	0.37742	7910550	0.387657	7916356	0.388547	7917779	0.325858	7918284	0.374999	7919301	0.373901	7927285	0.346614	7932000	0.361193	7932938	0.370444	7935730	0.392574	7938000	0.38398	7938422	0.378034	7942255	0.377116	7945058	0.364815	7957793	0.362389	7968746	0.376432	7974207	0.37819	7974418	0.388084	7974725	0.369269	7980044	0.263023	7985488	0.394849	7988245	0.380782	7988687
73	DLX6	8134407	7898192	0.363405	7898833	0.349935	7904086	0.355168	7905559	0.349724	7909841	0.384222	7909992	0.353467	7910446	0.366186	7911301	0.351959	7912112	0.371532	7919197	0.351766	7948906	0.351535	7950606	0.349544	7951422	0.346585	7954388	0.351363	7954752	0.349859	7955869	0.25965	7955974	0.3579	7961306	0.360713	7961320	0.354076	7965436	0.353901	7967287	0.385594	7968062	0.333725	7981488	0.351173	7990511
73	E2F5	8147101	7903920	0.289364	7906021	0.338732	7909545	0.346971	7917728	0.332711	7920984	0.352152	7921275	0.330632	7923889	0.389907	7928471	0.303573	7930208	0.319915	7931914	0.356592	7935270	0.396219	7940287	0.400122	7943288	0.355632	7943413	0.392985	7944096	0.365617	7944335	0.415391	7948332	0.353771	7955777	0.350586	7975136	0.342154	7976160	0.359461	7980309	0.360123	7982753	0.285881	7983206	0.362238	7993825
72	HMGB4	7899905	7901192	0.358592	7918367	0.35724	7921936	0.402967	7922525	0.397907	7930894	0.344473	7935968	0.3463	7940630	0.374508	7945033	0.35732	7945245	0.368343	7945652	0.394201	7960201	0.371847	7961524	0.355274	7965873	0.418737	7970806	0.387776	7977371	0.39306	7985285	0.389467	7988163	0.318938	7990227	0.345099	7992302	0.41721	7993108	0.388756	7994615	0.380418	7995440	0.383153	7995442	0.323284	7999431
72	ZNF384	7960666	7905909	0.352465	7906223	0.26076	7906671	0.400713	7914094	0.351299	7919659	0.360148	7919923	0.250885	7920382	0.346635	7921793	0.362475	7923659	0.338959	7928589	0.314094	7932554	0.327212	7938006	0.331213	7939879	0.355324	7940051	0.380976	7947681	0.366538	7948574	0.388282	7949383	0.33537	7964413	0.403723	7981859	0.326725	7982878	0.391499	7991668	0.361636	7992905	0.359637	7995040	0.393757	7996174
72	ZNF404	8037430	7896744	0.403682	7906367	0.390047	7911260	0.418099	7911265	0.416478	7911345	0.403682	7918973	0.421128	7920205	0.394794	7922969	0.400962	7927097	0.397497	7933672	0.401401	7937986	0.391386	7938989	0.392877	7939877	0.389791	7939900	0.423895	7939969	0.401258	7939971	0.397506	7939981	0.392928	7939983	0.417374	7946023	0.389026	7946071	0.399361	7948046	0.39289	7948101	0.395599	7948103	0.396481	7948109
72	TCF7L1	8043114	7897119	0.357162	7899265	0.387722	7901696	0.389571	7904158	0.251123	7909418	0.352405	7909862	0.367919	7913206	0.393203	7913450	0.4074	7917599	0.41242	7926936	0.263338	7930311	0.325352	7931293	0.316113	7938652	0.398956	7946428	0.409258	7949080	0.399144	7951966	0.387992	7953590	0.397922	7954481	0.247081	7974090	0.285745	7977234	0.362349	7978021	0.360978	7980425	0.402883	7985431	0.413471	7985571
72	MECOM	8091991	7900159	0.404233	7903214	0.383736	7905525	0.384107	7906919	0.398703	7907271	0.398136	7908204	0.39024	7910096	0.361717	7912582	0.399025	7923043	0.396728	7926506	0.391571	7929478	0.309834	7938195	0.385738	7940749	0.403954	7944825	0.392412	7947165	0.38743	7950764	0.388046	7950933	0.409218	7965166	0.401064	7965410	0.384703	7968029	0.339925	7969330	0.332058	7970473	0.403941	7974316	0.388375	8006148
72	SPDEF	8125843	7896921	0.356908	7897034	0.328288	7897295	0.39871	7898809	0.28144	7899075	0.354241	7900531	0.347297	7908639	0.353927	7911383	0.335541	7912724	0.342306	7920297	0.346762	7927367	0.362237	7927383	0.391872	7937560	0.372847	7937813	0.333041	7940377	0.450786	7948912	0.367709	7950023	0.325974	7950425	0.371574	7953040	0.35229	7953150	0.356026	7956430	0.281263	7963545	0.400941	7976755	0.371539	7977216
72	TFEC	8142452	7899361	0.387391	7903703	0.3912	7907183	0.365929	7907893	0.37329	7908351	0.362037	7914218	0.352834	7916526	0.357239	7923837	0.312529	7925691	0.364078	7931140	0.348613	7931643	0.303409	7934278	0.371317	7936661	0.368643	7937007	0.283829	7941743	0.295601	7948229	0.350907	7948364	0.308972	7954196	0.326587	7954729	0.373201	7956795	0.389711	7960411	0.367845	7960794	0.270638	7960874	0.275083	7969488
72	EZH2	8143663	7900446	0.374891	7900510	0.302979	7901460	0.339422	7906185	0.392599	7906662	0.392156	7906863	0.379721	7913869	0.431467	7918622	0.340999	7923426	0.248874	7924150	0.393841	7924450	0.379814	7929116	0.399413	7935627	0.362283	7944978	0.403053	7946957	0.370668	7948836	0.398529	7955063	0.380948	7957167	0.411098	7964522	0.40002	7966996	0.368406	7973036	0.320336	7974404	0.365009	7975224	0.400502	7975760
72	SCRT1	8153937	7908672	0.305642	7912887	0.304762	7914322	0.309451	7914324	0.309451	7915229	0.305802	7920928	0.258393	7921936	0.313489	7922410	0.287884	7925504	0.316675	7930561	0.332412	7931199	0.32459	7933298	0.305679	7934789	0.311632	7935474	0.296953	7936144	0.33381	7937363	0.310859	7947599	0.306324	7951859	0.316927	7952205	0.323154	7952227	0.327855	7955736	0.289286	7963664	0.326575	7971015	0.312238	7973433
72	MRRF	8157638	7898192	0.332207	7898337	0.351619	7899737	0.346119	7903369	0.352079	7905938	0.383138	7906904	0.288915	7910950	0.342656	7913918	0.363502	7915827	0.349117	7919226	0.345141	7923889	0.34249	7929634	0.333059	7930996	0.364545	7935639	0.282781	7936641	0.375238	7937713	0.326399	7939738	0.296138	7943736	0.342288	7949577	0.351972	7960682	0.342529	7963212	0.345127	7971388	0.337169	7976828	0.350697	7977749
71	ZNF215	7938183	7908312	0.255624	7908508	0.328458	7910792	0.336656	7917082	0.344327	7917347	0.338573	7922152	0.341684	7932285	0.322166	7933263	0.329041	7933379	0.327039	7934945	0.333908	7942284	0.32893	7943562	0.331006	7947165	0.32983	7948957	0.333022	7951217	0.349972	7952394	0.326782	7954208	0.332624	7954377	0.337538	7954469	0.327877	7957503	0.332929	7964852	0.332966	7965431	0.349819	7974902	0.337245	7985213
71	CUX2	7958726	7898521	0.341332	7898773	0.328067	7898916	0.376157	7910217	0.320656	7910265	0.348619	7913938	0.363895	7920297	0.351105	7939642	0.342088	7945688	0.342114	7949080	0.369985	7949227	0.34813	7952350	0.297417	7956200	0.284577	7959386	0.274072	7959850	0.398486	7963826	0.327495	7964285	0.330577	7966596	0.31593	7970241	0.379546	7977234	0.373439	7978676	0.369244	7991516	0.285051	7992071	0.320898	7994260
71	ZNF761	8030993	7902891	0.396586	7902992	0.426324	7904340	0.450038	7917103	0.401543	7917604	0.417495	7919580	0.385895	7919596	0.385895	7924405	0.416344	7925531	0.395002	7925978	0.39874	7929201	0.433466	7931168	0.402435	7936614	0.384269	7947991	0.410477	7958846	0.424364	7962427	0.419062	7966668	0.36824	7974771	0.383624	7978428	0.327764	7978449	0.437206	7985016	0.346599	7989253	0.417124	8007429	0.332242	8008493
71	ZKSCAN3	8117685	7899244	0.301668	7912112	0.381246	7919715	0.382591	7924923	0.368355	7926096	0.312834	7948534	0.363951	7948814	0.31142	7954356	0.381089	7955331	0.371122	7955361	0.396253	7966738	0.373961	7976567	0.324665	7977955	0.351813	7985147	0.280755	7986536	0.368139	7994603	0.344015	7995655	0.408746	7997852	0.365235	8001350	0.359026	8005638	0.316167	8006479	0.336872	8009515	0.360118	8021418	0.373431	8022666
70	KLF13	7982326	7897236	0.37181	7897527	0.365326	7898278	0.28748	7899173	0.353468	7900030	0.335163	7900833	0.402352	7905382	0.364818	7908097	0.351371	7913300	0.327388	7922669	0.350967	7925320	0.28218	7928119	0.37209	7928558	0.366566	7941274	0.340312	7941537	0.333633	7949465	0.316542	7951873	0.321318	7953351	0.355027	7959294	0.337594	7963988	0.312991	7967493	0.304374	7977693	0.393377	7987840	0.40219	7991904
70	TOB1	8016739	7898020	0.371587	7898034	0.371587	7900216	0.346055	7902721	0.329314	7903519	0.370928	7905299	0.357126	7909455	0.35715	7909529	0.357934	7912561	0.376728	7915516	0.367245	7916969	0.363175	7917482	0.362356	7918467	0.371111	7919780	0.403505	7924582	0.360014	7926916	0.358886	7931239	0.380926	7932885	0.343102	7933149	0.332383	7939865	0.36921	7941511	0.340802	7943176	0.367059	7950332	0.25611	7950641
70	ZNF667	8039593	7903827	0.324452	7906576	0.336323	7906671	0.319874	7914094	0.353123	7916616	0.344718	7920877	0.352793	7925851	0.327212	7928789	0.338102	7929831	0.334187	7932881	0.325016	7933733	0.334716	7936050	0.288842	7947496	0.348128	7947531	0.351095	7960764	0.351964	7961702	0.355833	7966172	0.317352	7967841	0.347128	7976778	0.323324	7978492	0.323162	7987097	0.323178	7990211	0.325719	7992255	0.354121	7997491
70	ZNF514	8053775	7899595	0.280907	7904086	0.393348	7904830	0.384012	7912112	0.387752	7912552	0.377966	7926609	0.385518	7927071	0.401523	7929201	0.385783	7929858	0.380535	7933263	0.3678	7938890	0.388136	7939056	0.373581	7940000	0.373248	7943580	0.402342	7946635	0.390016	7947694	0.400457	7953518	0.363147	7957966	0.369431	7959408	0.398888	7962203	0.367223	7967386	0.386348	7970262	0.39052	7974483	0.39866	7985119
70	TCF15	8064370	7896929	0.368539	7898256	0.296171	7899101	0.299259	7901696	0.381546	7908924	0.32064	7910503	0.369909	7911114	0.36655	7913450	0.358713	7928770	0.269228	7928823	0.357235	7928838	0.330011	7929711	0.269666	7931473	0.307505	7937112	0.326315	7938090	0.424718	7942715	0.295978	7949015	0.367374	7949227	0.358216	7949843	0.367644	7950492	0.332967	7955624	0.387768	7966122	0.309793	7966189	0.383016	7973745
70	DVL3	8084323	7899436	0.412651	7905382	0.41314	7906930	0.368152	7909236	0.400364	7909866	0.333868	7912672	0.381025	7912675	0.261731	7918751	0.37447	7920877	0.429932	7921752	0.404021	7922669	0.410472	7929831	0.397756	7936884	0.315588	7941311	0.412629	7941537	0.34908	7945086	0.373345	7949808	0.402929	7956443	0.357958	7966259	0.348898	7967331	0.344092	7971866	0.384544	7976037	0.394582	7984635	0.361084	7986092
69	PA2G4	7956152	7899654	0.394624	7899813	0.369251	7904830	0.382981	7906662	0.363822	7909967	0.369041	7912303	0.391143	7917156	0.371391	7919217	0.321619	7920317	0.391266	7928600	0.347413	7928630	0.339974	7934753	0.345764	7935627	0.375837	7944978	0.3811	7948534	0.366039	7957633	0.374943	7961175	0.294595	7964522	0.407623	7969703	0.373362	7969881	0.378298	7970347	0.382596	7981335	0.363891	7984263	0.369107	7992917
69	ZNF552	8039687	7896917	0.364162	7897522	0.355418	7899448	0.357888	7899870	0.345776	7901951	0.353948	7905355	0.290895	7905909	0.352309	7907079	0.29858	7911839	0.336811	7912646	0.366459	7913169	0.337223	7919659	0.333154	7921110	0.3517	7926170	0.387634	7927008	0.332515	7931479	0.352548	7934959	0.343844	7937438	0.325367	7939879	0.341907	7942832	0.323272	7950409	0.363078	7956978	0.378223	7972840	0.354133	7975926
69	PHF10	8130916	7905544	0.313856	7907633	0.331833	7909545	0.312906	7914322	0.337581	7914324	0.337581	7918367	0.340176	7920852	0.324944	7931930	0.32706	7940824	0.320201	7942289	0.33046	7947969	0.345928	7950294	0.322448	7951752	0.316715	7952335	0.352562	7956242	0.321539	7956623	0.331219	7962930	0.301751	7966462	0.320423	7967386	0.338571	7977749	0.325934	7980246	0.325158	7985119	0.334577	7996860	0.293911	7998174
68	ZBTB40	7898750	7904340	0.409866	7909455	0.376677	7912385	0.372818	7914791	0.389814	7918457	0.363881	7921552	0.389573	7921652	0.365178	7930226	0.398604	7946211	0.37879	7952739	0.384796	7952830	0.385547	7956166	0.334173	7963092	0.343044	7967736	0.393678	7968976	0.407445	7970111	0.374186	7974366	0.366977	7982957	0.426331	7985016	0.3481	7985587	0.383007	7989132	0.412546	7996772	0.344734	7997099	0.429968	8000375
68	ZNF648	7922686	7897196	0.416687	7898516	0.289122	7906284	0.304198	7916412	0.372893	7921702	0.340032	7928291	0.355105	7931859	0.340435	7941746	0.356772	7945688	0.378297	7949015	0.37049	7949275	0.38955	7956573	0.354285	7963084	0.324412	7969330	0.318396	7980344	0.370642	7984892	0.336504	7987701	0.361647	7996027	0.312429	7998872	0.36168	8000757	0.308573	8003892	0.368207	8004880	0.378099	8006896	0.353647	8015287
68	ZNF33A	7927062	7899797	0.377292	7908437	0.405543	7916969	0.427302	7918467	0.414045	7922912	0.442309	7925457	0.387946	7926385	0.391529	7926916	0.417477	7927389	0.332642	7933139	0.415845	7936419	0.463289	7951008	0.406069	7952375	0.382419	7954460	0.43669	7957861	0.375052	7964602	0.374889	7968516	0.431743	7971967	0.402532	7976598	0.396088	7988970	0.362722	8001410	0.313638	8012535	0.294966	8022473	0.417819	8022767
68	VSX2	7975696	7896865	0.354041	7900488	0.30683	7913450	0.383001	7914015	0.29594	7917599	0.381965	7921821	0.338615	7923271	0.377961	7923528	0.369818	7923635	0.380174	7927307	0.409242	7927367	0.426666	7933312	0.403336	7944955	0.349732	7950162	0.316204	7955112	0.361018	7959761	0.359662	7962930	0.356771	7964535	0.342015	7975815	0.302519	7976755	0.366493	7985786	0.3329	7991893	0.350478	7992147	0.351157	7996819
68	REL	8042144	7901714	0.34197	7905185	0.355105	7907790	0.358022	7909175	0.361188	7911207	0.347726	7911529	0.318145	7915882	0.377418	7920810	0.367807	7923386	0.353222	7931031	0.325307	7939158	0.3938	7939341	0.34892	7949948	0.348838	7953981	0.309754	7955331	0.353549	7962085	0.367647	7963698	0.317037	7966268	0.32568	7969736	0.356003	7984641	0.349999	7987584	0.358395	7988286	0.35881	7993680	0.339452	8001537
68	ZC3H8	8054664	7901931	0.312069	7902594	0.371724	7903308	0.384562	7917103	0.416041	7926609	0.388584	7928471	0.292317	7933999	0.390727	7936798	0.313156	7937950	0.346623	7947138	0.367553	7954613	0.37983	7957052	0.403093	7957478	0.383856	7960143	0.3597	7961964	0.404277	7965523	0.384571	7967386	0.390254	7969179	0.401233	7971184	0.40624	7974066	0.390477	7974146	0.421268	7974483	0.425112	7978824	0.338532	7992877
68	NKX6-1	8101507	7901256	0.300249	7906496	0.344774	7915130	0.290203	7916304	0.330307	7927889	0.293673	7929932	0.286639	7931571	0.294478	7944096	0.296579	7948794	0.278711	7949863	0.311679	7954940	0.28749	7955348	0.300762	7960682	0.285748	7961300	0.302802	7963366	0.268155	7970439	0.28946	7981278	0.307406	7995668	0.298889	7997533	0.315177	8009366	0.297503	8011218	0.294316	8011912	0.286139	8017499	0.305792	8019177
68	ZNF354A	8116247	7898026	0.369279	7903530	0.375936	7905492	0.390993	7906973	0.366859	7909261	0.446803	7913226	0.379314	7917120	0.367182	7919763	0.395155	7921449	0.373149	7922627	0.350505	7922646	0.357385	7928994	0.362603	7929822	0.381982	7934916	0.367269	7934979	0.368823	7938225	0.379521	7939365	0.375866	7940189	0.371305	7943521	0.38665	7943740	0.406808	7947096	0.372225	7953252	0.367909	7953670	0.371377	7956785
67	DMAP1	7900962	7903393	0.405887	7913237	0.365581	7914563	0.373865	7916928	0.39023	7920984	0.372755	7921625	0.391223	7923812	0.39777	7932160	0.335193	7945786	0.355833	7951112	0.395539	7951752	0.416908	7953594	0.377833	7953835	0.296604	7959807	0.381856	7961075	0.351376	7967202	0.355551	7968242	0.376596	7974214	0.367092	7975068	0.360767	7977749	0.393843	7990400	0.356916	7994620	0.371193	8003679	0.391001	8004081
67	ZFHX2	7978059	7898653	0.363938	7900001	0.346236	7908672	0.34321	7909127	0.346027	7909862	0.335671	7911413	0.350628	7913216	0.362307	7915435	0.368626	7922410	0.305835	7923584	0.33337	7937560	0.333624	7940377	0.34671	7940851	0.335494	7942118	0.320608	7945498	0.35618	7945536	0.340339	7952321	0.366464	7959402	0.327911	7960331	0.333046	7970727	0.346502	7970887	0.335033	7984743	0.337328	7989985	0.343397	7999177
67	ZNF287	8013026	7899943	0.38653	7903393	0.373602	7906622	0.389862	7907611	0.379095	7913237	0.371996	7920594	0.360343	7924923	0.372611	7929858	0.390782	7931778	0.339062	7939595	0.308266	7943288	0.385978	7944096	0.369347	7951633	0.374268	7952785	0.358233	7956242	0.364758	7966072	0.370635	7968242	0.369992	7969916	0.336642	7970262	0.38023	7976160	0.399687	7983206	0.383109	7983490	0.370078	7991598	0.379321	7992877
67	GLI2	8044933	7897034	0.312057	7897295	0.340103	7899265	0.3478	7900792	0.371974	7910217	0.301445	7912012	0.321194	7920744	0.3166	7923271	0.361842	7927367	0.355217	7928126	0.311222	7928189	0.311014	7935553	0.333589	7937014	0.321753	7938652	0.348933	7942123	0.278497	7942417	0.308539	7949021	0.28098	7950425	0.362627	7955107	0.334651	7959234	0.325037	7966542	0.329446	7974793	0.329906	7990987	0.31633	7992967
67	SOX10	8075992	7897132	0.333433	7898413	0.320968	7899093	0.347688	7912031	0.361735	7924874	0.307464	7928069	0.399508	7928823	0.360617	7929653	0.278477	7931553	0.380762	7931859	0.381239	7933204	0.37012	7933978	0.273052	7940971	0.318515	7942489	0.349455	7943943	0.360924	7946641	0.371626	7952205	0.343921	7963386	0.319108	7978187	0.256582	7987701	0.388137	7992071	0.318965	7995525	0.365164	7996117	0.293696	7998265
67	RBM10	8167042	7903827	0.384391	7907079	0.295916	7911730	0.357241	7914530	0.36804	7920155	0.362529	7920877	0.354181	7926170	0.339941	7928369	0.366565	7930162	0.331839	7954589	0.341111	7960666	0.341018	7972692	0.364236	7995033	0.360598	7996593	0.348875	7996908	0.280935	7997321	0.33362	8003448	0.304957	8005847	0.359431	8008213	0.356908	8011062	0.349724	8013191	0.369119	8013222	0.340928	8013486	0.333445	8015969
66	FOXL1	7997735	7903694	0.404337	7913768	0.337615	7914361	0.383811	7914974	0.342042	7915385	0.331144	7923635	0.386543	7925813	0.370843	7928872	0.383248	7934789	0.356954	7944035	0.383342	7953590	0.38802	7964484	0.396448	7970727	0.369623	7980024	0.355644	7984908	0.394806	7987780	0.37482	7988380	0.396265	7992302	0.377943	7992722	0.354271	7994647	0.341291	7994730	0.370344	7995681	0.376185	7997801	0.370577	8003089
66	SP2	8008052	7897527	0.387062	7906235	0.341309	7920341	0.387763	7921014	0.359129	7941260	0.332772	7941350	0.308951	7941694	0.344571	7948574	0.413163	7949465	0.382007	7953442	0.329061	7953699	0.390539	7960666	0.365128	7963280	0.28349	7964413	0.351832	7978312	0.314138	7987840	0.33112	7991904	0.340739	7994858	0.355713	7995976	0.34089	7997321	0.334704	8000702	0.351443	8000738	0.373266	8001841	0.350745	8002057
66	TLX2	8042896	7896882	0.298948	7900944	0.35935	7906501	0.342902	7909027	0.35161	7924874	0.313152	7927233	0.345628	7927502	0.36512	7929322	0.400805	7945688	0.36964	7949227	0.360799	7950492	0.309985	7955305	0.383802	7958051	0.252164	7959251	0.35288	7978093	0.36698	7983405	0.323644	7992302	0.372915	7992722	0.31882	7992758	0.352141	7995525	0.36728	8001898	0.392947	8004948	0.366263	8006321	0.369725	8008195
66	PLXND1	8090591	7897236	0.37128	7898192	0.361072	7898833	0.353244	7900030	0.313572	7905185	0.36041	7906061	0.371646	7907135	0.354571	7909175	0.335103	7911289	0.328368	7912412	0.329254	7930226	0.33491	7933760	0.349892	7943760	0.377688	7945579	0.338173	7948744	0.336464	7953351	0.379856	7953428	0.352549	7953483	0.318376	7955331	0.347865	7957665	0.346838	7959777	0.279882	7966089	0.278099	7982326	0.348069	7986049
66	ZNF76	8118915	7898549	0.350267	7900962	0.389156	7903393	0.37764	7904287	0.383795	7906339	0.321689	7906622	0.365864	7913237	0.391812	7923406	0.362398	7923889	0.380259	7943288	0.361236	7944096	0.394281	7948332	0.377629	7952056	0.39254	7953878	0.365419	7958761	0.368413	7961075	0.34606	7963631	0.342744	7970262	0.388443	7975068	0.378177	7975506	0.354557	7975595	0.368509	7985587	0.387223	7990400	0.356298	7992973
66	ZNF395	8149986	7898007	0.299406	7898192	0.304617	7898957	0.309513	7899023	0.302318	7907353	0.320068	7912567	0.30353	7912575	0.299406	7918891	0.281162	7929901	0.275098	7949400	0.285421	7952617	0.303045	7960143	0.290748	7963670	0.284056	7967881	0.31577	7975154	0.303463	7976350	0.303977	7977397	0.261519	7986049	0.306973	7991234	0.283355	8001507	0.30977	8003249	0.315839	8007008	0.294079	8008664	0.304055	8011275
65	ZNF697	7919051	7900001	0.382358	7901565	0.398648	7905492	0.361043	7906307	0.361053	7909127	0.364159	7909862	0.356939	7914153	0.328827	7917561	0.290281	7920980	0.319262	7927155	0.369255	7927482	0.338538	7931097	0.376678	7947801	0.38053	7952321	0.357791	7959827	0.326579	7960331	0.356177	7963366	0.345209	7967969	0.373858	7976407	0.366794	7978538	0.385787	7985159	0.301841	7990269	0.315797	7992518	0.340561	7995222
65	NEUROG3	7934083	7897119	0.332352	7897295	0.373772	7898799	0.327646	7905020	0.340571	7906021	0.307726	7906307	0.355554	7909127	0.342404	7911383	0.322756	7912724	0.332478	7923271	0.352033	7927277	0.3442	7931199	0.34892	7938652	0.359971	7943795	0.369449	7954789	0.303069	7955112	0.347633	7955195	0.335643	7955736	0.295578	7977216	0.353788	7980219	0.302821	7981955	0.307301	7984019	0.344738	7990987	0.291087	7992409
65	MIER2	8032009	7897441	0.325446	7899436	0.414994	7903827	0.405467	7912672	0.352731	7917338	0.378315	7918751	0.398576	7931665	0.387394	7936028	0.36985	7937217	0.338547	7939590	0.382868	7939897	0.424246	7941111	0.356435	7941382	0.401955	7953483	0.306756	7953735	0.396273	7981787	0.402794	7984124	0.357923	7986598	0.416938	7986736	0.402053	7986741	0.411639	8008819	0.39071	8019523	0.336625	8026548	0.39646	8036867
65	NFKB1	8096635	7900409	0.324697	7906576	0.307253	7908097	0.392668	7921228	0.386205	7924526	0.345622	7925320	0.304107	7927233	0.344756	7927323	0.351377	7927560	0.364195	7930074	0.315389	7934997	0.353588	7942679	0.340366	7950885	0.351004	7957665	0.370009	7962085	0.377339	7970602	0.372862	7971400	0.284466	7976243	0.345207	7977693	0.392952	7980680	0.344239	7987892	0.34809	7988286	0.328792	7990657	0.351339	8002592
65	ZMAT2	8108620	7897078	0.3978	7900413	0.384648	7902495	0.349273	7903294	0.401616	7908543	0.387862	7909931	0.418616	7914218	0.435832	7928318	0.390775	7936091	0.409293	7940216	0.286578	7946680	0.372555	7947322	0.370639	7956819	0.394089	7962783	0.395442	7971386	0.388018	7978558	0.403717	7978570	0.419092	7978628	0.388438	7979743	0.370727	7980463	0.426962	7983123	0.405107	7985259	0.435973	7988687	0.414035	7995448
65	ZNF674	8172274	7899417	0.305609	7902166	0.338125	7902822	0.380894	7903541	0.359381	7903719	0.316194	7905349	0.342262	7916077	0.327876	7922707	0.392547	7923183	0.362391	7931353	0.37468	7935403	0.334098	7938563	0.343955	7947040	0.356563	7954436	0.351943	7954559	0.317146	7956670	0.370887	7965123	0.349641	7965156	0.343155	7969145	0.356075	7969651	0.350737	7971218	0.333921	7972840	0.338227	7975521	0.337321	7979473
64	ARNT	7919825	7897236	0.35889	7900833	0.350337	7903803	0.391061	7911178	0.337043	7912646	0.372558	7912750	0.365405	7919729	0.367003	7928019	0.329548	7928705	0.341635	7929677	0.355343	7930861	0.34578	7932554	0.378762	7935647	0.3836	7937275	0.349905	7939590	0.375912	7940051	0.359742	7943943	0.316959	7944382	0.349961	7945204	0.32325	7945979	0.310135	7947540	0.360636	7948379	0.338259	7953428	0.395539	7959777
64	IRF6	7924058	7898184	0.344946	7907611	0.38001	7910520	0.3645	7919898	0.339726	7922406	0.370016	7922414	0.393864	7923837	0.325115	7926506	0.368349	7927747	0.32657	7927803	0.378234	7931281	0.356356	7938746	0.382017	7940066	0.381613	7946125	0.368804	7953284	0.34564	7954864	0.370252	7955450	0.380323	7958666	0.367923	7965436	0.369263	7965523	0.396153	7966462	0.366094	7970892	0.368948	7971222	0.396311	7974882
64	NANOGP1	7953689	7896744	0.301228	7897978	0.309719	7901385	0.288492	7909730	0.286914	7910971	0.287348	7911345	0.301228	7920205	0.287274	7924817	0.29331	7930714	0.294568	7936201	0.294926	7939926	0.286477	7944799	0.298504	7944834	0.29197	7944838	0.295589	7946013	0.296213	7946023	0.302003	7946069	0.293888	7946125	0.302063	7948039	0.291467	7948148	0.296046	7948155	0.294961	7955983	0.293605	7957386	0.311568	7973004
64	TOX3	8001394	7898314	0.368548	7900911	0.362792	7902158	0.354296	7906452	0.363854	7909730	0.368026	7911174	0.336463	7916882	0.38979	7924309	0.362675	7926506	0.392393	7930777	0.37206	7933190	0.335953	7938195	0.36403	7939959	0.363237	7940171	0.366368	7940679	0.367303	7946288	0.371241	7948150	0.378966	7951703	0.35097	7961673	0.366455	7975406	0.286904	7978192	0.333669	7982552	0.376891	7987381	0.351059	7988563
64	ADNP	8067011	7898070	0.462084	7907790	0.418016	7908525	0.415993	7908978	0.375105	7920766	0.374615	7921552	0.391437	7925565	0.391629	7928800	0.378183	7952739	0.391316	7955019	0.44675	7958800	0.402783	7960221	0.331425	7964089	0.383132	7967034	0.322601	7968035	0.338989	7972069	0.389391	7976578	0.338094	7978449	0.427962	7982957	0.443436	7986250	0.326651	7989128	0.379138	7989132	0.403947	7990092	0.407887	8006542
63	FOXR1	7944351	7898533	0.334283	7901219	0.358193	7905464	0.351324	7905483	0.380293	7905530	0.36042	7910211	0.307859	7916541	0.344553	7918792	0.345717	7918869	0.380029	7919898	0.359178	7920141	0.315595	7921088	0.365937	7921955	0.342872	7922095	0.329545	7928069	0.351594	7928882	0.391961	7934228	0.338496	7934367	0.351475	7952893	0.36925	7953303	0.318135	7975702	0.284487	7975926	0.339282	7980142	0.359874	7980454
63	RFX4	7958305	7901497	0.338022	7903079	0.337052	7916785	0.335662	7916882	0.338863	7922482	0.323384	7927723	0.333595	7936249	0.342578	7938746	0.340191	7939873	0.342844	7943263	0.334727	7952400	0.340191	7955993	0.33425	7957140	0.339557	7959108	0.356894	7961626	0.337809	7964852	0.342948	7972420	0.255917	7973022	0.340613	7974316	0.336377	7982366	0.328512	7996393	0.333138	8004922	0.350224	8006423	0.318856	8008609
63	NFE2	7963760	7898663	0.377903	7899253	0.388841	7900922	0.315089	7909877	0.347598	7912937	0.260208	7914950	0.347127	7921713	0.348612	7934477	0.340877	7936242	0.354436	7940798	0.384028	7941236	0.374026	7941311	0.346953	7941843	0.349125	7945110	0.369839	7947861	0.41595	7955810	0.32492	7960518	0.374718	7960757	0.339536	7973352	0.339122	7991581	0.265721	7998072	0.374066	8000791	0.381923	8001030	0.359171	8003322
63	FOXC2	7997733	7903851	0.361786	7904927	0.261069	7911529	0.333877	7918157	0.356768	7924172	0.379309	7927323	0.373498	7927560	0.375758	7932285	0.331356	7936835	0.309673	7936928	0.289732	7938738	0.274036	7950005	0.35984	7950628	0.393704	7951703	0.446717	7961532	0.313201	7966810	0.345109	7968212	0.299421	7975995	0.34379	7988286	0.372674	7993296	0.378287	8007427	0.378275	8017488	0.417866	8018502	0.363369	8020267
63	ZNF689	8000924	7898328	0.361004	7899244	0.296275	7900365	0.317119	7910589	0.330511	7927097	0.355492	7930413	0.282418	7930577	0.283121	7934178	0.375519	7939918	0.343557	7940182	0.330266	7941732	0.357722	7944401	0.322024	7945101	0.346677	7945579	0.345346	7948099	0.341009	7954794	0.350636	7955997	0.344758	7957508	0.31024	7958410	0.352251	7961243	0.328807	7973018	0.326911	7981566	0.278992	7987642	0.331867	8005407
63	STAT3	8015607	7897370	0.33815	7905028	0.330377	7905444	0.383721	7906128	0.425449	7909214	0.350281	7927215	0.335576	7934733	0.342706	7937735	0.309204	7940798	0.377169	7944463	0.304292	7953321	0.338469	7962904	0.30025	7970498	0.351057	7976648	0.289963	7976976	0.337501	7977003	0.368107	7979813	0.380681	7980005	0.356306	7986092	0.374727	7998825	0.355776	8001317	0.306095	8003484	0.275849	8007028	0.324949	8007084
63	ZNF266	8033754	7898048	0.343954	7901272	0.333667	7901714	0.336525	7910792	0.343616	7911269	0.346609	7921420	0.339037	7939871	0.339797	7946001	0.367595	7951789	0.339237	7952377	0.337666	7952388	0.344469	7953675	0.342507	7957835	0.352355	7961710	0.336749	7964852	0.352616	7975284	0.345142	7976512	0.347022	7981781	0.333667	7986605	0.335687	8004081	0.335172	8017927	0.339088	8022428	0.344413	8030871	0.311137	8042439
63	SLA2	8066038	7921806	0.341896	7930894	0.368902	7936673	0.377892	7941879	0.356143	7943288	0.392054	7943293	0.375795	7946201	0.373909	7948741	0.376089	7948836	0.370173	7949104	0.321926	7949172	0.382535	7949776	0.336279	7952436	0.320313	7953532	0.323652	7953564	0.326844	7956623	0.385214	7958352	0.284993	7967202	0.339685	7967358	0.270219	7967486	0.404142	7971350	0.383596	7975851	0.376826	7979033	0.360791	7980537
63	SIM2	8068496	7903667	0.389635	7905020	0.38327	7905517	0.357326	7905519	0.363259	7908672	0.371676	7913864	0.363264	7914974	0.327149	7922108	0.365685	7925361	0.318261	7925500	0.319853	7929882	0.362493	7930980	0.340439	7932308	0.31593	7934783	0.356562	7936882	0.381656	7937257	0.28714	7942717	0.296312	7944035	0.365972	7945232	0.358718	7945536	0.371936	7946742	0.293864	7948433	0.408784	7951859	0.368374	7955305
63	SREBF2	8073522	7898337	0.395284	7898833	0.41499	7905881	0.298169	7906061	0.379011	7907135	0.326141	7912412	0.348674	7912496	0.407572	7920594	0.383161	7925851	0.371948	7928369	0.391233	7932023	0.418639	7935251	0.404476	7948534	0.419126	7960575	0.386192	7966072	0.40405	7967109	0.358905	7967473	0.388046	7971388	0.40137	7982723	0.352951	7987584	0.458955	7999025	0.380986	8001477	0.377717	8005994	0.405422	8006984
63	TFAP2B	8120194	7905512	0.255245	7906435	0.356153	7916984	0.34494	7919305	0.390098	7924682	0.361149	7925846	0.262979	7927513	0.345626	7933501	0.367424	7936567	0.349989	7939158	0.375395	7940654	0.346937	7942941	0.356792	7950628	0.352284	7951165	0.328684	7952453	0.358502	7965436	0.35632	7968976	0.3561	7969390	0.35917	7969665	0.358911	7969736	0.355839	7971015	0.344293	7981217	0.330381	7981990	0.370167	7984743
63	CUL1	8137054	7906613	0.39275	7907690	0.371514	7909661	0.386607	7910950	0.402972	7918345	0.400576	7919197	0.38398	7920317	0.374545	7927519	0.386006	7932512	0.391007	7933582	0.394985	7939120	0.439095	7939477	0.368487	7939738	0.320764	7942626	0.389711	7947934	0.400237	7948267	0.351557	7953243	0.364388	7954021	0.371057	7954591	0.393852	7957167	0.392371	7957737	0.313848	7964250	0.411939	7968898	0.376511	7974166
63	TSC22D4	8141526	7900087	0.355407	7905116	0.346886	7905382	0.397966	7907032	0.336641	7915861	0.335243	7919659	0.356327	7920382	0.355063	7920877	0.391415	7925918	0.334722	7930074	0.321804	7941243	0.36281	7941274	0.375664	7941311	0.391864	7942342	0.357237	7944418	0.369225	7948574	0.343536	7949172	0.367399	7955729	0.366202	7962659	0.248192	7964021	0.388471	7984635	0.36613	7996174	0.300637	7996571	0.37386	7997321
63	BARX1	8162472	7896779	0.285064	7898521	0.274734	7898773	0.282573	7906284	0.324009	7910217	0.311924	7911435	0.292084	7914232	0.31223	7924832	0.296022	7931553	0.307674	7955624	0.316125	7973745	0.302985	7978676	0.313674	7983413	0.247648	7992463	0.269243	7996430	0.312056	8003635	0.261938	8005726	0.316828	8009585	0.250463	8016155	0.299064	8018220	0.31164	8019074	0.29367	8023984	0.331518	8024250	0.331607	8024605
62	TAF5	7930213	7901592	0.293472	7914750	0.295855	7919314	0.284388	7922804	0.285593	7924309	0.292469	7930299	0.314852	7933842	0.289283	7946107	0.293349	7951654	0.251482	7952309	0.30323	7957649	0.305805	7961604	0.292905	7978846	0.293	7982497	0.289099	7985741	0.294694	7991546	0.307845	8002381	0.300773	8006187	0.288432	8017235	0.28974	8061171	0.284316	8069582	0.315773	8069800	0.292427	8081001	0.290523	8083119
62	ARNTL	7938563	7900426	0.313657	7902822	0.397904	7908543	0.386634	7913319	0.372121	7924582	0.401009	7931226	0.403548	7935403	0.348052	7936925	0.362385	7945902	0.370976	7956819	0.412565	7959574	0.358925	7963289	0.369841	7963721	0.327512	7964937	0.381515	7966127	0.352323	7970287	0.348991	7974341	0.318863	7978492	0.407897	7978923	0.356073	7979400	0.331324	7982117	0.359713	7983173	0.427187	7988921	0.384011	8005689
62	MYF6	7957373	7898894	0.348078	7901052	0.315063	7904396	0.323638	7906185	0.31417	7907012	0.315939	7911281	0.319819	7916356	0.315951	7917503	0.304492	7925761	0.326075	7927889	0.344947	7936817	0.342673	7938293	0.331203	7939052	0.320478	7943842	0.314561	7948904	0.330616	7953130	0.317326	7955195	0.319108	7957793	0.3177	7959408	0.314035	7968242	0.348602	7970924	0.315218	7983350	0.317834	8020762	0.317318	8020898
62	NFYB	7965956	7899504	0.32487	7903294	0.331828	7908330	0.32714	7913814	0.325101	7916316	0.326924	7917331	0.324028	7918284	0.329379	7920146	0.320555	7925691	0.321211	7926385	0.335631	7934367	0.324618	7951008	0.324892	7954173	0.32225	7954752	0.326278	7960150	0.334291	7967304	0.341234	7967420	0.326898	7970681	0.320481	7971386	0.332576	7975645	0.322416	7978391	0.332034	7978866	0.321032	7980940	0.332454	7989253
62	NFE2L1	8008087	7897236	0.358127	7899504	0.393604	7903803	0.370345	7903827	0.363663	7912750	0.384075	7915504	0.38364	7917634	0.354144	7922637	0.37117	7924092	0.373492	7932186	0.375685	7935647	0.395045	7940051	0.410864	7941382	0.36221	7945579	0.36969	7948997	0.381152	7952557	0.38616	7953211	0.360795	7953395	0.37455	7953428	0.418252	7953483	0.33731	7963935	0.396641	7964466	0.382726	7985166	0.401369	7993185
62	ZNF284	8029368	7902382	0.393936	7915926	0.301693	7920047	0.350872	7921840	0.336073	7922408	0.354632	7922416	0.367457	7939954	0.338126	7944435	0.370161	7944978	0.378812	7946201	0.347418	7948898	0.362411	7951479	0.359125	7955063	0.348261	7960575	0.350087	7962623	0.35946	7973024	0.3609	7975851	0.369784	7978527	0.382236	8002051	0.386121	8004081	0.366285	8013120	0.344482	8015236	0.35639	8016159	0.366125	8016870
62	ZNF565	8036291	7898192	0.393631	7898833	0.415649	7901272	0.397714	7903369	0.375974	7908204	0.381709	7912585	0.391615	7914764	0.395923	7922130	0.381836	7924923	0.421248	7927071	0.388377	7929388	0.393355	7938812	0.257572	7940737	0.405562	7944365	0.306689	7947694	0.390571	7953135	0.395954	7955433	0.390433	7962427	0.396693	7964803	0.387114	7976336	0.396839	7987981	0.391227	7991598	0.38246	7995456	0.371924	8002303
62	CTNNB1	8079021	7903032	0.36615	7903507	0.363996	7907171	0.368073	7915516	0.379859	7916822	0.347286	7921571	0.363319	7924405	0.376286	7924526	0.377983	7932492	0.346484	7944285	0.373225	7971167	0.361647	7971461	0.349592	7974587	0.400102	7975747	0.370887	7982048	0.328342	7984641	0.376556	7985166	0.355906	7987325	0.356455	7988260	0.368119	7990528	0.363676	7995994	0.383058	7999496	0.368733	8027770	0.331654	8031700
62	ZNRD1	8117822	7905733	0.368617	7909624	0.363185	7912292	0.398562	7913582	0.408615	7915015	0.382328	7920217	0.381972	7920903	0.372213	7923027	0.311703	7928401	0.402954	7933733	0.372003	7936091	0.360375	7940688	0.403985	7944375	0.382012	7945740	0.334406	7948898	0.37024	7950753	0.339444	7951781	0.346961	7952069	0.397615	7962441	0.370547	7966321	0.426413	7967987	0.372653	7968670	0.403981	7971541	0.330617	7973371
62	CPXCR1	8168638	7916629	0.344066	7916843	0.382407	7916882	0.40549	7925550	0.349416	7932285	0.352508	7933904	0.376705	7937251	0.371501	7939924	0.37191	7945974	0.373695	7947165	0.369692	7952797	0.391521	7964907	0.383049	7965166	0.376179	7971369	0.3807	7973918	0.369876	7974080	0.353494	7978801	0.374426	7980535	0.350323	7986629	0.357179	7989069	0.358329	8015173	0.376379	8019593	0.376379	8022803	0.401866	8042993
61	INSM2	7973943	7896761	0.371255	7896929	0.377247	7898176	0.313181	7906496	0.344836	7911634	0.337006	7911683	0.351596	7920928	0.269446	7934156	0.312581	7942693	0.298133	7953150	0.402788	7970241	0.340117	7977234	0.348335	7990736	0.342312	7991106	0.328277	7991332	0.341058	7992758	0.339381	7993024	0.409067	7994123	0.263675	7994260	0.34854	7997569	0.366277	8005726	0.364239	8006779	0.287476	8009343	0.325879	8010287
61	ZNF581	8031522	7899870	0.342728	7901549	0.353826	7905395	0.350634	7906703	0.364459	7923700	0.340369	7936011	0.378374	7939590	0.37627	7940891	0.365269	7941039	0.321704	7941302	0.347309	7941927	0.353843	7944375	0.361587	7947784	0.353549	7949518	0.324581	7950420	0.354255	7951781	0.330667	7953395	0.355152	7955729	0.401899	7966321	0.370807	7977571	0.328806	7977868	0.320691	7978260	0.311346	7979927	0.366685	7994981
61	RBPJL	8062948	7896779	0.263455	7899932	0.280594	7911750	0.303846	7911767	0.299612	7914232	0.329563	7925687	0.275865	7931181	0.318849	7934156	0.296286	7935855	0.261578	7937112	0.316023	7939642	0.285476	7949033	0.314677	7950036	0.277473	7974793	0.264878	7977203	0.304311	7992845	0.317441	7997880	0.290065	7998494	0.318174	8001918	0.297975	8004372	0.288639	8007808	0.310952	8019074	0.27448	8019334	0.288538	8021818
61	VSX1	8065460	7898057	0.341384	7908330	0.418589	7908529	0.372164	7911355	0.342338	7914003	0.38555	7922108	0.383191	7926385	0.395227	7928330	0.403458	7929732	0.387688	7933619	0.388423	7936144	0.41593	7938907	0.38656	7942332	0.376673	7947481	0.411391	7958056	0.45402	7964687	0.343796	7975613	0.357042	7976846	0.362095	7991714	0.401874	7992302	0.398449	7993756	0.357281	7994615	0.375988	7999920	0.395282	8004957
61	SATB1	8085716	7898957	0.398497	7905754	0.372351	7916185	0.359177	7918457	0.37362	7920766	0.338296	7923824	0.355097	7925978	0.364735	7928491	0.358818	7928800	0.38729	7930614	0.37361	7936463	0.407266	7953200	0.367723	7960143	0.361227	7963851	0.424433	7964033	0.296507	7989128	0.361336	7989132	0.36054	7995631	0.324875	7996772	0.397867	8005097	0.358905	8008682	0.346747	8009301	0.381029	8010188	0.423686	8012212
61	LRRFIP2	8086150	7897119	0.329395	7901192	0.336753	7907104	0.361811	7911559	0.377524	7944795	0.367448	7951068	0.368148	7952227	0.329364	7956937	0.374467	7960411	0.360065	7965357	0.37686	7969428	0.370269	7970546	0.368179	7998351	0.356344	7999387	0.348171	8015163	0.340996	8015173	0.366506	8015252	0.34275	8019593	0.366506	8019599	0.340996	8019930	0.270252	8023252	0.284904	8029489	0.291179	8030187	0.365633	8031962
61	THAP6	8095760	7899346	0.309527	7901385	0.39281	7902721	0.367448	7917885	0.29778	7917976	0.399404	7918467	0.399503	7921367	0.401596	7922250	0.383004	7927803	0.374964	7936201	0.367415	7942650	0.374806	7948377	0.368944	7953689	0.299975	7954460	0.413417	7962358	0.390375	7970428	0.374319	7974882	0.402294	7987916	0.410341	7989806	0.373487	8002446	0.381185	8006170	0.347197	8006336	0.405491	8008995	0.368317	8027354
61	CNOT7	8149475	7903908	0.423813	7917088	0.471225	7917771	0.485001	7921987	0.468	7922870	0.40021	7923131	0.430101	7927786	0.409545	7936661	0.414452	7938331	0.446367	7938669	0.376669	7938687	0.466096	7948908	0.398342	7950544	0.424878	7951068	0.433569	7954591	0.456427	7958414	0.406073	7960411	0.421741	7960553	0.412902	7964250	0.439178	7965022	0.428868	7966046	0.358218	7968331	0.404105	7971197	0.40597	7974603
60	MTF1	7915091	7897803	0.352633	7897877	0.325038	7906576	0.371114	7907773	0.330466	7908097	0.395154	7918955	0.345029	7921179	0.332616	7922669	0.327972	7928119	0.362679	7931353	0.386201	7936596	0.382453	7940051	0.38136	7942832	0.380844	7944418	0.335451	7944722	0.316497	7944769	0.308575	7945962	0.286443	7946228	0.318856	7947681	0.36123	7953981	0.370548	7958749	0.338521	7970162	0.343944	7976263	0.26486	7987840
60	ILF2	7920317	7902367	0.379493	7906613	0.400568	7906662	0.487048	7922462	0.424874	7931268	0.413927	7939424	0.433769	7947934	0.387709	7952325	0.400273	7956152	0.391266	7957167	0.415352	7957633	0.449016	7960553	0.483628	7963590	0.279179	7965789	0.38595	7967072	0.418989	7971565	0.294834	7974303	0.383901	7975224	0.470443	7975760	0.425396	7979864	0.373336	7980309	0.399595	7981335	0.422315	7982757	0.351899	7985134
60	GTF2F2	7968915	7899346	0.302354	7899821	0.355056	7910520	0.371954	7916643	0.37125	7922727	0.3639	7946635	0.3692	7950883	0.3613	7954503	0.371304	7954613	0.360825	7959408	0.371792	7962358	0.379425	7967386	0.386035	7968931	0.399644	7969390	0.392248	7970546	0.402579	7970907	0.31607	7974483	0.364155	7983350	0.366785	7986340	0.320626	7988767	0.381339	7992877	0.372061	8017651	0.383851	8026007	0.372394	8027368
60	FOXA1	7978706	7896882	0.347463	7898256	0.28691	7903867	0.319251	7907882	0.371486	7909027	0.340745	7914667	0.370797	7915543	0.325717	7935892	0.297758	7936507	0.341928	7937200	0.357301	7940377	0.367592	7944035	0.365679	7945688	0.371834	7949227	0.356072	7968015	0.361992	7976481	0.336011	7980425	0.372676	7981266	0.36328	7991313	0.353317	7996819	0.361615	7997128	0.358354	7998485	0.271302	7999431	0.357328	8004948
60	ZNF772	8039645	7900911	0.334725	7901601	0.331604	7912112	0.348187	7920185	0.341284	7922326	0.346114	7922525	0.337826	7923528	0.322333	7923889	0.341622	7924760	0.317873	7925174	0.338145	7925718	0.330785	7939595	0.304958	7942465	0.300767	7947744	0.332501	7951224	0.340331	7951363	0.340547	7962146	0.340552	7966462	0.339063	7976160	0.344155	7979204	0.334813	7984771	0.286149	8000772	0.323508	8002051	0.324092	8004842
60	KLF11	8040211	7898227	0.351927	7899504	0.342394	7900624	0.354333	7901549	0.391397	7906703	0.337174	7911359	0.330001	7912646	0.343375	7912750	0.363421	7915504	0.358853	7919729	0.379287	7924686	0.351139	7930861	0.361645	7937275	0.349689	7937287	0.360892	7940479	0.345357	7941732	0.353455	7944375	0.343202	7949603	0.338951	7950420	0.361097	7953395	0.370897	7958410	0.350456	7963577	0.345907	7963935	0.369073	7966259
60	SMARCAL1	8048175	7898609	0.360094	7902754	0.36293	7914563	0.428455	7920725	0.377091	7920984	0.405215	7930996	0.382409	7936284	0.35228	7936777	0.38895	7939093	0.389626	7948476	0.346897	7948534	0.421888	7966072	0.39121	7967202	0.351352	7971159	0.374185	7975976	0.356731	7983843	0.349113	7984922	0.35735	7990566	0.374539	7992973	0.349596	7995843	0.356037	8006479	0.339491	8012856	0.387363	8021453	0.360214	8023063
60	NKX2-4	8065327	7898537	0.307641	7900878	0.273932	7901311	0.286264	7902267	0.271869	7912012	0.313395	7915333	0.277837	7920744	0.313303	7921773	0.281985	7926674	0.268978	7929315	0.320664	7930627	0.31346	7931859	0.303234	7935983	0.291697	7947928	0.312355	7950140	0.276433	7953278	0.301177	7974793	0.441016	7977033	0.342684	7984802	0.308177	7987099	0.291296	7997942	0.34953	7998015	0.304974	7998634	0.280248	7998668
60	TFB1M	8130438	7915995	0.327408	7916984	0.32694	7917103	0.354443	7917676	0.325516	7924119	0.335536	7925978	0.349995	7929078	0.331995	7930614	0.347318	7943580	0.331366	7951497	0.341479	7954419	0.350298	7954613	0.330263	7957540	0.323795	7957890	0.332119	7965264	0.345163	7966462	0.353439	7968761	0.346313	7969881	0.332767	7976101	0.349138	7990092	0.357683	8020844	0.299285	8021312	0.328135	8021418	0.328569	8023133
60	CHRAC1	8148467	7899173	0.384338	7901951	0.331541	7903803	0.341996	7904976	0.296712	7906703	0.347602	7907531	0.315736	7910001	0.327826	7912646	0.347523	7917472	0.301776	7918813	0.336354	7919193	0.374517	7919351	0.286525	7920492	0.31527	7940046	0.334783	7948612	0.322441	7949995	0.35713	7952557	0.403599	7955896	0.298799	7976648	0.335347	7982878	0.367546	7986433	0.35158	7993872	0.325902	7998825	0.321447	7999149
60	NCOA2	8151254	7902822	0.35712	7908097	0.341053	7909214	0.315041	7921179	0.295034	7925048	0.329642	7931353	0.372237	7940798	0.335792	7942544	0.435653	7945132	0.344359	7945902	0.405406	7956088	0.3279	7957759	0.363472	7965156	0.371097	7977003	0.327764	7979044	0.379662	7979824	0.328844	7997427	0.341285	7997453	0.323861	8012558	0.336687	8013222	0.337073	8013307	0.357554	8013812	0.367201	8014825	0.365128	8023889
59	ZNF672	7911289	7897236	0.347552	7899870	0.359467	7900490	0.346017	7914834	0.341197	7919659	0.368422	7928019	0.376724	7928705	0.361565	7930577	0.265025	7934459	0.380797	7944382	0.370948	7949904	0.307654	7949995	0.402035	7956401	0.358557	7993185	0.358995	7995843	0.35129	8001658	0.367964	8002421	0.354569	8005847	0.367053	8006706	0.344164	8008139	0.356039	8008784	0.343615	8009693	0.383731	8010747	0.372896	8013696
59	ZBTB25	7979611	7903334	0.336126	7906622	0.401883	7923917	0.364858	7926096	0.375104	7936463	0.337631	7945377	0.344942	7954279	0.362351	7956038	0.327162	7956658	0.380471	7960143	0.398512	7962455	0.346732	7972003	0.379059	7972487	0.363534	7972946	0.388747	7973221	0.362289	7976726	0.366943	7981943	0.348182	7982187	0.410021	7984203	0.359131	7999419	0.363546	7999614	0.358448	8005110	0.270031	8012212	0.407486	8014257
59	MEIS2	7987385	7909422	0.383636	7911233	0.413671	7918064	0.390993	7924465	0.380791	7925031	0.311665	7929466	0.358149	7936494	0.287027	7943051	0.323654	7945645	0.396584	7947496	0.384925	7947599	0.344386	7963235	0.379242	7968678	0.393648	7972713	0.304511	7975238	0.353215	7976350	0.372921	7980485	0.396037	7981488	0.392931	7991216	0.35442	8001464	0.320861	8019831	0.395454	8020162	0.408083	8036479	0.397282	8038747
59	ZNF624	8013035	7901867	0.36847	7906852	0.361584	7916443	0.352841	7920178	0.355201	7925823	0.373027	7938762	0.373393	7943580	0.355846	7945786	0.343072	7954185	0.322119	7954407	0.351613	7954752	0.377685	7961767	0.353803	7971184	0.351528	7971820	0.380079	7974447	0.376045	7974473	0.363373	7974483	0.378593	7979158	0.359863	7990830	0.339132	7993298	0.381348	8015039	0.371991	8015456	0.360844	8020814	0.376226	8023735
59	ZNF460	8031714	7899829	0.352094	7914791	0.382844	7924636	0.333441	7926096	0.405233	7928491	0.418415	7931951	0.293754	7950086	0.342479	7954279	0.364083	7966517	0.368594	7972828	0.387337	7972946	0.372231	7982957	0.394976	7984203	0.415032	7990092	0.376563	7993404	0.357558	7994187	0.403003	7994576	0.329746	7999614	0.395716	7999841	0.331666	8006850	0.373217	8008682	0.339618	8012212	0.368145	8020630	0.33972	8021312
59	HEY2	8121850	7898263	0.383188	7901175	0.317174	7902127	0.376137	7905505	0.382811	7907749	0.379747	7916785	0.373777	7916944	0.3751	7922229	0.384911	7936249	0.409887	7938008	0.383782	7938975	0.37862	7939873	0.38095	7947481	0.374882	7954551	0.336464	7957819	0.373484	7965589	0.362303	7970370	0.350636	7978692	0.388465	7979378	0.380336	7985522	0.399877	7996490	0.372723	8004957	0.375749	8015144	0.381293	8019614
59	CDCA7L	8138489	7903393	0.344983	7921652	0.339937	7921806	0.354812	7938076	0.328952	7940824	0.341129	7943288	0.345591	7944335	0.3633	7945875	0.387508	7950743	0.42317	7966760	0.354836	7969916	0.340834	7976160	0.350445	7977373	0.343213	7979033	0.352181	7984922	0.371408	7994362	0.34434	7994620	0.337514	7995655	0.343204	8000284	0.341978	8003583	0.33888	8004081	0.360222	8004133	0.340475	8005951	0.336583	8011415
59	ZNF800	8142730	7898750	0.40204	7902396	0.429662	7909455	0.455439	7910184	0.267985	7916443	0.411282	7921625	0.412122	7923778	0.374611	7924558	0.386525	7925531	0.451878	7931930	0.391557	7942674	0.369908	7948192	0.386607	7948332	0.429225	7952739	0.414596	7962112	0.407458	7963869	0.32395	7966448	0.364298	7983843	0.395368	7985587	0.387882	7989132	0.392649	7993478	0.357976	7996744	0.44127	7996772	0.354459	8008289
59	ZNF449	8170015	7901091	0.402847	7907024	0.364284	7907466	0.373311	7911301	0.395671	7915659	0.374794	7917482	0.377649	7925939	0.353128	7928671	0.414305	7935027	0.382803	7935647	0.388728	7936567	0.375528	7945579	0.371551	7947396	0.41767	7961654	0.376565	7970793	0.362796	7979328	0.379242	7980616	0.359865	7993298	0.399421	7993680	0.383621	8005064	0.365776	8008064	0.353865	8008995	0.352628	8014233	0.37474	8015821
58	ID3	7913655	7913787	0.314046	7914202	0.298907	7920047	0.400472	7925773	0.296554	7937892	0.348822	7941136	0.347812	7941927	0.387261	7944435	0.390821	7945349	0.370801	7949206	0.316802	7949776	0.378484	7953333	0.322511	7953564	0.344831	7960575	0.363625	7977397	0.25788	7978114	0.299711	7994620	0.382291	7998267	0.374494	8003583	0.387844	8005951	0.374568	8009561	0.386881	8013319	0.35804	8014871	0.369612	8019376
58	SSH3	7941843	7898663	0.382783	7900087	0.358713	7909877	0.345128	7912102	0.388907	7914270	0.294775	7914904	0.386129	7914917	0.329126	7920877	0.367777	7922648	0.322875	7923753	0.373842	7949124	0.326804	7962689	0.404529	7963760	0.349125	7969145	0.369541	7977803	0.429613	7980970	0.397164	7985934	0.365215	7986110	0.387257	7988208	0.291808	7993467	0.376917	7994981	0.378296	7995033	0.361971	7998367	0.290101	8000590
58	WT1	7947363	7897132	0.329643	7898616	0.33924	7899821	0.343449	7899932	0.314974	7905929	0.338523	7908672	0.344751	7913211	0.317836	7914326	0.268998	7914557	0.253482	7914974	0.348728	7915333	0.326328	7915598	0.299566	7916384	0.357305	7920027	0.355664	7929593	0.296403	7931348	0.267328	7936590	0.317992	7937247	0.34011	7944035	0.353631	7958425	0.332033	7971663	0.3137	7984408	0.350875	7991047	0.337183	7992125
58	SKOR1	7984436	7899627	0.351109	7899643	0.317798	7909862	0.375072	7911371	0.339574	7929932	0.340837	7935951	0.335933	7937247	0.341934	7946860	0.345964	7947801	0.343667	7949863	0.353631	7951859	0.336431	7952577	0.357357	7955908	0.372073	7980352	0.341671	7985662	0.339579	7993680	0.343062	7996448	0.271235	7996563	0.324674	8000229	0.326637	8015503	0.324815	8020267	0.319709	8024467	0.342892	8027665	0.335934	8029551
58	MESP1	7991332	7899841	0.254073	7906284	0.325944	7906496	0.327993	7911413	0.331599	7915078	0.325798	7921821	0.343251	7931519	0.321022	7937560	0.333043	7940851	0.344523	7941203	0.254418	7943749	0.324313	7948794	0.332514	7949679	0.329796	7949843	0.335679	7968265	0.340253	7973943	0.341058	7976322	0.302603	7977234	0.34193	7989887	0.313634	7991893	0.33521	7992460	0.308304	7992845	0.312535	8003149	0.329299	8003892
58	LHX1	8006681	7896929	0.393882	7898184	0.309385	7900540	0.343707	7924549	0.28377	7936928	0.315432	7943749	0.337202	7944147	0.331678	7945445	0.37915	7949568	0.319993	7953032	0.255521	7964388	0.319146	7972438	0.326859	7985310	0.264298	7990736	0.359663	7998634	0.294055	8004167	0.34424	8005435	0.29356	8009096	0.328872	8010071	0.275126	8010287	0.37026	8019316	0.331856	8021344	0.338175	8025053	0.432912	8029829
58	ZFR2	8032699	7896921	0.365843	7906602	0.291714	7923635	0.36051	7933073	0.328982	7934156	0.311077	7937560	0.392056	7937612	0.367636	7937813	0.328773	7938090	0.346489	7939665	0.27141	7942793	0.294306	7945857	0.374258	7949080	0.343142	7950425	0.354946	7959850	0.350136	7966542	0.315482	7978187	0.26797	7982688	0.317336	7984892	0.354739	7985620	0.328922	7991296	0.329703	7991898	0.342437	7994260	0.392	7997746
58	ZNF566	8036318	7900878	0.30656	7912585	0.335267	7915297	0.33472	7922414	0.332572	7934074	0.358178	7937950	0.319896	7938652	0.36611	7942592	0.30593	7946635	0.334013	7946742	0.304545	7947969	0.333849	7948912	0.370662	7951467	0.306144	7952227	0.355445	7952335	0.319886	7959696	0.371083	7960134	0.339409	7964316	0.340649	7967969	0.350597	7984408	0.344703	7991630	0.327934	7995421	0.361803	7997976	0.355955	8004842
58	SIX5	8037651	7896865	0.328994	7896921	0.345701	7897737	0.292813	7900931	0.352622	7906205	0.286648	7906244	0.321128	7907882	0.344961	7908907	0.351256	7911435	0.349702	7911683	0.315624	7915238	0.332924	7925950	0.305463	7933312	0.312118	7937667	0.330095	7940377	0.347204	7948920	0.316671	7949021	0.300151	7950524	0.327242	7952249	0.273394	7955663	0.313333	7970139	0.318682	7970194	0.320057	7972899	0.319367	7977203
58	ID2	8040103	7901309	0.278526	7903908	0.419332	7916910	0.43337	7917088	0.434138	7920317	0.383824	7921987	0.429201	7930870	0.390895	7931268	0.402388	7932512	0.3604	7936083	0.318868	7944656	0.393811	7950983	0.411285	7951008	0.427597	7956937	0.432634	7957478	0.396154	7957715	0.410925	7964248	0.39611	7968872	0.386267	7976080	0.38024	7976621	0.390843	7981335	0.40325	7983335	0.412299	7988605	0.394558	8007427
58	GRHL1	8040190	7900639	0.379679	7901969	0.376515	7920220	0.355816	7922550	0.359859	7929574	0.349468	7939056	0.35403	7943729	0.377438	7948324	0.377014	7948354	0.266465	7950248	0.301912	7951271	0.254769	7970347	0.352964	7971126	0.360912	7973030	0.374434	7977018	0.324095	7988132	0.376517	7990839	0.361777	8000329	0.364084	8002492	0.359939	8011339	0.390206	8023382	0.341997	8037389	0.364397	8040458	0.365649	8043861
58	PRR3	8117922	7896937	0.326642	7901219	0.375379	7905733	0.365518	7906671	0.417798	7921110	0.375834	7939595	0.357538	7944510	0.409886	7945283	0.365817	7948829	0.35715	7949836	0.375957	7952185	0.34824	7955777	0.382324	7960666	0.380445	7963935	0.360285	7977955	0.420606	7986394	0.355215	7991049	0.386456	7991126	0.362432	8008263	0.379059	8025028	0.328198	8026341	0.367062	8026751	0.343183	8030881	0.383657	8033479
58	NFYA	8119408	7901479	0.430108	7902822	0.378282	7903565	0.399319	7908543	0.373684	7909877	0.318028	7910229	0.376685	7911199	0.267144	7913824	0.361645	7916777	0.339162	7920877	0.362199	7942328	0.251821	7950578	0.35301	7950751	0.338606	7956819	0.39896	7957759	0.336272	7962689	0.337258	7962783	0.39036	7965681	0.381822	7966427	0.410622	7968132	0.404517	7971218	0.407528	7980744	0.378313	7983173	0.43089	7988400
58	ZKSCAN5	8134621	7906919	0.40026	7924233	0.409275	7937979	0.425352	7937996	0.398027	7938225	0.402942	7940737	0.405191	7948312	0.407793	7957205	0.399425	7973875	0.400385	7974900	0.418087	7984569	0.413021	8007112	0.420641	8007115	0.441629	8007123	0.414426	8007130	0.421774	8007134	0.424181	8015218	0.415421	8015221	0.42551	8015223	0.415892	8015230	0.42207	8019565	0.415892	8020762	0.408286	8046048	0.401088	8046116
58	EN2	8137537	7903632	0.373167	7912004	0.373006	7928354	0.303311	7939642	0.362789	7940530	0.27546	7945688	0.382867	7949015	0.374847	7955624	0.413005	7958726	0.339176	7976804	0.372493	7977234	0.388787	7985066	0.358317	7991815	0.368258	7994260	0.374075	7995007	0.377269	7996430	0.362956	8006562	0.343015	8009631	0.401238	8015357	0.379534	8016128	0.376875	8018522	0.386768	8022912	0.322919	8022952	0.340418	8023159
58	NFIL3	8162276	7900009	0.397137	7902771	0.326246	7905067	0.376313	7905571	0.330353	7908003	0.349761	7909390	0.26237	7910124	0.377561	7916077	0.36176	7919627	0.376313	7920238	0.305564	7920244	0.311349	7922773	0.360706	7922976	0.27608	7927215	0.315499	7949490	0.314378	7950838	0.302895	7959834	0.360806	7960900	0.30735	7961365	0.364286	7967993	0.258191	7980005	0.426072	7989037	0.375712	8005029	0.397516	8006123
58	RNF113A	8174731	7902158	0.313444	7904168	0.301214	7924309	0.295115	7938683	0.294744	7939924	0.312556	7946332	0.306524	7952398	0.303024	7952400	0.307384	7957140	0.294956	7957835	0.302148	7959807	0.316405	7964927	0.320171	7972157	0.325036	7976812	0.296311	7977450	0.294857	7979483	0.301754	7981750	0.302882	8001784	0.294457	8021245	0.304559	8021603	0.317303	8033742	0.311099	8044191	0.319064	8045697	0.305536	8057821
57	CHAMP1	7970376	7899455	0.385837	7905185	0.407807	7908097	0.362804	7909478	0.312172	7909866	0.320225	7915207	0.339567	7920341	0.321512	7930614	0.387974	7933760	0.443619	7939158	0.420698	7947540	0.369701	7948814	0.337667	7949383	0.331436	7952185	0.33176	7957665	0.406232	7961489	0.374225	7971134	0.434382	7974455	0.397963	7979849	0.295826	7980296	0.362864	7981387	0.361102	7987840	0.380811	7990487	0.381927	8000375
57	ZNF385C	8015503	7898057	0.356002	7900957	0.373942	7901309	0.290705	7920552	0.29842	7923635	0.347072	7930663	0.388656	7934979	0.368775	7937749	0.360099	7941761	0.325253	7946860	0.380875	7949863	0.369165	7950005	0.345567	7955195	0.35744	7961300	0.375218	7972665	0.358821	7984436	0.324815	7987381	0.363163	7989501	0.35377	8000034	0.379884	8008172	0.273366	8011823	0.379048	8020384	0.354483	8022625	0.379211	8024013
57	ARHGAP35	8029856	7898211	0.360803	7904340	0.36411	7905185	0.382228	7905700	0.369439	7908732	0.379715	7912086	0.399354	7914296	0.388442	7924733	0.357503	7925364	0.395315	7930226	0.397746	7930614	0.382689	7939767	0.31186	7952145	0.345896	7952830	0.341086	7953200	0.341676	7958644	0.305284	7964089	0.365803	7966938	0.360532	7982738	0.273872	7986049	0.403932	7989128	0.358572	7989132	0.402436	7993281	0.35492	8000375
57	ZNF792	8036045	7901299	0.384867	7904086	0.385372	7905339	0.401018	7912112	0.387474	7913712	0.390796	7916443	0.385753	7916928	0.42759	7917604	0.388928	7920725	0.343965	7925531	0.401409	7934653	0.390124	7938448	0.394868	7950796	0.386862	7952549	0.346062	7958346	0.415051	7963092	0.392126	7968242	0.403998	7980246	0.385541	7983206	0.396809	7986769	0.395507	7991070	0.262241	7997257	0.385501	7997909	0.366824	8011275
57	LRRFIP1	8049532	7903694	0.356128	7905154	0.312245	7907549	0.369758	7908312	0.263451	7909610	0.336871	7913415	0.335663	7918157	0.388222	7921552	0.394192	7925720	0.312619	7926150	0.322863	7930980	0.3157	7932826	0.353353	7935679	0.324611	7960397	0.350225	7965589	0.360543	7977075	0.33674	7977906	0.335775	7986822	0.354135	7986838	0.320816	7987068	0.340253	8020973	0.359404	8026405	0.33627	8026587	0.334361	8036176
57	ZEB2	8055624	7921677	0.350773	7923131	0.357911	7935058	0.270869	7940118	0.341873	7955908	0.353916	7956878	0.281003	7965541	0.357631	7968872	0.36427	7969271	0.35056	7971197	0.355744	7976080	0.337491	7982620	0.372532	7983157	0.369194	7987381	0.32338	7996403	0.366473	8014233	0.351651	8023382	0.385077	8030844	0.250799	8037695	0.347258	8038299	0.351476	8041031	0.278394	8041902	0.362325	8045398	0.371924	8046604
57	RNF114	8063369	7899448	0.345403	7899675	0.322848	7905664	0.327629	7906703	0.388612	7913694	0.366763	7914112	0.307674	7914887	0.356413	7928589	0.371207	7929247	0.360851	7929282	0.36512	7930861	0.372569	7941382	0.378815	7950669	0.354516	7955729	0.383011	7961275	0.340753	7964400	0.32455	7966259	0.384023	7966321	0.376443	7966829	0.351198	7967091	0.3755	7978166	0.392545	7982845	0.364435	7994683	0.356469	7994981
57	BHLHE22	8146645	7914974	0.331684	7915078	0.345831	7924874	0.327991	7926150	0.338686	7929322	0.35817	7930524	0.361749	7943943	0.375766	7945162	0.281175	7950195	0.380908	7953303	0.348932	7956878	0.287717	7978093	0.396936	7980454	0.369078	7981142	0.334547	7986446	0.389298	7987701	0.389456	7988644	0.352743	7990138	0.3393	7990757	0.342465	7992758	0.370252	7995525	0.372835	7996219	0.384761	7998265	0.411312	7998643
57	MYBL1	8151101	7906475	0.395056	7916443	0.40635	7917649	0.386972	7922268	0.284703	7923812	0.38417	7925531	0.413864	7928395	0.39741	7931930	0.393427	7932530	0.390255	7939383	0.276244	7950796	0.42018	7950810	0.403604	7951351	0.386579	7951752	0.406061	7953949	0.415937	7961198	0.313906	7974363	0.44411	7978360	0.366785	7996064	0.253603	7996744	0.3836	8008029	0.397046	8008706	0.337263	8011200	0.327349	8014248
56	HES3	7897280	7896779	0.251527	7896985	0.268479	7898377	0.267164	7902267	0.306955	7911750	0.260546	7914232	0.286247	7926674	0.259448	7931181	0.290323	7936552	0.26155	7937433	0.309666	7941662	0.267417	7949033	0.264948	7966631	0.269139	7974793	0.294382	7976182	0.274559	7984802	0.330318	7987099	0.281506	8005726	0.284003	8010562	0.249892	8010673	0.297154	8010783	0.259318	8016320	0.268499	8021826	0.254203	8021900
56	MLLT11	7905329	7907611	0.370706	7917728	0.413367	7918794	0.336175	7922040	0.338304	7922406	0.340157	7923406	0.347904	7926506	0.343195	7929466	0.339209	7937892	0.372245	7937996	0.340143	7943288	0.337453	7943715	0.305072	7946031	0.339711	7948836	0.346993	7950560	0.344493	7956242	0.346245	7961059	0.344628	7969881	0.372961	7972548	0.372907	7975595	0.344472	7998211	0.339046	8004081	0.352227	8012197	0.351867	8013319
56	ZCCHC11	7916185	7898070	0.428324	7909545	0.397708	7914791	0.395582	7917604	0.376956	7925364	0.417145	7925792	0.373278	7927071	0.379144	7928491	0.404522	7928800	0.410947	7933129	0.386876	7943620	0.409277	7954419	0.394432	7967210	0.296882	7978449	0.404628	7988970	0.317922	7989128	0.380854	8008682	0.321863	8010188	0.388401	8010560	0.308796	8012212	0.400143	8014551	0.411968	8027439	0.406792	8030831	0.374864	8031669
56	SLC26A10	7956573	7908812	0.37927	7914667	0.373393	7916412	0.389611	7922686	0.354285	7927120	0.346683	7927383	0.346866	7932733	0.323212	7939581	0.379695	7944035	0.357919	7946428	0.357073	7949843	0.339554	7962703	0.363801	7966026	0.249622	7973709	0.355793	7985431	0.368713	7985636	0.351146	7987511	0.352954	7990545	0.301697	7990902	0.373659	7990952	0.373019	7991088	0.376531	7995007	0.347078	7998601	0.320682	8000757
56	FOXN4	7966189	7896761	0.335115	7901311	0.283034	7905817	0.304132	7934755	0.279973	7936552	0.271661	7953150	0.329913	7953592	0.314504	7968265	0.300838	7978187	0.285443	7991459	0.250147	7991898	0.323784	7995674	0.288538	8003149	0.3323	8005726	0.39763	8009343	0.312819	8012282	0.269778	8019437	0.272365	8021963	0.318552	8025041	0.360504	8025053	0.355494	8025321	0.342712	8030220	0.362009	8030582	0.40883	8033385
56	KLF12	7972003	7901804	0.31261	7905754	0.394146	7907911	0.257179	7909545	0.420827	7926105	0.297357	7928800	0.402632	7931930	0.432662	7950810	0.429161	7961173	0.287643	7961182	0.33855	7972487	0.415964	7974835	0.431674	7979611	0.379059	7980891	0.447061	7987405	0.460406	7989365	0.479882	7998983	0.361538	7999614	0.402409	7999634	0.377332	8014551	0.388614	8033635	0.259213	8040340	0.357522	8042737	0.369231	8047097
56	HIF1A	7974851	7903717	0.3171	7909214	0.364785	7910706	0.317119	7918847	0.332741	7922707	0.313163	7923453	0.331721	7927936	0.329105	7933279	0.309529	7933394	0.309529	7936596	0.423561	7944285	0.323983	7945132	0.331518	7947540	0.338621	7950885	0.313606	7954511	0.272806	7955787	0.30714	7957806	0.316473	7958600	0.337334	7959023	0.32635	7965200	0.311227	7966829	0.310318	7977003	0.365299	7980547	0.323248	7982620
56	PML	7984779	7904050	0.352907	7904469	0.326624	7907893	0.362615	7917561	0.3412	7918323	0.297694	7922482	0.325543	7933665	0.313595	7934779	0.31733	7938035	0.363787	7946089	0.382086	7946228	0.339684	7948229	0.32784	7948274	0.329813	7958913	0.372937	7964119	0.363525	7973545	0.336739	7976842	0.301067	7978123	0.32254	7990165	0.335185	8006415	0.310401	8015835	0.368742	8018731	0.435283	8018975	0.279734	8022640
56	ZNF600	8038989	7901299	0.356504	7909455	0.351193	7909681	0.340756	7914141	0.337475	7918223	0.338192	7926609	0.339223	7932885	0.370162	7938422	0.346087	7940000	0.341492	7942839	0.343545	7946635	0.345247	7947434	0.352653	7950796	0.336062	7952103	0.359732	7952739	0.360648	7961075	0.372394	7968242	0.336992	7975154	0.33394	7976200	0.369185	7980833	0.334691	7991598	0.365038	7992877	0.33981	7999326	0.33802	8006030
56	NCOA1	8040552	7904137	0.318923	7908097	0.332018	7920531	0.331371	7922174	0.287307	7922432	0.366428	7923453	0.383365	7925257	0.355644	7926786	0.281666	7933877	0.37721	7936596	0.338412	7945902	0.365352	7955787	0.350418	7965156	0.335125	7966706	0.348963	7974851	0.305568	7975416	0.320625	7977003	0.309923	7978595	0.305291	7985364	0.28315	7986010	0.371578	7987048	0.342148	7987192	0.289486	7987892	0.333666	8000482
56	PPP1R10	8124756	7897527	0.3654	7905382	0.368623	7909214	0.333987	7915091	0.389171	7920341	0.344528	7920382	0.359574	7927552	0.276561	7928119	0.364774	7928558	0.334638	7931353	0.363421	7933252	0.262522	7933574	0.253191	7940798	0.357287	7941243	0.343056	7941769	0.343867	7945086	0.353957	7945132	0.336844	7948574	0.350263	7950669	0.332101	7955787	0.414391	7960666	0.332207	7965573	0.339753	7980547	0.318575	7982878
56	SMARCD3	8143919	7910014	0.310227	7913918	0.357398	7923394	0.351406	7929624	0.368773	7937438	0.365975	7938880	0.310464	7942832	0.347996	7946221	0.306022	7947681	0.320869	7947815	0.312336	7950669	0.357045	7953321	0.341327	7956097	0.344343	7958152	0.361522	7961440	0.323568	7965480	0.357583	7966829	0.344982	7973564	0.333719	7982878	0.350731	8002370	0.322037	8002778	0.322675	8006214	0.34308	8008113	0.335356	8008646
56	TFE3	8172520	7897482	0.380928	7899192	0.474108	7909236	0.39928	7912102	0.422777	7914904	0.398738	7920382	0.345689	7920877	0.434405	7923753	0.403889	7925048	0.361487	7934477	0.329736	7940798	0.41237	7941797	0.381989	7941843	0.386444	7963721	0.353823	7964579	0.348598	7977803	0.414984	7980970	0.397697	7981494	0.364615	7995033	0.422211	8003348	0.376522	8006820	0.368995	8009183	0.423118	8010638	0.362248	8011018
56	PPP1R10	8178358	7897527	0.3654	7905382	0.368623	7909214	0.333987	7915091	0.389171	7920341	0.344528	7920382	0.359574	7927552	0.276561	7928119	0.364774	7928558	0.334638	7931353	0.363421	7933252	0.262522	7933574	0.253191	7940798	0.357287	7941243	0.343056	7941769	0.343867	7945086	0.353957	7945132	0.336844	7948574	0.350263	7950669	0.332101	7955787	0.414391	7960666	0.332207	7965573	0.339753	7980547	0.318575	7982878
56	PPP1R10	8179664	7897527	0.3654	7905382	0.368623	7909214	0.333987	7915091	0.389171	7920341	0.344528	7920382	0.359574	7927552	0.276561	7928119	0.364774	7928558	0.334638	7931353	0.363421	7933252	0.262522	7933574	0.253191	7940798	0.357287	7941243	0.343056	7941769	0.343867	7945086	0.353957	7945132	0.336844	7948574	0.350263	7950669	0.332101	7955787	0.414391	7960666	0.332207	7965573	0.339753	7980547	0.318575	7982878
55	MYSM1	7916592	7908525	0.375943	7915882	0.459699	7916969	0.400456	7916984	0.41046	7918725	0.42598	7922823	0.387089	7922912	0.438439	7925846	0.278484	7927233	0.375951	7927513	0.41804	7927560	0.371433	7929478	0.296786	7934997	0.382043	7936567	0.40516	7946610	0.410476	7946815	0.39527	7950544	0.428765	7957106	0.365123	7957806	0.370799	7962499	0.413901	7964937	0.413931	7968516	0.430854	7969060	0.432277	7974653
55	GTF2B	7917472	7903586	0.375551	7907090	0.307636	7910550	0.373531	7910589	0.306564	7913814	0.370177	7920492	0.313689	7920903	0.362703	7921793	0.317329	7928752	0.383845	7929247	0.377134	7929624	0.341977	7931754	0.389012	7935707	0.354513	7940046	0.364655	7947015	0.38473	7958152	0.339926	7966135	0.383318	7967976	0.368066	7974380	0.305335	7976189	0.367339	7976571	0.351406	7981481	0.384699	7985488	0.365683	8017843
55	PDCD11	7930226	7898750	0.398604	7898939	0.412395	7904340	0.411994	7908732	0.415088	7910416	0.292148	7912086	0.40353	7912898	0.317867	7924733	0.375505	7925364	0.437619	7929990	0.397711	7930614	0.427139	7943690	0.31964	7963092	0.364449	7964089	0.368395	7966938	0.341761	7967736	0.376848	7976876	0.324009	7997099	0.405996	8000284	0.370118	8006479	0.367985	8007904	0.408181	8011245	0.351154	8016725	0.367948	8021418
55	E2F7	7965094	7899882	0.330745	7903519	0.362486	7910466	0.333788	7910997	0.30551	7922018	0.368866	7924096	0.356346	7925457	0.375989	7933501	0.33984	7934570	0.340519	7942839	0.348149	7943075	0.340033	7943282	0.318446	7971731	0.343368	7973093	0.370791	7973433	0.352108	7979357	0.314003	7982054	0.25658	8019170	0.33183	8020955	0.355268	8021496	0.329107	8022310	0.356412	8031586	0.357312	8031712	0.348292	8046536
55	MESP2	7985920	7908758	0.27316	7913211	0.368392	7913450	0.347967	7935296	0.343108	7950726	0.319515	7958577	0.350642	7963575	0.296221	7965486	0.315253	7973149	0.33853	7974125	0.338084	7976669	0.353361	7989887	0.344755	7992956	0.350216	7994052	0.319375	7998351	0.333708	8000567	0.287109	8004842	0.349322	8007363	0.319728	8008372	0.325745	8011220	0.331515	8014349	0.340224	8017488	0.359594	8021169	0.335716	8028058
55	DHX34	8029918	7907092	0.287618	7912102	0.370178	7914950	0.359979	7919625	0.298317	7928411	0.417298	7934477	0.337225	7945014	0.278171	7947624	0.329506	7949124	0.300729	7950671	0.419554	7956470	0.356411	7959957	0.400172	7967002	0.431232	7984952	0.3808	7990033	0.379833	7992998	0.336234	7994308	0.356833	7996976	0.379753	8000702	0.385111	8000791	0.414768	8003601	0.385111	8004671	0.386747	8007023	0.331766	8007084
55	KHSRP	8033162	7897441	0.312447	7898833	0.341461	7898939	0.326996	7899043	0.33572	7912086	0.317659	7915207	0.340622	7925161	0.328195	7930614	0.343324	7943031	0.35568	7948109	0.337028	7948814	0.30676	7950965	0.35568	7955331	0.341126	7962384	0.339833	7963935	0.344971	7970376	0.324173	7976000	0.319411	7981387	0.33895	7990487	0.341064	7994386	0.345083	7996675	0.343748	7996685	0.310859	7997166	0.334096	8009693
55	MLXIPL	8140085	7896859	0.301886	7909027	0.297202	7909064	0.312458	7910265	0.322299	7915385	0.290276	7925170	0.264943	7931500	0.342818	7934755	0.278952	7937363	0.295419	7937813	0.39623	7942793	0.305192	7943795	0.3075	7950425	0.316182	7952086	0.249621	7955551	0.311445	7956430	0.297762	7977299	0.345329	7977888	0.302806	7982688	0.323552	7984914	0.294073	7991800	0.309665	7991898	0.317256	7997158	0.291282	8007895
55	MYC	8148317	7897685	0.340835	7898957	0.411534	7899753	0.335328	7906622	0.369952	7920114	0.283537	7932227	0.34936	7942453	0.347167	7943413	0.341719	7949400	0.323004	7950743	0.360413	7959039	0.300075	7959070	0.33869	7960143	0.391014	7963851	0.399731	7972557	0.3269	7973221	0.356612	7973298	0.36003	7975203	0.299764	7986049	0.365465	7993973	0.36017	7999419	0.37482	8000236	0.317565	8008627	0.346716	8008664
54	SPI1	7947861	7897877	0.374638	7899394	0.346543	7906128	0.391327	7921713	0.358214	7923596	0.247881	7934185	0.385594	7941311	0.344744	7945110	0.362264	7950671	0.391789	7955810	0.317733	7963760	0.41595	7969986	0.271002	7996290	0.341758	8000811	0.308101	8001030	0.356932	8007084	0.364249	8007594	0.352023	8011093	0.355014	8018305	0.323604	8018482	0.308525	8018966	0.340337	8025255	0.352649	8027701	0.364245	8029465
54	NEUROD2	8014865	7899265	0.350296	7900488	0.309512	7905020	0.367213	7906742	0.345688	7911683	0.323325	7913450	0.378499	7913609	0.349077	7920744	0.314163	7927277	0.376478	7933312	0.334997	7937247	0.337389	7944955	0.341355	7947801	0.356658	7948912	0.374672	7951859	0.372658	7966448	0.32586	7970727	0.354811	7980352	0.347434	7985571	0.36114	7988064	0.347442	7988380	0.342193	7996022	0.338611	7996331	0.375456	7999431
54	GPATCH8	8016077	7905185	0.410358	7908978	0.331631	7912086	0.429308	7915408	0.335291	7918891	0.284379	7920810	0.39985	7929609	0.352811	7930614	0.399437	7943760	0.359935	7977693	0.386374	7980998	0.431707	7981217	0.410636	7982957	0.397344	7994161	0.378545	8000425	0.319165	8001693	0.379602	8001841	0.340787	8003263	0.358269	8005903	0.367891	8006542	0.397887	8009164	0.332798	8009382	0.382591	8027439	0.360349	8029856
54	ZNF320	8039006	7898833	0.365871	7915827	0.35531	7935146	0.390326	7936507	0.37643	7939056	0.386031	7939265	0.354854	7949948	0.361913	7951633	0.386533	7954006	0.377581	7961022	0.353554	7961320	0.370076	7972912	0.347714	7978838	0.385679	7988838	0.426614	8000263	0.379188	8005549	0.293215	8008530	0.373091	8027650	0.389489	8033479	0.360856	8033789	0.355447	8035078	0.250517	8037389	0.362529	8039025	0.292592	8054364
54	GBX2	8059864	7900352	0.345926	7901696	0.347621	7913450	0.350631	7915257	0.345926	7927383	0.327092	7929664	0.32018	7935553	0.342733	7940377	0.318564	7940662	0.305275	7949227	0.322352	7952290	0.30119	7954777	0.283937	7954789	0.298773	7977216	0.327842	7977234	0.343251	7990987	0.297262	7991860	0.320117	7991939	0.328856	7992032	0.315513	7992956	0.336525	7998136	0.331118	7998427	0.318339	8004580	0.326512	8019669
54	TERF1	8102789	7906662	0.378595	7923131	0.370911	7923141	0.359373	7930870	0.393925	7950983	0.402326	7957633	0.360453	7957715	0.371758	7968242	0.374211	7969096	0.302608	7969271	0.391011	7969374	0.385199	7969835	0.37239	7971197	0.385734	7972177	0.364829	7972674	0.331697	8005313	0.358696	8021716	0.389643	8024429	0.329797	8042720	0.361226	8046283	0.342531	8048234	0.250243	8078262	0.401872	8078270	0.377799	8081135
54	ZNF775	8137228	7896929	0.344632	7897006	0.342181	7899075	0.334473	7900076	0.307939	7909064	0.31999	7913896	0.346473	7923850	0.322229	7924874	0.381482	7929315	0.316889	7931439	0.328338	7931519	0.300799	7935834	0.346875	7942123	0.309625	7942693	0.288894	7947928	0.341458	7948643	0.312048	7949227	0.324424	7949679	0.336157	7956539	0.247043	7972808	0.271435	7987701	0.326013	7997839	0.282116	7998015	0.336636	8003007
54	TCEAL8	8174228	7898894	0.376229	7900446	0.347564	7901867	0.377096	7901931	0.319001	7904486	0.371259	7904506	0.370903	7904562	0.358023	7906863	0.356228	7913380	0.356897	7917331	0.373328	7922243	0.357079	7923027	0.314913	7943314	0.3291	7952914	0.381263	7954492	0.36876	7957052	0.371617	7957467	0.374271	7961075	0.356478	7968670	0.363264	7971386	0.37549	7971541	0.346192	7974146	0.366416	7979743	0.364804	7996934
54	ZC3H11A	8180263	7901479	0.389931	7909898	0.408217	7921752	0.427744	7922707	0.391717	7923453	0.430823	7935403	0.414573	7941769	0.352491	7942839	0.413631	7949931	0.407981	7955787	0.370078	7962831	0.403612	7975521	0.407379	7977693	0.388032	7978923	0.362825	7979044	0.414691	7980547	0.382343	7980833	0.411873	7984641	0.407819	7986603	0.264728	7995994	0.399004	8004175	0.367307	8041236	0.399998	8043283	0.439296	8051443
53	OVOL1	7941401	7896865	0.385604	7898521	0.301347	7905563	0.308586	7911413	0.364696	7914326	0.268336	7914667	0.346739	7923635	0.350366	7928147	0.338939	7931184	0.303678	7945536	0.348918	7950447	0.277384	7952227	0.371973	7955305	0.352583	7964484	0.347792	7970150	0.348707	7981278	0.354615	7984892	0.426065	7991893	0.380758	7994260	0.352621	7996498	0.306947	7996651	0.359283	7997556	0.351495	8016433	0.34856	8018522
53	ZNF84	7960143	7903334	0.339348	7906852	0.383485	7917103	0.384278	7923824	0.342033	7925978	0.390881	7926096	0.35095	7928800	0.357849	7929012	0.384294	7929858	0.377908	7930614	0.375527	7932227	0.32705	7933092	0.349883	7946105	0.34276	7950294	0.302902	7951497	0.376836	7957008	0.356387	7965264	0.354101	7969677	0.35347	7971184	0.372141	7971246	0.354251	7973221	0.356841	7979611	0.398512	7988426	0.280863	7993889
53	VDR	7962689	7897078	0.325027	7897877	0.36405	7902592	0.302524	7909510	0.305677	7910229	0.36006	7913824	0.30839	7918504	0.317478	7929026	0.347598	7936028	0.346447	7941843	0.404529	7949808	0.325632	7950409	0.363394	7950578	0.372174	7954717	0.273933	7966749	0.310077	7969145	0.392054	7975787	0.345666	7986110	0.402877	7989661	0.330333	7990253	0.376316	7994582	0.343578	7994981	0.377844	7995033	0.345179	7997520
53	ZIC5	7972567	7897416	0.285176	7899932	0.304469	7906742	0.309557	7911413	0.296252	7916654	0.290046	7919299	0.313864	7919380	0.313864	7930872	0.295539	7935834	0.299318	7937498	0.309824	7937560	0.307412	7945712	0.309229	7946354	0.292308	7949227	0.324309	7952205	0.289511	7953303	0.318974	7967039	0.286525	7972923	0.313078	7979241	0.261675	7980352	0.290484	7991927	0.297259	7996448	0.280404	8005328	0.305531	8011924
53	GATAD2A	8027169	7897527	0.347454	7909214	0.316713	7909236	0.337395	7909529	0.293222	7913169	0.322598	7915718	0.30153	7920341	0.306588	7939879	0.310831	7940798	0.333141	7941311	0.311657	7949264	0.307032	7949808	0.326468	7958749	0.317787	7959314	0.293655	7975863	0.28813	7977803	0.317144	7985934	0.319394	7994874	0.31419	7997321	0.341203	7997427	0.314053	7998233	0.345755	8008052	0.337138	8011516	0.284527	8012376
53	ZNF569	8036395	7901931	0.301646	7910520	0.312727	7913712	0.308135	7914996	0.325157	7918847	0.321257	7924701	0.314314	7927173	0.255619	7930703	0.309729	7944011	0.306642	7944803	0.26936	7958346	0.309518	7959623	0.320003	7971541	0.295099	7976101	0.32091	7983606	0.322846	7986769	0.319825	7989347	0.306426	7992887	0.308844	8001876	0.316073	8006392	0.312919	8022342	0.314064	8022380	0.337945	8028194	0.309362	8028200
53	FOSL2	8041048	7897482	0.366825	7899253	0.409127	7905789	0.409844	7911600	0.337341	7924107	0.329611	7936242	0.391083	7936856	0.362871	7937150	0.336837	7949277	0.34374	7950671	0.374848	7965606	0.358035	7974533	0.303062	7985605	0.339892	7986214	0.372387	7991335	0.325849	7992811	0.275789	7993035	0.375573	7995096	0.325087	7998940	0.365675	7999044	0.296569	8000482	0.309365	8007414	0.322748	8007757	0.347744	8009183
53	MYT1L	8050031	7897991	0.402584	7899884	0.266869	7909250	0.39637	7912591	0.402584	7912606	0.402584	7924342	0.409096	7935288	0.41686	7936144	0.417633	7936360	0.420838	7937882	0.380193	7942809	0.35825	7948951	0.379046	7953590	0.420523	7958056	0.438912	7970158	0.313381	7973298	0.373002	7975390	0.399918	7984245	0.356186	7992302	0.409606	7995362	0.322027	8006569	0.378782	8015706	0.397707	8019170	0.375009	8022310
53	EP300	8073345	7897068	0.323498	7899220	0.406376	7904137	0.356953	7907058	0.351242	7912166	0.286165	7920000	0.352552	7920341	0.354474	7920531	0.380215	7922432	0.37708	7941537	0.313486	7941769	0.339225	7942544	0.394389	7951873	0.323707	7952953	0.390328	7953699	0.319309	7955376	0.25856	7962951	0.365865	7964203	0.422669	7966706	0.3278	7970162	0.321725	7975416	0.31767	7985605	0.314701	7999044	0.414306	7999642
53	MSX1	8093852	7911383	0.338083	7912724	0.36758	7914003	0.383132	7924874	0.320426	7928823	0.373428	7938652	0.378916	7941074	0.366655	7941122	0.345261	7949444	0.401572	7950425	0.373557	7952200	0.281817	7955107	0.360115	7966122	0.304953	7966746	0.320706	7970727	0.383977	7976556	0.363375	7976755	0.356163	7977331	0.266877	7982810	0.301491	7998910	0.312855	8001576	0.256544	8014269	0.41033	8015376	0.359011	8019331
53	DMTF1	8133914	7904254	0.39327	7917156	0.40947	7918657	0.402919	7923131	0.41257	7938313	0.435982	7938762	0.43664	7952739	0.445556	7957478	0.433589	7959657	0.407094	7968333	0.45506	7969390	0.421029	7969881	0.427453	7975203	0.321045	7978997	0.414012	7982620	0.470022	7983335	0.4192	7995583	0.465652	8020149	0.439833	8027241	0.464716	8027674	0.432541	8028186	0.446554	8035842	0.436829	8039484	0.336155	8044849
53	TONSL	8153790	7909064	0.333651	7910265	0.365703	7912473	0.323103	7915351	0.355691	7928354	0.343894	7929744	0.292436	7934755	0.300844	7937713	0.387156	7938269	0.35055	7941122	0.373752	7943943	0.340836	7949015	0.356742	7970033	0.404833	7976488	0.337743	7977105	0.339044	7991815	0.362443	7991927	0.321591	7991939	0.341293	8005833	0.305402	8006466	0.292843	8025004	0.328968	8029854	0.373392	8031999	0.323443	8032789
52	ZEB1	7926916	7898353	0.307827	7901385	0.39609	7916969	0.418625	7918467	0.396773	7922823	0.402605	7922912	0.437309	7923772	0.339325	7926851	0.420123	7927062	0.417477	7936419	0.467185	7943231	0.410738	7947040	0.387897	7951093	0.390417	7951521	0.337571	7965423	0.323727	7968516	0.427269	7972062	0.381321	8016739	0.358886	8017711	0.39301	8025978	0.354015	8041122	0.407818	8042119	0.424817	8042487	0.373314	8043283
52	SMAD7	8023220	7902235	0.357594	7903827	0.349866	7914235	0.346405	7916822	0.369429	7924445	0.363108	7929487	0.364588	7931561	0.336926	7933263	0.364267	7933379	0.368251	7934653	0.339988	7945275	0.354842	7948133	0.360476	7956166	0.334206	7966202	0.355986	7967794	0.288198	7998211	0.370108	8000425	0.324093	8012226	0.368598	8015969	0.317115	8033465	0.328846	8035905	0.373239	8036045	0.337837	8036420	0.338577	8038989
52	CEBPB	8063386	7898602	0.301562	7899394	0.414485	7905079	0.308087	7906576	0.341547	7919619	0.308087	7931353	0.347686	7936064	0.323695	7941985	0.404903	7946478	0.340582	7954717	0.28671	7969145	0.384844	7977046	0.357309	7983111	0.289054	7986110	0.386869	7997662	0.365913	8001030	0.361238	8009653	0.282279	8016215	0.368369	8025183	0.37121	8025255	0.354439	8033605	0.34618	8036503	0.376596	8038824	0.356731	8039120
52	ZNF334	8066745	7907986	0.384138	7914334	0.352667	7918703	0.374721	7922130	0.399364	7922482	0.362143	7923164	0.383722	7937961	0.387556	7939024	0.399183	7940210	0.37131	7942679	0.351328	7942991	0.383112	7952517	0.419973	7968004	0.390894	7969613	0.384898	7973030	0.389641	7973875	0.421328	7975995	0.362613	7976812	0.434901	7978795	0.368609	7980535	0.344699	7986340	0.30626	7991777	0.308644	7993083	0.404464	8015087
52	TRIM23	8112388	7901479	0.350204	7903541	0.354339	7903565	0.351901	7907171	0.34472	7911038	0.334974	7913814	0.357479	7918467	0.35316	7925342	0.381328	7925972	0.30956	7929719	0.309391	7931226	0.39047	7932041	0.348911	7936419	0.384475	7966427	0.371021	7974621	0.369032	7979131	0.350627	7980463	0.34753	7985259	0.362326	7993664	0.350389	8012535	0.326483	8012893	0.357063	8014081	0.350615	8022767	0.360888	8026587
52	ZBTB34	8157941	7898663	0.372125	7900009	0.390119	7914603	0.367112	7937465	0.352936	7945110	0.31874	7956211	0.26532	7974533	0.300332	7981494	0.33785	7985493	0.383849	7998940	0.363533	8000848	0.289835	8006812	0.302985	8007976	0.388545	8009183	0.445789	8011077	0.322328	8018558	0.396585	8025076	0.4132	8026300	0.308597	8031973	0.29257	8032392	0.396078	8034202	0.405156	8034762	0.372495	8035494	0.348245	8037144
52	RPA4	8168723	7897044	0.323295	7898263	0.331005	7906777	0.276044	7915504	0.319354	7918751	0.333741	7925939	0.349221	7925996	0.331167	7928119	0.332791	7929624	0.322956	7932492	0.331701	7938925	0.343536	7949948	0.32925	7958152	0.32191	7962831	0.364739	7964466	0.342418	7965480	0.325862	7971369	0.316904	7980454	0.332973	7981364	0.338768	7981530	0.326652	7984635	0.35711	7995994	0.339592	8015078	0.336561	8019250
51	KDM5B	7923453	7901479	0.392998	7908543	0.420206	7917338	0.357037	7925622	0.422334	7931226	0.38817	7934122	0.317051	7935403	0.428097	7946569	0.346117	7957277	0.363901	7965723	0.358112	7966345	0.332403	7968274	0.313624	7974851	0.331721	7979044	0.394958	7980547	0.400399	7981111	0.384583	7986603	0.277231	7987048	0.359861	7987180	0.303008	7988921	0.353986	7989037	0.381981	8040552	0.383365	8042119	0.401788	8043283
51	ELK4	7923778	7902874	0.33774	7912086	0.355277	7921625	0.403193	7925978	0.411732	7938111	0.3836	7944179	0.370672	7946275	0.371783	7956046	0.368367	7983843	0.378762	7987405	0.377532	7989128	0.357511	7989132	0.38298	7996772	0.427596	8004940	0.291011	8012212	0.373322	8046695	0.321333	8047097	0.375091	8048926	0.380527	8052753	0.285078	8059319	0.389016	8059413	0.390577	8070795	0.355617	8081564	0.378872	8088247
51	ZNF22	7927202	7901447	0.344101	7901867	0.350599	7910099	0.347595	7911112	0.324745	7915801	0.316136	7922969	0.3463	7924701	0.379438	7925184	0.370939	7932094	0.320527	7940182	0.374195	7946069	0.34195	7952373	0.349712	7953675	0.352396	7957458	0.345876	7973067	0.401239	7974146	0.34738	7974229	0.384054	7976200	0.353219	7985089	0.41081	7987365	0.355691	7996715	0.347403	7999608	0.361662	8004081	0.365625	8039961
51	ASCL2	7945730	7917612	0.286489	7931204	0.279023	7942284	0.27852	7943605	0.291018	7948044	0.275767	7957433	0.280077	7958410	0.279638	7963935	0.301801	7965431	0.286036	7974207	0.28738	7986536	0.287897	7991374	0.285866	7995755	0.282283	7998967	0.283143	8001070	0.290275	8017621	0.290199	8019263	0.294576	8020354	0.277071	8021727	0.283394	8029182	0.276051	8030113	0.297545	8031956	0.276343	8033069	0.286365	8034034
51	SP1	7955787	7908097	0.429131	7909898	0.388553	7922823	0.35448	7928119	0.368223	7934997	0.353756	7944722	0.347698	7945132	0.351642	7946228	0.323213	7947040	0.363838	7947540	0.357823	7948399	0.38166	7950669	0.330421	7951521	0.324505	7956088	0.318926	7962831	0.377106	7974851	0.30714	7977693	0.362733	7979044	0.3882	7980547	0.352206	7980680	0.357558	7983953	0.33252	7984453	0.308366	7987892	0.355476	8007058
51	HNF1A	7959234	7912473	0.344157	7913727	0.336187	7927383	0.353934	7928823	0.342045	7931417	0.32155	7937560	0.352665	7945857	0.342412	7949227	0.365818	7956229	0.296524	7972899	0.363156	7987701	0.338582	7992145	0.260735	7998307	0.341682	7998494	0.305829	8000757	0.317335	8004880	0.352747	8005117	0.336711	8005328	0.335923	8006367	0.327868	8017521	0.293103	8027920	0.337984	8029688	0.354649	8030582	0.352379	8033487
51	RNF113B	7972438	7896761	0.343337	7898533	0.359871	7908812	0.366396	7912012	0.311607	7927179	0.34871	7931582	0.363699	7934442	0.336503	7937713	0.353974	7939581	0.350736	7940914	0.328954	7945859	0.334083	7952426	0.380629	7955663	0.375366	7955736	0.301083	7963970	0.298631	7964388	0.3203	7970648	0.349423	7991453	0.305034	7992409	0.33288	7995681	0.343952	7995868	0.34937	7998886	0.306375	8001014	0.351624	8004571
51	CRX	8029978	7898176	0.338632	7899346	0.275979	7899821	0.359725	7899921	0.342872	7900051	0.384758	7913727	0.376302	7913768	0.335757	7914361	0.364397	7914667	0.365994	7921936	0.36664	7922018	0.347727	7928823	0.369421	7939581	0.369464	7946641	0.336983	7971126	0.332234	7984908	0.359784	7987511	0.377642	7988132	0.35807	7990555	0.392286	7994074	0.361006	7994216	0.340008	8000034	0.368032	8001163	0.356119	8002845
51	TEAD2	8038347	7909127	0.352029	7910265	0.347431	7914880	0.313421	7937198	0.329683	7937391	0.31871	7937407	0.319402	7944147	0.289412	7945688	0.352626	7951612	0.353189	7981278	0.344545	7985066	0.32335	8002778	0.263053	8002882	0.280833	8003149	0.368064	8006681	0.310749	8015323	0.344601	8018236	0.337905	8032088	0.346508	8033385	0.34263	8036676	0.342481	8038109	0.344887	8049044	0.363205	8058570	0.331574	8060325
50	MEN1	7949206	7899990	0.293717	7904742	0.270756	7912374	0.27486	7913655	0.316802	7913978	0.308093	7930148	0.276346	7935270	0.288228	7940391	0.294253	7942453	0.310719	7944335	0.297888	7959070	0.297642	7977373	0.329841	7981183	0.292593	7982185	0.303001	7984631	0.268317	7986685	0.303001	7994506	0.31975	8003401	0.26306	8007008	0.32963	8011415	0.319708	8012197	0.310729	8015655	0.317762	8019376	0.308732	8024282
50	ZNF843	8001046	7896929	0.411517	7897119	0.371836	7899627	0.356001	7901696	0.360688	7905817	0.33739	7910503	0.340829	7912520	0.347353	7913450	0.382224	7914232	0.368186	7923332	0.358929	7929840	0.419174	7940851	0.368846	7941749	0.346139	7955297	0.370502	7955624	0.380452	7971838	0.303832	7978676	0.357987	7991772	0.309465	7993024	0.358448	8009326	0.307597	8010071	0.259656	8017262	0.263038	8023184	0.348726	8024100
50	ONECUT2	8021357	7915178	0.274092	7918235	0.321708	7922001	0.323222	7936144	0.318944	7942135	0.320913	7949080	0.332587	7951703	0.327033	7952243	0.325723	7961524	0.314286	7963020	0.368852	7974090	0.290692	7983478	0.262015	7986960	0.316743	7988050	0.328527	7992071	0.306259	7996022	0.353824	7998374	0.278452	8004580	0.331925	8006459	0.293457	8009145	0.314947	8009255	0.331637	8013536	0.331841	8015273	0.320247	8027543
50	ZNF493	8027304	7908178	0.397689	7908437	0.372864	7916984	0.38312	7917976	0.361953	7923974	0.281018	7927548	0.322815	7933619	0.39388	7936419	0.382243	7942650	0.34411	7943075	0.378018	7946635	0.359438	7962358	0.359488	7964937	0.373533	7965123	0.399409	7968931	0.359075	7970546	0.363226	7971692	0.362793	7973093	0.380442	7973756	0.365248	7976598	0.383069	8016745	0.333592	8020068	0.369671	8020898	0.359857	8022473
50	ZNF574	8029182	7897044	0.336143	7899870	0.356318	7901951	0.345072	7905909	0.343954	7906671	0.36036	7915207	0.384357	7939590	0.363914	7939879	0.358793	7941382	0.350538	7944382	0.381557	7945071	0.364617	7945579	0.390131	7945730	0.276051	7950420	0.374036	7952557	0.394833	7963935	0.370881	7975926	0.344267	7996675	0.363419	7998233	0.324394	7999149	0.297964	8001750	0.362156	8005847	0.369831	8017019	0.349729	8019263
50	HIF3A	8029784	7899643	0.326238	7901192	0.3258	7913450	0.327315	7928069	0.348655	7932088	0.34699	7948511	0.39001	7950726	0.305667	7952752	0.302958	7982102	0.290695	7982516	0.333874	7993638	0.335496	7998878	0.379247	8000772	0.327571	8008982	0.362055	8010287	0.317	8010583	0.355837	8013384	0.343455	8023941	0.332249	8024768	0.343141	8030753	0.316472	8032375	0.329639	8034940	0.361164	8036079	0.342425	8061799
50	HESX1	8088285	7905553	0.352616	7906838	0.37235	7919305	0.353886	7930561	0.356671	7930663	0.37191	7938225	0.350663	7938544	0.361664	7938746	0.362484	7952315	0.282738	7972723	0.348397	7976578	0.330478	7979870	0.36038	7983478	0.259633	7986744	0.36312	7989199	0.355576	7997633	0.360267	8004922	0.353636	8017766	0.362664	8021584	0.383153	8022625	0.351498	8023314	0.355827	8031700	0.367453	8045470	0.347647	8045848
50	FOXB2	8155942	7901247	0.360444	7901687	0.431922	7905020	0.422506	7905163	0.27768	7918235	0.349412	7918394	0.348015	7924144	0.330084	7924172	0.378088	7928766	0.343101	7933115	0.24722	7934533	0.360907	7968260	0.339029	7972723	0.342395	7984771	0.351235	7986960	0.328386	7992775	0.261756	7996563	0.305794	8006161	0.321695	8023941	0.366407	8028058	0.370272	8028600	0.405045	8033667	0.346119	8038695	0.358418	8039010
49	KAT6B	7928491	7905754	0.3363	7909545	0.429579	7916185	0.404522	7926096	0.385546	7928800	0.441862	7943620	0.367625	7954279	0.36963	7956038	0.325389	7972190	0.380913	7982957	0.458289	7986789	0.309707	7989128	0.381226	7989365	0.391576	7989516	0.349448	7997680	0.285964	7999614	0.420342	7999634	0.387685	8009301	0.402358	8010188	0.396579	8014551	0.414421	8031714	0.418415	8043791	0.342609	8052798	0.374693	8053949
49	RCOR1	7977003	7897561	0.264721	7905444	0.368402	7909214	0.361272	7914603	0.363688	7914648	0.333996	7921179	0.314907	7922773	0.325987	7931353	0.345549	7940798	0.389261	7949490	0.345357	7956593	0.331576	7957759	0.344098	7960642	0.255161	7974851	0.365299	7975361	0.334059	7975459	0.291744	7986214	0.367569	7996571	0.317071	7999642	0.316965	8007028	0.319852	8007471	0.366027	8009183	0.369912	8015607	0.368107	8018364
49	ELL	8035477	7897482	0.384937	7899253	0.389466	7921852	0.256011	7937823	0.380833	7944463	0.352084	7947570	0.353615	7948504	0.292831	7950671	0.338944	7959957	0.340904	7961285	0.314051	7963786	0.365255	7965510	0.365857	7970498	0.329625	7990033	0.35886	7998072	0.34944	8002194	0.286095	8004671	0.368626	8007757	0.391281	8008016	0.254887	8010778	0.281862	8011093	0.369952	8014189	0.331494	8019090	0.332743	8024228
49	BCL6	8092691	7906757	0.361506	7917240	0.356959	7920128	0.290418	7922174	0.364656	7926545	0.310193	7940191	0.378557	7946478	0.379231	7947624	0.378869	7961365	0.360448	7965156	0.385114	7975459	0.334314	7978595	0.35319	7980005	0.394916	7983910	0.381904	7985809	0.320115	7986428	0.264878	8006123	0.356341	8013965	0.315937	8014199	0.28617	8030782	0.339785	8031374	0.315317	8042637	0.334069	8049969	0.284235	8054722
49	JARID2	8116998	7897527	0.41415	7899289	0.385904	7914094	0.352733	7921014	0.401782	7940160	0.272574	7940798	0.360816	7941537	0.333537	7948420	0.303473	7948814	0.28351	7949971	0.302725	7953699	0.366875	7956989	0.295297	7967881	0.340331	7971422	0.307576	7974781	0.309858	7980580	0.267439	7982326	0.353923	7985934	0.334892	7995976	0.352345	7997453	0.311647	7999642	0.322906	8000702	0.346759	8003601	0.346759	8006690
49	SMARCA2	8154059	7897890	0.396341	7900235	0.347082	7928491	0.365268	7931951	0.310395	7956894	0.335829	7959995	0.371436	7966488	0.346721	7966517	0.347491	7966938	0.338716	7972069	0.385369	7974920	0.302759	7975725	0.352142	7980998	0.354918	7982957	0.390993	7984203	0.410118	7989516	0.379488	7992934	0.303011	7993349	0.374284	7993359	0.370752	7994187	0.368509	7999614	0.393653	7999841	0.358985	8008682	0.336252	8010188
48	ARID1A	7899220	7898278	0.271614	7900030	0.347595	7907058	0.370485	7908097	0.378623	7915408	0.312215	7920000	0.370902	7920341	0.364725	7930031	0.351515	7941364	0.327265	7941769	0.331005	7951133	0.32176	7952768	0.362135	7952953	0.414145	7953699	0.351304	7962951	0.331907	7963988	0.331418	7970162	0.296173	7980051	0.322876	7992682	0.303889	7994889	0.313003	7998820	0.304811	8005903	0.387808	8011542	0.338912	8011599
48	KLF17	7900957	7922108	0.365352	7934393	0.340062	7934979	0.351048	7946454	0.317034	7951703	0.347668	7952205	0.3134	7952526	0.347364	7955119	0.3277	7961524	0.34271	7970676	0.33603	7975863	0.337055	7984813	0.329367	7989718	0.358793	7994826	0.314502	8004957	0.355023	8008172	0.275964	8015503	0.373942	8017499	0.311934	8030181	0.341343	8038288	0.340819	8038299	0.362144	8051670	0.363847	8063000	0.342597	8076754
48	USF1	7921738	7897745	0.355024	7906652	0.318199	7912646	0.317445	7938880	0.301315	7941039	0.309028	7941302	0.322703	7945962	0.336208	7947815	0.300626	7952046	0.292797	7953715	0.282031	7973564	0.319906	7991731	0.26325	7994981	0.350542	8001030	0.34284	8006877	0.337526	8011747	0.337659	8030133	0.39744	8031238	0.308779	8034304	0.272047	8035456	0.324903	8036136	0.299696	8036913	0.331728	8040908	0.324845	8048249
48	ECD	7934320	7907972	0.343194	7918703	0.335571	7920852	0.352833	7920984	0.335553	7964076	0.339365	7966441	0.352889	7968234	0.360904	7975851	0.366751	7977749	0.372142	7980358	0.26903	7985240	0.309516	7985983	0.381596	7996393	0.348329	8001876	0.344727	8012270	0.312808	8014100	0.346469	8016898	0.323676	8017150	0.329844	8026007	0.346568	8026272	0.343971	8029377	0.357132	8031102	0.337668	8039664	0.335651	8042843
48	HTATIP2	7938880	7903586	0.352436	7921738	0.301315	7930882	0.370489	7945962	0.317603	7953723	0.34522	7958828	0.307346	7965335	0.308336	7972810	0.286765	7995448	0.384163	7997520	0.353267	8005699	0.356282	8006812	0.307986	8024485	0.28103	8027862	0.268602	8027996	0.342197	8030133	0.318144	8037913	0.323157	8039905	0.352436	8047372	0.348068	8060722	0.330061	8083272	0.336349	8086201	0.334417	8087860	0.306038	8089527
48	PDX1	7968265	7915435	0.31753	7927502	0.358371	7931417	0.310838	7932088	0.312604	7937612	0.29972	7943749	0.384777	7945742	0.293959	7950425	0.319926	7963545	0.328951	7966189	0.300838	7971663	0.335354	7981266	0.322392	7989750	0.324523	7991186	0.309986	7991332	0.340253	7992845	0.345224	7997569	0.352542	8001898	0.306585	8003149	0.333673	8009040	0.344977	8010287	0.320241	8011188	0.336015	8011990	0.281781	8012475
48	HOXB7	8016468	7910054	0.313082	7924526	0.318189	7930614	0.319898	7930872	0.308396	7972291	0.284424	7983991	0.309716	7991246	0.322048	7997533	0.306353	8001693	0.307692	8007429	0.326351	8023267	0.314143	8024467	0.305674	8030148	0.32066	8033054	0.288961	8039078	0.28745	8039484	0.332214	8042038	0.320169	8053064	0.314447	8054092	0.312305	8061780	0.30118	8063536	0.280393	8079392	0.305792	8092970	0.341018	8093294
48	USF2	8027805	7905299	0.372002	7914530	0.363974	7920877	0.387534	7935588	0.354227	7935968	0.356931	7936884	0.307039	7941511	0.344269	7943293	0.341353	7949104	0.378138	7949172	0.373106	7959574	0.345793	7964021	0.357829	7978956	0.29124	7995033	0.38505	8004331	0.278711	8013191	0.383041	8013222	0.352994	8015396	0.326956	8016590	0.32987	8020842	0.292124	8024170	0.369581	8026170	0.367544	8031913	0.40382	8044584
48	KCMF1	8043105	7905299	0.399646	7905365	0.374001	7910229	0.374972	7911619	0.391539	7918275	0.368817	7926061	0.372481	7929822	0.372144	7932703	0.388197	7941583	0.326187	7956648	0.335103	7961865	0.373651	7962481	0.380833	7963289	0.375826	7970831	0.388126	7972665	0.358516	7977820	0.379593	7989323	0.393537	8001185	0.382725	8015240	0.360297	8028380	0.361962	8042515	0.371687	8045882	0.379755	8049684	0.334815	8053576
48	RBM5	8079869	7900488	0.293525	7903945	0.338722	7912968	0.348999	7914153	0.323087	7915758	0.306476	7916777	0.283728	7921228	0.310717	7923974	0.254541	7925201	0.312144	7929692	0.251467	7931199	0.316845	7952388	0.322664	7953936	0.331843	7956088	0.310276	7974090	0.2659	7975926	0.309518	7983953	0.314375	7996715	0.314341	8005978	0.254022	8006440	0.311911	8008151	0.312448	8015685	0.307436	8017651	0.33609	8031815
48	WWTR1	8091422	7898833	0.327502	7900911	0.347877	7906435	0.345473	7914516	0.33432	7924987	0.335093	7925978	0.315308	7927981	0.314809	7933665	0.331059	7940662	0.31405	7964602	0.315875	7969736	0.314554	7981488	0.32832	8002556	0.319185	8003939	0.314852	8004428	0.325063	8004940	0.318194	8008736	0.31781	8014025	0.313693	8015206	0.31663	8036686	0.335999	8038577	0.32729	8040458	0.31506	8045368	0.317306	8049199
48	HMGB2	8103728	7897522	0.380665	7901385	0.403748	7902166	0.380172	7903703	0.397192	7907249	0.342714	7908437	0.354457	7908867	0.378157	7914218	0.392311	7916120	0.362993	7945058	0.378975	7962358	0.378452	7974725	0.382281	7976307	0.420184	7976598	0.357072	7979698	0.378569	7987916	0.414975	8006345	0.370465	8040639	0.389585	8041813	0.324721	8045768	0.313629	8050695	0.368618	8053648	0.361042	8055890	0.380954	8056829
48	FERD3L	8138450	7910379	0.259694	7911634	0.38388	7914433	0.370595	7916024	0.318595	7920027	0.368919	7946977	0.291102	7948511	0.323329	7948643	0.317101	7949679	0.292449	7950425	0.359273	7952086	0.263819	7953150	0.398069	7955112	0.348987	7956430	0.31848	7992518	0.363198	7997158	0.351608	7997839	0.307496	7998692	0.290573	7999177	0.25948	8005328	0.369464	8007895	0.35891	8008969	0.335618	8010287	0.33343	8011212
48	XPA	8162696	7900979	0.344918	7907213	0.335848	7916443	0.351983	7916928	0.351559	7924476	0.333728	7938669	0.371272	7942914	0.296828	7944623	0.332211	7958346	0.342648	7969096	0.316966	7969835	0.349074	7983606	0.367143	7986769	0.349808	7990830	0.342025	7995574	0.339345	8001782	0.336906	8009784	0.375913	8016858	0.351572	8022814	0.329536	8027416	0.384769	8034313	0.331321	8034370	0.303828	8036045	0.350215	8041149
48	HMGB3	8170468	7905483	0.353448	7906527	0.375285	7910229	0.3399	7919950	0.336433	7921936	0.347926	7923700	0.353448	7930833	0.364497	7931155	0.349006	7932881	0.352448	7949808	0.324838	7953569	0.352726	7970763	0.248438	7976402	0.341636	8003611	0.279041	8007826	0.310613	8010983	0.311282	8013191	0.36055	8015955	0.340073	8016646	0.364003	8017460	0.331256	8025450	0.340954	8026212	0.348698	8031536	0.336053	8032284
47	PRDM2	7898070	7913300	0.356696	7916185	0.428324	7933509	0.330182	7939434	0.377894	7951133	0.364934	7954419	0.380023	7958846	0.371385	7967900	0.362653	7974653	0.40911	7978449	0.405469	7982957	0.414204	7988970	0.351391	7989128	0.377918	7989132	0.415785	7994161	0.393779	8006542	0.415885	8009382	0.426046	8009662	0.295143	8014551	0.389333	8025973	0.355595	8031669	0.269755	8041283	0.426543	8052443	0.458909	8067011
47	ZNF678	7910190	7901687	0.295187	7902992	0.311717	7909642	0.296359	7917359	0.301038	7921462	0.250883	7946635	0.306873	7965486	0.287534	7967386	0.305508	7969390	0.3099	7970624	0.254464	7974125	0.30749	7988713	0.316798	7989159	0.313073	7993889	0.317888	7994161	0.297239	7999396	0.280458	8006052	0.284772	8007263	0.314665	8011220	0.293687	8015554	0.303469	8020211	0.327084	8021946	0.301289	8027674	0.310697	8028219
47	TFDP1	7970317	7901479	0.349566	7913835	0.257577	7924817	0.350625	7930422	0.360348	7931665	0.355266	7939879	0.372988	7939897	0.348301	7943867	0.349269	7948133	0.357148	7960984	0.35472	7968678	0.345659	7970831	0.348939	7972601	0.349377	7977450	0.350969	7980485	0.379626	7994058	0.336319	8022976	0.346439	8031570	0.328507	8031893	0.336511	8045768	0.312585	8055478	0.364937	8066051	0.367502	8069770	0.367429	8078138
47	UNK	8009995	7899173	0.348645	7920341	0.349397	7939595	0.348364	7950016	0.35407	7959039	0.320903	7963280	0.313065	7963670	0.335448	7966397	0.382494	7967331	0.34656	7967881	0.339833	7997779	0.314537	8000738	0.342645	8003991	0.346268	8007008	0.358582	8008213	0.338558	8009561	0.341106	8011640	0.307851	8012257	0.340363	8012376	0.332426	8026182	0.35114	8031483	0.377898	8033207	0.363464	8033598	0.313712	8053107
47	AKAP8	8035007	7900454	0.299545	7904086	0.320425	7915659	0.305365	7932834	0.277261	7939967	0.305846	7939969	0.288906	7941685	0.296156	7946025	0.313226	7964271	0.312819	7970084	0.311303	7971388	0.312305	7994292	0.331996	7997909	0.317537	7998381	0.300615	8003700	0.331638	8005141	0.298766	8005638	0.291423	8010848	0.329422	8011275	0.324671	8024798	0.318592	8033025	0.311039	8040655	0.336657	8050079	0.299543	8056491
47	CEBPA	8036004	7905051	0.326492	7915084	0.328269	7919157	0.328859	7919162	0.326492	7919407	0.322468	7919856	0.368468	7930413	0.283912	7940989	0.301227	7941382	0.354111	7947152	0.308162	7949603	0.346247	7955179	0.337355	7961275	0.3407	7994981	0.360597	7999889	0.333578	8003840	0.33122	8008096	0.34052	8012099	0.336457	8012226	0.324906	8013191	0.340566	8016878	0.272326	8023955	0.276293	8026548	0.352829	8032909
47	XRCC5	8048146	7908437	0.426072	7916120	0.355569	7916969	0.407334	7926916	0.383528	7929562	0.388404	7932964	0.29415	7936419	0.3896	7943231	0.390234	7946610	0.389661	7950544	0.403631	7951008	0.402999	7951521	0.35856	7962794	0.281447	7969979	0.376484	7971461	0.420344	7976598	0.412884	7978739	0.392503	7982531	0.270523	7983335	0.429928	7995479	0.387631	8041122	0.40913	8042978	0.32157	8045381	0.427108	8045619
47	LRRFIP1	8049528	7903619	0.387337	7903717	0.375811	7904976	0.315457	7905043	0.291503	7907090	0.357025	7920472	0.257088	7931216	0.369888	7936091	0.375025	7936661	0.3968	7940688	0.350654	7943314	0.416331	7952069	0.38547	7962441	0.411761	7962869	0.349848	7970681	0.383541	7976189	0.350517	7979743	0.382521	7982712	0.362064	7983123	0.403674	7987869	0.38478	7998222	0.367068	7999718	0.385059	8008868	0.318445	8010092
47	SOX12	8060334	7898377	0.288847	7898773	0.293233	7910217	0.272064	7911750	0.249697	7912012	0.273045	7934156	0.299203	7945445	0.264166	7949033	0.250322	7959850	0.289627	7963880	0.292809	7966631	0.250621	7985620	0.300016	7991296	0.297817	7992092	0.269594	7992632	0.303903	7996468	0.274443	7999196	0.272324	8009713	0.319936	8010673	0.269203	8018993	0.286591	8019074	0.264032	8021963	0.257056	8028872	0.282795	8031617
47	OVOL2	8065185	7898916	0.317591	7901175	0.328136	7905528	0.295578	7909425	0.311571	7918792	0.307153	7918869	0.295815	7922301	0.294436	7928291	0.312852	7928882	0.297959	7931623	0.271395	7933372	0.290312	7934434	0.297014	7937391	0.287123	7938788	0.27282	7944351	0.292145	7949275	0.296869	7970395	0.294431	7984588	0.295049	7986291	0.303341	7988050	0.306587	7995007	0.316236	7996219	0.303572	7998265	0.302897	8016646
47	ETV5	8092578	7919578	0.356781	7919580	0.346262	7919596	0.346262	7925735	0.339149	7952785	0.321318	7965935	0.275324	7968154	0.345465	7973012	0.332249	7980390	0.298842	7981787	0.339814	7986736	0.323449	8007069	0.365866	8033742	0.329545	8044346	0.323425	8053288	0.32258	8061490	0.329776	8063793	0.279309	8065527	0.330996	8066559	0.333603	8081208	0.337636	8083282	0.331281	8090152	0.325766	8104079	0.349389	8105040
47	TADA2B	8093993	7899057	0.322546	7899870	0.351561	7901951	0.350867	7910164	0.350219	7912646	0.340458	7921014	0.434852	7941039	0.29506	7941164	0.349378	7941260	0.339227	7945620	0.308127	7948379	0.308563	7952557	0.385685	7956524	0.351438	7963577	0.4249	7964834	0.25975	7984871	0.315153	7998825	0.371186	8007028	0.340908	8007435	0.336422	8011407	0.308386	8014037	0.326723	8017843	0.309586	8018169	0.317876	8024358
47	PHOX2B	8100007	7907183	0.343755	7913235	0.369512	7920165	0.387066	7928064	0.362239	7933665	0.366055	7934842	0.355281	7936360	0.375259	7943226	0.375649	7963479	0.340494	7964292	0.34471	7982339	0.389153	7987097	0.365913	8001682	0.344922	8008736	0.346565	8009334	0.360924	8011808	0.366597	8015706	0.355264	8031700	0.363786	8039530	0.355619	8040077	0.339174	8089034	0.40544	8095021	0.338797	8096635	0.321177	8107554
47	TRERF1	8126428	7898052	0.380151	7902617	0.365182	7905185	0.37415	7909529	0.396994	7918725	0.399963	7925201	0.365691	7945086	0.347417	7962499	0.380232	7969060	0.394936	7970602	0.371811	7979044	0.368494	7980098	0.352331	7983953	0.321187	7988921	0.355875	7994161	0.406877	8006239	0.454038	8006542	0.398549	8016546	0.364837	8017582	0.335476	8045090	0.374103	8046213	0.407102	8051670	0.405599	8053004	0.343217	8054804
47	ZBTB6	8163999	7903294	0.387137	7909931	0.379354	7910550	0.390599	7912852	0.362281	7925677	0.406688	7928752	0.384123	7938683	0.387602	7947040	0.386875	7947917	0.322095	7948113	0.387319	7970655	0.387963	7988963	0.395304	7999718	0.376824	8004175	0.399614	8013906	0.380287	8020090	0.306924	8023481	0.382859	8042487	0.36877	8042574	0.349875	8046848	0.368629	8049784	0.376579	8069532	0.394517	8079346	0.389679	8088339
46	MEF2D	7921014	7897527	0.401312	7898655	0.347269	7899289	0.427372	7899417	0.327838	7899870	0.354689	7901951	0.331961	7906146	0.302146	7914094	0.377141	7937485	0.372537	7941127	0.342049	7941164	0.339638	7949465	0.348903	7949836	0.34333	7973363	0.248305	7979984	0.323654	7982829	0.351099	7985349	0.267511	7997321	0.328285	7998233	0.354116	7998825	0.373575	7999149	0.290647	8000702	0.378104	8003601	0.378104	8006690
46	DNAJC1	7932512	7906613	0.423044	7909661	0.398644	7916045	0.39192	7923131	0.411149	7923141	0.402023	7930498	0.39295	7930870	0.399318	7934133	0.361459	7938448	0.399171	7954407	0.373137	7964250	0.378318	7968242	0.408759	7969271	0.391542	7971620	0.435474	7973970	0.281448	7983157	0.399274	8001211	0.389595	8013399	0.390245	8016532	0.360586	8021101	0.387995	8040103	0.3604	8040278	0.375227	8050176	0.417979	8050215
46	ZNF274	8031871	7897172	0.351313	7903519	0.336568	7910164	0.320036	7912145	0.272213	7917338	0.41569	7926677	0.370262	7927008	0.335038	7934367	0.349473	7940479	0.378224	7946569	0.354495	7948574	0.352853	7966427	0.373799	7970831	0.340904	7975926	0.354983	7978923	0.349452	7984289	0.386433	8009666	0.352544	8012843	0.345119	8030950	0.372091	8042119	0.385615	8043283	0.368938	8047228	0.353062	8053562	0.323185	8056829
46	SP3	8056798	7900216	0.346593	7904036	0.30719	7908543	0.37327	7916077	0.380312	7917338	0.414696	7925043	0.38009	7928959	0.415692	7950409	0.3745	7961120	0.299259	7965156	0.360278	7980636	0.373745	7983811	0.295255	7995258	0.367794	7995448	0.397901	7999889	0.389568	8005029	0.446674	8014066	0.34063	8017711	0.362053	8021047	0.254568	8040742	0.382905	8043283	0.350091	8057677	0.355963	8066402	0.397749	8077366
46	BHLHE40	8077441	7897527	0.330938	7903719	0.289359	7909214	0.320838	7910164	0.281875	7914904	0.30741	7921487	0.275434	7921713	0.306868	7927536	0.323894	7930139	0.308639	7931810	0.308312	7934733	0.316215	7938396	0.308984	7940798	0.312838	7941243	0.329951	7948420	0.302526	7960689	0.303417	7973306	0.317505	8003348	0.339163	8007420	0.289477	8007976	0.31777	8010139	0.314751	8011077	0.301854	8022251	0.292541	8026830
46	EOMES	8085946	7900962	0.388761	7903393	0.395559	7906613	0.381655	7908968	0.428566	7909455	0.378726	7917649	0.412902	7921625	0.413563	7922040	0.41409	7923812	0.399486	7951351	0.364286	7951752	0.413853	7952056	0.401593	7953949	0.418817	7955156	0.364879	7956166	0.314323	7958253	0.380899	7961075	0.380392	7967202	0.349452	7978360	0.419443	7990400	0.354793	7996064	0.264757	8008029	0.379663	8022531	0.375791	8023977
46	CNBP	8090546	7907171	0.434827	7913814	0.387408	7935707	0.419591	7947917	0.319087	7963174	0.334868	7966135	0.356562	7974587	0.394764	7987172	0.380719	7989611	0.374674	7994683	0.323296	7998222	0.364842	8004175	0.395596	8015715	0.371163	8026541	0.404393	8041713	0.366498	8042270	0.386246	8043585	0.386981	8048980	0.325681	8060503	0.252829	8067017	0.438086	8070701	0.320271	8079021	0.35943	8081667	0.411157	8084607
46	AFF4	8114083	7899688	0.367494	7900833	0.357213	7907790	0.37836	7915882	0.38536	7920766	0.379865	7944195	0.384384	7950332	0.277833	7955331	0.362473	7960365	0.265015	7962085	0.378994	7969736	0.353957	7977693	0.36206	7977906	0.331094	7979870	0.3511	7984641	0.383644	7988921	0.377899	7999496	0.363007	8001693	0.377728	8002592	0.350186	8003758	0.363654	8009205	0.353326	8041283	0.358518	8044450	0.357254	8047865
46	ZKSCAN3	8117696	7908022	0.316672	7908330	0.329771	7916910	0.316659	7916969	0.336839	7917088	0.316972	7925184	0.326978	7932678	0.331162	7939329	0.331534	7951008	0.314228	7957649	0.329039	7961654	0.314441	7972269	0.332788	7972674	0.326195	7973756	0.325418	7974146	0.329401	7974190	0.329725	7978866	0.34053	8001149	0.31934	8020149	0.314567	8020898	0.314308	8021716	0.326971	8030978	0.329418	8038942	0.317749	8039017
46	HSF1	8148824	7937485	0.305274	7941694	0.346662	7941865	0.388308	7941976	0.358225	7950016	0.329666	7973732	0.24756	7976292	0.348821	7991904	0.307886	7992474	0.316528	7998510	0.397628	7999120	0.348043	7999149	0.283466	7999160	0.358632	8002057	0.363335	8008052	0.377384	8018324	0.356981	8023344	0.28647	8024420	0.349884	8026122	0.39279	8027006	0.247359	8027778	0.332715	8030277	0.323784	8030539	0.3013	8031550
46	KDM5D	8177232	7905339	0.318786	7909545	0.350626	7916443	0.35207	7921552	0.34544	7925531	0.344126	7928491	0.373744	7946211	0.32949	7948332	0.324273	7962146	0.324572	7964089	0.390501	7974835	0.345012	7975076	0.316822	7981573	0.289193	7983021	0.286753	7984771	0.272141	7986789	0.291271	7999614	0.346593	8002104	0.272628	8014257	0.363251	8014551	0.351647	8021783	0.347073	8023377	0.365223	8027416	0.350996	8039909
45	POGZ	7920000	7899220	0.370902	7907058	0.366001	7935968	0.335432	7941511	0.321455	7948839	0.265708	7950336	0.356319	7951133	0.357434	7954104	0.362174	7964413	0.326768	7977906	0.329473	7990632	0.309276	7994161	0.386096	7999841	0.305008	8002421	0.362034	8008213	0.385033	8009382	0.396783	8011542	0.325771	8016266	0.35652	8045604	0.303631	8052669	0.326891	8052798	0.319982	8054804	0.349903	8054888	0.363104	8058512
45	GATAD2B	7920341	7899220	0.364725	7905700	0.346338	7908097	0.343018	7923772	0.287194	7939912	0.256337	7941364	0.321409	7948574	0.373703	7949383	0.364029	7950248	0.343814	7951873	0.32064	7952707	0.314224	7953699	0.375348	7960544	0.248196	7963698	0.310156	7963988	0.307024	7964413	0.354225	7970376	0.321512	7976648	0.335454	7994386	0.339765	8005903	0.330644	8007008	0.319157	8008052	0.387763	8009995	0.349397	8012376
45	HDGF	7921133	7898337	0.352082	7899096	0.353432	7900624	0.360459	7901110	0.376181	7920401	0.34197	7925851	0.348004	7944401	0.396965	7947531	0.354076	7966321	0.341471	7966749	0.31575	7973024	0.347043	7977736	0.406672	7985472	0.343794	7986291	0.31161	7993185	0.366192	7998762	0.272943	8002919	0.341703	8010012	0.336779	8016508	0.353357	8027876	0.363502	8034210	0.370487	8034299	0.346354	8034448	0.338149	8037835
45	LARP6	7990080	7896798	0.309767	7898249	0.333302	7905020	0.376928	7905519	0.362558	7914974	0.341443	7930980	0.35506	7931469	0.301896	7932433	0.350642	7942465	0.326095	7944035	0.333926	7949570	0.310284	7950983	0.359682	7960134	0.350671	7971184	0.339213	7984259	0.32923	7984408	0.365182	7989159	0.365504	7995440	0.327307	8005943	0.32908	8006377	0.371317	8007895	0.344452	8015806	0.31407	8019541	0.325504	8028084
45	BNC1	7991080	7898627	0.349931	7903461	0.318432	7914334	0.350419	7918235	0.383342	7921909	0.335634	7923578	0.311152	7934050	0.32065	7936144	0.356923	7936793	0.346563	7953252	0.337544	7960407	0.320697	7982377	0.351068	7999936	0.336247	8013536	0.351643	8014169	0.344712	8020211	0.358028	8037959	0.362752	8039692	0.367913	8041570	0.340546	8058091	0.345712	8064396	0.333568	8080810	0.372374	8081235	0.341863	8082928
45	RBL2	7995631	7907790	0.367264	7908421	0.36554	7916747	0.327592	7922912	0.373401	7924445	0.367258	7924582	0.341262	7925565	0.349201	7933129	0.318219	7952739	0.344432	7988970	0.338506	8001693	0.378406	8016739	0.357302	8017634	0.353532	8022441	0.359011	8027439	0.350195	8054135	0.366	8055980	0.365204	8081465	0.369313	8084016	0.387433	8085716	0.324875	8085815	0.36115	8086706	0.354597	8089568	0.342738	8100251
45	ZNF24	8022882	7904000	0.3908	7907260	0.360498	7908022	0.354596	7915286	0.302472	7916969	0.367315	7926531	0.328283	7930422	0.357264	7943176	0.363908	7943552	0.372472	7950885	0.354247	7951093	0.359714	7955277	0.292232	7956842	0.364588	7957043	0.359462	7965060	0.369673	7968516	0.359203	7970793	0.356753	7970831	0.391632	7980547	0.337526	7986433	0.357169	7995282	0.354598	8001072	0.354598	8001185	0.359772	8004428
45	POU3F3	8044109	7901247	0.355083	7905817	0.302823	7910257	0.25699	7911796	0.315616	7915032	0.339572	7924842	0.372654	7937612	0.330837	7950032	0.329065	7950042	0.32347	7972923	0.280978	7978676	0.354926	7990269	0.331499	7991772	0.334285	7992758	0.377086	7997942	0.341918	7998634	0.282408	7998843	0.325202	7999909	0.342596	8008723	0.347843	8016155	0.285302	8017262	0.254977	8024250	0.31322	8024605	0.322171	8025041
45	FAM171B	8046895	7900490	0.317371	7900546	0.302668	7905503	0.321849	7906185	0.326169	7918064	0.334457	7938213	0.306839	7939052	0.330283	7940688	0.323371	7941900	0.312731	7948775	0.324596	7964076	0.3323	7968234	0.360182	7969569	0.287338	7972650	0.303043	7975562	0.321407	7977749	0.339799	7990400	0.310908	7998666	0.287696	7999317	0.304377	8005953	0.325127	8012304	0.302149	8026780	0.315769	8067756	0.305956	8068401
45	ZNF445	8086482	7898211	0.377814	7903878	0.296723	7905185	0.329726	7907135	0.303142	7920810	0.36047	7924733	0.355013	7930226	0.341038	7939368	0.329592	7952145	0.334681	7964089	0.372362	7966938	0.405596	7972069	0.347349	7978132	0.300944	7980998	0.322493	7984203	0.342632	7986049	0.356643	7993433	0.310111	8006479	0.325877	8025429	0.315375	8025697	0.365383	8029856	0.352302	8050089	0.344552	8053496	0.37256	8058973
45	H1FX	8090555	7913242	0.347838	7914887	0.303172	7917182	0.35389	7917612	0.371926	7919146	0.378276	7927097	0.392888	7943019	0.374818	7943036	0.355585	7945283	0.365663	7945730	0.28753	7948044	0.361011	7950067	0.30473	7950955	0.36242	7950977	0.374818	7954794	0.37634	7961249	0.32922	7963935	0.380653	7992414	0.315171	8000924	0.325852	8001070	0.382854	8002381	0.345656	8017378	0.300614	8023261	0.335981	8024089
45	SMAD5	8108238	7898609	0.389925	7900119	0.344739	7912385	0.376525	7919305	0.352768	7921259	0.377214	7924190	0.379887	7957008	0.350836	7961399	0.300867	7961455	0.350594	7967660	0.303138	7971400	0.299572	7975863	0.33961	7987325	0.35452	7994161	0.351699	8000034	0.370333	8003145	0.339393	8009533	0.367766	8023228	0.356205	8025458	0.344055	8027748	0.349665	8028325	0.337705	8045425	0.36812	8048370	0.417771	8049199
45	THAP5	8142324	7900216	0.36281	7909601	0.371073	7914809	0.349731	7917052	0.30398	7923183	0.347132	7923483	0.34838	7926170	0.351249	7927008	0.353519	7940479	0.344691	7950409	0.356027	7964021	0.358548	7965681	0.342324	7969145	0.348858	7987916	0.375276	7991546	0.327111	7993467	0.343941	8007745	0.345434	8011062	0.336129	8014738	0.355502	8026250	0.344849	8034217	0.317236	8034762	0.331255	8040742	0.381872	8048505
44	NR5A2	7908612	7899528	0.376884	7900635	0.31156	7911371	0.357893	7918716	0.350461	7929932	0.391962	7941122	0.342774	7943226	0.363446	7945652	0.379563	7950195	0.389272	7950490	0.36872	7951865	0.375957	7960331	0.375816	7963502	0.364448	7967660	0.315864	7970033	0.36747	7970232	0.348198	7976407	0.373057	7977216	0.368958	7977736	0.334591	7991742	0.364949	7992518	0.366594	8005833	0.310218	8008208	0.332769	8011808
44	FOSL1	7949532	7898256	0.340567	7899727	0.397695	7914847	0.268091	7923700	0.376128	7928838	0.332837	7932881	0.360753	7946661	0.372885	7949015	0.366391	7949843	0.377098	7950036	0.31623	7950555	0.327601	7951928	0.262333	7956551	0.369854	7966596	0.309307	7977965	0.303427	7986385	0.286213	7991877	0.315072	7991939	0.390734	8006321	0.369658	8007100	0.361473	8022912	0.343766	8027920	0.363097	8029779	0.323934	8038804
44	TRAFD1	7958828	7897728	0.308795	7910014	0.353571	7918323	0.32013	7934898	0.292793	7935337	0.406654	7938880	0.307346	7948274	0.351672	7949904	0.347933	7951004	0.246723	7951397	0.295911	7964701	0.34382	7973564	0.338648	7989968	0.33369	7993800	0.324139	8001373	0.336937	8002778	0.32244	8004510	0.367005	8018731	0.338006	8019486	0.358167	8023043	0.428448	8031238	0.307202	8037913	0.442721	8039236	0.33888	8054308
44	RORA	7989365	7900235	0.340626	7901804	0.292625	7909545	0.380812	7918457	0.39283	7928491	0.391576	7928800	0.386732	7950810	0.401239	7952601	0.371471	7953835	0.270135	7954279	0.374856	7962516	0.408176	7972003	0.479882	7972487	0.429202	7980891	0.410437	7986675	0.277774	7998983	0.391598	7999614	0.426205	8006531	0.380649	8011222	0.295196	8014551	0.37497	8047097	0.383148	8053801	0.318233	8054064	0.370946	8056222
44	ZNF319	8001651	7918751	0.320855	7919659	0.33481	7921228	0.325327	7928019	0.307984	7930139	0.37051	7941311	0.367422	7964499	0.339842	7981530	0.357439	7983393	0.265581	7986092	0.335079	7986463	0.323153	7997321	0.384177	8004057	0.307833	8008784	0.33628	8012099	0.358837	8024898	0.331171	8026155	0.35218	8028624	0.351743	8029580	0.256622	8033118	0.295142	8035351	0.31943	8036867	0.325189	8043621	0.316682	8065855
44	HES7	8012344	7897132	0.305099	7897257	0.293811	7897469	0.251622	7912012	0.34412	7913450	0.32593	7914974	0.310526	7929744	0.300033	7931859	0.314606	7941505	0.325136	7947928	0.311778	7952752	0.312339	7953278	0.28113	7955852	0.297006	7967727	0.318745	7977033	0.369781	7987099	0.300576	7992145	0.301933	7992775	0.288726	7998668	0.32215	8005726	0.330662	8012006	0.321192	8015312	0.266232	8016320	0.329134	8024537
44	PIAS2	8023133	7899943	0.377823	7904340	0.405557	7927071	0.379613	7927981	0.363758	7928395	0.361988	7932227	0.340021	7951752	0.368037	7952145	0.33158	7952830	0.332518	7969703	0.3763	7969881	0.402995	7970347	0.367029	7972981	0.352301	7973010	0.340577	7973014	0.36131	7973016	0.343721	7977472	0.354736	7981032	0.37065	7988426	0.276034	7999903	0.284403	8004694	0.290526	8020806	0.373552	8029814	0.353538	8037079
44	TPRX1	8037947	7898002	0.35281	7898012	0.350469	7898040	0.350469	7901052	0.363852	7911233	0.344353	7912567	0.343547	7913593	0.272491	7922018	0.361277	7926506	0.347622	7933139	0.34057	7943530	0.346702	7948951	0.359838	7957161	0.3394	7958056	0.337572	7963235	0.361051	7964246	0.351236	7968154	0.34792	7973298	0.342429	7982339	0.354944	8002556	0.348778	8008627	0.256387	8027592	0.341753	8033674	0.350947	8046099
44	ZNF579	8039524	7896921	0.364201	7899265	0.343457	7899562	0.330049	7909027	0.323063	7928823	0.346487	7937560	0.343206	7940377	0.353799	7949227	0.340193	7952426	0.347182	7959761	0.349848	7985066	0.330026	7990269	0.3063	7997569	0.321815	8001918	0.283005	8007454	0.291037	8008201	0.275829	8016311	0.345372	8019669	0.322972	8025041	0.334333	8028806	0.306742	8030582	0.36585	8032088	0.328014	8036563	0.319832	8038427
44	ZC3H15	8046848	7900201	0.409101	7903619	0.435988	7910494	0.398614	7910550	0.419929	7938669	0.376584	7947917	0.340083	7959882	0.417169	7962441	0.430119	7975224	0.425403	7989013	0.380384	7997230	0.40073	7997332	0.336464	7999718	0.440931	8013906	0.445135	8019877	0.252319	8023481	0.391091	8040386	0.390478	8042161	0.409453	8047339	0.419973	8049784	0.425398	8069532	0.407078	8082911	0.395015	8083826	0.401866	8089867
44	PREB	8051012	7901110	0.387902	7905938	0.362933	7913256	0.378352	7920515	0.343442	7929243	0.363482	7972239	0.34651	7992795	0.319456	7996211	0.301444	7998267	0.374111	8006392	0.376636	8010747	0.39349	8011850	0.39813	8011861	0.349058	8016088	0.37486	8019211	0.346857	8022640	0.325171	8024798	0.344405	8025586	0.356353	8027876	0.365982	8042207	0.346887	8049180	0.352033	8049998	0.366035	8060257	0.35873	8062211
44	PAX1	8061357	7896761	0.357767	7912012	0.301839	7914015	0.322406	7923347	0.265825	7925950	0.29875	7931500	0.336156	7938208	0.343201	7942569	0.282327	7952897	0.253116	7955663	0.327196	7960099	0.292159	7970139	0.312393	7972438	0.321316	7973336	0.2498	7977203	0.273448	7998910	0.309721	8006681	0.299087	8007808	0.356627	8009721	0.269766	8018754	0.337707	8024003	0.30963	8029950	0.311563	8038150	0.301167	8045229
44	PKNOX1	8068866	7897522	0.377099	7903227	0.404993	7909768	0.358904	7911269	0.398012	7916616	0.384548	7921916	0.402075	7925043	0.389775	7936925	0.375753	7942284	0.39316	7943197	0.353832	7944825	0.401785	7946286	0.39579	7952382	0.394607	7952394	0.409204	7962783	0.371067	7964646	0.295713	7980833	0.391206	7982845	0.316984	7987916	0.411501	8006030	0.381936	8034401	0.371181	8041236	0.370949	8047217	0.390476	8055021
44	ZNF696	8148615	7898124	0.315092	7898916	0.317197	7928069	0.320045	7929744	0.336165	7940971	0.318847	7946354	0.327934	7948511	0.319719	7956200	0.263766	7970241	0.35602	7973468	0.333427	7989937	0.262732	7991296	0.373265	7997264	0.317007	8005435	0.316022	8005833	0.309433	8006562	0.342636	8015387	0.321337	8016947	0.334889	8029318	0.282861	8029541	0.295625	8029671	0.350253	8033825	0.340864	8034555	0.251699	8037355
44	POLE3	8163525	7920047	0.368406	7920515	0.35584	7923378	0.350751	7931204	0.373009	7937915	0.353501	7938777	0.341404	7943218	0.361455	7944978	0.38002	7945730	0.283352	7954382	0.360294	7978527	0.38713	7985134	0.410819	7995755	0.381658	7996891	0.371589	7999520	0.391665	8000910	0.378997	8004293	0.379614	8011850	0.380933	8034454	0.345613	8046306	0.378622	8050060	0.368009	8050689	0.352733	8064502	0.328985	8069744
[truncated: 947 more rows]
[truncated: 2,745 more columns]
