# Supplementary material for: Deconvolution of Transcriptional Networks in Post-Traumatic Stress Disorder Uncovers Master Regulators Driving Innate Immune System Function
Source: Sci Rep. 2017 Nov 3;7:14486. doi: 10.1038/s41598-017-15221-y (PMC5670244; doi:10.1038/s41598-017-15221-y)
Supplement: Supplementary file 3 — Supplementary Table 2 [file 41598_2017_15221_MOESM3_ESM.xlsx]

## Sheet: Sheet1
MR	Target1	MI Degree	Target2	MI Degree	Target3	MI Degree	Target4	MI Degree
TNFAIP3	7901714	0.352603	7909175	0.358134	7919971	0.325767	7930996	0.329546	7951686	0.347273	7953428	0.348892	7958439	0.3478	7961097	0.340266	7962085	0.339066	7984641	0.345685	7985166	0.35033	7995994	0.33773	8008795	0.351761	8008819	0.367391	8012591	0.294941	8013399	0.373697	8021727	0.406009	8021914	0.349916	8059596	0.369769	8068422	0.28171	8072108	0.325725	8073081	0.323803	8082075	0.351393	8092230	0.356549	8093456
PML	7904050	0.352907	7904469	0.326624	7907893	0.362615	7917561	0.3412	7918323	0.297694	7922482	0.325543	7933665	0.313595	7934779	0.31733	7938035	0.363787	7946089	0.382086	7946228	0.339684	7948229	0.32784	7948274	0.329813	7958913	0.372937	7964119	0.363525	7973545	0.336739	7976842	0.301067	7978123	0.32254	7990165	0.335185	8006415	0.310401	8015835	0.368742	8018731	0.435283	8018975	0.279734	8022640	0.295766	8026520
TRAFD1	7897728	0.308795	7910014	0.353571	7918323	0.32013	7934898	0.292793	7935337	0.406654	7938880	0.307346	7948274	0.351672	7949904	0.347933	7951004	0.246723	7951397	0.295911	7964701	0.34382	7973564	0.338648	7989968	0.33369	7993800	0.324139	8001373	0.336937	8002778	0.32244	8004510	0.367005	8018731	0.338006	8019486	0.358167	8023043	0.428448	8031238	0.307202	8037913	0.442721	8039236	0.33888	8054308	0.30722	8066266
CUL1	7906613	0.39275	7907690	0.371514	7909661	0.386607	7910950	0.402972	7918345	0.400576	7919197	0.38398	7920317	0.374545	7927519	0.386006	7932512	0.391007	7933582	0.394985	7939120	0.439095	7939477	0.368487	7939738	0.320764	7942626	0.389711	7947934	0.400237	7948267	0.351557	7953243	0.364388	7954021	0.371057	7954591	0.393852	7957167	0.392371	7957737	0.313848	7964250	0.411939	7968898	0.376511	7974166	0.288943	7975292
POU3F3	7901247	0.355083	7905817	0.302823	7910257	0.25699	7911796	0.315616	7915032	0.339572	7924842	0.372654	7937612	0.330837	7950032	0.329065	7950042	0.32347	7972923	0.280978	7978676	0.354926	7990269	0.331499	7991772	0.334285	7992758	0.377086	7997942	0.341918	7998634	0.282408	7998843	0.325202	7999909	0.342596	8008723	0.347843	8016155	0.285302	8017262	0.254977	8024250	0.31322	8024605	0.322171	8025041	0.338542	8025375
SOX3	7897288	0.386673	7898585	0.370038	7898653	0.423653	7899528	0.330251	7905171	0.332626	7912031	0.373004	7921222	0.394667	7921677	0.349305	7922330	0.278407	7923534	0.378955	7924842	0.397625	7927482	0.390164	7930663	0.380996	7930872	0.342453	7937847	0.426404	7938652	0.370088	7943226	0.388742	7948229	0.342384	7949863	0.369661	7950005	0.385905	7952268	0.340409	7952577	0.394527	7955184	0.301906	7955852	0.319129	7958051
GLI1	7909027	0.302473	7960383	0.268297	7990269	0.316687	7991800	0.288865	7996448	0.271012	7997746	0.283071	8008982	0.283488	8024013	0.279287	8027040	0.289458	8028325	0.276012	8029236	0.293743	8034227	0.292409	8035993	0.291216	8036676	0.3196	8037053	0.255158	8037482	0.299863	8044927	0.291328	8064031	0.294601	8070757	0.281429	8076497	0.310436	8077192	0.288035	8108453	0.292009	8116272	0.295634	8125843	0.281263	8138450
SKOR1	7899627	0.351109	7899643	0.317798	7909862	0.375072	7911371	0.339574	7929932	0.340837	7935951	0.335933	7937247	0.341934	7946860	0.345964	7947801	0.343667	7949863	0.353631	7951859	0.336431	7952577	0.357357	7955908	0.372073	7980352	0.341671	7985662	0.339579	7993680	0.343062	7996448	0.271235	7996563	0.324674	8000229	0.326637	8015503	0.324815	8020267	0.319709	8024467	0.342892	8027665	0.335934	8029551	0.350747	8030844
POU4F2	7897154	0.334529	7899627	0.404584	7900878	0.319335	7901187	0.352281	7901565	0.357218	7902977	0.317779	7907183	0.402981	7918394	0.415585	7921222	0.401064	7922108	0.403326	7926565	0.386611	7928064	0.369907	7929322	0.408651	7931062	0.335999	7943226	0.406953	7945536	0.403636	7948167	0.341672	7950005	0.388031	7953243	0.359709	7955195	0.374122	7956009	0.307761	7959251	0.372917	7960682	0.342142	7969192	0.366895	7969830
ZNF697	7900001	0.382358	7901565	0.398648	7905492	0.361043	7906307	0.361053	7909127	0.364159	7909862	0.356939	7914153	0.328827	7917561	0.290281	7920980	0.319262	7927155	0.369255	7927482	0.338538	7931097	0.376678	7947801	0.38053	7952321	0.357791	7959827	0.326579	7960331	0.356177	7963366	0.345209	7967969	0.373858	7976407	0.366794	7978538	0.385787	7985159	0.301841	7990269	0.315797	7992518	0.340561	7995222	0.306364	7999909
STAT2	7904050	0.38305	7945462	0.322152	7948274	0.464879	7949340	0.311537	7949904	0.330827	7958913	0.360952	7973584	0.35103	7978123	0.347297	7984779	0.363525	8004184	0.40141	8007446	0.307495	8015511	0.317687	8018731	0.338968	8023043	0.305186	8067221	0.314801	8072710	0.368099	8077116	0.330704	8082100	0.356403	8090018	0.396196	8119198	0.347233	8143327	0.40135
[truncated: 153 more columns]
