# Supplementary material for: Deconvolution of Transcriptional Networks in Post-Traumatic Stress Disorder Uncovers Master Regulators Driving Innate Immune System Function
Source: Sci Rep. 2017 Nov 3;7:14486. doi: 10.1038/s41598-017-15221-y (PMC5670244; doi:10.1038/s41598-017-15221-y)
Supplement: Supplementary file 4 — Supplementary Table 3 [file 41598_2017_15221_MOESM4_ESM.xlsx]

## Sheet: Sheet1
ID	Gene
7896740	OR4F17///OR4F5///OR4F4
7896742	LOC100134822///SEPT14///LINC00266-1///PCMTD2
7896744	OR4F29///OR4F21///OR4F16///OR4F3
7896754	LOC100287934///LOC100287497
7896756	FAM87B///FAM87A
7896759	LINC01128
7896761	SAMD11
7896779	KLHL17
7896798	PLEKHN1
7896817	ISG15
7896822	AGRN
7896859	MIR200B
7896861	MIR200A
7896863	MIR429
7896865	TTLL10
7896878	B3GALT6
7896882	SCNN1D
7896908	PUSL1
7896917	CPTP
7896921	TAS1R3
7896929	VWA1
7896937	ATAD3C///ATAD3B///ATAD3A
7896952	ATAD3A
7896961	ATAD3C///ATAD3B///ATAD3A
7896985	MIB2
7897006	MMP23A///MMP23B
7897026	CALML6
7897034	GABRD
7897044	PRKCZ
7897068	SKI
7897076	MORN1
7897078	RER1
7897089	PLCH2
7897119	FAM213B
7897128	ACTRT2
7897132	PRDM16
7897154	ARHGEF16
7897172	TPRG1L
7897179	TP73
7897196	CCDC27
7897210	DFFB
7897227	AJAP1
7897236	KCNAB2
7897257	RNF207
7897263	RNF207
7897277	LINC00337
7897280	HES3
7897286	LOC100130071
7897288	ESPN
7897295	TAS1R1
7897305	ZBTB48
7897322	PHF13
7897329	THAP3
7897339	CAMTA1
7897370	VAMP3
7897378	PER3
7897404	PARK7
7897416	SLC45A1
7897426	CA6
7897441	H6PD
7897449	SPSB1
7897460	SLC25A33
7897469	TMEM201
7897482	PIK3CD
7897509	NMNAT1
7897522	RBP7
7897527	UBE4B
7897561	KIF1B
7897620	PGD
7897632	APITD1-CORT///APITD1///CORT
7897648	PEX14
7897663	TARDBP
7897675	ANGPTL7
7897685	UBIAD1
7897691	DISP3
7897714	FBXO44
7897728	FBXO6
7897737	DRAXIN
7897745	AGTRAP///BRAF
7897774	CLCN6
7897801	RNU5E-1
7897803	PLOD1
7897824	MFN2
7897849	MIIP
7897860	TNFRSF8
7897877	TNFRSF1B
7897890	VPS13D
7897953	SNORA59A///SNORA59B
7897955	AADACL4
7897960	AADACL3
7897966	C1orf158
7897974	PRAMEF12
7897978	PRAMEF14///PRAMEF34P///PRAMEF36P///PRAMEF2///PRAMEF1
7897987	PRAMEF2
7897991	PRAMEF8
7897997	PRAMEF18///PRAMEF10
7898002	LOC101930169///PRAMEF15///PRAMEF6///PRAMEF11///PRAMEF4///PRAMEF18///PRAMEF10///PRAMEF9///PRAMEF5
7898007	LOC101930169///PRAMEF15///PRAMEF20///PRAMEF6///PRAMEF11///PRAMEF4///PRAMEF9///PRAMEF5
7898012	LOC101930169///PRAMEF15///PRAMEF20///PRAMEF6///PRAMEF11///PRAMEF4///PRAMEF9///PRAMEF5
7898020	PRAMEF34P///PRAMEF36P///PRAMEF17///PRAMEF10///PRAMEF2
7898026	PRAMEF17///PRAMEF10
7898030	PRAMEF20
7898034	PRAMEF34P///PRAMEF36P///PRAMEF17///PRAMEF10///PRAMEF2
7898040	LOC101930169///PRAMEF15///PRAMEF20///PRAMEF6///PRAMEF11///PRAMEF4///PRAMEF9///PRAMEF5
7898048	PRAMEF17///PRAMEF10
7898052	PRAMEF15///PRAMEF20
7898057	PDPN
7898070	PRDM2
7898084	KAZN
7898102	KAZN///KAZN
7898112	TMEM51-AS1
7898115	TMEM51
7898124	FHAD1
7898161	EFHD2
7898167	CTRC
7898176	CELA2A
7898184	CELA2B
7898192	DNAJC16
7898211	DDI2///RSC1A1
7898227	PLEKHM2
7898249	SLC25A34
7898256	TMEM82
7898263	FBLIM1
7898278	SPEN
7898296	C1orf64
7898300	CLCNKA
7898314	CLCNKB
7898328	SZRD1
7898337	NECAP2
7898350	LOC440570
7898353	FAM231B///FAM231A
7898357	LOC102724562///MST1L///MST1P2///MST1
7898375	RNVU1-17///RNU1-1///RNU1-2///RNU1-3///RNVU1-7///RNVU1-18///RNU1-4
7898377	CROCC
7898407	LOC100132147///LOC440570
7898411	RNVU1-17///RNU1-1///RNU1-2///RNU1-3///RNVU1-7///RNVU1-18///RNU1-4
7898413	PADI1
7898431	PADI3
7898448	PADI4
7898466	PADI6
7898483	ARHGEF10L
7898516	ACTL8
7898521	IGSF21
7898533	KLHDC7A
7898537	PAX7
7898549	MRTO4
7898556	PQLC2
7898568	LOC644083
7898574	MINOS1
7898582	RPS14P3
7898585	MINOS1-NBL1///NBL1
7898594	HTR6
7898602	OTUD3
7898609	PLA2G5
7898616	PLA2G2F
7898623	UBXN10
7898627	VWA5B1
7898653	FAM43B
7898655	CDA
7898663	PINK1
7898677	HS6ST1
7898679	NBPF3
7898693	ALPL
7898707	LDLRAD2
7898713	CELA3B
7898725	CELA3A
7898736	LINC00339
7898739	CDC42
7898750	ZBTB40
7898773	EPHA8
7898793	C1QA
7898799	C1QC
7898805	C1QB
7898809	EPHB2
7898833	KDM1A
7898858	ZNF436-AS1
7898875	RPL11
7898881	TCEB3
7898894	PITHD1
7898902	LYPLA2
7898910	PNRC2
7898916	GRHL3
7898939	NIPAL3
7898957	RCAN3
7898967	NCMAP
7898975	SRRM1
7898988	CLIC4
7898998	RHD
7899005	TMEM50A
7899016	SDHD
7899018	TMEM57
7899023	LDLRAP1
7899029	MAN1C1
7899043	SEPN1
7899057	MTFR1L
7899075	EXTL1
7899087	PDIK1L
7899093	FAM110D
7899096	ZNF593
7899101	CNKSR1
7899124	CATSPER4
7899134	CEP85
7899153	SH3BGRL3
7899160	CD52
7899167	LIN28A
7899173	DHDDS
7899187	HMGN2
7899192	RPS6KA1
7899220	ARID1A
7899244	PIGV
7899253	ZDHHC18///ZDHHC18
7899265	SFN
7899273	NUDC
7899284	TRNP1
7899289	WDTC1
7899310	TMEM222
7899323	SYTL1
7899343	GPR3
7899346	TMA7
7899350	FAM76A
7899361	STX12
7899377	PPP1R8
7899392	SCARNA1
7899394	THEMIS2
7899407	SMPDL3B
7899417	XKR8
7899422	XKR8
7899424	ATPIF1
7899436	SESN2
7899448	MED18
7899455	PHACTR4
7899462	RCC1///SNHG3///RCC1
7899480	SNHG3///SNORA73A
7899486	TRNAU1AP
7899499	RAB42
7899502	RNU11
7899504	GMEB1
7899519	YTHDF2
7899528	OPRD1
7899534	EPB41
7899562	PTPRU
7899595	MATN1-AS1
7899602	MATN1-AS1
7899604	ZCCHC17
7899615	SERINC2
7899627	TINAGL1
7899643	HCRTR1
7899654	KHDRBS1
7899675	TMEM39B
7899688	KPNA6
7899703	TXLNA
7899719	CCDC28B
7899727	IQCC
7899737	EIF3I
7899750	FAM167B
7899753	LCK
7899774	HDAC1
7899790	TSSK3
7899797	ZBTB8B///ZBTB8A
7899813	RBBP4
7899821	KIAA1522
7899829	S100PBP
7899841	HPCA
7899851	AZIN2
7899870	ZNF362
7899882	ZNF362
7899884	ZSCAN20
7899898	HMGB4
7899905	HMGB4
7899911	C1orf94
7899921	GJB5
7899927	GJB4
7899932	GJB3
7899939	GJA4
7899943	ZMYM1
7899957	ZMYM4
7899990	NCDN
7900001	TFAP2E
7900009	AGO4
7900030	AGO1
7900051	AGO3
7900076	TEKT2
7900087	ADPRHL2
7900095	MAP7D1
7900119	THRAP3
7900129	SH3D21
7900146	ZC3H12A
7900157	RPS27///RPS27
7900159	DNALI1
7900167	CDCA8
7900183	MANEAL
7900192	C1orf122
7900201	UTP11
7900216	AKIRIN1
7900228	NDUFS5///SNORA70///RPL10///DNASE1L1
7900235	MACF1
7900340	BMP8A
7900352	OXCT2P1///OXCT2
7900354	PPIE
7900365	MFSD2A///MFSD2A
7900382	CAP1
7900395	RLF
7900409	TMCO2
7900413	ZMPSTE24
7900426	SMAP2
7900438	ZFP69B
7900446	ZFP69
7900454	EXO5
7900461	ZNF684
7900468	NFYC
7900488	MIR30E
7900490	MIR30C1
7900492	KCNQ4
7900510	CTPS1
7900531	GUCA2B
7900540	RIMKLA
7900546	PPCS
7900555	CCDC30
7900576	PPIH
7900585	YBX1
7900597	C1orf50
7900603	LOC100129924
7900609	ERMAP
7900624	ZNF691
7900635	FAM183A
7900639	CFAP57
7900654	TMEM125
7900658	TIE1
7900683	MPL
7900699	CDC20
7900792	PTPRF
7900833	KDM4A
7900857	ST3GAL3
7900878	ARTN
7900888	IPO13
7900911	DPH2
7900922	ATP6V0B
7900931	B4GALT2
7900944	CCDC24
7900957	KLF17
7900962	DMAP1
7900979	RNF220
7900999	C1orf228
7901010	KIF2C
7901038	RPS8
7901046	SNORD55
7901048	SNORD46
7901050	SNORD38A
7901052	SNORD38B
7901054	PLK3
7901073	UROD
7901087	HPDL
7901091	TOE1
7901102	MMACHC
7901110	AKR1A1
7901123	NASP
7901135	TMEM69
7901140	MAST2
7901175	TSPAN1
7901187	LURAP1
7901192	RAD54L
7901212	UQCRH
7901219	NSUN4
7901229	FAAH
7901247	DMBX1
7901253	TEX38
7901256	CYP4B1
7901272	CYP4X1
7901287	CYP4Z1
7901293	CYP4A22
7901299	CMPK1
7901309	FOXE3
7901311	FOXD2
7901316	SLC5A9
7901336	STRADB
7901342	ELAVL4
7901363	CDKN2C
7901376	RNF11
7901385	OSBPL9
7901418	BTF3L4
7901426	ZFYVE9
7901447	PRPF38A
7901460	GPX7
7901466	FAM159A
7901479	ZYG11B
7901497	ZYG11A
7901513	SCP2
7901535	PODN
7901549	CPT2
7901557	DMRTB1
7901565	DIO1
7901577	LRRC42
7901592	TCEANC2
7901601	MRPL37
7901613	ACOT11
7901634	MROH7-TTC4///MROH7
7901662	MROH7-TTC4///TTC4
7901675	LEXM
7901687	TMEM61
7901691	BSND
7901696	PCSK9
7901714	PCSK9
7901720	PRKAA2
7901732	C8A
7901748	FGGY
7901765	HOOK1
7901788	NFIA
7901802	MGC34796
7901804	PATJ
7901860	L1TD1
7901867	USP1
7901883	ANGPTL3
7901895	ATG4C
7901913	FOXD3
7901915	ALG6
7901931	EFCAB7
7901948	DLEU2L
7901951	PGM1
7901969	ROR1
7901982	UBE2U
7901993	CACHD1
7902023	RAVER2
7902038	AK4
7902043	DNAJC6
7902074	LEPROT///LEPR
7902104	PDE4B
7902127	SGIP1
7902158	TCTEX1D1
7902166	MIER1
7902189	IL23R
7902205	IL12RB2
7902227	GADD45A
7902235	LRRC7
7902267	PIN1P1
7902269	SRSF11
7902282	HHLA3
7902290	CTH
7902308	FPGT-TNNI3K///FPGT
7902317	FPGT-TNNI3K///TNNI3K
7902345	TYW3
7902353	LHX8
7902367	ACADM
7902382	RABGGTB
7902396	SNORD45C
7902398	SNORD45A
7902400	SNORD45B
7902402	MSH4
7902425	ST6GALNAC3
7902435	ST6GALNAC3
7902441	ST6GALNAC5
7902448	RPL17-C18orf32///RPL17
7902452	AK5
7902476	MIGA1
7902495	NEXN
7902512	DNAJB4
7902518	GIPC2
7902527	PTGFR
7902541	IFI44L
7902553	IFI44
7902565	ADGRL2
7902592	ARID3B
7902594	PRKACB
7902611	LOC100128775
7902617	SAMD13
7902623	DNASE2B
7902634	RPF1
7902645	SPATA1
7902660	WDR63
7902687	CYR61
7902702	CLCA2
7902721	CLCA1
7902738	CLCA4
7902754	CLCA3P
7902771	SH3GLB1
7902789	HS2ST1
7902799	LINC01140
7902808	LINC01140
7902810	LMO4
7902822	PKN2
7902850	GBP6
7902861	LRRC8B
7902874	LRRC8C
7902883	LRRC8D
7902891	ZNF326
7902913	CDC7
7902930	HSP90B3P
7902934	BRDT
7902957	EPHX4
7902965	BTBD8
7902977	KIAA1107
7902984	C1orf146
7902992	RPAP2
7903010	RPL5
7903022	SNORD21
7903032	MTF2
7903049	CCDC18
7903079	DR1
7903092	FNBP1L
7903119	ABCD3
7903144	SLC44A3
7903162	TMEM56-RWDD3///TMEM56
7903171	TMEM56-RWDD3///RWDD3
7903188	PTBP2
7903203	SNX7
7903214	PLPPR4
7903227	PALMD
7903239	AGL
7903281	SLC35A3
7903294	MFSD14A
7903308	TRMT13
7903321	RTCA
7903334	CDC14A
7903355	GPR88
7903358	VCAM1
7903369	SLC30A7
7903393	S1PR1
7903401	DNAJA1P5
7903404	RNPC3
7903407	RNPC3///AMY2B
7903414	AMY2B///AMY2A///AMY1C///AMY1B///AMY1A
7903425	AMY2B///AMY2A///AMY1C///AMY1B///AMY1A
7903440	AMY2B///AMY2A///AMY1C///AMY1B///AMY1A
7903457	PRMT6
7903461	NTNG1
7903478	NBPF6///NBPF4
7903490	NBPF6///NBPF22P///NBPF4
7903507	FAM102B
7903519	PRPF38B
7903530	FNDC7
7903541	STXBP3
7903561	SPATA42
7903565	GPSM2
7903582	RPL17-C18orf32///RPL17
7903586	TMEM167B
7903592	KIAA1324
7903619	SARS
7903632	CELSR2
7903667	SYPL2
7903676	ATXN7L2
7903688	CYB561D1
7903694	GPR61
7903703	GNAI3
7903717	MIR197
7903719	AMPD2
7903742	GSTM4
7903753	ERVK11-1///GSTM2
7903765	GSTM1
7903777	GSTM5
7903786	CSF1
7903803	AHCYL1
7903827	STRIP1
7903851	UBL4B
7903854	SLC6A17
7903867	KCNC4
7903878	RBM15
7903884	PROK1
7903893	CD53
7903908	CEPT1
7903920	CHI3L2
7903935	CHIAP2
7903945	CHIA
7903959	PIFO
7903972	ATP5F1
7903980	C1orf162
7903988	RAP1A
7904000	DDX20
7904018	CTTNBP2NL
7904025	WNT2B
7904036	CAPZA1
7904050	MOV10
7904073	FAM19A3
7904084	AKR7A2P1
7904086	LRIG2
7904106	MAGI3
7904131	DCLRE1B
7904137	HIPK1
7904158	OLFML3
7904168	SYCP1
7904203	TSHB
7904211	VANGL1
7904226	SLC22A15
7904244	MAB21L3
7904254	ATP1A1
7904287	CD2
7904293	PTGFRN
7904303	CD101
7904314	TTF2
7904340	MAN1A2
7904361	FAM46C
7904364	WDR3
7904396	HAO2
7904408	HSD3B2
7904414	HSD3B2
7904421	HSD3B1
7904429	HSD3BP4
7904433	PHGDH
7904452	FAM72A///FAM72D///FAM72B
7904465	HIST2H2BF///HIST2H2BA
7904469	SRGAP2D///SRGAP2C///SRGAP2B///SRGAP2
7904478	LINC00328
7904482	SRGAP2C///SRGAP2B///SRGAP2
7904486	NBPF25P///NBPF19///NBPF20///NBPF10///NBPF8///NBPF9///NBPF15///NBPF11///NBPF12///NBPF3///NBPF1///NBPF14
7904506	NBPF25P///NBPF19///NBPF20///NBPF10///NBPF8///NBPF9///NBPF15///NBPF11///NBPF12///NBPF3///NBPF1///NBPF14
7904562	NBPF25P///NBPF19///NBPF20///NBPF10///NBPF8///NBPF9///NBPF15///NBPF11///NBPF12///NBPF3///NBPF1///NBPF14
7904569	NBPF25P///NBPF19///NBPF20///NBPF10///NBPF8///NBPF9///NBPF15///NBPF11///NBPF12///NBPF3///NBPF1///NBPF14
7904574	NBPF25P///NBPF19///NBPF20///NBPF10///NBPF8///NBPF9///NBPF15///NBPF11///NBPF12///NBPF3///NBPF1///NBPF14
7904695	SEC22B
7904702	LOC100996763///NOTCH2NL///NOTCH2
7904717	HFE2
7904726	TXNIP
7904737	ANKRD34A
7904742	LIX1L
7904751	RBM8A
7904755	PEX11B
7904761	ITGA10
7904796	ANKRD35
7904812	PIAS3
7904830	RNF115
7904843	PDZK1P1///PDZK1
7904853	GPR89A///GPR89B
7904869	ABHD17A
7904874	NBPF25P///NBPF19///NBPF20///NBPF10///NBPF8///NBPF9///NBPF15///NBPF11///NBPF12///NBPF3///NBPF1///NBPF14
7904881	PDIA3P1///PDIA3
7904883	CHD1L
7904907	BCL9
7904927	GJA8
7904930	GPR89A///GPR89B
7904948	ABHD17A
7904965	RNVU1-3
7904969	VOPP1
7904974	PFN1P2
7904976	NBPF25P///NBPF19///NBPF20///NBPF10///NBPF8///NBPF9///NBPF15///NBPF11///NBPF12///NBPF3///NBPF1///NBPF14
7904997	PPIAL4C///PPIAL4A///PPIAL4G///PPIA
7904999	NBPF25P///NBPF19///NBPF20///NBPF10///NBPF8///NBPF9///NBPF15///NBPF11///NBPF12///NBPF3///NBPF1///NBPF14
7905016	PPIAL4C///PPIAL4A///PPIAL4G///PPIA
7905018	FLJ37786
7905020	LOC101060524///DRD5P2///DRD5
7905025	LOC101060524///DRD5P2///DRD5
7905028	LOC100996732///LOC654342///LOC645166///LSP1
7905043	FAM231A///FAM231D///LOC388692
7905047	FCGR1CP///FCGR1B///FCGR1A
7905051	PPIAL4C///PPIAL4A///PPIAL4G///PPIA
7905058	FAM231A///LOC388692
7905060	FCGR1CP///FCGR1B///FCGR1A
7905067	HIST2H4B///HIST2H4A
7905079	HIST2H2AA4///HIST2H2AB///HIST2H2AC///HIST2H2AA3
7905085	HIST2H3D///HIST2H3A///HIST2H3C
7905088	HIST2H2AC
7905092	BOLA1
7905099	VPS45
7905116	PLEKHO1
7905131	CA14
7905147	C1orf54
7905154	CIART
7905163	MRPS21
7905171	PRPF3
7905185	RPRD2
7905198	TARS2
7905220	ECM1
7905233	ADAMTSL4
7905258	SETDB1
7905283	ANXA9
7905299	PRUNE1
7905308	BNIPL
7905324	C1orf56
7905329	MLLT11
7905339	GABPB2
7905349	TNFAIP8L2
7905355	TNFAIP8L2-SCNM1///SCNM1
7905365	PIP5K1A
7905374	PSMD4
7905382	ZNF687
7905395	PSMB4
7905406	CGN
7905428	TUFT1
7905444	SNX27
7905464	RIIAD1
7905474	OAZ3
7905483	LCE5A
7905486	CRCT1
7905490	LCE3C
7905492	LCE3B
7905496	LINC00302
7905500	LCE2D
7905503	LCE2C
7905505	LCE2B
7905507	LCE2A
7905510	LCE4A
7905512	C1orf68
7905515	KPRP
7905517	LCE1F
7905519	LCE1E
7905523	LCE1D
7905525	LCE1B
7905528	LCE1A
7905530	SMCP
7905533	IVL
7905536	SPRR4
7905544	SPRR1A
7905548	SPRR3
7905553	SPRR1B
7905559	LELP1
7905563	LOR
7905571	S100A9
7905576	S100A7A
7905581	S100A1
7905589	CHTOP
7905598	SNAPIN
7905606	NPR1
7905631	INTS3
7905664	SLC27A3
7905677	CREB3L4
7905691	ZNF320///RPS27///RGS4///RPS27
7905700	UBAP2L
7905733	HAX1
7905746	AQP10
7905754	ATP8B2
7905789	IL6R
7905801	TDRD10
7905817	CHRNB2
7905826	CKS1B
7905831	FLAD1
7905848	LENEP
7905854	ZBTB7B
7905862	DCST1
7905881	ADAM15
7905909	EFNA4
7905918	EFNA3
7905929	EFNA1
7905938	SLC50A1
7905951	TRIM46
7905968	MTX1
7905974	HCN3
7905986	FDPS
7905999	RUSC1
7906017	POU5F1P4
7906021	MSTO2P///MSTO1
7906041	DAP3
7906056	MSTO2P///MSTO1
7906061	SYT11
7906069	RXFP4
7906072	LAMTOR2
7906079	RAB25
7906085	LMNA
7906107	SEMA4A
7906128	SLC25A44
7906133	PMF1-BGLAP///PMF1
7906140	PMF1-BGLAP///BGLAP
7906146	TMEM79
7906154	TSACC
7906163	RHBG
7906177	TTC24
7906185	NAXE///NAXE
7906194	GPATCH4
7906197	HAPLN2
7906205	BCAN
7906223	RRNAD1
7906235	PRCC
7906244	NTRK1///NTRK1
7906264	PEAR1
7906284	LRRC71
7906307	KIRREL
7906330	CD1D
7906339	CD1A
7906348	CD1C
7906355	CD1E
7906365	OR10K1
7906367	OR10R2
7906370	OR10R2
7906372	OR10Z1
7906374	OR6K6
7906377	MNDA
7906386	PYHIN1
7906400	IFI16
7906417	CADM3
7906435	ACKR1
7906443	FCER1A
7906452	OR10J1
7906458	APCS
7906469	DUSP23
7906475	FCRL6
7906486	SLAMF8
7906496	KCNJ9
7906501	ATP1A2
7906527	ATP1A4
7906552	CASQ1
7906564	PEA15
7906574	SUMO1P3
7906576	NCSTN
7906597	NHLH1
7906602	VANGL2
7906613	SLAMF7
7906622	LY9
7906642	KLHDC9
7906652	NIT1
7906662	UFC1
7906671	USP21
7906688	PPOX
7906703	NDUFS2
7906720	FCER1G
7906728	TOMM40L
7906742	PCP4L1
7906746	SDHC
7906757	FCGR2A
7906764	HSPA6
7906767	FCGR2C///FCGR2B
7906775	HSPA7///HSPA6
7906777	FCGR2B
7906786	FCRLA
7906797	FCRLB
7906810	DUSP12
7906819	ATF6
7906838	NOS1AP
7906852	UHMK1
7906863	UAP1
7906878	DDR2
7906900	DDR2
7906904	HSD17B7P2///HSD17B7
7906919	RGS4
7906930	NUF2
7906954	PBX1
7906973	LRRC52
7906978	MGST3///MGST3
7906988	LOC440700
7906995	UCK2
7907012	FMO9P
7907024	POGK
7907032	MAEL
7907053	DUSP27
7907058	POU2F1
7907079	RCSD1
7907090	RCSD1
7907092	MPZL1
7907104	DCAF6
7907124	TIPRL
7907135	SFT2D2
7907146	TBX19
7907156	XCL1
7907160	ATP1B1
7907171	BLZF1
7907183	C1orf112
7907213	GORAB
7907222	PRRX1
7907232	MROH9
7907249	FMO3
7907260	FMO6P
7907271	FMO2
7907286	FMO1
7907297	FMO4
7907310	PRRC2C
7907353	METTL13
7907370	DNM3
7907396	C1orf105
7907404	SUCO
7907430	FASLG
7907439	PRDX6
7907445	KLHL20
7907466	DARS2
7907486	ZBTB37
7907492	RABGAP1L
7907531	GPR52
7907537	CACYBP
7907549	TNN
7907572	PAPPA2
7907601	BRINP2
7907611	RASAL2
7907633	TEX35
7907649	C1orf220
7907657	RALGPS2
7907680	FAM20B
7907690	TOR3A
7907702	SOAT1
7907719	AXDND1
7907749	TDRD5
7907769	FAM163A
7907773	TOR1AIP1
7907790	CEP350
7907830	QSOX1
7907847	LOC100506242
7907849	LHX4
7907861	XPR1
7907882	KIAA1614
7907893	MR1
7907904	IER5
7907907	GM140
7907911	CACNA1E
7907972	LINC00272
7907977	RGSL1
7907986	RGSL1
7908003	NPL
7908022	DHX9
7908041	LAMC1
7908072	LAMC2
7908097	SMG7
7908125	RGL1
7908147	TSEN15
7908161	C1orf21
7908169	RNF2
7908178	SWT1
7908204	HMCN1
7908312	PRG4
7908330	C1orf27
7908347	OCLM
7908351	PLA2G4A
7908371	ERVMER61-1
7908376	RGS18
7908382	RGS21
7908388	RGS1
7908397	RGS13
7908407	RPS27A
7908409	RGS2
7908421	TROVE2
7908437	CDC73
7908459	CFH
7908481	CFHR3
7908488	CFHR1
7908492	CFHR4
7908496	CFHR2
7908499	CFHR5
7908508	CRB1
7908525	C1orf53
7908529	LHX9
7908543	NEK7
7908553	PTPRC
7908597	NR5A2
7908612	NR5A2
7908614	CAMSAP2
7908637	GPR25
7908639	C1orf106
7908672	PKP1
7908692	RPS10P7
7908694	NAV1
7908732	IPO9
7908758	SHISA4
7908766	TIMM17A
7908779	RNPEP
7908793	ELF3
7908812	GPR37L1
7908816	LGR6
7908841	PPP1R12B
7908861	OCR1
7908863	MGAT4EP
7908867	TMEM183B///TMEM183A
7908879	PPFIA4
7908907	ADORA1
7908917	BTG2
7908924	PRELP
7908931	OPTC
7908940	ATP2B4
7908966	LINC00260
7908968	LAX1
7908978	ZC3H11A
7908988	SNRPE
7908993	SOX13
7909011	MDM4
7909027	NFASC
7909064	CNTN2
7909088	TMCC2
7909104	CDK18
7909127	MFSD4A
7909142	NUCKS1
7909144	LOC284581
7909146	FAM72A///FAM72D///FAM72B
7909155	AVPR1B
7909164	CTSE
7909175	SRGAP2
7909188	IKBKE
7909214	RASSF5
7909225	DYRK3
7909236	MAPKAPK2
7909250	IL19
7909261	IL20
7909271	IL24
7909283	IL24
7909285	PFKFB2
7909306	C4BPB
7909318	C4BPA
7909332	CD55
7909350	CR2
7909371	CR1
7909390	CR1L
7909400	CD46
7909418	LOC148696
7909422	MIR205HG///MIR205///MIR205HG
7909425	CAMK1G
7909441	G0S2
7909446	HSD11B1
7909455	TRAF3IP3
7909478	DIEXF
7909494	SYT14
7909503	SERTAD4
7909510	HHAT
7909529	RCOR3
7909545	TRAF5
7909561	LINC00467
7909568	DTL
7909586	PPP2R5A
7909601	SNORA16B
7909603	NENF
7909610	ATF3
7909624	FAM71A
7909628	FLVCR1
7909642	VASH2
7909661	RPS6KC1
7909681	PROX1
7909689	SMYD2
7909708	CENPF
7909730	KCNK2
7909745	KCTD3
7909768	SPATA17
7909782	RRP15
7909789	TGFB2
7909801	LYPLAL1
7909815	IARS2
7909841	MARK1
7909862	C1orf115
7909866	MARC2///MARC2
7909877	42795
7909890	HLX
7909898	MIA3
7909931	BROX
7909946	FAM177B
7909954	DISP1
7909965	CCDC185
7909967	CAPN2
7909990	LOC100287934///LOC100287497
7909992	FBXO28
7910001	DEGS1
7910014	CNIH4
7910022	CNIH3
7910030	DNAH14
7910047	DNAH14
7910054	DNAH14
7910096	DNAH14
7910099	SRP9
7910111	EPHX1
7910124	H3F3AP4///H3F3A
7910134	MIXL1
7910142	STUM
7910146	PSEN2
7910164	COQ8A
7910184	BTF3P9
7910190	ZNF678
7910198	ZNF678
7910200	SNAP47
7910211	PRSS38
7910217	WNT3A
7910229	ARF1
7910241	GUK1
7910257	GJC2
7910261	IBA57
7910265	OBSCN
7910369	HIST3H2BB
7910372	RNF187
7910379	DUSP5P1
7910381	DUSP5P1
7910387	RHOU
7910398	SPHAR///RAB4A
7910416	URB2
7910427	GALNT2
7910446	COG2
7910466	CAPN9
7910494	ARV1///ARV1
7910503	TRIM67
7910520	GNPAT
7910539	SPRTN
7910550	TSNAX-DISC1///TSNAX
7910559	TSNAX-DISC1///DISC1
7910589	MAP10
7910591	NTPCR
7910600	KIAA1804
7910611	KCNK1
7910618	SLC35F3
7910630	COA6
7910640	GGPS1
7910651	TBCE
7910680	GPR137B
7910694	EDARADD
7910706	LGALS8
7910727	ACTN2
7910752	MTR
7910792	RYR2
7910901	LOC100130331
7910915	CHRM3
7910923	FMN2
7910950	KMO
7910971	WDR64
7910997	EXO1
7911017	SDCCAG8
7911038	ZBTB18
7911049	C1orf100
7911056	C1orf101
7911078	DESI2
7911085	COX20
7911096	EFCAB2
7911112	EFCAB2
7911114	KIF26B
7911138	CNST
7911155	SCCPDH
7911170	LINC01341
7911174	VN1R5
7911178	NLRP3
7911197	OR2W5
7911199	GCSAML
7911207	OR2G2
7911209	OR2G3
7911215	OR9H1P
7911218	OR2W3///TRIM58
7911229	OR2W3///TRIM58
7911231	OR2W3///TRIM58
7911233	OR2T8
7911237	OR2L13
7911241	OR2L8
7911243	OR2AK2
7911252	OR2L2
7911258	OR2L3
7911260	OR2M7///OR2M2///OR2M1P///OR2M3///OR2M5
7911263	OR2M5
7911265	OR2M2
7911267	OR2M3
7911269	OR2M4
7911271	OR14C36
7911273	OR2T4
7911276	OR2T6
7911278	OR2T1
7911281	OR2T35///OR2T2
7911283	OR2T3///OR2T34
7911285	OR2T5///OR2T29
7911287	OR2G6
7911289	ZNF672
7911301	PGBD2
7911307	RPL23AP87///RPL23AP82///RPL23AP7
7911309	LOC100288778///WASH1///WASH7P///WASH2P///WASH3P
7911323	FAM138E///FAM138D///FAM138C///FAM138B///FAM138A///FAM138F
7911329	LOC100134822///LINC00266-1///PCMTD2
7911333	RPL23AP87///RPL23AP82///RPL23AP7
7911343	RPL23AP87///RPL23AP82///RPL23AP7
7911345	OR4F29///OR4F21///OR4F16///OR4F3
7911347	LOC100134822///SEPT14///LINC00266-1///PCMTD2
7911351	LINC00115
7911355	LINC00115
7911359	NOC2L
7911371	PERM1
7911376	HES4
7911383	C1orf159
7911403	TNFRSF18
7911413	TNFRSF4
7911422	SDF4
7911435	FAM132A
7911444	UBE2J2
7911458	ACAP3
7911486	CPSF3L
7911506	DVL1
7911529	MXRA8
7911532	AURKAIP1
7911539	CCNL2
7911559	MRPL20
7911566	MRPL20
7911568	SSU72
7911578	CDK11A
7911591	SLC35E2B
7911600	NADK
7911619	GNB1
7911634	TMEM52
7911643	CFAP74
7911657	CFAP74
7911683	FAAP20
7911701	MORN1
7911718	LOC100129534
7911720	PEX10
7911730	PANK4
7911750	HES5
7911754	TNFRSF14
7911767	MMEL1
7911793	LINC00982
7911796	LINC00982
7911799	MEGF6
7911839	WRAP73
7911862	LRRC47
7911870	CEP104
7911897	C1orf174
7911902	NPHP4
7911941	CHD5
7911989	RPL22
7911993	ICMT
7912004	GPR153
7912012	ACOT7
7912031	HES2
7912040	TNFRSF25
7912056	PLEKHG5
7912086	NOL9
7912102	KLHL21
7912112	DNAJC11
7912136	UTS2
7912145	TNFRSF9
7912157	ERRFI1
7912166	RERE
7912198	ENO1
7912211	SLC2A7
7912224	SLC2A5
7912239	GPR157
7912248	MIR34A
7912250	MIR34A
7912254	PIK3CD-AS1
7912257	CLSTN1
7912280	LOC645010
7912283	CTNNBIP1
7912292	LZIC
7912303	DFFA
7912316	CASZ1
7912343	CASZ1
7912347	CASZ1
7912349	C1orf127
7912361	MASP2
7912374	SRM
7912385	EXOSC10
7912412	MTOR
7912473	FBXO2
7912481	MAD2L2
7912496	MTHFR
7912511	KIAA2013
7912515	NPPA
7912520	NPPB
7912537	DHRS3
7912547	LOC101930169///PRAMEF15///PRAMEF6///PRAMEF11///PRAMEF4///PRAMEF9///PRAMEF5
7912552	HNRNPCL1
7912555	LOC101930169///PRAMEF15///PRAMEF6///PRAMEF11///PRAMEF4///PRAMEF9///PRAMEF5
7912561	PRAMEF34P///PRAMEF36P///PRAMEF17///PRAMEF10///PRAMEF2
7912567	LOC101930169///PRAMEF15///PRAMEF20///PRAMEF6///PRAMEF11///PRAMEF4///PRAMEF9///PRAMEF5
7912575	LOC101930169///PRAMEF15///PRAMEF20///PRAMEF6///PRAMEF11///PRAMEF4///PRAMEF9///PRAMEF5
7912580	HNRNPCL2
7912582	LOC101930169///PRAMEF15///PRAMEF6///PRAMEF11///PRAMEF4///PRAMEF9///PRAMEF5
7912585	PRAMEF18///PRAMEF10
7912591	PRAMEF8
7912595	PRAMEF14///PRAMEF34P///PRAMEF36P///PRAMEF2///PRAMEF1
7912601	PRAMEF18
7912606	PRAMEF8
7912610	PRAMEF14///PRAMEF34P///PRAMEF36P///PRAMEF2///PRAMEF1
7912617	PRAMEF18
7912629	TMEM51-AS1
7912638	TMEM51-AS1
7912646	CASP9
7912659	AGMAT
7912670	UQCRHL///UQCRH///UQCRHL///GNA13
7912672	FLJ37453
7912675	ZBTB17
7912692	HSPB7
7912701	FAM131C
7912706	EPHA2
7912724	ARHGEF19
7912743	RSG1
7912750	FBXO42
7912764	SPATA21
7912784	CROCCP3
7912800	RNVU1-17///RNU1-1///RNU1-2///RNU1-3///RNVU1-7///RNVU1-18///RNU1-4
7912802	LOC100132147///LOC440570
7912804	LOC100132147
7912808	NBPF25P///NBPF19///NBPF20///NBPF10///NBPF8///NBPF9///NBPF15///NBPF11///NBPF12///NBPF3///NBPF1///NBPF14
7912839	CROCCP2
7912850	RNVU1-17///RNU1-1///RNU1-2///RNU1-3///RNVU1-7///RNVU1-18///RNU1-4
7912852	EIF1AX
7912854	ESPNP
7912863	LOC102724562///MST1L///MST1P2///MST1
7912884	LOC440570
7912887	MFAP2
7912898	ATP13A2
7912928	SDHB
7912937	PADI2
7912956	RCC2
7912968	TAS1R2
7912975	ALDH4A1
7912994	IFFO2
7913001	UBR4
7913110	EMC1
7913138	AKR7L
7913146	AKR7A3
7913156	AKR7A2
7913169	CAPZB
7913187	TMCO4
7913206	RNF186
7913211	PLA2G2E
7913216	PLA2G2A
7913226	PLA2G2D
7913235	PLA2G2D
7913237	CAMK2N1
7913242	MUL1
7913249	PINK1-AS
7913252	PINK1-AS
7913256	DDOST
7913271	KIF17
7913290	SH2D5
7913300	HP1BP3
7913319	EIF4G3
7913357	ECE1
7913380	NBPF25P///NBPF19///NBPF20///NBPF10///NBPF8///NBPF9///NBPF15///NBPF11///NBPF12///NBPF3///NBPF1///NBPF14
7913385	RAP1GAP
7913415	USP48
7913450	HSPG2
7913547	WNT4
7913558	LUZP1
7913566	HTR1D
7913571	HNRNPR
7913582	ZNF436
7913593	TCEA3
7913609	ASAP3
7913644	E2F2
7913655	ID3
7913667	GALE
7913682	HMGCL
7913694	FUCA1
7913705	CNR2
7913712	SRSF10
7913727	MYOM3
7913768	IL22RA1
7913776	IFNLR1
7913787	STPG1
7913805	RUNX3
7913814	SYF2
7913824	RSRP1
7913835	RHCE
7913850	LOC646471
7913852	AUNIP
7913858	PAQR7
7913864	STMN1
7913869	STMN1
7913883	PAFAH2
7913896	SLC30A2
7913907	TRIM63
7913918	UBXN11
7913938	AIM1L
7913965	ZNF683
7913978	GPN2
7913990	GPATCH3
7914000	NR0B2
7914003	KDF1
7914015	FAM46B
7914021	SLC9A1
7914042	MAP3K6
7914075	FCN3
7914084	CD164L2
7914094	WASF2
7914103	AHDC1
7914112	FGR
7914127	IFI6
7914139	IFI6
7914141	RPA2
7914153	EYA3
7914180	SPCS2///SPCS2
7914184	PTAFR
7914194	DNAJC8
7914202	SNHG12///SNORA16A///SNORA61///SNORA44///SNHG12
7914212	SNORA61///SNHG12
7914214	SNORA44///SNHG12
7914216	SNORA16A///SNHG12
7914218	TAF12
7914232	TMEM200B
7914235	SRSF4
7914245	MECR
7914260	MATN1
7914270	LAPTM5
7914282	SDC3
7914296	PUM1///PUM1
7914322	SNORD103B///SNORD103A
7914324	SNORD103B///SNORD103A
7914326	NKAIN1
7914334	SNRNP40
7914342	FABP3
7914350	SERINC2
7914354	PEF1
7914361	COL16A1
7914433	ADGRB2
7914467	SPOCD1
7914489	PTP4A2
7914500	TMEM234
7914516	MTMR9LP
7914525	MARCKSL1
7914530	BSDC1
7914550	ZBTB8OS
7914557	SYNC
7914563	YARS
7914580	FNDC5
7914592	TMEM54
7914603	RNF19B
7914617	AK2
7914630	TRIM62
7914648	PHC2
7914667	CSMD2
7914750	SMIM12
7914758	DLGAP3
7914764	ZMYM6
7914791	SFPQ
7914809	KIAA0319L
7914834	PSMB2
7914847	C1orf216
7914851	CLSPN
7914878	CLSPN///CLSPN
7914880	COL8A2
7914887	TRAPPC3
7914904	STK40
7914917	LSM10
7914923	OSCP1
7914940	MRPS15
7914950	CSF3R
7914974	GRIK3
7914996	MEAF6
7915008	SNIP1
7915015	GNL2
7915032	RSPO1
7915045	C1orf109
7915056	EPHA10
7915078	EPHA10
7915084	YRDC
7915091	MTF1
7915101	INPP5B
7915130	SF3A3
7915147	FHL3
7915156	POU3F1
7915160	RRAGC
7915170	GJA9-MYCBP///MYCBP
7915178	GJA9-MYCBP///GJA9
7915184	RHBDL2
7915204	PPIEL
7915207	PABPC4
7915227	SNORA55
7915229	HEYL
7915238	NT5C1A
7915245	HPCAL4
7915252	BMP8B///BMP8B
7915257	OXCT2P1///OXCT2
7915261	TRIT1
7915277	MYCL
7915286	PPT1
7915297	COL9A2
7915333	RIMS3
7915345	NFYC-AS1
7915347	CITED4
7915351	SLFNL1
7915363	SCMH1
7915385	EDN2
7915392	HIVEP3
7915404	GUCA2A
7915408	FOXJ3
7915425	ZMYND12
7915435	CLDN19
7915444	P3H1
7915468	SVBP
7915472	SLC2A1
7915485	EBNA1BP2
7915498	LOC100131756
7915500	C1orf210
7915504	ELOVL1
7915516	MED8
7915529	HYI
7915543	SLC6A9
7915567	ERI3
7915578	TMEM53
7915590	RNU5F-1
7915592	RNU5D-1
7915598	BEST4
7915609	TCTEX1D4
7915612	PTCH2
7915614	PTCH2
7915640	EIF2B3
7915659	HECTD3
7915682	ZSWIM5
7915695	MUTYH
7915718	TESK2
7915733	PRDX1
7915743	CCDC17
7915758	GPBP1L1
7915775	IPP
7915787	PIK3R3
7915801	POMGNT1
7915827	LRRC41
7915841	KNCN
7915846	MKNK1
7915861	MOB3C
7915870	ATPAF1
7915882	EFCAB14
7915896	CYP4Z2P
7915902	CYP4A11
7915910	PDZK1IP1
7915919	TAL1///TAL1
7915926	STIL
7915949	TRABD2B
7915951	LOC100128922
7915955	SPATA6
7915971	AGBL4
7915982	BEND5
7915991	DMRTA2
7915995	FAF1
7916024	TTC39A
7916045	EPS15
7916077	NRDC
7916112	RAB3B
7916120	TXNDC12
7916130	KTI12///TXNDC12
7916135	CC2D1B
7916167	ORC1
7916185	ZCCHC11
7916219	COA7
7916229	ECHDC2
7916248	SLC1A7
7916262	C1orf123
7916274	MAGOH
7916282	LRP8
7916304	GLIS1
7916316	NDC1
7916343	YIPF1
7916356	HSPB11
7916364	LDLRAD1
7916372	TMEM59
7916384	CDCP2
7916393	CYB5RL
7916403	SSBP3
7916412	FAM151A
7916422	PARS2
7916425	TTC22
7916432	DHCR24
7916443	USP24
7916493	PLPP3
7916506	C1orf168
7916526	C8B
7916541	DAB1
7916562	HNRNPA1P6///HNRNPA1P10///HNRNPA1L2///HNRNPA1
7916570	OMA1
7916584	TACSTD2
7916590	AK2
7916592	MYSM1
7916609	JUN
7916616	CYP2J2
7916629	C1orf87
7916643	TM2D1
7916654	KANK4
7916669	DOCK7
7916727	ITGB3BP
7916747	JAK1
7916777	MIR101-1
7916785	INSL5
7916789	WDR78
7916808	SLC35D1
7916822	C1orf141
7916836	SERBP1
7916843	GNG12
7916853	DIRAS3
7916862	WLS
7916882	RPE65
7916898	DEPDC1
7916910	LRRC40
7916928	ANKRD13C
7916944	PTGER3
7916969	ZRANB2
7916984	MIR186
7916986	NEGR1
7917004	LRRIQ3
7917008	LRRIQ3
7917019	ERICH3
7917037	CRYZ
7917052	SLC44A5
7917080	DLSTP1
7917082	ASB17
7917088	PIGK
7917103	ZZZ3
7917120	USP33
7917148	AIDA
7917156	FUBP1
7917182	ADGRL4
7917199	TTLL7
7917232	GNG5
7917240	CTBS
7917251	LINC01555
7917255	SSX2IP
7917276	LPAR3
7917283	MCOLN2
7917304	MCOLN3
7917322	SYDE2
7917331	C1orf52
7917338	BCL10
7917347	DDAH1
7917359	ZNHIT6
7917370	COL24A1
7917433	ODF2L
7917455	42993
7917466	42993
7917472	GTF2B
7917482	KYAT3
7917503	GBP3
7917516	GBP1P1///GBP3///GBP1
7917530	GBP2
7917532	GBP2
7917548	GBP7
7917561	GBP4
7917576	GBP5
7917593	GEMIN8P4
7917599	BARHL2
7917604	ZNF644
7917612	HFM1
7917634	HFM1
7917645	RNA45S5///RNA28S5
7917649	TGFBR3
7917674	SETSIP///SET
7917676	GLMN
7917697	GFI1
7917707	EVI5
7917728	FAM69A
7917741	TMED5
7917754	BCAR3
7917771	DNTTIP2
7917779	GCLM
7917798	ABCA4
7917850	ARHGAP29
7917875	F3
7917885	CNN3
7917896	ALG14
7917906	RPL7
7917912	DPYD
7917942	MIR2682///MIR137HG
7917944	MIR137///MIR137HG
7917946	PLPPR5
7917954	FRRS1
7917976	SASS6
7917996	LRRC39
7918008	DBT
7918026	EXTL2
7918034	DPH5
7918050	RPSAP36///RPSAP19///RPSAP9///RPSAP58///RPSAP15///RPSA
7918052	OLFM3
7918064	COL11A1
7918134	AMY2B///AMY2A///AMY1C///AMY1B///AMY1A
7918157	VAV3
7918188	SLC25A24
7918203	NBPF6///NBPF22P///NBPF4
7918223	HENMT1
7918235	AKNAD1
7918255	CLCC1
7918275	WDR47
7918284	TAF13
7918294	C1orf194
7918300	PSRC1
7918313	MYBPHL
7918323	SORT1
7918345	PSMA5
7918359	AMIGO1
7918367	GNAT2
7918379	GSTM3
7918394	EPS8L3
7918416	ALX3
7918426	SLC16A4
7918437	LAMTOR5
7918444	KCNA10
7918449	KCNA2
7918457	KCNA3
7918467	LRIF1
7918474	DRAM2///DRAM2
7918487	DENND2D
7918504	OVGP1
7918517	WDR77
7918533	TMIGD3///ADORA3///TMIGD3///ADORA3
7918552	FAM212B
7918558	KCND3
7918569	ST7L
7918593	RHOC
7918606	PPM1J
7918620	LINC01356
7918622	SLC16A1
7918634	PHTF1
7918657	PTPN22
7918681	RSBN1
7918694	BCL2L15
7918703	AP4B1
7918716	SYT6
7918725	TRIM33
7918747	TRIM33
7918749	TRIM33
7918751	TRIM33
7918753	TRIM33
7918755	TRIM33
7918757	TRIM33
7918759	BCAS2
7918768	DENND2C
7918792	DENND2C
7918794	AMPD1
7918813	NRAS
7918825	CSDE1
7918847	SIKE1
7918857	TSPAN2
7918869	NGF
7918878	CASQ2
7918891	NHLH2
7918902	CD58
7918913	IGSF3
7918925	TRIM45
7918936	VTCN1
7918955	GDAP2
7918973	SPAG17
7919028	TBX15
7919038	WARS2
7919051	ZNF697
7919055	HMGCS2
7919067	REG4
7919080	NBPF7
7919088	ADAM30
7919095	NOTCH2
7919133	FCGR1CP///FCGR1B///FCGR1A
7919146	LOC102725104///ANKRD20A12P///ANKRD20A8P
7919157	PPIAL4C///PPIAL4A///PPIAL4G///PPIA
7919162	PPIAL4C///PPIAL4A///PPIAL4G///PPIA
7919168	LOC100996724///PDE4DIP
7919193	NUDT4P1///NUDT4P2///NUDT4
7919197	POLR3GL
7919208	GNRHR2
7919217	NUDT17
7919226	POLR3C
7919243	CD160
7919251	GPR89A///GPR89B
7919269	RNU1-1///RNU1-2///RNU1-3///RNVU1-7///RNVU1-18///RNU1-4
7919271	NBPF25P///NBPF19///NBPF20///NBPF10///NBPF8///NBPF9///NBPF15///NBPF11///NBPF12///NBPF3///NBPF1///NBPF14
7919299	NBPF25P///NBPF19///NBPF20///NBPF10///NBPF8///NBPF9///NBPF15///NBPF11///NBPF12///NBPF3///NBPF1///NBPF14
7919301	NBPF25P///NBPF19///NBPF20///NBPF10///NBPF8///NBPF9///NBPF15///NBPF11///NBPF12///NBPF3///NBPF1///NBPF14
7919305	PRKAB2
7919314	FMO5
7919326	ACP6
7919340	GJA5
7919349	RNU1-1///RNU1-2///RNU1-3///RNVU1-7///RNVU1-18///RNU1-4
7919351	NBPF25P///NBPF19///NBPF20///NBPF10///NBPF8///NBPF9///NBPF15///NBPF11///NBPF12///NBPF3///NBPF1///NBPF14
7919380	NBPF25P///NBPF19///NBPF20///NBPF10///NBPF8///NBPF9///NBPF15///NBPF11///NBPF12///NBPF3///NBPF1///NBPF14
7919394	LINC01138
7919407	PPIAL4C///PPIAL4A///PPIAL4G///PPIA
7919412	NBPF25P///NBPF19///NBPF20///NBPF10///NBPF8///NBPF9///NBPF15///NBPF11///NBPF12///NBPF3///NBPF1///NBPF14
7919436	PPIAL4C///PPIAL4A///PPIAL4G///PPIA
7919438	NBPF25P///NBPF19///NBPF20///NBPF10///NBPF8///NBPF9///NBPF15///NBPF11///NBPF12///NBPF3///NBPF1///NBPF14
7919576	RNVU1-17///RNU1-1///RNU1-2///RNU1-3///RNVU1-7///RNVU1-18///RNU1-4
7919578	RNVU1-17///RNU1-1///RNU1-2///RNU1-3///RNVU1-7///RNVU1-18///RNU1-4
7919580	LOC100132147///LOC440570
7919584	HIST2H2BF///HIST2H2BA
7919589	HIST2H3D///HIST2H3A///HIST2H3C
7919591	FAM72A///FAM72D///FAM72B
7919596	LOC100132147///LOC440570
7919604	LOC100996713///HIST2H2BF///FCGR1B
7919606	HIST2H2BF///HIST2H2BA///HIST2H2BE
7919612	HIST2H3D///HIST2H3A///HIST2H3C
7919614	HIST2H3D///HIST2H3A///HIST2H3C
7919619	HIST2H2AA4///HIST2H2AB///HIST2H2AC///HIST2H2AA3
7919625	HIST2H2BD///HIST2H2BC///HIST2H2BE
7919627	HIST2H4B///HIST2H4A
7919637	HIST2H2BE
7919642	HIST2H2AB///HIST2H2AB
7919645	SV2A
7919659	SF3B4
7919669	MTMR11
7919699	OTUD7B
7919715	ANP32E
7919729	APH1A
7919743	ADAMTSL4-AS1
7919751	MCL1
7919763	ENSA
7919780	GOLPH3L
7919787	HORMAD1
7919800	CTSS
7919815	CTSK
7919825	ARNT
7919856	CERS2
7919872	FAM63A
7919888	CDC42SE1
7919898	SEMA6C
7919923	LYSMD1
7919929	TMOD4
7919940	VPS72
7919950	PI4KB
7919971	RFX5
7919984	SELENBP1
7920000	POGZ
7920027	CELF3
7920047	MRPL9
7920057	TDRKH
7920077	LINGO4
7920082	RORC
7920100	THEM5
7920114	THEM4
7920123	S100A10
7920128	S100A11
7920135	TCHHL1
7920141	TCHH
7920146	RPTN
7920155	HRNR///RPTN
7920165	FLG
7920175	FLG2
7920178	CRNN
7920182	LCE3E
7920185	LCE3D
7920191	LCE3A
7920193	LCE1C
7920196	SPRR2D
7920201	SPRR2D
7920205	SPRR2A
7920210	SPRR2B
7920214	SPRR2E
7920217	SPRR2G
7920220	PGLYRP3
7920228	PGLYRP4
7920238	S100A12
7920244	S100A8
7920249	S100A7L2
7920252	S100A7
7920258	S100A6
7920264	S100A5
7920271	S100A4
7920278	S100A3
7920285	S100A2
7920291	S100A16
7920297	S100A14
7920303	S100A13
7920317	ILF2
7920337	INTS3
7920341	GATAD2B
7920354	DENND4B
7920382	CRTC2
7920401	SLC39A1
7920409	JTB
7920422	RAB13
7920426	NUP210L
7920472	TPM3///ROS1
7920487	C1orf189
7920492	C1orf43///C1orf43
7920506	SHE
7920515	UBE2Q1
7920531	ADAR
7920552	KCNN3
7920567	PMVK
7920575	PBXIP1
7920594	PYGO2
7920600	SHC1
7920616	DCST2
7920633	DPM3
7920642	MUC1
7920659	KRTCAP2
7920664	THBS3
7920687	GBAP1
7920697	GBA
7920707	FAM189B
7920725	SCAMP3
7920737	CLK2
7920744	PKLR
7920757	RUSC1-AS1
7920766	ASH1L
7920799	YY1AP1
7920810	GON4L
7920839	RIT1
7920852	KIAA0907
7920873	SNORA80E
7920875	SCARNA4
7920877	ARHGEF2
7920903	SSR2
7920912	UBQLN4
7920928	PAQR6
7920944	SMG5
7920971	GLMP
7920980	VHLL
7920984	CCT3
7921003	C1orf61
7921012	MIR9-1
7921014	MEF2D
7921033	IQGAP3
7921076	GPATCH4
7921088	NES
7921099	CRABP2
7921110	ISG20L2
7921121	MRPL24
7921133	HDGF
7921144	SH2D2A
7921155	INSRR
7921179	ARHGEF11
7921222	ETV3L
7921228	ETV3
7921237	FCRL5
7921259	FCRL4
7921275	FCRL3
7921298	FCRL2
7921319	FCRL1
7921332	CD5L
7921342	LOC729866
7921344	ELL2
7921346	CD1B
7921354	OR10T2
7921356	OR10K2
7921360	OR6Y1
7921362	OR6P1
7921364	OR10X1
7921367	SPTA1
7921420	OR6K2
7921422	OR6K3
7921427	OR6N1
7921429	OR6N2
7921434	AIM2
7921445	OR10J3
7921447	OR10J5
7921449	CRP
7921462	VSIG8
7921473	CFAP45
7921487	TAGLN2
7921492	IGSF9
7921516	SLAMF9
7921526	PIGM
7921533	KCNJ10
7921538	IGSF8
7921552	DCAF8
7921571	PEX19
7921583	COPA
7921625	SLAMF6
7921637	CD84
7921652	SLAMF1
7921667	CD48
7921677	CD244
7921690	ITLN1
7921702	ITLN2
7921713	TSTD1///F11R
7921738	USF1
7921752	ARHGAP30
7921773	NECTIN4
7921786	PFDN2
7921793	DEDD
7921806	B4GALT3
7921821	ADAMTS4
7921834	APOA2
7921840	NR1I3
7921852	MPZ
7921862	CFAP126
7921868	FCGR3A
7921873	FCGR3B///FCGR3A
7921882	OLFML2B
7921895	C1orf111
7921900	SH2D1B
7921909	CCDC190
7921916	RGS5
7921936	LMX1A
7921955	RXRG
7921970	ALDH9A1
7921987	TMCO1
7922001	FAM78B
7922008	TADA1
7922018	ILDR2
7922029	GPA33
7922040	CD247
7922051	CREG1
7922058	ADCY10
7922095	MPC2
7922104	GCSHP3///LOC729080///LOC641746///GCSH
7922108	GPR161
7922121	ANKRD36BP1
7922127	XCL2
7922130	DPT
7922137	NME7
7922152	CCDC181
7922162	SLC19A2
7922174	F5
7922200	SELP
7922219	SELL
7922229	SELE
7922243	METTL18
7922250	SCYL3
7922268	KIFAP3
7922301	MYOC
7922309	VAMP4
7922326	DNM3OS///MIR214
7922328	DNM3OS///MIR199A2
7922330	PIGC
7922337	TNFSF18
7922343	TNFSF4
7922351	LOC101928673
7922353	SLC9C2
7922382	ANKRD45
7922391	CENPL
7922402	GAS5///SNORD47
7922404	GAS5///SNORD80
7922406	SNORD79
7922408	SNORD78
7922410	SNORD44
7922412	SNORD77
7922414	SNORD76///GAS5
7922416	SNORD75
7922418	SNORD74
7922420	SERPINC1
7922432	RC3H1
7922462	MRPS14
7922474	KIAA0040
7922482	TNR
7922504	RFWD2
7922525	ASTN1
7922550	SEC16B
7922590	LINC00083
7922596	LOC646976
7922598	ANGPTL1
7922610	ABL2
7922627	NPHS2
7922637	TOR1AIP2
7922646	TOR1AIP2
7922648	TOR1AIP2
7922656	ACBD6
7922669	STX6
[truncated: 20,035 more rows]
