# Supplementary material for: Deconvolution of Transcriptional Networks in Post-Traumatic Stress Disorder Uncovers Master Regulators Driving Innate Immune System Function
Source: Sci Rep. 2017 Nov 3;7:14486. doi: 10.1038/s41598-017-15221-y (PMC5670244; doi:10.1038/s41598-017-15221-y)
Supplement: Supplementary file 5 — Supplementary Table 4 [file 41598_2017_15221_MOESM5_ESM.xlsx]

## Sheet: Sheet1
Degree	Gene Symbol	Hub TF	Target	MI
2347	PKHD1	8126954	7896744	0.47776	7897078	0.514324	7897441	0.440885	7897978	0.462016	7897997	0.469526	7898007	0.512856	7898012	0.514777	7898020	0.523917	7898026	0.500646	7898034	0.523917	7898040	0.514777	7898048	0.517142	7898833	0.484162	7898881	0.506474	7898894	0.438495	7899173	0.46881	7899350	0.500338	7899392	0.474007	7899436	0.416316	7899455	0.486746	7899519	0.437635	7899534	0.415941	7899654	0.469178	7899688
2282	ZFR	8111360	7897078	0.536813	7897236	0.393027	7897966	0.45273	7897997	0.465893	7898020	0.484818	7898034	0.484818	7898048	0.47458	7898112	0.441149	7898227	0.46035	7898328	0.463114	7898833	0.537681	7898881	0.499736	7898910	0.460038	7898939	0.412575	7899173	0.485139	7899350	0.496357	7899392	0.473786	7899455	0.503828	7899504	0.494731	7899654	0.521868	7899675	0.4898	7899688	0.528548	7899774	0.475867	7899813
2195	ZNF410	7975645	7897078	0.515013	7897997	0.487411	7898002	0.45171	7898007	0.472257	7898012	0.47703	7898020	0.522712	7898026	0.490094	7898034	0.522712	7898040	0.47703	7898048	0.492039	7898833	0.500954	7898881	0.505714	7898894	0.419668	7899350	0.49418	7899361	0.517789	7899392	0.474416	7899455	0.489649	7899504	0.475919	7899654	0.468439	7899688	0.493215	7899813	0.457986	7899870	0.468939	7899943	0.476744	7899957
2171	COPS4	8096098	7897078	0.509519	7897974	0.414641	7898020	0.48666	7898026	0.466945	7898030	0.45151	7898034	0.48666	7898048	0.471287	7898052	0.453878	7898112	0.44302	7898192	0.452066	7898713	0.431848	7898833	0.517911	7898881	0.509328	7898910	0.460454	7899167	0.429298	7899173	0.471892	7899350	0.475555	7899361	0.481839	7899377	0.441024	7899455	0.48879	7899504	0.490625	7899604	0.446003	7899654	0.500242	7899675
2124	PSMD11	8006392	7897078	0.519113	7897370	0.454276	7897974	0.420641	7897997	0.461005	7898020	0.501053	7898026	0.478857	7898034	0.501053	7898048	0.47372	7898227	0.475241	7898328	0.48717	7898833	0.510851	7898881	0.514942	7899018	0.464242	7899057	0.452312	7899173	0.503999	7899289	0.450345	7899350	0.479561	7899361	0.478901	7899392	0.472989	7899455	0.511037	7899504	0.512128	7899519	0.435125	7899654	0.479714	7899675
2116	ZNF146	8028186	7897078	0.51037	7897966	0.442741	7898020	0.483039	7898026	0.495499	7898034	0.483039	7898048	0.503139	7898833	0.507447	7898881	0.488405	7898910	0.462696	7899018	0.453863	7899173	0.492616	7899350	0.500122	7899392	0.499298	7899455	0.488752	7899504	0.474667	7899654	0.489729	7899675	0.450424	7899688	0.523093	7899774	0.491453	7899813	0.521327	7899870	0.49923	7899943	0.47424	7899957	0.50583	7900201
2092	ZBTB11	8089234	7897078	0.524631	7897441	0.441947	7897966	0.452872	7897997	0.479522	7898012	0.47658	7898020	0.486034	7898026	0.472279	7898034	0.486034	7898040	0.47658	7898048	0.499792	7898833	0.523891	7898881	0.49027	7899018	0.445634	7899173	0.475997	7899350	0.489244	7899361	0.486608	7899392	0.464068	7899455	0.491242	7899504	0.500615	7899654	0.498113	7899675	0.461223	7899688	0.521468	7899813	0.483676	7899870
2073	TFB2M	7925611	7897078	0.512599	7897997	0.462243	7898020	0.502785	7898026	0.483359	7898034	0.502785	7898048	0.484804	7898192	0.470498	7898328	0.463205	7898337	0.442541	7898713	0.432906	7898833	0.507299	7898881	0.523959	7898910	0.474469	7899057	0.441514	7899173	0.473922	7899350	0.498291	7899377	0.444754	7899392	0.470138	7899455	0.490096	7899486	0.436135	7899504	0.467793	7899604	0.445718	7899654	0.51203	7899675
2057	MIER3	8112182	7897078	0.498697	7898020	0.481784	7898034	0.481784	7898192	0.484918	7898833	0.517954	7898881	0.499675	7898910	0.472728	7898975	0.431175	7899057	0.453929	7899173	0.491082	7899350	0.509632	7899392	0.473727	7899455	0.518443	7899504	0.481142	7899519	0.419657	7899604	0.442116	7899654	0.482593	7899675	0.459404	7899688	0.500283	7899774	0.471669	7899813	0.49702	7899870	0.49091	7899943	0.480611	7899957
2056	ZNF394	8141305	7897078	0.531374	7897953	0.36262	7898007	0.471122	7898012	0.471899	7898020	0.488125	7898026	0.494135	7898034	0.488125	7898040	0.471899	7898048	0.49238	7898052	0.439705	7898337	0.433779	7898833	0.509137	7898881	0.501401	7898910	0.461217	7899018	0.493007	7899173	0.483584	7899289	0.45377	7899350	0.512821	7899361	0.464033	7899392	0.456781	7899486	0.438521	7899504	0.493893	7899654	0.491677	7899675
1996	ZNF383	8028227	7897044	0.412549	7897078	0.512344	7897997	0.468696	7898007	0.471054	7898012	0.483133	7898020	0.492952	7898026	0.472426	7898034	0.492952	7898040	0.483133	7898048	0.484874	7898192	0.471203	7898337	0.429648	7898833	0.514172	7898881	0.491815	7898910	0.455115	7899018	0.454881	7899057	0.445439	7899173	0.467803	7899350	0.486628	7899392	0.477743	7899455	0.492118	7899504	0.482621	7899654	0.496898	7899675
1950	RBM27	8108927	7897078	0.527824	7897236	0.401576	7898020	0.486356	7898026	0.486932	7898034	0.486356	7898048	0.48621	7898227	0.451861	7898328	0.476446	7898833	0.510416	7898881	0.503442	7898910	0.456892	7898975	0.441665	7899173	0.495063	7899350	0.480731	7899392	0.500956	7899455	0.502671	7899504	0.492276	7899654	0.513826	7899675	0.464042	7899688	0.533933	7899774	0.476287	7899813	0.519283	7899870	0.516072	7899957
1935	CASP8AP2	8121118	7897078	0.506648	7897953	0.369107	7897997	0.484973	7898020	0.483472	7898034	0.483472	7898192	0.505759	7898833	0.517826	7898881	0.476399	7898939	0.421539	7899134	0.434326	7899167	0.425869	7899244	0.350938	7899350	0.525103	7899377	0.465514	7899455	0.492261	7899486	0.455394	7899504	0.488696	7899654	0.500944	7899688	0.505037	7899737	0.455292	7899774	0.475936	7899813	0.490838	7899870	0.500416	7899943
1786	HDAC2	8129045	7897078	0.514559	7897370	0.486458	7898020	0.483507	7898026	0.475589	7898034	0.483507	7898048	0.472338	7898112	0.440164	7898227	0.45523	7898263	0.446658	7898328	0.467592	7898833	0.48558	7898881	0.494173	7899173	0.488702	7899361	0.473872	7899392	0.480981	7899455	0.472872	7899504	0.504354	7899675	0.474202	7899688	0.481984	7899870	0.475397	7899957	0.483995	7900201	0.506418	7900216	0.443189	7900490
1755	RC3H2	8163972	7897078	0.505375	7897997	0.464523	7898020	0.479092	7898034	0.479092	7898192	0.481961	7898227	0.452403	7898328	0.462911	7898833	0.5339	7898881	0.485967	7899057	0.483604	7899350	0.491329	7899455	0.530539	7899504	0.491005	7899654	0.499822	7899675	0.476238	7899688	0.507701	7899870	0.522836	7899943	0.496777	7899957	0.500316	7900490	0.435111	7900833	0.488299	7901219	0.480036	7901272	0.460182	7901299
1743	ZNF776	8031815	7897044	0.427353	7897078	0.519307	7897997	0.466223	7898007	0.46924	7898012	0.4679	7898020	0.487017	7898026	0.500402	7898034	0.487017	7898040	0.4679	7898048	0.501326	7898227	0.471956	7898328	0.474911	7898833	0.492766	7898881	0.495133	7899173	0.459436	7899289	0.479795	7899350	0.466357	7899361	0.471504	7899392	0.473077	7899455	0.461166	7899504	0.476684	7899534	0.417793	7899688	0.488533	7899870
1724	ATRX	8173673	7897078	0.516564	7897997	0.480833	7898002	0.44493	7898020	0.483958	7898034	0.483958	7898192	0.476378	7898833	0.520796	7898881	0.473563	7899057	0.439243	7899350	0.493632	7899392	0.454888	7899455	0.488667	7899504	0.507936	7899534	0.414511	7899654	0.48131	7899688	0.494811	7899870	0.503105	7899943	0.506096	7899957	0.498528	7900030	0.450444	7900395	0.469072	7900833	0.483531	7901219	0.5012	7901299
1722	ZNF845	8030978	7897078	0.506942	7897966	0.459797	7897997	0.464539	7898020	0.484501	7898034	0.484501	7898112	0.442473	7898833	0.507881	7898881	0.499281	7898988	0.415993	7899057	0.452293	7899173	0.460821	7899350	0.4878	7899361	0.469759	7899392	0.454562	7899455	0.500579	7899504	0.474269	7899519	0.415975	7899604	0.444915	7899654	0.493986	7899675	0.454376	7899688	0.490946	7899870	0.47383	7899943	0.466197	7899957
1698	ZNF766	8030899	7897078	0.507844	7897236	0.407908	7898020	0.475768	7898034	0.475768	7898192	0.470207	7898328	0.47959	7898833	0.507462	7898881	0.52116	7898910	0.484	7899057	0.45416	7899173	0.467354	7899350	0.49655	7899392	0.484635	7899455	0.496576	7899604	0.439667	7899654	0.505884	7899675	0.461456	7899688	0.507335	7899774	0.476036	7899813	0.498841	7899870	0.490367	7899957	0.4815	7900201	0.524912	7901073
1675	SMAD2	8023195	7897078	0.491857	7897966	0.438927	7897997	0.484766	7898002	0.460539	7898030	0.442893	7898048	0.472546	7898227	0.444255	7898263	0.440247	7898653	0.459894	7898833	0.52284	7899350	0.477842	7899361	0.46166	7899455	0.475751	7899504	0.472735	7899688	0.490659	7899870	0.504102	7899905	0.375157	7899943	0.482316	7899957	0.488747	7900119	0.422701	7901052	0.433122	7901299	0.454073	7901479	0.462377	7901592
1627	EEA1	7965436	7897078	0.511072	7897997	0.457233	7898020	0.475138	7898034	0.475138	7898112	0.443991	7898833	0.515806	7898881	0.496538	7899173	0.463915	7899350	0.485494	7899455	0.4899	7899504	0.488317	7899654	0.509914	7899675	0.47827	7899688	0.499988	7899870	0.491917	7899957	0.492242	7901091	0.445072	7901135	0.479307	7901219	0.490163	7901299	0.467918	7901418	0.467094	7901447	0.460544	7901592	0.474274	7901867
1622	COPS2	7988605	7897078	0.510346	7897370	0.471681	7898020	0.487259	7898026	0.465837	7898034	0.487259	7898052	0.447958	7898881	0.494235	7899361	0.492624	7899392	0.467815	7899504	0.475375	7899654	0.474351	7899688	0.49404	7899813	0.474564	7899943	0.450474	7899957	0.458974	7900201	0.516553	7900413	0.466306	7900546	0.475214	7901110	0.453781	7901135	0.471712	7901418	0.509408	7901447	0.489426	7901460	0.453515	7901592
1622	ZNF14	8035765	7897078	0.482429	7897960	0.386761	7898263	0.440546	7898713	0.435938	7898833	0.498503	7898881	0.479113	7898910	0.4681	7899057	0.449943	7899350	0.481488	7899455	0.488819	7899654	0.480034	7899688	0.484833	7899774	0.481878	7899870	0.476752	7899943	0.467572	7900159	0.433992	7900201	0.493995	7901091	0.469368	7901299	0.480984	7901447	0.469957	7901867	0.496256	7901969	0.428044	7902127	0.487212	7902367
1619	ZNF510	8162631	7897078	0.488041	7897966	0.464743	7897997	0.461248	7898007	0.461559	7898012	0.467984	7898020	0.472525	7898026	0.464438	7898034	0.472525	7898040	0.467984	7898048	0.480125	7898713	0.425099	7898833	0.498459	7898881	0.472596	7899350	0.478842	7899392	0.475792	7899455	0.473954	7899654	0.474489	7899688	0.520774	7899813	0.477683	7899943	0.468167	7899957	0.478869	7900159	0.433434	7900546	0.449833	7901052
1574	ZNF280C	8175076	7897078	0.4979	7897966	0.441092	7897997	0.475193	7898020	0.468055	7898034	0.468055	7898192	0.47739	7898833	0.513914	7898881	0.463372	7898975	0.431846	7899018	0.451198	7899057	0.448403	7899173	0.476949	7899350	0.4747	7899377	0.424973	7899392	0.46319	7899455	0.499292	7899504	0.477518	7899654	0.488742	7899675	0.455888	7899688	0.497676	7899870	0.50548	7899943	0.505284	7899957	0.503687	7900201
1573	ZNF131	8105136	7897078	0.490215	7897966	0.488557	7897997	0.467335	7898002	0.442323	7898020	0.492219	7898026	0.453929	7898034	0.492219	7898048	0.471465	7898833	0.514504	7898881	0.489833	7899018	0.448136	7899173	0.471973	7899350	0.485095	7899377	0.45371	7899455	0.503108	7899504	0.461889	7899654	0.48203	7899688	0.486679	7899774	0.468969	7899813	0.468919	7899870	0.480091	7900201	0.466751	7900833	0.463639	7900979
1538	RBAK	8131292	7897078	0.497068	7898020	0.478608	7898034	0.478608	7898048	0.468659	7898833	0.511251	7898881	0.478332	7899173	0.461341	7899350	0.487075	7899504	0.468533	7899604	0.458412	7899654	0.517541	7899688	0.503299	7899774	0.471591	7899813	0.513552	7899957	0.486257	7900979	0.430015	7901219	0.479835	7901299	0.464369	7901447	0.486695	7901460	0.464808	7901601	0.449371	7902382	0.500754	7902396	0.461205	7902594
1529	ZNF615	8038925	7897078	0.512228	7897997	0.478203	7898020	0.496459	7898026	0.469092	7898034	0.496459	7898048	0.481639	7898112	0.436328	7898192	0.442774	7898833	0.500346	7898881	0.488588	7898988	0.414252	7899057	0.444542	7899173	0.466025	7899350	0.482133	7899392	0.456945	7899455	0.477667	7899504	0.471824	7899654	0.472601	7899675	0.460914	7899688	0.486951	7899870	0.492527	7899943	0.483974	7899957	0.481475	7900201
1505	ZNF12	8138116	7897078	0.483903	7897370	0.455657	7897997	0.454053	7898020	0.476855	7898034	0.476855	7898048	0.457966	7898112	0.444154	7898328	0.461235	7898881	0.48388	7899173	0.473189	7899392	0.509972	7899455	0.478318	7899504	0.463837	7899688	0.506574	7899870	0.46654	7899943	0.465148	7899957	0.459805	7900201	0.489124	7900413	0.450598	7901052	0.443694	7901091	0.454743	7901219	0.470577	7901385	0.459395	7901418
1504	ZNF426	8033780	7897078	0.484219	7898012	0.460977	7898020	0.477093	7898026	0.464503	7898034	0.477093	7898040	0.460977	7898048	0.472987	7898833	0.50499	7898881	0.467688	7899018	0.462545	7899350	0.506167	7899361	0.470144	7899455	0.498581	7899486	0.453087	7899504	0.471409	7899654	0.469178	7899688	0.48659	7899813	0.47257	7899870	0.48092	7899943	0.453113	7899957	0.471754	7900833	0.456559	7901091	0.458193	7901219
1493	NR2C1	7965523	7897078	0.479393	7897236	0.3941	7898192	0.468195	7898833	0.500268	7898881	0.486878	7899350	0.487251	7899455	0.488315	7899654	0.475111	7899688	0.486991	7899774	0.45984	7899813	0.478272	7899943	0.480383	7899957	0.501578	7900201	0.47906	7900446	0.412097	7901052	0.448704	7901091	0.476589	7901135	0.461857	7901219	0.472268	7901299	0.484646	7901460	0.474559	7901969	0.463112	7902382	0.5123	7902396
1486	KAT5	7941382	7897078	0.52492	7897978	0.469942	7898007	0.479488	7898012	0.49091	7898020	0.496173	7898026	0.500706	7898034	0.496173	7898040	0.49091	7898048	0.49895	7898227	0.453963	7898328	0.491126	7898833	0.495035	7898881	0.509804	7898894	0.421472	7899018	0.450869	7899173	0.491978	7899310	0.46681	7899350	0.478262	7899361	0.464873	7899392	0.457536	7899436	0.41631	7899455	0.470315	7899486	0.475739	7899654
1485	KHDRBS1	7899654	7897078	0.532367	7897236	0.397644	7897441	0.425476	7898020	0.494779	7898034	0.494779	7898328	0.47049	7898337	0.436156	7898833	0.512424	7898881	0.516184	7898910	0.470576	7899018	0.467599	7899173	0.475117	7899350	0.488371	7899455	0.486556	7899504	0.483356	7899604	0.435166	7899675	0.468694	7899688	0.518351	7899737	0.45879	7899774	0.463456	7899813	0.477671	7899870	0.484176	7899943	0.452085	7900201
1478	BRPF1	8077595	7897078	0.502034	7897441	0.434078	7897978	0.451441	7897997	0.482889	7898020	0.501442	7898026	0.467295	7898034	0.501442	7898048	0.490612	7898227	0.492813	7898833	0.510463	7898881	0.483917	7899018	0.447305	7899377	0.428237	7899455	0.503799	7899486	0.436824	7899504	0.498714	7899654	0.466324	7899688	0.501132	7899737	0.444926	7899870	0.510935	7900833	0.488057	7901110	0.455889	7901219	0.503562	7901299
1465	USP39	8043218	7897078	0.493129	7897978	0.440819	7897997	0.46531	7898002	0.457164	7898020	0.49801	7898026	0.452801	7898034	0.49801	7898048	0.468778	7898263	0.438339	7898713	0.433027	7898833	0.502172	7898881	0.480999	7899350	0.462834	7899392	0.462228	7899455	0.45433	7899688	0.48812	7899797	0.438454	7899943	0.472224	7899957	0.481137	7900639	0.391018	7901052	0.438967	7901091	0.470042	7901110	0.453973	7901272
1445	GABPB1	7988687	7897078	0.491145	7897370	0.467276	7898020	0.471669	7898034	0.471669	7898263	0.439741	7898328	0.461024	7898833	0.489964	7898881	0.473501	7898910	0.458641	7899057	0.44035	7899350	0.473042	7899392	0.489665	7899504	0.474057	7899604	0.45355	7899688	0.465263	7899774	0.454796	7899870	0.473922	7899943	0.472121	7899957	0.466318	7900201	0.471662	7900413	0.461656	7900454	0.336962	7900639	0.39035	7901299
1444	ZNF562	8033801	7897078	0.508453	7897997	0.467898	7898020	0.489	7898034	0.489	7898048	0.472505	7898833	0.495183	7898881	0.502541	7899350	0.51129	7899361	0.454521	7899455	0.495808	7899486	0.437747	7899504	0.501034	7899654	0.482308	7899688	0.506852	7899774	0.448437	7899813	0.462515	7899870	0.499642	7899957	0.479334	7901219	0.478347	7901287	0.394033	7901447	0.455077	7901549	0.43855	7901592	0.44297	7901720
1439	VHL	8077781	7897078	0.500383	7897997	0.464745	7898007	0.457374	7898012	0.468932	7898020	0.482325	7898026	0.474957	7898034	0.482325	7898040	0.468932	7898048	0.474203	7898227	0.465734	7898833	0.500484	7898881	0.478399	7899018	0.508447	7899043	0.453836	7899057	0.447327	7899173	0.471919	7899350	0.479034	7899361	0.471751	7899436	0.412488	7899455	0.482424	7899504	0.485994	7899519	0.409828	7899654	0.48921	7899870
1434	RNF125	8020806	7897044	0.404092	7897078	0.496352	7897997	0.45818	7898020	0.467613	7898034	0.467613	7898192	0.46072	7898833	0.506041	7898881	0.472812	7898939	0.414188	7898957	0.3791	7899018	0.445089	7899043	0.425003	7899134	0.416227	7899173	0.479726	7899350	0.484723	7899455	0.51759	7899486	0.436752	7899504	0.457218	7899654	0.500616	7899675	0.452959	7899688	0.506424	7899774	0.468995	7899870	0.505351	7899943
1425	KNTC1	7959408	7897078	0.488248	7898020	0.471106	7898034	0.471106	7898192	0.473687	7898833	0.499396	7898881	0.463064	7898910	0.448971	7899134	0.437815	7899173	0.453975	7899350	0.511535	7899377	0.424007	7899392	0.468648	7899455	0.48224	7899486	0.45772	7899654	0.476665	7899688	0.512097	7899737	0.44356	7899774	0.479474	7899813	0.476518	7899870	0.475069	7899943	0.477265	7899957	0.496476	7900888	0.417938	7901073
1413	ZNF189	8156935	7897078	0.485935	7897997	0.489644	7898020	0.477857	7898034	0.477857	7898048	0.457341	7898653	0.450734	7898833	0.497171	7899167	0.454455	7899377	0.425081	7899504	0.505596	7899654	0.47237	7899688	0.48713	7899870	0.49585	7899957	0.478501	7900833	0.475125	7901272	0.455027	7901447	0.454024	7901513	0.35781	7901592	0.464245	7901732	0.44311	7902166	0.474751	7902810	0.437369	7902992	0.457011	7903032
1412	ZNF362	7899870	7897044	0.438126	7897078	0.528044	7897997	0.467282	7898026	0.458279	7898048	0.472198	7898227	0.491532	7898328	0.463713	7898833	0.508808	7898881	0.486082	7899018	0.460813	7899057	0.437028	7899134	0.421086	7899173	0.463658	7899289	0.476604	7899350	0.486767	7899392	0.465344	7899455	0.51299	7899504	0.494815	7899654	0.484176	7899675	0.479096	7899688	0.499567	7899943	0.471728	7899957	0.472766	7900201
1405	ZNF468	8038998	7897078	0.51346	7898020	0.480063	7898034	0.480063	7898833	0.482926	7898881	0.483018	7898894	0.413553	7899310	0.449945	7899350	0.491554	7899361	0.488715	7899392	0.460658	7899455	0.499634	7899504	0.474893	7899519	0.41737	7899654	0.48554	7899675	0.456936	7899688	0.492751	7899813	0.462697	7899870	0.480778	7899943	0.450687	7900201	0.485317	7900413	0.440887	7900888	0.427874	7901073	0.420858	7901091
1404	ZNF382	8028194	7897078	0.481604	7898020	0.463652	7898034	0.463652	7898048	0.457851	7898833	0.487807	7898881	0.474549	7898910	0.456807	7899173	0.472033	7899350	0.466539	7899377	0.442315	7899455	0.494326	7899486	0.433878	7899654	0.490296	7899688	0.505524	7899774	0.477854	7899813	0.4952	7899870	0.474769	7900911	0.429066	7901052	0.445542	7901091	0.452708	7901219	0.476525	7901447	0.457349	7901460	0.481248	7901601
1395	SF3A3	7915130	7897078	0.480024	7898012	0.455444	7898020	0.471494	7898026	0.464829	7898034	0.471494	7898040	0.455444	7898048	0.476938	7898833	0.504398	7898881	0.485505	7899346	0.456113	7899350	0.480857	7899392	0.483595	7899486	0.434722	7899604	0.453513	7899688	0.496648	7899737	0.456933	7899774	0.469363	7899813	0.5281	7899870	0.458338	7900228	0.438705	7900979	0.434196	7901091	0.472922	7901219	0.470418	7901272
1360	SMURF2	8017651	7897078	0.505661	7897441	0.456439	7897966	0.450089	7897997	0.467311	7898020	0.458374	7898034	0.458374	7898048	0.465168	7898833	0.501354	7899350	0.472454	7899392	0.446475	7899455	0.465826	7899504	0.470932	7899654	0.477429	7899688	0.494953	7899870	0.481625	7899943	0.481755	7899957	0.454219	7900030	0.484374	7900119	0.423586	7900395	0.475811	7900833	0.480215	7901969	0.434825	7902166	0.491215	7902617
1356	SETDB2	7969114	7897078	0.471001	7897966	0.463009	7897997	0.459566	7898020	0.466385	7898026	0.450876	7898034	0.466385	7898048	0.466635	7898192	0.476972	7898833	0.51593	7898881	0.483903	7899350	0.481544	7899455	0.490471	7899654	0.472406	7899688	0.496857	7899813	0.465838	7899943	0.472011	7899957	0.468282	7900201	0.489437	7901052	0.440625	7901073	0.429236	7901091	0.482834	7901135	0.480847	7901460	0.449848	7901601
1345	GMEB1	7899504	7897078	0.522396	7897370	0.45609	7897877	0.439636	7897974	0.417439	7897997	0.462515	7898020	0.477442	7898034	0.477442	7898048	0.458288	7898227	0.453146	7898263	0.433905	7898833	0.480183	7899173	0.457259	7899289	0.456932	7899350	0.470067	7899361	0.467681	7899455	0.471113	7899654	0.483356	7899675	0.447904	7899688	0.473919	7899870	0.494815	7900490	0.44407	7900833	0.449765	7901219	0.508269	7901447
1345	EAPP	7978558	7897078	0.49465	7897966	0.450355	7897997	0.472016	7898002	0.447487	7898020	0.465	7898034	0.465	7898048	0.459848	7898833	0.481732	7899167	0.425423	7899350	0.468614	7899361	0.470189	7899504	0.497867	7899604	0.437508	7899643	0.451459	7899870	0.492287	7900119	0.442127	7900639	0.407014	7901272	0.454782	7901418	0.459297	7901447	0.480049	7901497	0.398276	7901592	0.45391	7901867	0.477201	7901969
1334	RFX5	7919971	7897078	0.477634	7898020	0.479856	7898034	0.479856	7898192	0.459897	7898337	0.428393	7898833	0.502627	7898881	0.485746	7898988	0.413016	7899018	0.453766	7899173	0.473978	7899350	0.515078	7899377	0.432753	7899455	0.507402	7899654	0.490979	7899688	0.482465	7899774	0.472838	7899813	0.480228	7899943	0.454381	7899957	0.486517	7900888	0.422243	7900979	0.44249	7901299	0.464881	7901592	0.452268	7901601
1330	ATF2	8056909	7897078	0.501823	7897997	0.469105	7898002	0.444128	7898020	0.466036	7898034	0.466036	7898833	0.527521	7899350	0.481773	7899455	0.471391	7899688	0.476846	7899870	0.487216	7899943	0.475187	7899957	0.49905	7900395	0.470188	7900833	0.482292	7900944	0.410611	7901219	0.473895	7901299	0.472323	7901447	0.486556	7901460	0.466566	7901969	0.455932	7902127	0.458531	7902166	0.456291	7902382	0.464639	7902992
1310	ADAMTS19	8107823	7897078	0.471984	7897441	0.431441	7899043	0.417201	7899350	0.473249	7899455	0.457636	7899486	0.446959	7899688	0.476447	7901549	0.419925	7901592	0.43813	7901720	0.481894	7902158	0.443122	7902235	0.484913	7902518	0.508468	7902527	0.38984	7902565	0.482402	7902702	0.466984	7902721	0.435091	7902738	0.508429	7902754	0.416953	7902934	0.495195	7903203	0.44028	7903214	0.487698	7903227	0.523382	7903401
1303	BTAF1	7929201	7897078	0.479072	7897997	0.452069	7898020	0.458744	7898034	0.458744	7898192	0.482308	7898211	0.405769	7898337	0.427191	7898833	0.53803	7898881	0.47882	7899134	0.439271	7899350	0.485364	7899455	0.469003	7899654	0.485102	7899688	0.502669	7899774	0.465811	7899813	0.493264	7899943	0.46811	7899957	0.508246	7900833	0.471729	7900979	0.434806	7901052	0.440377	7901073	0.422659	7901299	0.4615	7901513
1290	SMARCAD1	8096463	7897286	0.441518	7898263	0.453318	7898833	0.492358	7899093	0.44483	7899377	0.42385	7899774	0.447092	7899813	0.46894	7899943	0.451084	7900576	0.400632	7900944	0.411887	7901091	0.499551	7901219	0.471275	7901418	0.450399	7901447	0.474225	7901802	0.435166	7901895	0.444813	7902382	0.502709	7902396	0.453114	7902441	0.425475	7902687	0.397521	7902992	0.48186	7903369	0.487461	7903619	0.477309	7903667
1287	ZNF260	8036324	7897078	0.476324	7898020	0.47259	7898026	0.466589	7898034	0.47259	7898048	0.472521	7898833	0.486023	7898881	0.470778	7899173	0.463317	7899350	0.461312	7899455	0.489972	7899486	0.435902	7899504	0.459959	7899519	0.423877	7899654	0.467135	7899688	0.508311	7899813	0.471507	7900201	0.463608	7901052	0.436701	7901091	0.464354	7901219	0.497792	7901272	0.457607	7901447	0.455214	7901460	0.463186	7901479
1280	CLOCK	8100428	7897966	0.443009	7898026	0.455975	7898048	0.464647	7898263	0.445962	7898833	0.508508	7898881	0.476255	7899057	0.430817	7899350	0.473734	7899455	0.469933	7899504	0.462703	7899774	0.442921	7899813	0.472639	7899870	0.461396	7901219	0.463542	7901418	0.451844	7901447	0.480502	7901867	0.472102	7902382	0.480801	7902441	0.444971	7903281	0.458339	7903369	0.478895	7903519	0.45648	7903561	0.423743	7903619
1271	ZNF28	8038993	7897078	0.484254	7897997	0.441728	7898007	0.470112	7898012	0.482467	7898020	0.482469	7898026	0.476822	7898034	0.482469	7898040	0.482467	7898048	0.491202	7898833	0.465785	7898881	0.472863	7899350	0.485834	7899361	0.459778	7899455	0.493566	7899486	0.445003	7899504	0.465247	7899654	0.462665	7899688	0.505548	7899813	0.472391	7899870	0.459651	7900201	0.475687	7900216	0.407762	7901052	0.442794	7901219
1269	ZNF639	8084035	7897078	0.489294	7897997	0.454505	7898020	0.479038	7898026	0.479562	7898034	0.479038	7898048	0.479628	7898407	0.378941	7898833	0.488964	7898881	0.492643	7899057	0.448214	7899350	0.461036	7899361	0.460315	7899455	0.475779	7899504	0.476279	7899813	0.463067	7899870	0.479146	7899943	0.458782	7899957	0.473273	7900201	0.470126	7901110	0.44861	7901219	0.484517	7901299	0.461488	7901385	0.455933	7901418
1268	HDAC3	8114691	7897078	0.489324	7897978	0.449674	7898020	0.489149	7898026	0.47782	7898034	0.489149	7898048	0.479761	7898833	0.49942	7898881	0.501853	7898894	0.413737	7899310	0.445016	7899350	0.462883	7899361	0.472599	7899377	0.426267	7899392	0.482384	7899486	0.445077	7899604	0.442504	7899688	0.476149	7899737	0.459132	7899774	0.472195	7899813	0.478211	7899870	0.454735	7899957	0.458706	7900201	0.476486	7901073
1265	FBN1	7988467	7896740	0.446208	7896744	0.483433	7897078	0.475263	7897978	0.473283	7898007	0.526508	7898012	0.523301	7898020	0.48909	7898026	0.531107	7898034	0.48909	7898040	0.523301	7898048	0.530454	7898881	0.462539	7899173	0.460185	7899361	0.473445	7899519	0.431887	7899688	0.490052	7900087	0.422537	7901219	0.472667	7901272	0.497882	7901385	0.464697	7901460	0.444851	7901479	0.473326	7901714	0.458021	7901720
1262	CUL2	7933047	7897078	0.486422	7897966	0.440509	7898112	0.459179	7898328	0.448145	7898337	0.426343	7898833	0.493157	7898881	0.480108	7899455	0.475765	7899654	0.500062	7899688	0.484425	7899813	0.466295	7899943	0.456579	7899957	0.469235	7900201	0.482478	7900446	0.392888	7901052	0.438474	7901091	0.444956	7901135	0.470797	7901418	0.468433	7901447	0.463433	7901601	0.438392	7902127	0.465863	7902166	0.462178	7902382
1262	TP53	8012257	7897078	0.493282	7898020	0.4754	7898026	0.466166	7898034	0.4754	7898048	0.460756	7898227	0.464263	7898328	0.498537	7898337	0.45764	7898833	0.480821	7898881	0.511822	7898975	0.433424	7899043	0.454334	7899173	0.535237	7899455	0.487638	7899654	0.518491	7899675	0.470903	7899688	0.501299	7899774	0.447177	7899813	0.460124	7899870	0.468521	7899957	0.451134	7900201	0.48286	7900911	0.413927	7901219
1262	SMARCA5	8097600	7897974	0.417322	7897997	0.451171	7898002	0.433772	7898048	0.461077	7898192	0.46339	7898833	0.485121	7898881	0.476292	7899455	0.462153	7899504	0.464176	7899688	0.487882	7899774	0.454113	7899957	0.487842	7900490	0.446968	7900639	0.38886	7901299	0.454619	7901513	0.361872	7901592	0.478175	7901867	0.494305	7901969	0.435772	7902367	0.45492	7902382	0.463935	7902396	0.456004	7902441	0.446631	7902810
1260	POGK	7907024	7897078	0.506557	7898020	0.499284	7898034	0.499284	7898833	0.503975	7898881	0.510206	7899134	0.419551	7899173	0.474825	7899350	0.497345	7899392	0.476407	7899455	0.477137	7899654	0.489616	7899675	0.457466	7899688	0.521139	7899774	0.483937	7899813	0.506025	7899957	0.498367	7900546	0.448943	7900888	0.443449	7900979	0.450206	7901091	0.447305	7901219	0.466994	7901601	0.435902	7902382	0.472754	7902810
1257	E2F4	7996455	7897078	0.514845	7897370	0.476559	7897441	0.441128	7897877	0.443987	7897978	0.453556	7898020	0.487725	7898026	0.488346	7898034	0.487725	7898048	0.475295	7898227	0.484112	7898328	0.486448	7898833	0.473704	7898881	0.504425	7899173	0.482518	7899289	0.463518	7899310	0.473486	7899346	0.443689	7899361	0.466265	7899392	0.45369	7899486	0.450382	7899504	0.488689	7899654	0.47109	7899675	0.455547	7899688
1254	ZNF830	8006477	7897078	0.500392	7897370	0.458087	7897966	0.423031	7897997	0.453183	7898048	0.456705	7898833	0.492504	7898881	0.477768	7899310	0.45556	7899350	0.486681	7899392	0.476084	7899504	0.493225	7899604	0.460067	7899654	0.462238	7899675	0.457272	7899774	0.444582	7899870	0.463864	7899943	0.445564	7901110	0.452918	7901219	0.48806	7901299	0.460111	7901447	0.472046	7902127	0.462766	7902810	0.433718	7903294
1249	DEK	8124144	7897078	0.488143	7898012	0.4641	7898020	0.466035	7898034	0.466035	7898040	0.4641	7898833	0.494016	7898894	0.442273	7899346	0.470623	7899350	0.50984	7899361	0.468793	7899504	0.463201	7899654	0.474014	7899688	0.473767	7899774	0.454161	7899813	0.481279	7899943	0.468833	7901299	0.452767	7901447	0.459147	7901867	0.494179	7902127	0.469418	7902166	0.463617	7902441	0.451927	7903619	0.458494	7903827
1246	ZBTB24	8128767	7897044	0.425604	7897078	0.478233	7897997	0.444631	7898192	0.465813	7898833	0.487842	7898881	0.469773	7898910	0.467046	7898939	0.426367	7899018	0.441214	7899350	0.497942	7899455	0.475976	7899486	0.434429	7899504	0.481284	7899604	0.442518	7899654	0.483842	7899688	0.491853	7899774	0.481188	7899813	0.473061	7899870	0.478969	7899943	0.472962	7899957	0.474115	7900446	0.379796	7901299	0.47537	7901867
1240	ZNF432	8038942	7897078	0.509239	7897997	0.460715	7898020	0.46501	7898034	0.46501	7898192	0.488156	7898833	0.509995	7898881	0.469249	7898910	0.461874	7899018	0.446774	7899057	0.441329	7899350	0.504403	7899392	0.460463	7899455	0.508092	7899486	0.429213	7899504	0.493486	7899534	0.416258	7899654	0.487823	7899675	0.462417	7899688	0.495743	7899870	0.506639	7899943	0.492989	7899957	0.491991	7900201	0.45898	7900888
1225	HAX1	7905733	7897078	0.500599	7898833	0.494797	7898881	0.489789	7898910	0.459194	7899057	0.44406	7899310	0.459966	7899346	0.458223	7899350	0.484387	7899361	0.473158	7899392	0.463892	7899504	0.464573	7899604	0.449113	7899813	0.466918	7900201	0.480942	7900454	0.341914	7901073	0.427521	7901110	0.454874	7901219	0.490896	7901299	0.475039	7901447	0.484483	7901460	0.460703	7901867	0.473249	7902127	0.473775	7902382
1218	ZNF148	8090237	7897078	0.503093	7897370	0.477552	7897877	0.437898	7898026	0.474036	7898112	0.447033	7898328	0.482411	7899361	0.484385	7899392	0.45416	7899504	0.492475	7899675	0.44959	7899688	0.481141	7899870	0.479268	7900201	0.488982	7900216	0.439542	7901219	0.486933	7901272	0.458283	7901385	0.479267	7901418	0.476247	7901447	0.478561	7901479	0.506782	7901592	0.453426	7901867	0.480814	7902127	0.482525	7902166
1216	NELFCD	8063697	7897078	0.47492	7897978	0.449831	7898007	0.456243	7898012	0.460195	7898020	0.478565	7898026	0.462004	7898034	0.478565	7898040	0.460195	7898048	0.48007	7898833	0.49886	7898881	0.47074	7899350	0.463318	7899361	0.454734	7899486	0.431657	7899654	0.470292	7899688	0.49399	7899737	0.495561	7899813	0.493978	7900228	0.439564	7900833	0.469907	7901052	0.44902	7901219	0.463958	7901299	0.460857	7901460
1215	ZNF480	8030908	7897078	0.492279	7898020	0.460977	7898026	0.484984	7898034	0.460977	7898048	0.473469	7898328	0.46455	7898833	0.49979	7898881	0.510689	7898910	0.485735	7899173	0.479034	7899350	0.471374	7899392	0.476461	7899486	0.43054	7899654	0.484556	7899688	0.506619	7899774	0.470021	7899813	0.489426	7899870	0.464491	7899957	0.471904	7900201	0.484655	7900546	0.461401	7900639	0.383102	7901073	0.430567	7901219
1214	CREB3	8155096	7897078	0.496263	7897370	0.45616	7898020	0.473214	7898026	0.473678	7898034	0.473214	7898048	0.456322	7898328	0.462135	7898337	0.44692	7898881	0.48292	7899018	0.44872	7899173	0.484631	7899310	0.449693	7899350	0.468008	7899361	0.465787	7899392	0.46317	7899455	0.457542	7899486	0.441871	7899504	0.473434	7899654	0.460331	7899688	0.467566	7900201	0.494707	7900413	0.443929	7900546	0.453403	7901073
1209	ETV3	7921228	7897078	0.486182	7897441	0.43542	7897997	0.456403	7898020	0.469768	7898026	0.460402	7898034	0.469768	7898048	0.481282	7898833	0.489211	7898881	0.473388	7899173	0.457547	7899361	0.455696	7899392	0.456898	7899455	0.470271	7899654	0.457707	7899688	0.485284	7899870	0.466672	7899943	0.444443	7900119	0.412829	7900833	0.448034	7901592	0.449305	7901867	0.475684	7902810	0.453282	7903294	0.455286	7903321
1207	TERF2IP	7997281	7897078	0.475792	7898007	0.459827	7898012	0.46961	7898020	0.474628	7898026	0.47993	7898034	0.474628	7898040	0.46961	7898048	0.477608	7898328	0.480227	7898833	0.469964	7898881	0.469673	7899018	0.46666	7899173	0.448062	7899310	0.442395	7899361	0.465168	7899455	0.462573	7899504	0.468199	7899654	0.470177	7899870	0.456438	7900833	0.456855	7901110	0.466821	7901219	0.471867	7901447	0.484216	7901460
1203	ZNF136	8025998	7897044	0.411559	7897078	0.504329	7898020	0.463405	7898034	0.463405	7898263	0.436202	7898833	0.501075	7898881	0.48634	7899173	0.452299	7899350	0.498335	7899504	0.474768	7899604	0.447929	7899654	0.485988	7899675	0.469216	7899688	0.475796	7899870	0.470871	7899943	0.496714	7899957	0.484149	7900201	0.463198	7900446	0.389752	7901219	0.474898	7901299	0.481367	7901497	0.404007	7901867	0.467545	7902127
1197	ZNF770	7987361	7897078	0.484987	7897978	0.439698	7898020	0.469177	7898034	0.469177	7898407	0.389582	7898833	0.479941	7899361	0.477321	7900201	0.496814	7900228	0.426773	7900395	0.442898	7901135	0.463272	7901219	0.500295	7901418	0.472069	7901447	0.477313	7901460	0.460553	7901867	0.489713	7901895	0.468206	7902166	0.464598	7902396	0.46812	7902660	0.422757	7902992	0.466324	7903369	0.45721	7903541	0.457996	7903619
1189	ZNF791	8026007	7897078	0.49613	7897997	0.457422	7898020	0.489951	7898034	0.489951	7898192	0.46701	7898337	0.437406	7898833	0.511463	7899087	0.337566	7899134	0.428689	7899377	0.432204	7899486	0.456696	7899504	0.463452	7899654	0.504469	7899688	0.513996	7899813	0.47211	7899943	0.455396	7899957	0.488335	7900833	0.492551	7901513	0.358606	7901592	0.438174	7902158	0.42099	7903227	0.468078	7903827	0.480766	7903935
1154	MED1	8014841	7897078	0.471966	7898328	0.457635	7898833	0.489776	7898881	0.473798	7898975	0.443376	7899173	0.493037	7899350	0.460308	7899392	0.455874	7899455	0.500321	7899504	0.46273	7899519	0.41441	7899688	0.470887	7899813	0.477177	7899870	0.48005	7899957	0.494127	7900201	0.468443	7901091	0.442826	7901219	0.491384	7901385	0.461822	7901447	0.47834	7901460	0.447209	7901479	0.460844	7901601	0.467112	7902396
1153	LRRFIP1	8049536	7897078	0.490246	7897089	0.38861	7897370	0.454016	7898112	0.459725	7898263	0.471746	7898328	0.469787	7898713	0.460018	7898833	0.489507	7898881	0.494037	7899350	0.460798	7899504	0.490966	7899675	0.446575	7899882	0.396562	7900201	0.484332	7900413	0.448284	7901052	0.434646	7901135	0.449555	7901219	0.502639	7901418	0.511213	7901867	0.493224	7902127	0.464612	7902367	0.444137	7902382	0.466074	7903079
1153	ZFY	8176384	7897966	0.44909	7897997	0.459889	7898020	0.46979	7898034	0.46979	7898048	0.453164	7898052	0.45642	7898192	0.441541	7898833	0.489322	7899018	0.438306	7899350	0.467115	7899455	0.460361	7899504	0.466517	7899654	0.493656	7899688	0.478438	7900395	0.438136	7900833	0.442693	7901219	0.46653	7901601	0.444945	7901802	0.437452	7901867	0.477041	7902382	0.471768	7902396	0.449676	7902992	0.464202	7903369
1152	ZNF436	7913582	7897078	0.49394	7898012	0.454951	7898020	0.482318	7898034	0.482318	7898040	0.454951	7898833	0.480604	7898881	0.463675	7898894	0.415119	7899173	0.464023	7899350	0.50318	7899392	0.463545	7899455	0.465764	7899486	0.473873	7899504	0.458016	7899688	0.497986	7899774	0.465044	7899813	0.472139	7899870	0.453967	7899957	0.489701	7901073	0.425691	7901219	0.486521	7901272	0.458116	7901460	0.452256	7901720
1150	CTCF	7996593	7897044	0.410548	7897078	0.500774	7897441	0.418692	7897997	0.460825	7898020	0.472163	7898034	0.472163	7898048	0.465507	7898833	0.502012	7898881	0.490738	7899018	0.446017	7899134	0.411516	7899173	0.469101	7899350	0.476659	7899377	0.421262	7899392	0.457201	7899455	0.462743	7899486	0.439675	7899504	0.484427	7899654	0.499055	7899675	0.455846	7899688	0.495739	7899737	0.445764	7899774	0.47599	7899813
1148	RBM22	8115168	7897078	0.489364	7897370	0.474713	7898020	0.459812	7898034	0.459812	7898263	0.434963	7898328	0.467285	7898713	0.457192	7898881	0.475735	7899350	0.464631	7899361	0.463221	7899392	0.478645	7899504	0.475663	7899604	0.440468	7899870	0.494176	7900119	0.426764	7900201	0.469745	7900413	0.486103	7901219	0.463616	7902127	0.470712	7903294	0.488413	7903519	0.460851	7903586	0.461224	7903988	0.482562	7904000
1145	ATMIN	7997396	7897078	0.490544	7898012	0.468461	7898020	0.465732	7898034	0.465732	7898040	0.468461	7898328	0.464629	7898833	0.49921	7898881	0.483882	7899018	0.44547	7899173	0.478085	7899310	0.457767	7899346	0.443785	7899350	0.465859	7899392	0.45341	7899455	0.487422	7899519	0.431397	7899654	0.484676	7899688	0.476573	7899774	0.459254	7899813	0.470891	7899870	0.464506	7900833	0.463779	7901219	0.473698	7901385
1145	ZNF557	8025132	7897044	0.431041	7897078	0.538858	7897997	0.465023	7898007	0.452291	7898012	0.453356	7898026	0.48436	7898040	0.453356	7898048	0.496802	7898227	0.444522	7898881	0.502896	7899289	0.442999	7899350	0.48738	7899361	0.451042	7899504	0.471484	7899654	0.489534	7899675	0.44918	7899688	0.499437	7899870	0.499561	7900201	0.463503	7901219	0.475375	7901460	0.454459	7901479	0.471088	7901549	0.435777	7901592
1142	SNW1	7980463	7897078	0.510618	7898020	0.475353	7898026	0.463903	7898034	0.475353	7898328	0.469452	7898833	0.469979	7898881	0.492787	7898910	0.455414	7899057	0.442915	7899361	0.482994	7899504	0.472824	7899604	0.455369	7899654	0.488797	7899675	0.462394	7899688	0.460528	7899870	0.471387	7899943	0.450701	7900201	0.510792	7900413	0.48984	7901110	0.467792	7901299	0.470386	7901418	0.463599	7901867	0.495899	7902127
1132	NEUROD6	8138882	7897078	0.474911	7897370	0.46127	7897978	0.451165	7898007	0.50606	7898012	0.513479	7898020	0.49942	7898026	0.530318	7898034	0.49942	7898040	0.513479	7898048	0.516402	7898328	0.482705	7898881	0.485064	7899361	0.483564	7900087	0.427077	7900201	0.474033	7900546	0.461039	7901219	0.475818	7901385	0.465708	7901479	0.468247	7901720	0.473291	7901867	0.468214	7901982	0.399562	7902127	0.493955	7902166
1104	ZNF143	7938331	7897078	0.485184	7897370	0.469722	7898020	0.458942	7898034	0.458942	7898048	0.458296	7899361	0.494379	7899392	0.443913	7899504	0.503576	7900119	0.421041	7901447	0.453413	7901479	0.482997	7901969	0.428269	7902166	0.500463	7902810	0.433798	7903294	0.49889	7903541	0.471455	7903619	0.45382	7903988	0.459417	7904000	0.47432	7904396	0.468568	7905018	0.483295	7905020	0.431256	7905116	0.487753	7905444
1104	CSRNP3	8046048	7897078	0.489084	7897370	0.452567	7897441	0.429859	7897997	0.45257	7898020	0.501797	7898026	0.489213	7898034	0.501797	7898048	0.47644	7898227	0.455238	7898337	0.429118	7898881	0.479369	7898894	0.41498	7899173	0.451449	7899361	0.464981	7899448	0.408292	7899519	0.415912	7899688	0.462218	7900546	0.477252	7901272	0.472284	7901549	0.415465	7901720	0.473395	7901732	0.473258	7901867	0.461266	7902127
1103	TAF12	7914218	7897078	0.520765	7897370	0.503644	7897877	0.453705	7897978	0.439992	7898020	0.485901	7898026	0.491054	7898034	0.485901	7898048	0.468135	7898227	0.458326	7898328	0.493054	7898881	0.478983	7898910	0.449178	7899192	0.446619	7899289	0.46218	7899310	0.449786	7899346	0.461602	7899361	0.483326	7899392	0.482774	7899504	0.475212	7899654	0.481266	7899688	0.470898	7900201	0.487347	7900413	0.449673	7900546
1100	ZFX	8166500	7897078	0.491783	7897877	0.440309	7897997	0.482521	7898002	0.458739	7898192	0.467475	7898227	0.451827	7898833	0.496985	7898881	0.481944	7898988	0.414888	7899057	0.435532	7899289	0.458103	7899350	0.471703	7899455	0.486124	7899504	0.48958	7899534	0.442809	7899654	0.471219	7899675	0.448658	7899870	0.493938	7899957	0.449195	7900119	0.437233	7900490	0.459634	7900833	0.453062	7901219	0.465668	7901299
1098	CSRNP2	7963235	7897078	0.482004	7897236	0.398031	7897997	0.468117	7898020	0.460234	7898034	0.460234	7898048	0.455484	7898192	0.489008	7898833	0.494522	7898881	0.482719	7899350	0.498646	7899455	0.512419	7899504	0.460194	7899534	0.42373	7899654	0.47067	7899675	0.449303	7899688	0.497957	7899870	0.490943	7899943	0.465419	7900201	0.458769	7900833	0.460535	7901219	0.457719	7901287	0.381575	7901299	0.47085	7901479
1098	NFE2L1	8008087	7897078	0.479567	7897997	0.463659	7898020	0.458248	7898034	0.458248	7898227	0.479124	7898328	0.446191	7898833	0.467065	7898881	0.459627	7898975	0.430871	7899043	0.45803	7899173	0.472894	7899289	0.481355	7899455	0.490419	7899504	0.495814	7899654	0.449369	7899688	0.452897	7899870	0.506482	7901219	0.462703	7901272	0.448738	7901479	0.468294	7901867	0.482123	7902166	0.464494	7902721	0.437324	7903079
1075	FLI1	7945132	7897078	0.487784	7897370	0.495948	7898026	0.485048	7898048	0.470208	7898227	0.462938	7898328	0.488458	7898881	0.474225	7899173	0.463872	7899289	0.47288	7899361	0.483386	7899392	0.447993	7899519	0.430471	7899688	0.470446	7899870	0.476216	7900201	0.482581	7900413	0.440845	7900546	0.469401	7901135	0.443259	7901219	0.47454	7901272	0.48162	7901385	0.513763	7901479	0.486671	7901592	0.450619	7901720
1075	TAX1BP1	8131975	7897078	0.48355	7898048	0.453013	7898713	0.458311	7899361	0.481977	7899392	0.445338	7899504	0.461254	7899688	0.465081	7899870	0.464167	7900201	0.482414	7900216	0.465128	7900395	0.441716	7901479	0.48184	7901867	0.482195	7902127	0.465664	7902166	0.505717	7902353	0.417641	7902592	0.444884	7902617	0.430037	7903079	0.448185	7903294	0.477173	7903541	0.508574	7903988	0.460407	7904000	0.473903	7904131
1074	SUZ12	8006325	7897078	0.498694	7897441	0.432419	7898007	0.45924	7898012	0.462081	7898020	0.472101	7898026	0.477857	7898034	0.472101	7898040	0.462081	7898048	0.488992	7898328	0.483659	7898713	0.434403	7898833	0.470168	7898881	0.498061	7898910	0.441812	7899350	0.468553	7899361	0.457373	7899392	0.457155	7899455	0.46493	7899534	0.443567	7899654	0.468527	7899688	0.497987	7899870	0.477077	7900201	0.501324	7900395
1073	ZNF302	8027674	7898020	0.465255	7898034	0.465255	7898192	0.467796	7898833	0.48829	7898881	0.475818	7899455	0.470643	7899654	0.491598	7899688	0.514884	7899774	0.468959	7899813	0.465278	7899943	0.458223	7899957	0.474998	7901091	0.458074	7901592	0.451174	7902127	0.471593	7902382	0.482577	7902396	0.459662	7902594	0.445795	7902687	0.387129	7902992	0.494311	7903369	0.466787	7903667	0.440864	7903935	0.456016	7904254
1072	ZNF701	8030950	7897078	0.497386	7897877	0.440288	7897978	0.468771	7897997	0.465754	7898020	0.491781	7898026	0.484039	7898034	0.491781	7898048	0.494892	7898881	0.494596	7899455	0.472353	7899534	0.415824	7899688	0.489031	7899870	0.468837	7900201	0.461149	7901549	0.42115	7901592	0.452104	7901720	0.478355	7901867	0.471107	7901969	0.421533	7902127	0.496769	7902353	0.460368	7902518	0.46141	7902617	0.447176	7903079
1070	CUL4A	7970262	7897078	0.478386	7897966	0.439269	7897997	0.480514	7898192	0.477788	7898833	0.509356	7898939	0.44196	7899018	0.437358	7899043	0.411588	7899350	0.493954	7899455	0.477797	7899486	0.439803	7899504	0.473772	7899688	0.477673	7899870	0.474103	7899943	0.484428	7899957	0.471536	7900030	0.468074	7900395	0.470299	7900833	0.476734	7901219	0.48304	7901299	0.459851	7901479	0.456652	7902527	0.40084	7902992
1061	KRTAP5-1	7945645	7897078	0.476585	7897286	0.514331	7897997	0.450396	7898002	0.444259	7898192	0.442214	7898263	0.465968	7898833	0.48924	7898967	0.470275	7899167	0.440299	7899361	0.456295	7899504	0.482067	7899654	0.461439	7899797	0.419724	7899943	0.449318	7900833	0.451441	7900944	0.430663	7901219	0.48333	7901299	0.470156	7901447	0.46362	7901557	0.403362	7902166	0.451259	7903032	0.439647	7903369	0.461008	7903519
1057	ZNF277	8135497	7897078	0.49745	7898012	0.449914	7898020	0.478045	7898026	0.464641	7898034	0.478045	7898040	0.449914	7898337	0.437047	7898833	0.488677	7898881	0.491491	7899173	0.507331	7899350	0.462859	7899455	0.475148	7899688	0.481072	7899774	0.444761	7899957	0.48043	7900201	0.488678	7900546	0.476389	7901073	0.430972	7901110	0.448711	7901135	0.454908	7901219	0.479751	7901385	0.497551	7901418	0.464816	7901447
1049	ZNF134	8031784	7897044	0.43159	7897078	0.486911	7897997	0.440583	7898007	0.456943	7898012	0.461863	7898020	0.46848	7898026	0.449566	7898034	0.46848	7898040	0.461863	7898048	0.456417	7898833	0.463007	7898881	0.475089	7898910	0.47077	7899057	0.427748	7899173	0.450919	7899350	0.482118	7899455	0.450085	7899654	0.474695	7899688	0.45994	7899870	0.460492	7900201	0.462636	7900413	0.430483	7900833	0.443352	7900911
1047	PKNOX2	7944955	7897966	0.430035	7897997	0.448867	7898263	0.462661	7898653	0.464911	7898833	0.50719	7898881	0.469904	7899057	0.4278	7899361	0.453837	7899898	0.396912	7899957	0.458637	7901299	0.449335	7901592	0.45641	7901802	0.428436	7902396	0.449602	7902441	0.442157	7903369	0.477404	7903561	0.434054	7903619	0.45807	7903667	0.469617	7903935	0.458976	7904000	0.474402	7904830	0.467102	7905116	0.44152	7905505
1046	CBFB	7996393	7897044	0.415822	7898020	0.463164	7898034	0.463164	7898052	0.43258	7898192	0.461319	7898833	0.487744	7898910	0.461953	7899018	0.483699	7899350	0.478898	7899504	0.468493	7899604	0.43694	7899654	0.496533	7899688	0.471907	7899774	0.473348	7899943	0.471216	7899957	0.47608	7900833	0.471451	7900888	0.410566	7901299	0.486279	7901513	0.377654	7901732	0.449726	7901867	0.493167	7902382	0.46386	7903281
1046	ADNP2	8021914	7897044	0.419321	7897078	0.486156	7897441	0.441816	7897997	0.462986	7898007	0.452084	7898012	0.455972	7898020	0.456761	7898026	0.456302	7898034	0.456761	7898040	0.455972	7898048	0.483321	7898833	0.476115	7898939	0.419522	7899134	0.410276	7899350	0.494156	7899455	0.453839	7899486	0.438317	7899688	0.492107	7899774	0.448129	7899870	0.47941	7899943	0.462189	7899957	0.482535	7900833	0.45323	7901460
1041	PBRM1	8087951	7897078	0.4896	7897997	0.453233	7898020	0.458948	7898034	0.458948	7898048	0.456251	7898192	0.453039	7898211	0.404383	7898833	0.52942	7898881	0.498354	7899134	0.417672	7899350	0.490936	7899455	0.478084	7899654	0.475556	7899675	0.473541	7899688	0.493315	7899774	0.445264	7899870	0.473203	7899957	0.472896	7900833	0.464442	7900888	0.455873	7900911	0.408613	7900979	0.444179	7901052	0.440719	7903519
1040	MIER1	7902166	7897078	0.500814	7897370	0.481306	7897877	0.448733	7898020	0.456782	7898034	0.456782	7898833	0.464147	7899361	0.460494	7899455	0.455734	7899504	0.480017	7899870	0.462864	7899943	0.465659	7899957	0.453837	7901219	0.459225	7901867	0.486116	7903079	0.453109	7903144	0.33932	7903519	0.463138	7903541	0.503288	7903703	0.464099	7903935	0.447129	7903988	0.468154	7904396	0.458577	7904881	0.463083	7905018
1040	CNOT8	8109462	7897044	0.428842	7897078	0.501782	7897370	0.468027	7898020	0.484397	7898026	0.474474	7898034	0.484397	7898048	0.467567	7898881	0.471923	7898910	0.474241	7899005	0.31417	7899018	0.456626	7899057	0.444934	7899289	0.449266	7899350	0.470996	7899392	0.456348	7899504	0.48233	7899604	0.438079	7899774	0.445126	7899870	0.478098	7900201	0.463417	7900216	0.442848	7900413	0.469695	7900546	0.453279	7901110
1035	KIN	7932000	7897078	0.485929	7897966	0.432405	7897997	0.464097	7898002	0.455645	7898020	0.450643	7898034	0.450643	7898048	0.458966	7898112	0.435194	7898713	0.450761	7898833	0.484006	7899361	0.481393	7899455	0.453022	7899688	0.474082	7900201	0.455788	7901219	0.476044	7901592	0.461534	7901969	0.434346	7902127	0.456688	7902166	0.455878	7902617	0.446045	7903519	0.471269	7903541	0.471341	7904396	0.494546	7905507
1033	CSDE1	7918825	7897078	0.479414	7897370	0.46969	7898026	0.461649	7898048	0.466741	7898328	0.472605	7898337	0.44794	7898833	0.469063	7898881	0.496985	7898910	0.455378	7899173	0.491862	7899654	0.474346	7899688	0.48895	7900119	0.405634	7900201	0.502193	7900413	0.465345	7900546	0.479122	7901219	0.461736	7901385	0.454476	7901418	0.464267	7901592	0.452231	7901867	0.509775	7902127	0.469407	7902367	0.469322	7903294
1027	ZNF175	8030831	7897044	0.422904	7897078	0.468719	7897997	0.437084	7898020	0.461394	7898034	0.461394	7898048	0.456655	7898192	0.464575	7898833	0.469684	7898881	0.456757	7898910	0.446641	7899018	0.450593	7899350	0.503044	7899455	0.469433	7899486	0.454805	7899654	0.457151	7899688	0.478333	7899737	0.441629	7899774	0.462486	7899813	0.460392	7899870	0.468964	7899943	0.439293	7900833	0.454722	7900911	0.419513	7901073
1026	ZNF43	8035813	7897078	0.461867	7897997	0.446896	7898020	0.453764	7898034	0.453764	7898052	0.434934	7898833	0.473957	7899654	0.458863	7899688	0.484228	7899813	0.45578	7899943	0.471134	7899957	0.459928	7900201	0.477602	7901052	0.469456	7901418	0.467921	7901460	0.449395	7902127	0.472019	7902367	0.437933	7902382	0.491206	7902396	0.464901	7902617	0.426793	7902992	0.479328	7903281	0.485033	7903321	0.446906	7903369
1022	RB1	7969017	7897078	0.477698	7899361	0.488824	7899519	0.407014	7900201	0.485262	7900413	0.459233	7900546	0.458397	7901135	0.464332	7901385	0.451467	7901418	0.482196	7901447	0.467001	7901867	0.490136	7902127	0.471074	7902166	0.531048	7903281	0.447733	7903294	0.4608	7903541	0.487416	7903988	0.479124	7904000	0.485929	7904396	0.453644	7904881	0.476569	7905099	0.457252	7905523	0.465952	7905528	0.459115	7906564
1019	ZNF430	8027279	7897078	0.483035	7897236	0.412755	7898020	0.472615	7898034	0.472615	7898328	0.453884	7898833	0.465184	7898881	0.483112	7899057	0.441403	7899350	0.458466	7899392	0.456802	7899455	0.479941	7899688	0.459546	7899943	0.465206	7900201	0.499035	7900354	0.381466	7900546	0.450037	7901385	0.456825	7901867	0.477904	7902127	0.502835	7902166	0.475694	7902353	0.438664	7902617	0.428972	7902992	0.446975	7903988
1015	ARNT	7919825	7897078	0.484132	7897370	0.485984	7897997	0.460307	7898020	0.48948	7898026	0.462051	7898030	0.431008	7898034	0.48948	7898048	0.470024	7898052	0.427593	7898227	0.452311	7898833	0.471164	7898881	0.48046	7899173	0.470185	7899361	0.474242	7899504	0.493209	7899675	0.43865	7899688	0.45851	7900365	0.364475	7900395	0.449424	7900546	0.451302	7900888	0.418348	7901219	0.495068	7901479	0.467073	7901867
1008	GLIS3	8159900	7897078	0.479081	7897441	0.440721	7897997	0.461243	7898020	0.467347	7898026	0.449014	7898034	0.467347	7898048	0.453685	7898227	0.454586	7898833	0.460638	7899350	0.445634	7899361	0.444642	7899448	0.37258	7899455	0.451013	7899504	0.461022	7899870	0.446071	7899943	0.462557	7899957	0.450502	7901479	0.45042	7901592	0.453316	7901867	0.472658	7902158	0.426183	7902166	0.475693	7902518	0.450898	7902721
1003	MEOX2	8138353	7897078	0.473667	7897997	0.461862	7898020	0.458565	7898034	0.458565	7898048	0.469337	7898677	0.340277	7898833	0.469358	7899350	0.47452	7899392	0.451114	7899455	0.48032	7899504	0.467124	7899688	0.4785	7899813	0.462728	7899870	0.470686	7899943	0.474676	7899957	0.459422	7901219	0.465031	7901272	0.475012	7901479	0.459435	7901969	0.456638	7902127	0.467567	7902617	0.471691	7903214	0.452596	7903227
999	ZNF808	8030946	7897078	0.468688	7897966	0.444678	7897997	0.465786	7898048	0.456954	7898833	0.485107	7898939	0.400334	7899043	0.429267	7899173	0.47154	7899350	0.45944	7899455	0.493644	7899486	0.42899	7899688	0.471691	7899870	0.472177	7899943	0.480431	7899957	0.477278	7900030	0.44255	7900833	0.462987	7901219	0.470496	7901272	0.438181	7901479	0.460134	7901592	0.447236	7901720	0.441767	7902992	0.464998	7903214
999	ZSCAN16	8117640	7897044	0.42351	7897078	0.496993	7897370	0.469212	7898020	0.487681	7898026	0.499763	7898034	0.487681	7898048	0.474133	7898328	0.464029	7898881	0.480661	7899310	0.447785	7899361	0.496363	7899392	0.459575	7899504	0.47057	7899870	0.46829	7900201	0.486167	7900216	0.437487	7900546	0.44992	7901110	0.465708	7901219	0.485564	7901272	0.490201	7901385	0.473774	7901418	0.460635	7901447	0.484319	7901479
995	LMO3	7961580	7897441	0.423697	7898007	0.467619	7898020	0.473832	7898034	0.473832	7898048	0.469495	7899455	0.455699	7899519	0.416478	7901272	0.453201	7901714	0.425264	7901720	0.487759	7901732	0.453949	7902353	0.459388	7902518	0.498833	7902702	0.507891	7902721	0.43161	7902738	0.492307	7903203	0.462894	7903214	0.471946	7903227	0.499015	7903561	0.414113	7903945	0.416384	7904106	0.438971	7906365	0.495284	7906367
993	ZNF121	8033789	7897078	0.470514	7898020	0.449681	7898034	0.449681	7898048	0.449095	7898192	0.454291	7898833	0.490576	7898881	0.472355	7899173	0.450725	7899350	0.479774	7899392	0.462458	7899455	0.458205	7899486	0.447385	7899654	0.470071	7899688	0.496761	7899774	0.500357	7899813	0.456975	7899957	0.467796	7900833	0.454561	7901091	0.448198	7901219	0.469277	7901460	0.463811	7902382	0.476846	7903214	0.433173	7903393
991	CHD9	7995583	7898192	0.469384	7898337	0.424798	7898750	0.424666	7898833	0.500234	7898975	0.467165	7899173	0.45438	7899377	0.422179	7899455	0.495358	7899654	0.477938	7899688	0.503429	7899737	0.432416	7899774	0.450423	7899813	0.485892	7899957	0.483282	7900119	0.469396	7900833	0.456883	7900979	0.44638	7901052	0.439608	7901091	0.460574	7901601	0.434886	7902382	0.477881	7902396	0.453961	7902992	0.483001	7903321
991	MYNN	8083794	7897078	0.507532	7898020	0.459277	7898034	0.459277	7898048	0.454861	7898713	0.435232	7898833	0.46904	7899173	0.459287	7899350	0.458655	7899392	0.468723	7899455	0.459776	7899504	0.47526	7899688	0.478211	7899870	0.487109	7900119	0.422067	7900159	0.411657	7900201	0.481944	7900446	0.380247	7901219	0.510068	7901272	0.446613	7901418	0.453628	7901479	0.467325	7901867	0.467294	7902127	0.460911	7902382
988	ZNF699	8033746	7897078	0.493351	7897877	0.459245	7897997	0.471201	7898020	0.463709	7898034	0.463709	7898048	0.456351	7898833	0.474959	7898881	0.459249	7899289	0.461412	7899350	0.476654	7899455	0.470096	7899504	0.48822	7899534	0.437578	7899654	0.465118	7899675	0.478543	7899688	0.480508	7899870	0.503935	7899957	0.460385	7900119	0.417078	7901299	0.443673	7901479	0.45604	7901549	0.424351	7901592	0.458095	7901788
978	NFX1	8154793	7897078	0.486268	7898211	0.41606	7898833	0.511904	7899018	0.454417	7899134	0.452723	7899173	0.461559	7899350	0.496689	7899486	0.458949	7899654	0.47822	7899688	0.480509	7899737	0.454788	7899774	0.482444	7899813	0.501913	7899870	0.471241	7899957	0.492323	7900833	0.470144	7900979	0.436602	7902382	0.467151	7902594	0.437613	7902874	0.416234	7902992	0.472157	7903393	0.466032	7903803	0.451562	7904340
975	ASH2L	8145894	7897078	0.487185	7898020	0.465785	7898026	0.457002	7898034	0.465785	7898833	0.471419	7899361	0.471755	7899392	0.463204	7899813	0.450626	7899870	0.466728	7899943	0.44373	7899957	0.472194	7900216	0.411358	7900639	0.414755	7901110	0.458966	7901272	0.458779	7901447	0.476453	7901557	0.395702	7901592	0.439736	7902127	0.45104	7903294	0.459143	7903586	0.444932	7903619	0.463356	7903908	0.425521	7904000
965	ZNF79	8158022	7897044	0.414882	7897078	0.493253	7897441	0.419904	7898020	0.452418	7898026	0.452308	7898034	0.452418	7898048	0.46509	7898833	0.472958	7898881	0.456405	7898975	0.432019	7899134	0.443161	7899173	0.472721	7899350	0.47906	7899455	0.463407	7899486	0.470466	7899504	0.463222	7899675	0.462352	7899688	0.495482	7899813	0.450964	7899870	0.497735	7899943	0.447896	7899957	0.465413	7900888	0.425665	7901219
963	NCOA7	8121861	7897078	0.483587	7898263	0.431922	7898833	0.501029	7898881	0.459886	7899350	0.473408	7899455	0.47153	7899654	0.457182	7899688	0.473336	7899957	0.477413	7900446	0.375751	7901091	0.436262	7901969	0.438648	7901982	0.381366	7902166	0.447812	7902810	0.427936	7903321	0.43918	7903461	0.375771	7903827	0.47401	7903935	0.454006	7904396	0.470365	7904421	0.460197	7904830	0.466365	7904881	0.485163	7905018
950	ZNF644	7917604	7897966	0.427695	7898052	0.446801	7898407	0.371313	7898585	0.396583	7898653	0.441213	7898833	0.487613	7899898	0.400158	7899957	0.480827	7901592	0.449248	7901969	0.428901	7902396	0.472791	7902594	0.446584	7902687	0.378515	7902992	0.523381	7903032	0.417426	7903321	0.440882	7903369	0.463099	7903519	0.468696	7903667	0.455797	7903908	0.420894	7904086	0.40992	7904340	0.469461	7904830	0.465508	7904881
949	ZNF33B	7933139	7897997	0.446628	7898002	0.440607	7898030	0.439377	7898052	0.451509	7898112	0.433474	7898713	0.438618	7898881	0.462819	7899455	0.460277	7899688	0.481535	7900119	0.421334	7900201	0.468953	7900413	0.435046	7901052	0.435833	7901135	0.476903	7901418	0.450486	7901969	0.471389	7902127	0.460833	7902396	0.459572	7902617	0.446451	7902992	0.472577	7903079	0.429599	7903321	0.476396	7903519	0.467171	7903541
948	GTF3A	7968242	7897078	0.459367	7898192	0.454105	7898833	0.472563	7898881	0.482599	7898910	0.455322	7899350	0.467741	7899455	0.465018	7899486	0.441424	7899688	0.500882	7899737	0.448829	7899774	0.463824	7899813	0.466179	7899957	0.472446	7900201	0.459387	7901073	0.437009	7901091	0.443343	7901299	0.458859	7901601	0.469247	7901867	0.460997	7903827	0.453437	7904000	0.47465	7904254	0.467839	7904396	0.452715	7904751
940	ZNF597	7998978	7897078	0.475444	7897997	0.46737	7898002	0.456559	7898007	0.447861	7898012	0.456728	7898026	0.454105	7898040	0.456728	7898048	0.469364	7898192	0.446605	7898833	0.486357	7898881	0.481966	7898894	0.419436	7898910	0.448566	7899057	0.443482	7899350	0.4714	7899534	0.423768	7899943	0.454947	7900201	0.462055	7900490	0.432764	7901299	0.451928	7901460	0.476244	7901497	0.394557	7901867	0.501489	7902127
940	PSMD12	8017810	7897078	0.478471	7897997	0.46533	7898002	0.438955	7898030	0.441748	7898052	0.428277	7898833	0.504407	7898881	0.483455	7898894	0.417604	7899350	0.462649	7899361	0.455594	7899688	0.468798	7899943	0.448543	7899957	0.462502	7900546	0.441511	7901592	0.453961	7901867	0.482472	7901969	0.432237	7902308	0.367975	7903281	0.449375	7903321	0.45992	7903507	0.469833	7903541	0.457723	7903703	0.44761	7903827
932	NOC3L	7935146	7898407	0.377228	7898653	0.447061	7898833	0.478856	7899057	0.428699	7899377	0.435961	7899504	0.468076	7899643	0.439978	7899654	0.473339	7899943	0.448428	7900576	0.435946	7901219	0.460124	7901299	0.455387	7901418	0.448316	7901447	0.483525	7902382	0.497963	7902883	0.431447	7902992	0.460833	7903032	0.435841	7903281	0.454258	7903369	0.487487	7903667	0.448173	7904000	0.486255	7904830	0.487139	7905099
931	HMG20A	7985119	7897078	0.471869	7897997	0.459421	7898020	0.447261	7898034	0.447261	7898192	0.476689	7898833	0.493615	7898881	0.481978	7899350	0.454739	7899392	0.440133	7899654	0.477507	7899688	0.493997	7899957	0.474283	7900159	0.421248	7900576	0.392894	7900833	0.462108	7901219	0.471341	7901299	0.468038	7902992	0.461838	7903369	0.468121	7903393	0.465113	7904000	0.456978	7904396	0.44738	7904751	0.42998	7904830
926	LYAR	8099107	7898192	0.486226	7898833	0.476492	7899350	0.481041	7899455	0.491784	7899943	0.4879	7899957	0.489583	7900119	0.4284	7901091	0.472159	7901867	0.467114	7901969	0.426105	7902166	0.4542	7902396	0.462671	7902594	0.426975	7902992	0.48824	7903281	0.466217	7903321	0.499525	7903461	0.371273	7903519	0.496079	7904000	0.471584	7904830	0.512046	7904881	0.514372	7905515	0.442581	7906613	0.453771	7906810
925	ELF5	7947481	7897078	0.486555	7897370	0.445548	7897997	0.457614	7898002	0.433665	7898020	0.462979	7898034	0.462979	7898048	0.457211	7898833	0.482901	7898881	0.460636	7899350	0.462591	7899604	0.431412	7899943	0.461299	7899957	0.446194	7900395	0.463016	7900413	0.433898	7901219	0.459298	7901299	0.439438	7901479	0.441787	7901592	0.462324	7901867	0.459683	7901969	0.426362	7902127	0.462356	7902166	0.459497	7903079
916	GABPB2	7905339	7897078	0.47242	7898020	0.459754	7898026	0.449926	7898034	0.459754	7898048	0.462682	7898211	0.406514	7898833	0.477101	7899018	0.430251	7899043	0.425939	7899134	0.422809	7899350	0.470276	7899377	0.427529	7899455	0.462651	7899486	0.434543	7899504	0.457873	7899654	0.46541	7899688	0.490232	7899813	0.457893	7899870	0.485223	7899957	0.479284	7900911	0.417302	7901219	0.458797	7901272	0.443306	7901460
913	ZBTB3	7948829	7896744	0.448804	7897078	0.47745	7897370	0.42823	7897441	0.42704	7897745	0.432639	7898020	0.465988	7898026	0.477523	7898034	0.465988	7898048	0.455104	7898337	0.428484	7898881	0.454392	7899043	0.440157	7899173	0.468071	7899350	0.4395	7899392	0.45388	7899448	0.371292	7899654	0.4537	7899675	0.441602	7899688	0.443719	7899870	0.435678	7900201	0.437052	7900546	0.447895	7901219	0.439461	7901385
909	MLLT10	7926565	7897078	0.457497	7898192	0.451407	7898833	0.499848	7899350	0.453594	7899455	0.473219	7899688	0.465841	7899870	0.493465	7899943	0.463442	7899957	0.469245	7900833	0.490543	7901219	0.456315	7901447	0.451507	7902382	0.45742	7902992	0.466589	7903369	0.475428	7903393	0.451949	7903519	0.465564	7904000	0.4588	7904340	0.457603	7904396	0.458356	7904812	0.479141	7904830	0.46047	7905018	0.455528	7905185
908	ZNF184	8124502	7897078	0.471081	7898833	0.474483	7899350	0.452477	7899392	0.455801	7899688	0.464307	7899774	0.456721	7899813	0.496739	7900201	0.463417	7900446	0.386091	7901091	0.447384	7901418	0.477642	7901447	0.499534	7901460	0.457855	7901601	0.454438	7902382	0.499227	7902687	0.390471	7902992	0.464298	7903369	0.458715	7903619	0.461849	7904000	0.472441	7904755	0.478643	7905339	0.451651	7905507	0.457714	7905733
904	GTF2F1	8033135	7897044	0.430845	7897078	0.490655	7897978	0.464878	7898007	0.467589	7898020	0.496371	7898026	0.488305	7898034	0.496371	7898048	0.488241	7898227	0.457796	7898328	0.454523	7898881	0.464617	7899486	0.433199	7899504	0.453662	7899654	0.45957	7899870	0.455643	7900395	0.43919	7900833	0.441297	7901219	0.447527	7901460	0.445042	7901479	0.445502	7901714	0.466989	7901732	0.439746	7901867	0.445976	7902127
902	RFX6	8121649	7896744	0.488172	7897441	0.43026	7898020	0.468606	7898034	0.468606	7898048	0.460185	7899087	0.326484	7899173	0.456956	7900546	0.456348	7901720	0.461462	7901883	0.475687	7902158	0.455633	7902738	0.476082	7902754	0.418642	7902934	0.481835	7903203	0.440728	7903227	0.515842	7903401	0.492695	7904203	0.468533	7905051	0.4594	7906365	0.509146	7906367	0.50113	7906919	0.466802	7906930	0.489911	7907012
901	FOXN2	8041902	7897078	0.488824	7898012	0.455168	7898020	0.469324	7898026	0.482127	7898034	0.469324	7898040	0.455168	7898048	0.463184	7898833	0.467408	7898881	0.468109	7899361	0.48554	7899675	0.455664	7900201	0.491682	7900365	0.371691	7900413	0.447404	7900546	0.450432	7901110	0.471617	7901272	0.4737	7901447	0.457339	7901592	0.451743	7901720	0.443901	7901867	0.462169	7902127	0.459164	7902166	0.495475	7902396
900	UBE2K	8094704	7897078	0.46711	7897236	0.393442	7897966	0.435881	7898112	0.457718	7898328	0.463392	7898833	0.475662	7898881	0.471909	7899057	0.437732	7899173	0.457603	7899392	0.463719	7899604	0.467776	7899675	0.474664	7899870	0.459947	7899943	0.449046	7899957	0.459789	7900201	0.489398	7900413	0.479313	7900546	0.44595	7901299	0.474032	7901592	0.473927	7901788	0.426794	7901867	0.48549	7902127	0.469264	7902396
898	ARID2	7955019	7897997	0.454046	7898048	0.464417	7898192	0.449801	7898833	0.501837	7898881	0.466089	7899350	0.46878	7899392	0.448737	7899455	0.490756	7899688	0.504428	7899870	0.464263	7899943	0.46222	7899957	0.482802	7900395	0.445239	7901052	0.44022	7901091	0.448842	7901497	0.397952	7901592	0.45069	7901969	0.442321	7903321	0.456754	7903519	0.477256	7903827	0.466862	7903935	0.469605	7904396	0.472212	7904414
895	THAP1	8150559	7897078	0.48051	7898020	0.464463	7898034	0.464463	7898328	0.467945	7898881	0.473802	7898910	0.444309	7899346	0.450517	7899361	0.485288	7899504	0.471273	7899654	0.454759	7899870	0.452475	7900201	0.478348	7900228	0.43193	7901073	0.425185	7901219	0.498888	7901447	0.450199	7901867	0.470411	7902441	0.425637	7903294	0.449762	7903586	0.451163	7903619	0.458325	7903717	0.452043	7903972	0.442347	7904000
894	PBX3	8157890	7897078	0.480927	7897236	0.395048	7898026	0.455298	7898048	0.46006	7898112	0.424456	7898833	0.509643	7898881	0.463208	7899392	0.452796	7899675	0.448166	7899688	0.478016	7899870	0.459632	7899943	0.45939	7899957	0.482188	7900201	0.474176	7901219	0.464823	7901299	0.444131	7901385	0.460934	7901447	0.47067	7901460	0.477855	7901592	0.455831	7901788	0.421965	7902127	0.472573	7902992	0.477563	7903803
891	KHSRP	8033162	7897044	0.412159	7897078	0.451729	7897236	0.396868	7898026	0.457093	7898881	0.464397	7898910	0.450847	7899018	0.446138	7899057	0.444746	7899173	0.472371	7899350	0.446623	7899455	0.450708	7899519	0.418116	7899654	0.441305	7899675	0.447361	7899688	0.461201	7899870	0.458154	7899957	0.446671	7900201	0.458593	7900546	0.447826	7901385	0.44825	7901592	0.447798	7901867	0.461561	7902127	0.465196	7903214
888	ELF4	8175039	7897078	0.473687	7897370	0.460436	7897441	0.446749	7897877	0.521674	7898227	0.480862	7898328	0.453265	7899220	0.476138	7899289	0.529298	7899504	0.472575	7899675	0.434429	7899688	0.463488	7899870	0.479089	7900888	0.409421	7901479	0.459602	7901867	0.451068	7902166	0.476292	7902518	0.443311	7902721	0.424563	7902810	0.457828	7903079	0.440205	7903227	0.442402	7903827	0.4522	7904812	0.447587	7905116
887	MATR3	8108403	7898020	0.4552	7898030	0.444778	7898034	0.4552	7898052	0.459975	7898833	0.479193	7899350	0.47285	7899455	0.453461	7899688	0.459234	7899813	0.460784	7899943	0.468328	7899957	0.452941	7900228	0.444134	7900395	0.43242	7900446	0.381207	7901091	0.46874	7901447	0.468444	7901460	0.46757	7901895	0.451757	7901969	0.435397	7902382	0.487928	7903519	0.461244	7903619	0.456827	7904000	0.499555	7905515
886	CEBPG	8027566	7897078	0.488179	7898020	0.494345	7898026	0.470957	7898034	0.494345	7898048	0.452069	7898833	0.461885	7898881	0.487171	7899361	0.502303	7899504	0.468829	7899688	0.462226	7899813	0.453547	7900201	0.481385	7900216	0.418187	7900365	0.372264	7900546	0.460573	7901073	0.436699	7901110	0.455809	7901272	0.479475	7901447	0.478041	7901867	0.459954	7902127	0.463157	7903227	0.45797	7903294	0.467236	7903321
883	ZMAT5	8075276	7897044	0.410606	7897078	0.466885	7898007	0.455929	7898012	0.455836	7898020	0.466636	7898026	0.480006	7898034	0.466636	7898040	0.455836	7898048	0.473219	7898328	0.461493	7898881	0.462831	7898910	0.443602	7899018	0.459663	7899173	0.444234	7899289	0.459542	7899310	0.463409	7899534	0.404203	7899870	0.448256	7900201	0.44657	7901592	0.438544	7901714	0.437251	7901720	0.467867	7901867	0.477421	7902127
878	ZNF484	8162449	7897078	0.463579	7897966	0.42902	7898192	0.464589	7898833	0.488033	7898910	0.439391	7898939	0.41322	7899350	0.460774	7899455	0.473447	7899654	0.484253	7899675	0.447622	7899688	0.484854	7899870	0.460635	7899943	0.501808	7899957	0.482436	7900833	0.452685	7901299	0.460235	7901867	0.460685	7902166	0.461282	7902594	0.423157	7902992	0.488506	7903079	0.429247	7903281	0.457214	7903507	0.445862	7903519
875	ZNF41	8172307	7897078	0.451424	7897997	0.449697	7898020	0.479057	7898034	0.479057	7898833	0.465469	7898881	0.454541	7899043	0.424413	7899173	0.465336	7899350	0.44501	7899455	0.477957	7899519	0.427852	7899654	0.473727	7899688	0.460773	7901219	0.465898	7902721	0.42748	7903214	0.460564	7903227	0.471232	7903281	0.443838	7903369	0.451909	7903561	0.423046	7903827	0.445877	7903945	0.425884	7904000	0.457466	7904812
874	ELK3	7957665	7897078	0.461963	7897236	0.395631	7898328	0.463601	7898833	0.47745	7898881	0.480235	7898975	0.446207	7899043	0.46561	7899057	0.467007	7899173	0.516772	7899350	0.45314	7899377	0.418935	7899455	0.521927	7899654	0.455753	7899675	0.473664	7899688	0.464099	7899870	0.462299	7899943	0.442046	7899957	0.47457	7900201	0.477331	7900979	0.424923	7901135	0.442813	7901219	0.475687	7901299	0.477591	7901385
872	RAG1	7939398	7897078	0.475823	7897997	0.456145	7898007	0.478909	7898012	0.485198	7898020	0.478934	7898026	0.466764	7898034	0.478934	7898040	0.485198	7898048	0.486475	7898833	0.452895	7898881	0.47002	7899350	0.470999	7899455	0.451543	7899654	0.467301	7899688	0.468136	7900354	0.376711	7901720	0.473208	7902127	0.461278	7902527	0.389701	7902617	0.437603	7902660	0.420131	7903227	0.466711	7903490	0.466247	7904000
872	ZNF92	8133089	7898020	0.462222	7898034	0.462222	7898052	0.434783	7899813	0.472985	7900201	0.495992	7901219	0.477062	7901418	0.47455	7901447	0.466849	7901460	0.466479	7901867	0.469406	7902396	0.46047	7902992	0.453696	7903619	0.476827	7903920	0.356101	7904000	0.507677	7904830	0.47053	7905733	0.501947	7905848	0.421715	7906564	0.433338	7906662	0.488808	7906878	0.453947	7907353	0.46571	7907404	0.457653	7908022
870	ZNF623	8148658	7897078	0.473973	7897441	0.452414	7897997	0.458527	7898192	0.482517	7898833	0.480313	7898881	0.464669	7898939	0.417248	7899173	0.442307	7899350	0.461375	7899455	0.498595	7899504	0.460519	7899654	0.474091	7899675	0.452648	7899688	0.506148	7899870	0.490925	7899957	0.453703	7900833	0.445875	7901219	0.455697	7901549	0.41147	7903803	0.442299	7903827	0.47168	7904751	0.42901	7904812	0.463275	7904830
866	STAT5A	8007212	7897044	0.410849	7897078	0.536202	7897370	0.477845	7897441	0.431425	7897877	0.446414	7898026	0.470744	7898048	0.462577	7898227	0.4695	7898328	0.467402	7898881	0.495944	7899173	0.456123	7899289	0.465475	7899504	0.500968	7899654	0.503932	7899675	0.464589	7899688	0.502084	7899870	0.490935	7900833	0.442085	7901219	0.483895	7901479	0.477574	7901549	0.428528	7901867	0.454969	7902810	0.458896	7903294
857	ZNF3	8141380	7897078	0.47739	7898020	0.462826	7898034	0.462826	7898192	0.454548	7898337	0.433476	7898833	0.471522	7898881	0.467083	7899018	0.442706	7899057	0.429117	7899173	0.465283	7899350	0.478832	7899455	0.485709	7899486	0.433511	7899654	0.480552	7899675	0.45568	7899688	0.475932	7899737	0.444019	7899870	0.456685	7899957	0.462149	7900354	0.393701	7901219	0.465857	7901460	0.450119	7902382	0.467497	7902738
854	AIP	7941927	7897078	0.473234	7898020	0.472122	7898034	0.472122	7898881	0.467738	7898894	0.42259	7898910	0.482617	7899018	0.465824	7899173	0.459049	7899346	0.447098	7899350	0.460522	7899377	0.423932	7899486	0.469516	7899654	0.478283	7899737	0.490358	7899774	0.464528	7899813	0.452663	7900624	0.373651	7901073	0.427705	7901460	0.451513	7903227	0.46899	7903393	0.431986	7904000	0.455524	7905088	0.385754	7905395
846	ATRX	8176276	7897078	0.47004	7898007	0.449522	7898012	0.449	7898040	0.449	7898833	0.462585	7899350	0.464665	7899361	0.479271	7899455	0.449259	7899688	0.449653	7899870	0.449364	7899943	0.464895	7901447	0.45036	7901460	0.450144	7901479	0.460275	7901592	0.448364	7901969	0.425689	7902127	0.465449	7902166	0.464643	7902992	0.443056	7903541	0.447033	7903935	0.444324	7904340	0.434044	7904396	0.464484	7905018
845	ZZZ3	7917103	7897078	0.46253	7897997	0.444915	7898048	0.449443	7898211	0.428295	7898407	0.378197	7898833	0.492326	7898939	0.41502	7899134	0.426002	7899350	0.455547	7899654	0.484918	7899688	0.466794	7899813	0.468093	7899957	0.483507	7900833	0.456289	7900911	0.41247	7901460	0.47011	7902382	0.473265	7902594	0.446331	7902992	0.494474	7903032	0.42502	7903369	0.474226	7903561	0.418138	7904050	0.383468	7904396
844	HDAC1	7899774	7898833	0.467851	7898881	0.466205	7898910	0.497163	7899018	0.441252	7899173	0.460809	7899350	0.486642	7899486	0.446454	7899654	0.463456	7899737	0.448915	7899813	0.469834	7899957	0.464406	7900979	0.449176	7901299	0.44975	7902382	0.47549	7902594	0.442184	7903393	0.466245	7903935	0.443721	7904000	0.464674	7904254	0.436347	7904755	0.446416	7904812	0.442498	7904881	0.448449	7905589	0.424194	7905754
833	PIAS3	7904812	7897078	0.470345	7898833	0.479479	7899018	0.427535	7899043	0.452818	7899134	0.430859	7899173	0.441515	7899350	0.442368	7899455	0.48449	7899654	0.464844	7899675	0.453207	7899688	0.473419	7899774	0.442498	7899870	0.49582	7899957	0.46826	7900833	0.463835	7900911	0.414369	7900979	0.431137	7903742	0.315459	7903827	0.450264	7903980	0.425042	7904830	0.451804	7904881	0.439815	7905018	0.444253	7905185
831	LCORL	8099581	7898112	0.450419	7898833	0.460593	7898881	0.461259	7899361	0.455451	7899688	0.462083	7900201	0.47486	7901135	0.45357	7901418	0.470032	7901497	0.394731	7901592	0.4742	7901867	0.468097	7902127	0.481157	7902166	0.466334	7902992	0.467836	7903369	0.458307	7903541	0.46567	7903667	0.454058	7903920	0.349144	7904396	0.459618	7905496	0.426929	7905505	0.445111	7905507	0.464895	7905510	0.460425	7905523
830	ZFP3	8004081	7897078	0.46138	7898007	0.444208	7898012	0.457315	7898020	0.46008	7898026	0.46706	7898034	0.46008	7898040	0.457315	7898048	0.485793	7898881	0.488097	7899018	0.426069	7899173	0.477596	7899350	0.458151	7899455	0.454335	7899688	0.501717	7899813	0.457912	7899870	0.462283	7900201	0.447576	7900911	0.418187	7901460	0.439385	7901601	0.440319	7902127	0.48878	7903203	0.423692	7904000	0.46888	7904742
830	ZNF75D	8175319	7897078	0.473335	7897441	0.450684	7898020	0.46306	7898026	0.471499	7898034	0.46306	7898048	0.470863	7899173	0.458476	7899289	0.436153	7899377	0.422602	7899392	0.461006	7899504	0.451863	7899654	0.466167	7899688	0.485302	7899870	0.466124	7900119	0.421786	7901272	0.448751	7901385	0.437841	7901592	0.442961	7901732	0.442736	7903935	0.463478	7904751	0.437395	7905018	0.480627	7905185	0.469203	7905339
827	ZNF780A	8036820	7897078	0.492816	7898833	0.476388	7898881	0.463671	7899350	0.477062	7899455	0.453594	7899504	0.468722	7899688	0.473538	7899870	0.498889	7899943	0.472661	7899957	0.485718	7901219	0.463146	7902166	0.454666	7903281	0.457036	7903321	0.454029	7903827	0.449931	7903935	0.454005	7904000	0.455742	7904830	0.482203	7904881	0.492417	7905339	0.462117	7905507	0.459385	7905559	0.452145	7906017	0.435688	7906041
823	MECOM	8091991	7897078	0.468015	7897997	0.438378	7898048	0.442987	7898881	0.444263	7899455	0.443448	7899504	0.452621	7899688	0.484934	7901802	0.415584	7901867	0.479082	7902617	0.441133	7903703	0.432506	7904000	0.459485	7904881	0.464953	7905496	0.396357	7905507	0.453656	7905515	0.443284	7905523	0.434997	7905559	0.431493	7905733	0.451708	7906041	0.456803	7906235	0.431673	7906372	0.440223	7906919	0.463532	7907572
811	PCGF6	8027330	7897078	0.503005	7898012	0.449416	7898020	0.459348	7898026	0.453181	7898034	0.459348	7898040	0.449416	7898833	0.505343	7898881	0.482332	7899134	0.418285	7899350	0.471997	7899654	0.497966	7899688	0.476503	7899813	0.461776	7899870	0.460172	7899957	0.465724	7900833	0.477797	7900911	0.417985	7901447	0.456828	7901460	0.466191	7902158	0.422854	7902382	0.456277	7903369	0.462867	7903561	0.420763	7904000
810	SMARCD1	7955331	7898192	0.463499	7898337	0.424172	7898833	0.469829	7898881	0.462924	7898910	0.455285	7899134	0.422882	7899173	0.450953	7899455	0.464163	7899486	0.442543	7899654	0.468968	7899675	0.462181	7899688	0.513556	7899737	0.442826	7899774	0.484154	7899813	0.467637	7899870	0.464661	7899957	0.463983	7900979	0.437042	7903393	0.46762	7903827	0.467402	7904254	0.446728	7904812	0.466089	7904830	0.456178	7905185
809	ZNF570	8028248	7897044	0.407193	7897078	0.476516	7898020	0.448762	7898034	0.448762	7898833	0.46289	7898910	0.44428	7899018	0.472493	7899350	0.481251	7899455	0.46188	7899486	0.443744	7899504	0.449123	7899654	0.469897	7899688	0.479874	7899813	0.468321	7899870	0.46396	7899943	0.490755	7899957	0.462667	7900833	0.444731	7901219	0.448854	7901272	0.448603	7901460	0.448858	7901497	0.424868	7902382	0.457226	7903227
809	ZBTB45	8039791	7898007	0.454339	7898012	0.461421	7898020	0.464943	7898026	0.487704	7898034	0.464943	7898040	0.461421	7898048	0.482148	7898227	0.455981	7898328	0.462611	7898881	0.471711	7899173	0.454984	7899289	0.45427	7899310	0.435555	7899436	0.422368	7900087	0.433024	7901219	0.445872	7901385	0.458305	7901479	0.442767	7901549	0.419567	7901720	0.460915	7902127	0.449634	7902518	0.45007	7902702	0.446519	7903214
805	ZBTB33	8169683	7898026	0.446849	7898112	0.425502	7898328	0.454114	7898833	0.471727	7898881	0.464033	7899455	0.461627	7899519	0.408629	7899688	0.458196	7899957	0.462677	7900201	0.454908	7900546	0.446243	7901110	0.452567	7901219	0.46755	7901513	0.373774	7901601	0.443871	7901867	0.466929	7902127	0.49066	7903369	0.487633	7903619	0.461848	7903980	0.449788	7904000	0.470288	7904830	0.471833	7904881	0.465928	7905099
797	MTA2	7948696	7898048	0.439965	7898833	0.473653	7898881	0.45032	7899018	0.465374	7899134	0.421787	7899173	0.456484	7899350	0.44908	7899377	0.424315	7899486	0.464532	7899654	0.457534	7899688	0.449423	7899737	0.467923	7899774	0.497132	7899813	0.475848	7900228	0.445166	7900833	0.449985	7900911	0.410376	7900979	0.452455	7902382	0.461112	7903393	0.463456	7903619	0.442893	7903803	0.436193	7903935	0.438989	7904869
796	SIX4	7979510	7897078	0.502572	7897286	0.436437	7897997	0.467036	7898020	0.488858	7898026	0.464289	7898034	0.488858	7898048	0.480401	7898227	0.449598	7898833	0.473109	7898881	0.465048	7899087	0.321004	7899244	0.350785	7899504	0.468758	7899654	0.455762	7899688	0.46356	7899797	0.434414	7899870	0.45575	7900833	0.465521	7901219	0.497167	7901460	0.454758	7901714	0.431549	7902382	0.44249	7902660	0.418031	7903803
791	NRIP1	8069553	7897078	0.459308	7897441	0.434205	7898020	0.460175	7898034	0.460175	7898192	0.461565	7898227	0.443438	7898328	0.45952	7898833	0.464352	7898881	0.462595	7899043	0.430749	7899057	0.455968	7899173	0.457083	7899455	0.484145	7899654	0.47691	7899675	0.455617	7899688	0.475369	7899870	0.464589	7899943	0.45012	7899957	0.474217	7900201	0.467462	7900546	0.441282	7901219	0.483877	7901299	0.442278	7901549
791	NR3C1	8114814	7897078	0.47912	7897370	0.466694	7897877	0.467185	7898227	0.450796	7899289	0.469649	7899688	0.469331	7899870	0.457693	7900413	0.452747	7901479	0.455299	7901867	0.483391	7902166	0.523463	7903079	0.469381	7903507	0.446413	7903541	0.484684	7903703	0.47478	7903988	0.467245	7904881	0.467376	7905258	0.430305	7905382	0.448818	7906576	0.478529	7906652	0.471051	7906919	0.448639	7907633	0.377294	7907702
790	PHF20	8062213	7897966	0.461253	7898012	0.449748	7898026	0.460647	7898040	0.449748	7898048	0.466101	7898328	0.447088	7898833	0.483303	7898881	0.470966	7899350	0.455222	7899392	0.45689	7899688	0.472992	7899870	0.46702	7900119	0.432597	7900395	0.432691	7900833	0.453453	7901385	0.455029	7901720	0.438724	7902127	0.472711	7902166	0.457901	7902441	0.430591	7902992	0.448923	7903294	0.449505	7903519	0.472061	7903803
790	CBLL1	8135458	7898833	0.462637	7898975	0.455491	7899455	0.485638	7899688	0.470577	7899870	0.476178	7900119	0.438704	7901091	0.470445	7901385	0.453731	7901592	0.460326	7903079	0.438207	7903519	0.457187	7904000	0.458704	7904751	0.465091	7904830	0.46103	7904881	0.46594	7905018	0.454249	7905185	0.494068	7905507	0.458647	7905523	0.451518	7905700	0.436554	7905848	0.419367	7906576	0.45863	7907135	0.459048	7907404
789	HINFP	7944435	7897078	0.462238	7898020	0.450448	7898034	0.450448	7898048	0.440762	7898833	0.485997	7898881	0.466741	7899018	0.428751	7899310	0.455004	7899350	0.467384	7899392	0.445046	7899604	0.432769	7899688	0.447424	7899737	0.443109	7899774	0.474727	7899813	0.4753	7900833	0.445751	7901447	0.460452	7903803	0.447794	7903972	0.467623	7904000	0.464984	7904830	0.451466	7904927	0.401533	7905185	0.447873	7905507
788	ERCC3	8054978	7898192	0.469261	7898750	0.436199	7898833	0.492158	7898881	0.450348	7899350	0.455518	7899688	0.468123	7899737	0.448344	7899774	0.462012	7899813	0.474889	7899957	0.481921	7900979	0.433774	7901219	0.451496	7901513	0.356202	7901601	0.438192	7902382	0.468956	7902874	0.427392	7903369	0.478796	7903393	0.474946	7903619	0.454641	7903827	0.459999	7904000	0.453292	7904050	0.392695	7904254	0.459153	7905507
783	IKZF1	8132819	7897078	0.45986	7898048	0.465551	7898833	0.45352	7898881	0.486161	7898910	0.450093	7899173	0.453996	7899654	0.455983	7899675	0.44683	7899688	0.502612	7899774	0.474792	7899957	0.453342	7900119	0.416399	7900888	0.426406	7900911	0.401458	7900979	0.431714	7902367	0.431893	7902810	0.426904	7903203	0.419673	7903803	0.442652	7903827	0.461146	7904000	0.456099	7904254	0.437852	7904742	0.387108	7904812
778	CDC5L	8120022	7897196	0.436311	7900490	0.453376	7901110	0.446084	7901418	0.462612	7901447	0.47204	7901867	0.474402	7901895	0.45709	7902634	0.391135	7903541	0.465335	7903619	0.461162	7903884	0.428206	7904000	0.493862	7905116	0.43254	7905299	0.435403	7905505	0.461132	7905528	0.454489	7905536	0.416944	7905733	0.4839	7906838	0.457662	7907847	0.435111	7907861	0.47033	7908072	0.438385	7908169	0.504515	7908330
776	HEXIM1	8007745	7897078	0.470898	7897370	0.459302	7897877	0.460782	7897997	0.444201	7898833	0.457907	7898881	0.459172	7898894	0.403003	7898988	0.404678	7899057	0.450838	7899289	0.461082	7899504	0.484794	7899534	0.42779	7899688	0.451552	7900413	0.433051	7900546	0.455183	7901219	0.449745	7901299	0.448709	7901376	0.399904	7901592	0.450673	7901732	0.453981	7901867	0.507507	7902166	0.473981	7902810	0.433959	7903294
775	ZBTB44	7952739	7897078	0.476794	7898833	0.505117	7899455	0.46568	7899654	0.465519	7899688	0.509385	7899813	0.501195	7899943	0.454328	7899957	0.470611	7900395	0.451931	7900833	0.468009	7901497	0.400767	7903519	0.476375	7903827	0.4719	7903972	0.446511	7904000	0.457239	7904396	0.466496	7904830	0.461571	7904881	0.472695	7905185	0.449489	7905515	0.432706	7907135	0.454077	7907404	0.447748	7907790	0.476071	7907861
775	ZNF473	8030569	7897078	0.465797	7898048	0.444574	7898833	0.459647	7899018	0.438806	7899350	0.457817	7899455	0.449973	7899486	0.478673	7899504	0.453542	7899688	0.44945	7899870	0.449237	7900201	0.438576	7900833	0.447626	7901219	0.48958	7901460	0.450041	7901479	0.461859	7901720	0.448775	7902527	0.387034	7903214	0.436433	7903227	0.461567	7903619	0.444126	7904396	0.454455	7905018	0.466143	7905365	0.442512	7905733
775	ZNF350	8038919	7897078	0.468633	7897370	0.481599	7899361	0.465894	7900201	0.480258	7900216	0.427149	7900413	0.486227	7901385	0.475535	7901867	0.48567	7902127	0.462832	7902166	0.497033	7903079	0.475787	7903294	0.475234	7903541	0.469961	7903586	0.469477	7903988	0.463996	7904000	0.474962	7905018	0.460561	7905088	0.392106	7905299	0.458304	7905523	0.453491	7906652	0.468963	7906878	0.453255	7907260	0.444622	7907773
774	ZNF611	8038981	7897997	0.438095	7898192	0.44551	7898833	0.468118	7899350	0.458588	7899455	0.498474	7899688	0.469949	7899870	0.471772	7899943	0.459419	7900833	0.459613	7900888	0.403739	7902127	0.454581	7902353	0.45213	7902721	0.422785	7903214	0.43972	7903227	0.464005	7903827	0.460317	7904812	0.449874	7904881	0.468792	7905018	0.479157	7905185	0.459208	7905339	0.460432	7906348	0.38137	7906613	0.473949	7906652
773	ATF1	7955425	7897078	0.457798	7897370	0.440337	7898026	0.47298	7898048	0.466274	7898833	0.450722	7898881	0.473198	7899392	0.466096	7899774	0.440256	7900201	0.468237	7901110	0.455567	7901219	0.470595	7901385	0.437314	7901447	0.469815	7901460	0.468322	7903294	0.453355	7903619	0.480672	7903717	0.437378	7903803	0.472365	7904000	0.478686	7905299	0.441465	7905505	0.450786	7905530	0.442193	7905733	0.477706	7906041
770	TSHZ1	8021768	7897078	0.473508	7897978	0.42958	7897997	0.460887	7898002	0.43723	7898007	0.451579	7898012	0.453752	7898020	0.46489	7898034	0.46489	7898040	0.453752	7898048	0.458514	7898192	0.444247	7898211	0.391509	7898227	0.439188	7898833	0.461617	7898881	0.446255	7899350	0.456137	7899455	0.44735	7899654	0.443172	7899688	0.477268	7899870	0.473461	7899957	0.438323	7900833	0.461098	7900911	0.414028	7901219
769	THAP5	8180324	7898112	0.444575	7898713	0.43008	7900159	0.484089	7900201	0.448997	7900413	0.467176	7900490	0.447864	7901592	0.460949	7901802	0.408972	7901867	0.475804	7902127	0.462296	7903519	0.45841	7903541	0.465784	7903703	0.476477	7903988	0.486111	7904000	0.46719	7904751	0.434627	7904881	0.46927	7905507	0.476277	7905510	0.443621	7907404	0.469131	7907861	0.464724	7908178	0.438072	7908421	0.490953	7908437
763	AATF	8006690	7897078	0.490968	7897172	0.381134	7897370	0.472596	7897745	0.444449	7898227	0.456626	7898328	0.500097	7898881	0.496913	7898910	0.478136	7899057	0.446788	7899173	0.475351	7899289	0.472632	7899654	0.464979	7899675	0.469507	7899870	0.455146	7900201	0.489671	7900413	0.503853	7900546	0.460831	7901385	0.45454	7901867	0.495294	7902166	0.463492	7902367	0.441343	7903079	0.440966	7903586	0.446085	7903703
760	ZNF91	8035842	7897078	0.458935	7898833	0.474256	7898881	0.466599	7899455	0.478651	7899654	0.465065	7899688	0.500695	7899774	0.446912	7899813	0.463719	7900911	0.407689	7901052	0.435396	7901091	0.439529	7901601	0.439075	7902127	0.453867	7902594	0.43812	7904751	0.421977	7905018	0.458487	7905185	0.517403	7905339	0.457482	7906041	0.445932	7907024	0.458922	7907032	0.384596	7908022	0.464704	7908421	0.463171	7909455
760	YEATS2	8084232	7897078	0.495531	7897236	0.408991	7898833	0.505615	7898881	0.470067	7899350	0.466122	7899455	0.474802	7899654	0.498411	7899870	0.458039	7899943	0.460952	7900030	0.451886	7900833	0.473057	7900888	0.41116	7901219	0.46402	7901299	0.457712	7902166	0.471943	7902992	0.46626	7903519	0.495995	7903703	0.43648	7903827	0.465921	7904396	0.450927	7904812	0.441188	7904830	0.464587	7905018	0.459557	7906041
756	BRD7	8001350	7898020	0.454963	7898034	0.454963	7898407	0.39468	7899377	0.440833	7899813	0.459119	7900228	0.436579	7901272	0.452794	7901447	0.460564	7901895	0.421219	7902382	0.481	7902687	0.399258	7903321	0.44695	7903369	0.462642	7903619	0.459535	7904000	0.486592	7904830	0.467803	7904881	0.468143	7905505	0.465594	7905507	0.47577	7905515	0.425229	7905523	0.446273	7906185	0.450525	7906662	0.451647	7907024
756	ZC3H15	8046848	7897078	0.451047	7898026	0.460581	7898048	0.454295	7898833	0.477159	7898881	0.463037	7899310	0.427283	7899774	0.459611	7899813	0.456045	7899957	0.453377	7900201	0.466355	7900228	0.447643	7901110	0.467038	7901447	0.493076	7901460	0.474651	7902127	0.45265	7902883	0.443744	7903369	0.455623	7903619	0.485373	7903972	0.452484	7904000	0.478457	7905530	0.441962	7905598	0.471794	7905733	0.49116	7906185
754	MLX	8007290	7897078	0.485928	7897745	0.440486	7898007	0.45172	7898012	0.462378	7898020	0.452081	7898026	0.468198	7898034	0.452081	7898040	0.462378	7898048	0.44939	7898227	0.450259	7898328	0.45612	7898833	0.454829	7899192	0.443631	7899289	0.448771	7899310	0.469195	7899392	0.460761	7899688	0.446735	7899870	0.468441	7900216	0.431245	7900833	0.442906	7901385	0.45696	7901447	0.45966	7901460	0.440724	7901479
751	DNAJC2	8141898	7897078	0.486615	7898833	0.506922	7899350	0.460608	7899392	0.456346	7899813	0.459624	7899870	0.456895	7899943	0.451645	7900228	0.447791	7901135	0.446934	7901219	0.472577	7901447	0.491846	7902382	0.488685	7902992	0.471116	7903369	0.464278	7903519	0.4598	7903972	0.449432	7904000	0.462996	7904396	0.47896	7905733	0.482086	7906017	0.436654	7906041	0.481034	7907104	0.352945	7908169	0.473814	7908437
750	BCLAF1	8129773	7897078	0.465148	7897966	0.43561	7898030	0.448453	7898052	0.451054	7899167	0.427585	7899504	0.462101	7899654	0.460041	7900119	0.432483	7901418	0.455634	7901447	0.479258	7901895	0.447123	7902166	0.4665	7903321	0.445952	7903519	0.474524	7903541	0.466109	7903619	0.466435	7903803	0.453449	7903988	0.461239	7904000	0.475281	7905486	0.427171	7905507	0.485814	7905528	0.480547	7905598	0.468398	7905848
748	DBX2	7962481	7897078	0.481183	7897997	0.451702	7898833	0.467785	7899018	0.460951	7899173	0.450508	7899350	0.483998	7899504	0.498999	7899654	0.46566	7899688	0.456948	7899774	0.45193	7899870	0.481721	7901219	0.467633	7901272	0.450173	7901299	0.442388	7901447	0.453025	7903281	0.436179	7903294	0.444086	7903935	0.474411	7903945	0.45181	7904000	0.456054	7904830	0.455604	7904881	0.465153	7905018	0.463881	7905339
748	TADA2A	8006715	7897196	0.430731	7899018	0.436017	7899774	0.440729	7900201	0.456863	7900228	0.473428	7901110	0.472854	7901299	0.463474	7901447	0.471286	7903619	0.455608	7903717	0.441349	7903935	0.446818	7903972	0.449223	7904000	0.469901	7904830	0.481146	7905530	0.461292	7905598	0.458286	7905733	0.494547	7905938	0.441996	7905986	0.436947	7906017	0.464532	7906041	0.451143	7906185	0.463829	7906671	0.45697	7906810
746	ZNF567	8028200	7897078	0.493082	7898020	0.455956	7898034	0.455956	7898833	0.471086	7898881	0.458661	7899350	0.456152	7899455	0.485196	7899486	0.435455	7899504	0.450615	7899654	0.482901	7899688	0.476494	7899737	0.444763	7899813	0.494035	7899870	0.469206	7900833	0.466841	7901219	0.464537	7902127	0.453487	7902382	0.472107	7903393	0.482514	7903972	0.473624	7904396	0.474012	7904830	0.457515	7905018	0.471747	7905507
745	ZNF124	7925691	7897078	0.465113	7898833	0.475207	7899350	0.455707	7899504	0.46486	7899870	0.45351	7899957	0.450676	7900119	0.424798	7902166	0.465167	7902441	0.419073	7902810	0.458959	7903239	0.412371	7903369	0.452143	7903519	0.45677	7903619	0.455655	7903803	0.456226	7903935	0.446489	7904881	0.465016	7905020	0.436977	7905365	0.446615	7905507	0.467128	7905515	0.427867	7905544	0.472257	7905700	0.422301	7907135
742	CHD8	7977693	7897078	0.480763	7898070	0.383871	7898833	0.477402	7899350	0.460346	7899455	0.462431	7899654	0.457633	7899688	0.507522	7899870	0.494098	7900833	0.466243	7900888	0.419838	7900979	0.419142	7902353	0.422032	7902721	0.412274	7903519	0.472471	7903827	0.495878	7904812	0.467946	7905185	0.4507	7905258	0.460736	7905339	0.475006	7905631	0.420656	7906652	0.44019	7906852	0.480488	7906919	0.458831	7907135
742	ZNF454	8110478	7897974	0.411582	7898653	0.459497	7898833	0.484055	7899167	0.423596	7899504	0.446558	7899643	0.452788	7899654	0.457953	7899870	0.453229	7899957	0.461561	7901135	0.445592	7901299	0.469205	7902382	0.464479	7902992	0.453128	7903281	0.43698	7903369	0.478205	7903561	0.434592	7903667	0.466601	7904830	0.465999	7905339	0.444813	7905507	0.514774	7905519	0.450969	7905530	0.460044	7905544	0.454092	7905938
737	TERF1	8146914	7898881	0.462123	7899688	0.458819	7899774	0.457449	7899813	0.469526	7901110	0.441891	7901418	0.440341	7901447	0.449297	7901601	0.446213	7902127	0.458711	7902594	0.449917	7902634	0.409176	7903619	0.464271	7904000	0.482131	7904755	0.459495	7904830	0.455876	7905515	0.427199	7905536	0.436666	7905598	0.462832	7905733	0.475282	7906662	0.461082	7906810	0.460563	7907124	0.43824	7907861	0.4623	7908022
730	ZNF317	8025458	7898020	0.44743	7898034	0.44743	7898211	0.414898	7898833	0.464155	7899018	0.443892	7899134	0.417325	7899377	0.420051	7899486	0.437926	7899957	0.464839	7900833	0.449363	7902158	0.436855	7902934	0.428486	7903227	0.452141	7904812	0.466947	7905018	0.480666	7905185	0.434222	7905339	0.475036	7906041	0.449019	7906367	0.450269	7906613	0.429586	7907135	0.441742	7907222	0.422528	7907790	0.448317	7908508
725	MECOM	8091972	7897441	0.413309	7898875	0.397359	7899486	0.450384	7900087	0.416766	7901479	0.438707	7902158	0.443433	7902702	0.475178	7903214	0.467316	7903227	0.490763	7903401	0.498039	7904203	0.451648	7906365	0.503114	7906367	0.500705	7906671	0.43859	7906930	0.468891	7907012	0.479823	7907079	0.370563	7907271	0.479049	7907719	0.467762	7908204	0.520677	7908371	0.471118	7908508	0.481387	7909494	0.498562	7909730
720	ZNF234	8029392	7897078	0.47446	7897997	0.460815	7898048	0.454315	7899173	0.449223	7899350	0.463475	7899392	0.457496	7899688	0.478553	7899813	0.457871	7899943	0.486168	7899957	0.461299	7901091	0.43854	7901219	0.453228	7901549	0.412702	7901969	0.454718	7902617	0.43328	7902992	0.456344	7903227	0.43453	7903281	0.437157	7903321	0.437575	7904000	0.469893	7904881	0.453947	7905339	0.450768	7905496	0.409135	7905515
717	VEZF1	8016891	7897078	0.49991	7897370	0.484171	7897745	0.450815	7897803	0.426668	7898020	0.474008	7898026	0.474324	7898034	0.474008	7898048	0.45784	7898227	0.507465	7898328	0.492365	7898833	0.461676	7898881	0.498381	7899057	0.432877	7899173	0.464429	7899192	0.437855	7899289	0.491434	7899504	0.469602	7899675	0.481639	7899870	0.486461	7901110	0.456771	7901219	0.489445	7901385	0.461728	7901479	0.472695	7902127
715	LARP4	7955361	7897078	0.475875	7898263	0.427636	7898833	0.50586	7899350	0.504053	7899455	0.471726	7899486	0.440233	7899504	0.450568	7899737	0.445164	7899774	0.461787	7899813	0.452248	7899870	0.45662	7899957	0.477866	7900888	0.412123	7901219	0.467596	7901299	0.47623	7901447	0.448789	7902382	0.467302	7903369	0.468472	7903972	0.443568	7904050	0.389901	7904830	0.467326	7904869	0.390335	7904948	0.390335	7905339
715	NPAS3	7973875	7897078	0.463411	7897978	0.453262	7898007	0.468701	7898012	0.470117	7898020	0.476644	7898026	0.476709	7898034	0.476644	7898040	0.470117	7898048	0.485172	7899455	0.445782	7899654	0.4436	7899688	0.470261	7901720	0.468789	7901969	0.407262	7902127	0.459354	7902353	0.445464	7903478	0.450325	7903490	0.483636	7904881	0.444763	7905018	0.46522	7905025	0.448126	7905185	0.445575	7905339	0.433212	7906365
714	GPATCH8	8016077	7897966	0.423446	7898192	0.446359	7898211	0.428628	7898833	0.479751	7898975	0.442643	7899173	0.446854	7899350	0.452038	7899455	0.458043	7899654	0.462108	7899688	0.468451	7899870	0.457605	7899943	0.457431	7899957	0.452473	7900030	0.446257	7900119	0.43686	7900395	0.426555	7900833	0.481766	7900888	0.429946	7902992	0.460001	7903281	0.442692	7903369	0.445934	7903519	0.473148	7904812	0.469812	7904830
709	CBX6	8076176	7897078	0.451887	7897441	0.421284	7898020	0.477969	7898034	0.477969	7898048	0.44648	7898881	0.439497	7899018	0.453352	7899043	0.423428	7899173	0.470454	7899289	0.441973	7899504	0.445317	7899654	0.440279	7899870	0.435772	7901714	0.437654	7901732	0.452784	7903227	0.460632	7903803	0.436798	7903945	0.431329	7904812	0.451909	7905018	0.432143	7905185	0.443506	7905365	0.427868	7905382	0.430895	7905664
699	ZNF75A	7992887	7896744	0.415838	7897078	0.453399	7898020	0.440144	7898034	0.440144	7898048	0.440908	7898337	0.447881	7898833	0.443497	7898881	0.441455	7898910	0.440264	7899018	0.424874	7899173	0.455292	7899377	0.445037	7899654	0.475799	7899688	0.460496	7899774	0.44534	7899813	0.441194	7900979	0.43207	7901460	0.451075	7902382	0.456397	7902594	0.466361	7904755	0.45183	7904812	0.447055	7904830	0.439299	7905339
698	SLC39A10	8047174	7898052	0.446766	7899093	0.422454	7899392	0.444035	7899774	0.464193	7899797	0.420576	7899813	0.469139	7899957	0.459602	7901460	0.441306	7901895	0.440317	7902382	0.492507	7902396	0.454315	7902594	0.481783	7902687	0.397937	7902992	0.477145	7903908	0.446636	7904340	0.461485	7904755	0.461878	7904830	0.454091	7905507	0.456791	7905515	0.42325	7906810	0.438437	7907024	0.481911	7907861	0.449866	7908022
694	CHD4	7960594	7897078	0.448988	7897441	0.411472	7898070	0.40062	7898833	0.467309	7899018	0.470814	7899134	0.436718	7899350	0.452035	7899486	0.446919	7899504	0.463501	7899654	0.456312	7899774	0.446194	7899870	0.47714	7900833	0.491304	7900911	0.407475	7903393	0.439486	7903561	0.42602	7903935	0.454102	7903945	0.459321	7904812	0.465793	7905018	0.442951	7905171	0.41461	7905339	0.466884	7905365	0.44964	7905589
692	ZNF17	8031744	7896744	0.459032	7897078	0.474974	7898012	0.4537	7898020	0.465297	7898026	0.466145	7898034	0.465297	7898040	0.4537	7898048	0.467944	7899654	0.462173	7899688	0.483455	7899813	0.464765	7900201	0.469551	7900395	0.439763	7901219	0.469709	7902127	0.457463	7902660	0.438089	7903227	0.469801	7903920	0.342058	7904000	0.473065	7904396	0.463601	7905018	0.463534	7906041	0.464339	7906374	0.44994	7906671
686	ZC3H13	7971422	7897078	0.466015	7897997	0.464925	7898112	0.447289	7898192	0.44784	7898713	0.434943	7898833	0.500293	7898881	0.454453	7898916	0.430932	7899350	0.451299	7899455	0.474724	7899504	0.46201	7899675	0.445922	7899688	0.46411	7899870	0.490016	7899957	0.457341	7900119	0.415101	7901219	0.472356	7902992	0.442906	7903079	0.446123	7903507	0.435375	7903827	0.463061	7904751	0.416718	7904812	0.45082	7904830
686	ZBTB38	8083092	7897078	0.453459	7897322	0.321925	7898192	0.458952	7898263	0.426796	7898833	0.480802	7898881	0.474416	7899350	0.466299	7899392	0.443025	7899455	0.467893	7899675	0.441899	7899688	0.477768	7899957	0.493172	7901091	0.453621	7901592	0.445142	7902992	0.462632	7903519	0.462151	7903827	0.463505	7904000	0.445268	7904751	0.430519	7904812	0.439269	7904830	0.481527	7904881	0.485152	7905185	0.460915	7906061
685	ZBTB7A	8032755	7897078	0.441724	7897441	0.436636	7897745	0.426538	7897877	0.45152	7898227	0.451466	7899018	0.43686	7899043	0.447636	7899173	0.439932	7899289	0.461702	7899436	0.416387	7899455	0.462746	7899534	0.422176	7899675	0.476655	7899688	0.442565	7899870	0.472078	7899957	0.427953	7901592	0.448571	7902398	0.37081	7902738	0.43481	7902810	0.415416	7903227	0.436064	7903827	0.443891	7903980	0.418595	7904812
685	NFE2L2	8056977	7897078	0.469572	7897370	0.486082	7897745	0.449361	7897877	0.435202	7898328	0.477333	7898881	0.456408	7898910	0.447036	7899057	0.444532	7899392	0.448565	7900201	0.486579	7900413	0.466038	7900490	0.432596	7900546	0.491148	7900609	0.397385	7901385	0.469834	7901592	0.462547	7901867	0.503415	7902166	0.499224	7902308	0.358702	7903079	0.442384	7903541	0.480484	7903703	0.476365	7903920	0.344819	7903988
677	KLF13	7982326	7897370	0.456609	7897441	0.468299	7897877	0.484552	7898227	0.507865	7898328	0.471727	7899043	0.44481	7899173	0.46674	7899289	0.494991	7899455	0.45609	7899675	0.434203	7899688	0.442595	7899870	0.458739	7901385	0.463758	7901479	0.460453	7901867	0.45082	7903214	0.443133	7903980	0.418033	7904106	0.416576	7905051	0.451653	7905382	0.450134	7905700	0.446059	7906061	0.439035	7906576	0.47957	7906652
676	ZNF564	8034401	7897078	0.458686	7897966	0.458479	7899350	0.4467	7899361	0.463464	7899455	0.451651	7901592	0.455948	7901969	0.423895	7902127	0.463352	7902166	0.486704	7902353	0.416334	7903519	0.469845	7904396	0.46218	7905018	0.46578	7905515	0.44165	7905523	0.466225	7905528	0.45708	7905848	0.43	7906878	0.445286	7906973	0.398664	7907124	0.440376	7907135	0.440123	7907572	0.466907	7907773	0.453074	7907790
676	CHD1	8113305	7897078	0.48639	7898020	0.458335	7898034	0.458335	7898833	0.462908	7899688	0.456774	7899943	0.465299	7899957	0.457155	7900395	0.437424	7901272	0.438864	7901867	0.456319	7902166	0.515524	7903079	0.440455	7903281	0.455039	7903507	0.43339	7903541	0.486133	7903703	0.450982	7904396	0.470863	7904421	0.437309	7904469	0.392431	7904881	0.468022	7906652	0.4435	7906878	0.459694	7907024	0.462453	7907124
667	PARP1	7924733	7898750	0.441414	7899377	0.451064	7899654	0.476774	7899688	0.457504	7899737	0.459013	7899774	0.496646	7899813	0.47202	7900888	0.414994	7900911	0.423024	7900979	0.446072	7902594	0.442352	7902808	0.419371	7903393	0.496491	7904254	0.455721	7904755	0.430104	7904812	0.445727	7904881	0.446909	7905589	0.426233	7906061	0.433521	7906185	0.453311	7906348	0.390277	7906367	0.418777	7906458	0.41925	7906613
667	ZNF214	7946288	7897078	0.462291	7898007	0.472855	7898012	0.474417	7898020	0.46758	7898034	0.46758	7898040	0.474417	7898048	0.469885	7899018	0.456099	7899310	0.445922	7899350	0.451618	7899436	0.419133	7899486	0.456469	7901460	0.444621	7901720	0.494114	7902518	0.476238	7902738	0.468446	7902934	0.48493	7903227	0.501809	7904478	0.464463	7905018	0.457301	7906041	0.484767	7906365	0.487874	7906919	0.469392	7907012
663	ZFP1	7997257	7897078	0.478644	7897997	0.438567	7898192	0.468122	7898833	0.470133	7898881	0.444032	7898939	0.398643	7899134	0.413237	7899173	0.443719	7899350	0.46482	7899455	0.468326	7899486	0.431996	7899504	0.44936	7899675	0.444579	7899688	0.477715	7899870	0.47252	7899957	0.468191	7900201	0.433755	7901219	0.435823	7901592	0.428962	7902992	0.460709	7903214	0.435561	7903281	0.439951	7903519	0.439993	7903827
663	ZNF655	8134631	7897441	0.423129	7897953	0.362833	7898211	0.411594	7899018	0.438727	7899350	0.470157	7899486	0.434782	7899870	0.440481	7899943	0.439812	7899957	0.448877	7900030	0.414633	7900833	0.438012	7902934	0.425323	7903227	0.433051	7903519	0.452727	7903935	0.441845	7903945	0.423138	7904812	0.466484	7905018	0.451842	7905185	0.425968	7905339	0.451334	7905589	0.456676	7906041	0.433528	7906367	0.430801	7906374
658	RB1CC1	8150757	7897370	0.450492	7897966	0.434978	7898002	0.443026	7899905	0.389773	7901592	0.460285	7901867	0.471809	7902166	0.484602	7902353	0.424322	7903079	0.466709	7903519	0.479773	7903541	0.471334	7903667	0.442847	7903703	0.447718	7903988	0.450803	7904751	0.41879	7905116	0.445715	7905510	0.435182	7905519	0.426258	7905523	0.46906	7905528	0.465643	7907790	0.454169	7908072	0.439128	7908330	0.469094	7908421
656	VPS72	7919940	7897078	0.457709	7897370	0.46598	7898328	0.47023	7898881	0.484082	7898910	0.454846	7899057	0.429823	7899173	0.448662	7899654	0.459731	7899774	0.442178	7900201	0.478388	7901110	0.465031	7901418	0.467438	7901867	0.474756	7902367	0.486598	7903619	0.473389	7903988	0.451694	7904000	0.49606	7904755	0.446229	7904830	0.467057	7904881	0.469572	7905099	0.464092	7905299	0.440795	7905598	0.453872	7905733
655	CBX7	8076185	7897044	0.45035	7897078	0.480309	7897997	0.454747	7898048	0.462557	7898833	0.459499	7899018	0.450779	7899289	0.444501	7899310	0.435564	7899346	0.434729	7899350	0.447385	7899504	0.460969	7899534	0.413195	7899654	0.461018	7899688	0.475784	7899870	0.491682	7900395	0.428961	7900833	0.485577	7901867	0.450934	7903803	0.467547	7905185	0.446698	7905382	0.453281	7905530	0.449123	7906041	0.462769	7906372
654	RNF114	8063369	7897078	0.49087	7897997	0.440646	7898002	0.428809	7898020	0.465488	7898034	0.465488	7898833	0.481065	7898894	0.441533	7899350	0.464302	7899361	0.489157	7899957	0.452023	7901299	0.441428	7901592	0.454824	7901867	0.468476	7902166	0.464424	7903586	0.431793	7904396	0.486393	7904421	0.439572	7904881	0.449645	7905733	0.466685	7907124	0.446854	7907611	0.441792	7907861	0.459957	7907893	0.500827	7908169
649	LMO4	7902810	7897078	0.454907	7897370	0.436936	7898020	0.454143	7898026	0.463672	7898034	0.454143	7898048	0.457301	7898328	0.435441	7898833	0.438394	7898881	0.438741	7899289	0.432442	7899504	0.458061	7899688	0.440971	7899957	0.443726	7900888	0.405088	7901272	0.441934	7901479	0.43838	7901732	0.431405	7901867	0.44623	7903827	0.432636	7904881	0.448539	7905116	0.439888	7905365	0.482195	7905553	0.409212	7906576
644	ONECUT1	7988987	7897078	0.456811	7897286	0.484035	7897997	0.463899	7898002	0.451605	7898020	0.443021	7898034	0.443021	7898263	0.445374	7898653	0.485796	7898833	0.464862	7899504	0.469887	7899627	0.429864	7899797	0.443904	7900395	0.430896	7900658	0.393168	7900833	0.439611	7900944	0.445908	7901219	0.480716	7901557	0.407426	7901565	0.379633	7903032	0.47829	7903884	0.446632	7905406	0.473422	7905486	0.42324	7905500
641	SNAI2	8150698	7897078	0.445781	7898020	0.443611	7898034	0.443611	7898328	0.438213	7898833	0.456893	7898881	0.463268	7898988	0.40896	7899057	0.455959	7899455	0.465332	7899688	0.441978	7900201	0.444192	7900546	0.447925	7901073	0.41287	7901091	0.427243	7901219	0.436707	7901867	0.468054	7902127	0.476168	7903227	0.445498	7903827	0.455971	7904000	0.451518	7904751	0.421126	7904830	0.447508	7904881	0.451058	7905018
630	XRCC6	8073457	7898910	0.456877	7899160	0.350743	7899173	0.44176	7899377	0.430098	7899486	0.462152	7899737	0.484527	7899774	0.500123	7899813	0.474386	7900979	0.440926	7901460	0.486615	7902382	0.491013	7902594	0.437484	7903393	0.47344	7903935	0.437209	7904254	0.443624	7905589	0.412772	7906185	0.456997	7906662	0.454319	7906671	0.452514	7906810	0.451847	7907466	0.43552	7907690	0.429898	7908022	0.455646	7908968
629	ZC3H6	8044450	7897078	0.4594	7898192	0.45643	7898211	0.425656	7898833	0.498785	7898939	0.415131	7899350	0.467451	7899486	0.420143	7899654	0.463078	7899688	0.47535	7899774	0.444967	7899870	0.45727	7899943	0.456759	7899957	0.472734	7900030	0.43988	7900833	0.478846	7900911	0.410853	7901460	0.451832	7901788	0.409659	7902594	0.445716	7902992	0.491623	7903369	0.454007	7903519	0.451167	7903803	0.447545	7904812
628	RNF138	8020814	7897078	0.447187	7898833	0.45613	7899361	0.450225	7899943	0.439984	7900201	0.471631	7901418	0.457644	7901447	0.451933	7901867	0.449328	7902166	0.464108	7903281	0.456822	7903369	0.439335	7903541	0.435897	7905099	0.44135	7905505	0.436837	7905528	0.437368	7905598	0.450127	7906564	0.443535	7906878	0.462596	7907124	0.486566	7907404	0.433637	7907861	0.440731	7907893	0.472486	7908169	0.465702	7908330
625	SLC30A9	8094848	7898030	0.42303	7898407	0.379545	7898653	0.433593	7898833	0.478197	7899350	0.444774	7899813	0.446742	7900957	0.371567	7901447	0.482369	7901557	0.401814	7901895	0.437372	7901969	0.465388	7903561	0.425302	7903667	0.457052	7904000	0.464814	7905020	0.439263	7905505	0.452674	7905507	0.460324	7905536	0.409604	7906838	0.462173	7907861	0.461344	7908421	0.468281	7908529	0.423597	7908863	0.381157	7909127
622	NELFB	8159654	7898020	0.45965	7898034	0.45965	7898833	0.462006	7898881	0.477371	7898894	0.423517	7898910	0.467747	7899018	0.466464	7899350	0.473805	7899455	0.452169	7899604	0.427375	7899654	0.470235	7899688	0.456273	7899737	0.44778	7899774	0.470508	7899870	0.454332	7900911	0.399481	7901732	0.444614	7902934	0.428999	7903827	0.460543	7903935	0.445934	7904812	0.450615	7904830	0.452212	7904881	0.454422	7905185
621	ZC3H7A	7999496	7897078	0.452957	7897997	0.452242	7898002	0.431976	7898609	0.394791	7898833	0.482964	7899350	0.460823	7899504	0.487396	7900490	0.432969	7901447	0.450134	7901867	0.471402	7902166	0.478745	7903281	0.474132	7903507	0.44129	7903519	0.460334	7903541	0.453317	7903935	0.444461	7904000	0.462288	7904881	0.46394	7905020	0.446916	7905406	0.418692	7905523	0.450057	7906852	0.459385	7907135	0.462997	7907861
619	PATZ1	8075493	7897078	0.45022	7897441	0.414226	7898048	0.442776	7898881	0.446559	7898910	0.447841	7898957	0.405523	7899173	0.463783	7899654	0.471602	7899688	0.452476	7899774	0.451654	7899813	0.442115	7900911	0.413535	7901219	0.441192	7903227	0.431168	7903393	0.47075	7903803	0.441185	7905018	0.441558	7905185	0.469199	7905339	0.464302	7905589	0.435503	7905754	0.409607	7906041	0.461856	7906185	0.439865	7906458
617	ZNF384	7960666	7897078	0.448404	7898328	0.467771	7898833	0.442162	7898881	0.47403	7899310	0.426065	7899455	0.446826	7899504	0.436085	7899654	0.43416	7899675	0.437031	7899870	0.442643	7900911	0.392864	7901219	0.439998	7901479	0.432147	7901867	0.432939	7902127	0.426921	7903214	0.41828	7903294	0.441653	7903803	0.445123	7904000	0.443096	7904812	0.433253	7905185	0.47716	7905329	0.406606	7905700	0.440734	7906061
612	DNMT1	8033912	7898192	0.464283	7898833	0.469529	7899018	0.426549	7899134	0.431689	7899244	0.36094	7899350	0.465494	7899486	0.438321	7899654	0.461283	7899688	0.449698	7899737	0.433028	7899774	0.460845	7899957	0.468433	7900833	0.449274	7900911	0.412272	7901299	0.453623	7902808	0.415982	7902874	0.405128	7903827	0.449876	7904050	0.40086	7904168	0.386117	7904254	0.419241	7904812	0.461598	7905171	0.420971	7905339
606	ZKSCAN1	8134680	7897078	0.452765	7897441	0.431977	7899455	0.476336	7899654	0.448507	7899688	0.487857	7899943	0.448548	7901299	0.432385	7901549	0.402152	7902235	0.427548	7902721	0.424386	7903227	0.456337	7903827	0.470226	7904881	0.448995	7905018	0.441844	7906852	0.438629	7906919	0.463821	7907012	0.448619	7907396	0.40988	7907790	0.434535	7908097	0.433055	7908204	0.443733	7908508	0.447453	7909144	0.455846	7909730
604	PCBP2	7955817	7897044	0.40499	7897078	0.45147	7897236	0.395137	7897370	0.460598	7897745	0.441337	7898161	0.456057	7898328	0.465595	7898337	0.425764	7898910	0.438267	7899057	0.447931	7899173	0.469154	7899289	0.489727	7899392	0.436946	7899675	0.463085	7899688	0.443321	7899870	0.455148	7900201	0.458684	7900546	0.44816	7901385	0.438797	7901592	0.449318	7901867	0.46503	7902166	0.447735	7902367	0.429277	7903703
603	PGR	7951165	7898048	0.440435	7898833	0.447823	7898881	0.443076	7899043	0.421349	7899350	0.441305	7899455	0.467839	7899462	0.330916	7902127	0.447937	7902353	0.42524	7902721	0.436446	7903214	0.461817	7903358	0.431185	7903561	0.422044	7903827	0.443939	7906458	0.423805	7906703	0.427055	7906900	0.398418	7907012	0.465344	7907249	0.43475	7907572	0.442498	7907611	0.476456	7907719	0.438004	7908204	0.4729	7908371
602	NCOA5	8066668	7897078	0.463799	7898833	0.489919	7898881	0.461224	7899455	0.453598	7899504	0.447401	7899654	0.45099	7899688	0.461291	7899813	0.458298	7899870	0.446961	7900833	0.444141	7901447	0.458546	7901479	0.433199	7903393	0.448915	7903742	0.292316	7903803	0.455752	7904000	0.450472	7904812	0.444572	7905185	0.479902	7905365	0.441753	7905700	0.446004	7906235	0.426126	7906671	0.472417	7907024	0.461491	7907466
601	CHAMP1	7970376	7897078	0.460319	7898833	0.484274	7898881	0.481671	7898975	0.457385	7899043	0.442829	7899057	0.443904	7899173	0.47294	7899350	0.45786	7899455	0.50571	7899504	0.453045	7899654	0.457925	7899675	0.48396	7899870	0.488093	7899957	0.468297	7900911	0.403282	7902382	0.452257	7903369	0.469704	7903519	0.438946	7903827	0.455997	7904000	0.453279	7904340	0.436042	7904812	0.470387	7904830	0.479812	7904881
601	ZNF614	8038933	7899392	0.436993	7899455	0.459593	7899688	0.452848	7899957	0.452675	7900201	0.453434	7901052	0.448316	7901091	0.481912	7901135	0.474657	7901601	0.453394	7902367	0.438167	7902396	0.48718	7902687	0.389225	7902992	0.449281	7903667	0.454364	7903972	0.445442	7904000	0.468185	7904751	0.442619	7904830	0.482597	7904881	0.484946	7905507	0.462963	7905559	0.432306	7905848	0.419728	7907439	0.432463	7908022
598	ZNF224	8029377	7897044	0.387824	7897078	0.452333	7898020	0.446779	7898030	0.424189	7898034	0.446779	7898052	0.42217	7898407	0.392374	7898833	0.457758	7899350	0.445531	7899504	0.448857	7899654	0.453632	7899813	0.455236	7899943	0.455258	7900395	0.43157	7900833	0.442455	7901219	0.438734	7901447	0.440865	7902382	0.456202	7903032	0.416116	7903281	0.469798	7904396	0.436363	7905018	0.441698	7905339	0.451615	7905507
598	ZNF385B	8057418	7896740	0.446021	7896744	0.468297	7898007	0.452774	7898012	0.452308	7898020	0.459725	7898026	0.450037	7898034	0.459725	7898040	0.452308	7898048	0.450938	7899087	0.332499	7899173	0.431434	7902158	0.432959	7903227	0.46778	7906365	0.490352	7906367	0.466785	7907012	0.457343	7907271	0.462482	7907611	0.46856	7908204	0.49014	7908508	0.464012	7909494	0.457539	7909841	0.44937	7910792	0.505693	7911174
595	SIN3A	7990487	7897078	0.466754	7897441	0.416465	7898833	0.475285	7899173	0.441945	7899350	0.446579	7899455	0.456286	7899504	0.459087	7899654	0.466956	7899675	0.455695	7899688	0.479082	7899870	0.498603	7899943	0.456256	7899957	0.4857	7900833	0.464824	7901788	0.413249	7903519	0.467674	7903803	0.444813	7904812	0.472706	7905185	0.481282	7905339	0.461022	7905365	0.432064	7905507	0.451449	7905700	0.46892	7906041
595	POLE3	8163525	7898020	0.449887	7898034	0.449887	7898833	0.444247	7898881	0.452994	7899350	0.436929	7899455	0.441249	7899688	0.449642	7899943	0.432024	7899957	0.45812	7901135	0.440319	7901219	0.424429	7901299	0.424779	7902382	0.431391	7902396	0.431121	7903281	0.43304	7903321	0.432846	7903369	0.46478	7903827	0.433072	7903980	0.435158	7904000	0.465751	7904396	0.439547	7904830	0.44835	7904881	0.456218	7905339
592	ZNF518A	7929562	7897966	0.426904	7899688	0.461475	7901969	0.431487	7902166	0.487594	7902353	0.423532	7903079	0.429137	7903519	0.483005	7903667	0.452479	7905018	0.454481	7905510	0.441197	7905515	0.454549	7905517	0.366885	7905523	0.465354	7907135	0.463501	7907790	0.464275	7908330	0.458887	7908421	0.501587	7908525	0.415944	7908529	0.413641	7908553	0.438402	7908597	0.438589	7908978	0.441017	7909306	0.396363	7909529
590	MIS18BP1	7978776	7897078	0.459119	7898020	0.451126	7898034	0.451126	7899361	0.446327	7899688	0.451337	7900395	0.438728	7901135	0.434305	7901418	0.436118	7901867	0.454465	7902127	0.448156	7902166	0.486778	7903541	0.460332	7904396	0.455987	7904421	0.441359	7904881	0.46369	7905510	0.458808	7905512	0.383019	7905515	0.434241	7905523	0.458705	7906330	0.406905	7906878	0.465083	7906973	0.403565	7907135	0.453428	7907893
590	ZNF75A	7992877	7898048	0.444952	7898910	0.452893	7899134	0.417781	7899377	0.455191	7899486	0.446923	7899654	0.453205	7899688	0.459523	7899774	0.482105	7899813	0.485794	7900979	0.45738	7901460	0.454026	7902382	0.480383	7902594	0.437934	7902992	0.444138	7903393	0.467864	7903803	0.433776	7904755	0.431409	7904812	0.463677	7904830	0.447174	7905339	0.465978	7905589	0.405553	7906185	0.457018	7907024	0.459029	7908968
583	RBL1	8066136	7897997	0.436803	7898192	0.490497	7898833	0.464226	7898939	0.41902	7898988	0.423672	7899173	0.447424	7899350	0.479931	7899455	0.476324	7899654	0.468756	7899675	0.435751	7899870	0.453831	7899943	0.48232	7900833	0.455628	7901299	0.480888	7902992	0.461326	7903393	0.454905	7903507	0.447405	7903519	0.484009	7903972	0.454917	7904830	0.483469	7905507	0.46595	7906041	0.440904	7906061	0.47479	7906348
582	ETV1	8138289	7898012	0.464599	7898020	0.459171	7898034	0.459171	7898040	0.464599	7899087	0.320916	7901549	0.407543	7902738	0.477908	7902810	0.448721	7902934	0.483638	7903227	0.490996	7903401	0.491293	7904168	0.426094	7905051	0.456023	7906365	0.470325	7906372	0.471752	7906919	0.483808	7907396	0.415609	7907690	0.436442	7907977	0.406925	7908204	0.481879	7908508	0.470037	7909494	0.471905	7910054	0.465833	7910792
577	PLXND1	8090591	7897078	0.437405	7898012	0.421003	7898020	0.423211	7898026	0.42015	7898034	0.423211	7898040	0.421003	7898048	0.439505	7898211	0.386434	7899043	0.441124	7899173	0.44661	7899455	0.440637	7899654	0.41969	7899675	0.439238	7899688	0.439645	7899957	0.430185	7900395	0.418443	7900888	0.42712	7901479	0.422608	7902721	0.406673	7903281	0.427545	7903827	0.424797	7904812	0.437601	7904881	0.437105	7905339
577	ZNF721	8098758	7897078	0.449385	7897236	0.400505	7897441	0.413028	7897966	0.459167	7898048	0.456647	7899173	0.450671	7899455	0.447712	7899688	0.475867	7900159	0.413458	7900201	0.464073	7900395	0.426534	7901052	0.431385	7901460	0.442472	7901969	0.418073	7902127	0.467993	7902594	0.417923	7902992	0.482029	7903803	0.448817	7905185	0.447388	7906041	0.44535	7906900	0.392832	7907861	0.444221	7909446	0.352891	7909992
572	MTF1	7915091	7897370	0.503605	7897877	0.498033	7898161	0.462551	7898227	0.48201	7898328	0.472499	7899192	0.439119	7899289	0.508078	7900609	0.387594	7901385	0.47631	7901479	0.475076	7902166	0.487507	7902592	0.447763	7902810	0.424718	7903079	0.434839	7903294	0.462633	7905116	0.444776	7905444	0.458358	7905700	0.427716	7905909	0.456666	7906107	0.408549	7906128	0.444981	7906576	0.484576	7906652	0.465098	7907702
566	ZBTB6	8163999	7898026	0.464621	7898048	0.453472	7898328	0.460778	7899173	0.487884	7899310	0.425052	7900201	0.475946	7900546	0.472721	7901219	0.471673	7901385	0.471499	7901867	0.458376	7902396	0.438142	7903227	0.456831	7903294	0.452685	7903717	0.451473	7905909	0.444923	7906652	0.460248	7906671	0.467914	7906703	0.488741	7908397	0.422386	7910550	0.463616	7910706	0.492894	7911359	0.419776	7912292	0.482254	7914216
560	CUL5	7943580	7898002	0.419944	7898052	0.430835	7898192	0.453422	7898833	0.476009	7899943	0.461852	7899957	0.471711	7900446	0.396649	7901299	0.451888	7902382	0.478799	7902992	0.488259	7903281	0.445888	7903369	0.463805	7903667	0.443988	7904000	0.451951	7904830	0.45898	7904881	0.445574	7905496	0.414436	7905507	0.456165	7905528	0.438089	7905559	0.425133	7905733	0.445068	7906838	0.462118	7907124	0.429932	7907861
559	ZNF25	7933105	7897078	0.461756	7898020	0.440464	7898034	0.440464	7898833	0.472291	7899350	0.480057	7899455	0.46774	7899486	0.436832	7899654	0.455219	7899688	0.462016	7899943	0.460836	7899957	0.460451	7900395	0.442727	7900446	0.379058	7901299	0.444072	7901460	0.44739	7901592	0.444259	7902382	0.447592	7902992	0.460235	7903519	0.445465	7903827	0.445666	7904830	0.460797	7905339	0.444421	7906041	0.445988	7906878
558	ZNF174	7992897	7897078	0.476751	7897997	0.446768	7898020	0.457887	7898034	0.457887	7898192	0.441444	7898833	0.461637	7898881	0.463707	7898910	0.428699	7899018	0.431211	7899350	0.488932	7899486	0.441586	7899504	0.480437	7901867	0.45536	7902235	0.425301	7902934	0.463558	7903214	0.461537	7903227	0.466671	7903827	0.464572	7904000	0.454616	7905339	0.438068	7906041	0.445451	7906061	0.430069	7906852	0.442267	7907012
558	ZNF680	8139820	7899813	0.451933	7901601	0.424246	7901867	0.435894	7902396	0.459744	7902992	0.44536	7903972	0.451772	7904000	0.454553	7905395	0.399602	7905507	0.471084	7907124	0.438334	7907404	0.470629	7908022	0.455401	7908169	0.450633	7908330	0.432199	7908437	0.427335	7908732	0.430112	7909250	0.41328	7909446	0.349325	7910651	0.441969	7911559	0.442619	7912561	0.437944	7912928	0.427934	7914180	0.441665	7914218
549	AIRE	8069037	7896798	0.367254	7896865	0.410341	7897119	0.347972	7897154	0.348781	7897196	0.439075	7897257	0.400966	7898184	0.404605	7898256	0.409441	7898516	0.372096	7898653	0.484947	7898707	0.362284	7898967	0.428428	7899265	0.422206	7899343	0.431223	7899627	0.474172	7899643	0.442387	7899898	0.413897	7900001	0.429926	7901316	0.406393	7901535	0.331364	7901557	0.410908	7901696	0.420585	7903239	0.427977	7903355
546	PHB2	7960716	7898048	0.430137	7898833	0.447413	7899018	0.431224	7899173	0.457014	7901110	0.437351	7901447	0.458083	7901460	0.457845	7901601	0.455373	7902127	0.435145	7903369	0.477881	7903803	0.461624	7904755	0.459687	7905185	0.458123	7905496	0.414752	7905700	0.4484	7910099	0.447774	7910446	0.451046	7910550	0.453837	7913571	0.438301	7914334	0.421534	7914354	0.476886	7915504	0.451719	7915516	0.449054	7915827
545	PRRX1	7907222	7897078	0.479009	7898020	0.459317	7898026	0.449121	7898034	0.459317	7898048	0.449479	7898227	0.434353	7898833	0.457839	7898881	0.435989	7899043	0.414727	7899087	0.339758	7899455	0.448737	7899504	0.436703	7899654	0.435198	7899675	0.441682	7899688	0.452323	7899870	0.451654	7900030	0.424062	7900395	0.447435	7900833	0.462714	7901272	0.426928	7902158	0.41108	7903227	0.447202	7904396	0.4326	7905018
544	FOXP2	8135544	7899462	0.34849	7901883	0.437349	7902235	0.458307	7902565	0.496347	7902738	0.501049	7903214	0.464707	7903401	0.496354	7903414	0.461761	7903425	0.453	7903440	0.453	7904203	0.472826	7904965	0.417435	7906365	0.497009	7906367	0.490758	7907232	0.424937	7908204	0.521527	7908492	0.359535	7910030	0.367324	7910792	0.510262	7911215	0.440244	7911252	0.475485	7911260	0.499758	7911263	0.504859	7911265
544	NONO	8168280	7898337	0.439662	7898750	0.437273	7898881	0.445674	7899134	0.433463	7899377	0.428867	7899654	0.476444	7899688	0.470464	7899703	0.372717	7899737	0.445829	7899774	0.481771	7899813	0.473865	7900911	0.407334	7900979	0.476058	7901601	0.436393	7902382	0.47586	7902594	0.45158	7903827	0.438156	7904086	0.407347	7904254	0.442028	7904755	0.448503	7904812	0.463668	7904830	0.453809	7905339	0.467407	7905598
543	ZNF462	8157105	7898007	0.454559	7898012	0.449397	7898020	0.437935	7898034	0.437935	7898040	0.449397	7898048	0.447212	7898833	0.446608	7898881	0.443797	7899346	0.423228	7899350	0.43514	7899534	0.410981	7899654	0.440975	7899688	0.454339	7901732	0.426831	7901867	0.437391	7902127	0.442236	7903935	0.436886	7904000	0.439187	7904881	0.437654	7906372	0.426427	7907396	0.401303	7907404	0.444126	7907611	0.450849	7907749
542	SMAD4	8021228	7897078	0.481435	7897997	0.438055	7898048	0.459817	7898833	0.468066	7899361	0.443433	7899504	0.455129	7899688	0.471722	7899870	0.45008	7900395	0.440296	7900833	0.444261	7901219	0.465805	7901385	0.439458	7901479	0.455386	7902166	0.450188	7902592	0.430079	7902660	0.4204	7902810	0.429558	7903294	0.476634	7903619	0.440783	7903803	0.456221	7904396	0.49013	7905116	0.445108	7905365	0.437462	7906041
541	LMX1A	7921936	7897966	0.413633	7898653	0.479945	7899627	0.436812	7899898	0.424011	7899905	0.379043	7900001	0.451659	7900531	0.398926	7900603	0.417414	7900658	0.409872	7900944	0.419594	7901052	0.41872	7901247	0.440967	7903032	0.42593	7903239	0.453935	7903519	0.470113	7903667	0.467823	7903884	0.445467	7904340	0.461815	7905406	0.439746	7905517	0.367346	7905559	0.430039	7906742	0.441195	7906838	0.451829	7907124
540	ZNF267	7995258	7897370	0.520747	7898026	0.446427	7899392	0.435504	7900201	0.463206	7900413	0.472832	7900546	0.450913	7901385	0.47226	7902127	0.454493	7902166	0.49631	7903079	0.448276	7903294	0.481159	7903541	0.500772	7903586	0.445473	7903703	0.448104	7903988	0.485886	7905067	0.378983	7905079	0.347106	7905116	0.458624	7905299	0.438156	7905444	0.413116	7906576	0.453121	7906652	0.459366	7906878	0.443195	7907404
536	ZNF512	8040985	7898750	0.429231	7898833	0.459964	7899377	0.425143	7901219	0.444035	7901447	0.455284	7901460	0.488822	7902382	0.491162	7902992	0.454631	7903369	0.461086	7903393	0.477398	7905018	0.440281	7905339	0.470809	7905507	0.454627	7906041	0.451299	7908022	0.456653	7909250	0.415182	7909642	0.445359	7910446	0.462657	7911559	0.463171	7912385	0.466261	7913566	0.422948	7913571	0.447205	7914354	0.444637	7914530
535	ZNF398	8137091	7897078	0.437631	7898007	0.436908	7898012	0.440385	7898040	0.440385	7899310	0.42222	7899350	0.436234	7899361	0.45344	7899504	0.432504	7901720	0.437762	7902592	0.411437	7902617	0.420077	7903294	0.441934	7903490	0.433438	7903619	0.43256	7903935	0.433878	7903988	0.429484	7904106	0.405975	7904396	0.449155	7905018	0.445634	7906041	0.450026	7906374	0.433929	7907260	0.444064	7907611	0.452347	7908597
533	YEATS4	7957032	7897044	0.40395	7898833	0.445208	7899346	0.481018	7899350	0.468045	7899504	0.438105	7899774	0.450122	7899813	0.453943	7899943	0.446647	7900228	0.417784	7901219	0.441128	7901447	0.457045	7901460	0.431349	7902382	0.454606	7902441	0.433403	7903972	0.448246	7904000	0.465015	7905507	0.444235	7905733	0.463891	7906662	0.450083	7908022	0.447302	7908169	0.446366	7908421	0.448356	7910651	0.466956	7911897
527	ZNF672	7911289	7897078	0.444049	7897441	0.413765	7898020	0.437401	7898026	0.430486	7898034	0.437401	7898227	0.44355	7899043	0.428101	7899173	0.436061	7899486	0.427287	7900087	0.413794	7900833	0.426211	7900888	0.410637	7901714	0.437092	7901720	0.425984	7902158	0.436486	7903227	0.435055	7905018	0.42759	7905664	0.42816	7906365	0.430135	7906367	0.441251	7906671	0.435572	7907012	0.441489	7907079	0.384957	7907222
523	CUL3	8059393	7897078	0.456075	7897370	0.461688	7897877	0.446905	7899504	0.458262	7900119	0.413483	7900395	0.428978	7901867	0.461584	7902166	0.473835	7902592	0.44047	7903294	0.45035	7903519	0.471521	7903541	0.459531	7903703	0.501771	7903803	0.447405	7906235	0.411133	7906576	0.45151	7907861	0.465599	7908097	0.459764	7908421	0.463434	7908543	0.446975	7909586	0.436313	7909642	0.473536	7909931	0.490932	7910550
519	SP7	7963664	7898192	0.448227	7898713	0.415042	7898833	0.450754	7899167	0.418465	7899455	0.441893	7901513	0.374032	7901592	0.425989	7901867	0.468848	7902166	0.442183	7903519	0.449789	7903827	0.435483	7904830	0.474488	7905507	0.478984	7905530	0.436974	7906703	0.433739	7907213	0.33241	7907893	0.465008	7908421	0.446513	7909898	0.442835	7910387	0.394816	7910520	0.441874	7910550	0.442711	7912292	0.452245	7913226
515	ZNF469	7997765	7898263	0.445693	7898653	0.489046	7898967	0.435466	7899504	0.443074	7899643	0.446021	7899957	0.443916	7901513	0.371572	7903239	0.425812	7903355	0.423915	7903945	0.422575	7905365	0.431539	7905486	0.452189	7905492	0.440592	7905507	0.456339	7905530	0.459522	7906163	0.445524	7906852	0.443959	7908421	0.451443	7908529	0.432772	7909261	0.443487	7909642	0.470906	7909815	0.441314	7909967	0.424991	7912496
512	ZNRD1	8179055	7898020	0.453456	7898034	0.453456	7898881	0.463111	7899160	0.347834	7899737	0.442234	7899774	0.46071	7899813	0.445291	7900228	0.437302	7901110	0.458469	7901447	0.443768	7901460	0.444928	7901601	0.443214	7902382	0.464702	7902687	0.377119	7903803	0.436192	7903972	0.43351	7904000	0.457748	7905395	0.437811	7906185	0.458011	7906662	0.463779	7906671	0.469009	7907690	0.445659	7908022	0.457025	7910494
510	NKX2-5	8115840	7897196	0.437603	7897286	0.437618	7898263	0.464093	7898653	0.448397	7899093	0.443678	7900658	0.391357	7901418	0.435825	7901802	0.431803	7901969	0.422814	7903619	0.438682	7903667	0.473121	7904340	0.440843	7904927	0.401524	7905505	0.471888	7905507	0.452774	7905523	0.445439	7905533	0.368748	7905548	0.375741	7906552	0.429044	7906838	0.471854	7908421	0.443056	7908672	0.424786	7908732	0.424382	7909642
509	RFX7	7989132	7898192	0.47417	7898211	0.429015	7898833	0.461644	7898957	0.383307	7899455	0.476096	7899688	0.487295	7900911	0.404212	7902158	0.411788	7903519	0.445351	7904086	0.433888	7904254	0.448237	7904812	0.449581	7905185	0.469764	7905339	0.471564	7906613	0.458125	7907790	0.476838	7908968	0.453177	7912086	0.497103	7912112	0.452271	7912257	0.404048	7912412	0.416052	7912898	0.417633	7912994	0.411221	7913110
507	GTF2F2	7968915	7898833	0.439611	7899688	0.428057	7900201	0.44193	7901135	0.436706	7901418	0.426537	7902396	0.42921	7902992	0.454747	7904830	0.427607	7904881	0.424084	7905507	0.431217	7905848	0.424476	7907024	0.4253	7907404	0.434719	7908169	0.435023	7908330	0.46339	7908421	0.433063	7908437	0.44695	7909898	0.422986	7910651	0.448297	7911017	0.33975	7913918	0.425721	7914563	0.426596	7915130	0.427724	7916112
507	ZNF816	8039017	7897078	0.45958	7899392	0.457243	7899688	0.474075	7900201	0.481339	7901052	0.441807	7901219	0.449688	7902127	0.446277	7902396	0.468978	7903281	0.440552	7904000	0.466617	7904830	0.465817	7904881	0.46108	7905099	0.438384	7905733	0.473561	7906564	0.438186	7907012	0.445438	7907024	0.457517	7907353	0.463151	7908022	0.471752	7908330	0.456717	7908421	0.468079	7909992	0.465836	7910446	0.456925	7910550
507	PPARD	8118945	7897441	0.420764	7898026	0.45436	7898048	0.456196	7899043	0.423826	7899654	0.451229	7899688	0.457795	7899813	0.438297	7900833	0.447937	7901714	0.423281	7903203	0.443718	7904812	0.488652	7905185	0.485687	7905382	0.433885	7906367	0.442228	7906374	0.460771	7906458	0.424466	7906919	0.452448	7907012	0.450569	7907079	0.380382	7908397	0.452943	7909730	0.453782	7910792	0.463952	7910915	0.431596	7911241
506	HCFC1	8175947	7897441	0.414747	7898211	0.388443	7898833	0.437977	7899043	0.444571	7899220	0.464782	7899455	0.45011	7899654	0.432894	7899688	0.438855	7899870	0.452687	7899957	0.440588	7900888	0.417689	7902721	0.411772	7903203	0.430795	7903281	0.422645	7903827	0.433169	7903945	0.426905	7904812	0.478154	7905185	0.435375	7905339	0.456559	7905664	0.416426	7905700	0.45037	7906061	0.445522	7906613	0.42594	7906852
504	ZMYND11	7925792	7898192	0.461941	7898833	0.465052	7898910	0.453651	7898939	0.424969	7899096	0.328953	7899350	0.464515	7899392	0.4393	7899688	0.455239	7899774	0.456301	7899943	0.47142	7899957	0.460671	7901460	0.442944	7902441	0.421605	7902594	0.439344	7902992	0.454087	7903507	0.445103	7904000	0.469569	7904881	0.45057	7905185	0.460396	7906041	0.442683	7906810	0.446885	7906852	0.458481	7907024	0.453883	7908169
504	ZNF431	8027292	7896798	0.377287	7897196	0.431049	7898030	0.423769	7898653	0.436588	7900119	0.425998	7903032	0.422728	7903144	0.339423	7903321	0.450236	7903519	0.477475	7905486	0.414937	7905507	0.466734	7905515	0.443607	7905528	0.450147	7905559	0.435972	7906838	0.445959	7906973	0.411855	7907861	0.451202	7908732	0.429311	7909815	0.444159	7910142	0.448186	7910398	0.437224	7910520	0.470827	7910651	0.457228	7912086
501	TEAD1	7938544	7898007	0.430329	7898020	0.447423	7898026	0.434243	7898034	0.447423	7898048	0.445719	7899688	0.445156	7901272	0.459814	7902810	0.456477	7903827	0.431627	7904881	0.43895	7905505	0.427643	7905525	0.343892	7905544	0.437664	7905553	0.408879	7906370	0.414806	7906919	0.444625	7907135	0.463645	7907972	0.430344	7908732	0.418214	7909841	0.440533	7910520	0.440623	7911207	0.442592	7911271	0.405762	7911559
499	RPA2	7914141	7897997	0.432711	7898192	0.469727	7898833	0.439706	7898910	0.415633	7899018	0.434464	7899350	0.434059	7899486	0.417979	7899534	0.426026	7899688	0.416393	7899870	0.426084	7899943	0.434079	7899957	0.426928	7900833	0.43963	7901299	0.42419	7901592	0.423855	7901788	0.39349	7901867	0.416931	7902398	0.375743	7903227	0.419664	7903507	0.411558	7903827	0.420218	7904168	0.39284	7906041	0.425735	7906613
499	ZNF24	8022882	7898007	0.435279	7899392	0.477752	7900201	0.480891	7900216	0.421792	7901287	0.366554	7901385	0.452412	7902127	0.46135	7902396	0.444088	7903079	0.441781	7903988	0.448055	7904000	0.49122	7904131	0.442416	7904751	0.420236	7907404	0.454574	7908022	0.491728	7908376	0.394905	7908421	0.482585	7908437	0.450157	7908543	0.47298	7908597	0.431827	7909898	0.478538	7910706	0.463318	7911287	0.43263	7911301
498	ZNF318	8126542	7898070	0.401815	7898833	0.445174	7898910	0.417016	7899018	0.417065	7899350	0.443425	7899486	0.424065	7899654	0.454627	7899774	0.439923	7900833	0.448172	7903203	0.410203	7903393	0.447428	7904812	0.440481	7905185	0.439679	7905589	0.42499	7906374	0.417187	7907353	0.435009	7909642	0.44245	7911260	0.409401	7911897	0.430217	7912086	0.435436	7914489	0.449838	7914530	0.466242	7916785	0.421452	7917103
496	PDS5B	7968516	7897966	0.443853	7898833	0.445573	7899643	0.451388	7900119	0.425944	7902166	0.454675	7902441	0.424222	7903519	0.469876	7903667	0.451829	7904830	0.455357	7905020	0.420388	7905147	0.278967	7905507	0.464865	7905510	0.451985	7905519	0.42766	7905528	0.474823	7905536	0.441941	7907861	0.45054	7908169	0.452576	7908330	0.468975	7908421	0.482083	7909155	0.366175	7909992	0.451331	7913712	0.4486	7914180
495	NF1	8006239	7898713	0.441789	7898833	0.453601	7899455	0.46253	7899504	0.453259	7899870	0.46185	7901479	0.444872	7902166	0.483916	7902353	0.446039	7902721	0.424309	7903519	0.469799	7904396	0.450988	7905018	0.456257	7905523	0.461659	7905528	0.460813	7907790	0.467998	7907893	0.451248	7908097	0.450614	7908330	0.465789	7908421	0.487914	7908978	0.470871	7909446	0.349896	7909503	0.452711	7909931	0.468866	7911207
493	ZNF619	8078991	7897078	0.45615	7898020	0.4427	7898034	0.4427	7898192	0.453143	7898833	0.46591	7898881	0.442232	7898910	0.440984	7899057	0.448048	7899350	0.446234	7899455	0.465132	7899504	0.446866	7899534	0.416798	7899654	0.445783	7899688	0.443753	7899870	0.459947	7899943	0.456618	7899957	0.442499	7900833	0.456304	7901219	0.458771	7901299	0.465485	7904000	0.448661	7904830	0.453575	7905018	0.444464	7905339
492	BDP1	8177560	7898192	0.449016	7898609	0.40675	7898833	0.471466	7898939	0.422665	7899350	0.452293	7899654	0.436932	7900833	0.462141	7902992	0.460556	7903369	0.46795	7903393	0.462717	7903519	0.457157	7903561	0.425729	7905339	0.460564	7905754	0.390279	7906041	0.442083	7907445	0.388328	7912086	0.477854	7912112	0.446451	7912412	0.419793	7913110	0.431455	7913558	0.361659	7913571	0.468592	7914563	0.450266	7914791
484	HNF4A	8062823	7896798	0.36379	7897196	0.44458	7898653	0.457232	7899957	0.437071	7900531	0.425446	7901557	0.392654	7903032	0.446959	7905505	0.458864	7905507	0.449404	7905519	0.441725	7906069	0.404645	7906163	0.459475	7906838	0.437244	7908169	0.456858	7910142	0.424028	7912473	0.422555	7912670	0.414467	7913450	0.430487	7913712	0.436087	7914516	0.439819	7916910	0.4336	7916928	0.430581	7917088	0.482783	7917103
483	NAB1	8047086	7897370	0.465846	7899361	0.452551	7899504	0.447161	7901272	0.448748	7901592	0.451956	7901867	0.480658	7902166	0.511298	7903294	0.451485	7903321	0.451733	7903541	0.496365	7903703	0.456261	7903988	0.476183	7904881	0.454514	7906878	0.451717	7906973	0.403044	7907124	0.439716	7907135	0.451181	7907404	0.434563	7907773	0.466808	7907893	0.477533	7908421	0.470465	7908553	0.429701	7908597	0.418416	7909898
481	ZNF654	8081069	7898713	0.433608	7899361	0.441569	7900201	0.456017	7901219	0.458237	7901447	0.441219	7902166	0.46053	7902396	0.437325	7904396	0.455391	7904830	0.448579	7905733	0.444734	7905848	0.450888	7906017	0.422166	7907893	0.440692	7908022	0.440516	7908169	0.477579	7908330	0.485242	7908421	0.464918	7909306	0.402919	7909898	0.45118	7909931	0.448048	7909992	0.467742	7910706	0.44383	7914516	0.433629	7915130
479	NFKB1	8096635	7897078	0.465946	7898048	0.431514	7898112	0.423347	7898833	0.45555	7898881	0.447937	7899504	0.443031	7899654	0.446678	7899688	0.463371	7899957	0.450179	7901219	0.44892	7902166	0.454952	7903519	0.437455	7903827	0.438987	7904812	0.436229	7905258	0.429565	7905339	0.429524	7905365	0.436555	7907024	0.45573	7907135	0.450595	7907404	0.437417	7907790	0.44462	7907893	0.449041	7908097	0.434584	7908169
477	MBNL1	8083429	7897078	0.456684	7898881	0.441942	7898910	0.450763	7899350	0.45261	7899455	0.455659	7899654	0.442499	7899688	0.489197	7899774	0.46203	7899870	0.460496	7903827	0.444994	7904812	0.491564	7904830	0.44233	7904881	0.4662	7905018	0.454734	7905185	0.476327	7905339	0.464718	7906613	0.437755	7906852	0.463818	7906919	0.447053	7907012	0.448504	7907024	0.477781	7907135	0.434583	7909628	0.400687	7909841
476	KAT2B	8078227	7897078	0.426796	7898192	0.438372	7898833	0.457183	7898881	0.430292	7899057	0.425392	7899675	0.44178	7899870	0.458863	7899943	0.44179	7899957	0.450566	7900413	0.417754	7901299	0.449081	7901376	0.432995	7901592	0.423129	7901867	0.428635	7902166	0.434111	7902367	0.408165	7903079	0.433188	7903507	0.451956	7903519	0.44437	7903827	0.453408	7904830	0.446165	7904881	0.427673	7906852	0.436439	7907439
472	LIN28B	8121251	7898007	0.469351	7898012	0.471989	7898020	0.46818	7898026	0.460491	7898034	0.46818	7898040	0.471989	7898048	0.447914	7899361	0.44808	7899688	0.44682	7901219	0.459311	7901272	0.503862	7901447	0.443987	7901460	0.430465	7901720	0.451839	7903227	0.454444	7903490	0.453045	7903561	0.420783	7903935	0.468802	7904000	0.450683	7906041	0.452156	7906662	0.431464	7906878	0.465092	7907012	0.458351	7907260
471	CTBP1	8098880	7898192	0.45072	7898833	0.433864	7898881	0.440853	7898910	0.437288	7899018	0.434858	7899173	0.445688	7899377	0.419725	7899455	0.43846	7899486	0.427969	7899654	0.461472	7899737	0.428083	7899774	0.437884	7900833	0.432619	7900911	0.411433	7901299	0.436936	7903214	0.416868	7903393	0.428553	7903827	0.432699	7904869	0.386147	7904907	0.383345	7904948	0.386147	7906061	0.465413	7906613	0.427393	7906671
468	ZBED2	8089467	7898002	0.422725	7899504	0.432695	7900639	0.394934	7901867	0.461759	7902441	0.458761	7904000	0.461225	7904881	0.42842	7905486	0.422672	7905505	0.44228	7905507	0.462355	7905530	0.433657	7907124	0.431533	7907396	0.385689	7908437	0.44281	7909261	0.43833	7909425	0.42394	7909931	0.446016	7909992	0.437869	7910398	0.426979	7910651	0.444285	7912280	0.42504	7912585	0.434797	7913814	0.432176	7914003
467	RARB	8078286	7898007	0.441514	7898020	0.470233	7898034	0.470233	7898048	0.461133	7898833	0.45223	7899688	0.460286	7900833	0.431802	7901272	0.447225	7903490	0.434253	7903827	0.443746	7903945	0.454318	7905339	0.458061	7905365	0.424418	7905505	0.43121	7905507	0.451087	7905515	0.436754	7906919	0.44167	7907135	0.432285	7907690	0.444524	7909642	0.433788	7910923	0.430542	7911197	0.421003	7911207	0.440014	7911559
465	UNK	8009995	7899486	0.423079	7899654	0.4366	7900030	0.417515	7900833	0.424305	7902808	0.417709	7903203	0.404995	7903827	0.437818	7904812	0.457542	7905339	0.419383	7906021	0.386338	7906056	0.307919	7906061	0.432936	7906367	0.415504	7907012	0.421367	7907024	0.417594	7908204	0.418925	7908508	0.431181	7909494	0.415222	7910792	0.435047	7911241	0.40807	7911260	0.414314	7911269	0.411293	7912112	0.430912	7912257
461	MYSM1	7916592	7897966	0.420029	7898192	0.442605	7898211	0.392555	7898833	0.487357	7898975	0.420588	7899350	0.44978	7899455	0.467973	7899688	0.455029	7899957	0.459577	7900119	0.426103	7901091	0.444835	7901592	0.437708	7902992	0.48574	7903519	0.487518	7903827	0.460273	7904086	0.422241	7904340	0.448253	7904881	0.45627	7905185	0.435723	7906061	0.447432	7907790	0.507581	7907861	0.448062	7908421	0.455283	7908525
458	ZNF652	8016546	7897441	0.425697	7898227	0.458169	7899289	0.476743	7899504	0.4681	7899870	0.494516	7901479	0.472456	7902166	0.473228	7902592	0.435209	7903294	0.45826	7905185	0.445637	7905365	0.427602	7905382	0.455424	7905700	0.448973	7906576	0.455906	7907058	0.375272	7907079	0.384046	7907773	0.480528	7907790	0.442843	7908097	0.485391	7908421	0.474067	7909175	0.429151	7909285	0.359958	7909628	0.411358	7911301
457	ZNF22	7927202	7897078	0.441192	7898020	0.433536	7898034	0.433536	7898048	0.427922	7899392	0.431694	7899604	0.443611	7899688	0.444849	7899813	0.446464	7899943	0.442031	7899957	0.437638	7900201	0.428924	7901110	0.425592	7901497	0.398219	7902127	0.432207	7904000	0.467567	7904396	0.43337	7904881	0.433866	7905507	0.439344	7905598	0.442213	7905733	0.437929	7906878	0.423673	7907024	0.445288	7908169	0.452283	7910651
457	SSRP1	7948211	7897078	0.43002	7897370	0.413316	7898026	0.439077	7898048	0.419917	7898328	0.440278	7898881	0.447841	7899361	0.416187	7899654	0.411975	7899688	0.424004	7900201	0.412725	7901219	0.419815	7902127	0.429869	7902810	0.438654	7903294	0.41339	7903717	0.415434	7903988	0.417463	7904000	0.415998	7904421	0.425192	7904881	0.411768	7905365	0.416799	7907893	0.431758	7908421	0.411802	7910054	0.417766	7910550
454	ISL1	8105220	7897997	0.468085	7898227	0.447081	7898263	0.42515	7898833	0.457159	7900833	0.442367	7900888	0.406901	7901219	0.454469	7901867	0.45848	7903519	0.444373	7903827	0.445809	7903945	0.432222	7905258	0.409838	7905365	0.44268	7905492	0.436104	7905523	0.439052	7906652	0.425859	7907572	0.447856	7907601	0.352482	7907790	0.42606	7907893	0.435256	7907972	0.449963	7908508	0.428384	7912292	0.443253	7912496
452	DNAJC1	7932512	7899350	0.440614	7899455	0.491244	7899519	0.406859	7899957	0.453969	7901091	0.458435	7901601	0.428112	7901867	0.438382	7903369	0.439995	7904830	0.468485	7904881	0.469473	7906061	0.450247	7906435	0.40373	7906613	0.453481	7907135	0.456249	7907633	0.388106	7908421	0.451774	7909503	0.445007	7909898	0.451734	7910520	0.452357	7911207	0.436418	7911233	0.423346	7911993	0.415579	7912292	0.440592	7913712
452	ETV2	8027920	7896865	0.439825	7896882	0.388016	7897196	0.466854	7897286	0.480117	7898124	0.384238	7898713	0.424583	7898725	0.37746	7898967	0.452485	7899727	0.428605	7899921	0.388048	7900001	0.417296	7901535	0.333377	7903694	0.458489	7903884	0.44573	7903959	0.403865	7905503	0.339536	7905548	0.382978	7906417	0.395269	7907053	0.410736	7907847	0.440177	7907882	0.425546	7908639	0.429557	7910398	0.465306	7911114
450	ZFP14	8036304	7900446	0.387365	7902441	0.423792	7902992	0.466498	7903281	0.451155	7903321	0.445035	7903369	0.442766	7903461	0.394556	7905339	0.453305	7905507	0.463761	7905515	0.434057	7905544	0.451411	7905951	0.405084	7907135	0.432668	7907297	0.287646	7908169	0.455338	7908330	0.462018	7908421	0.477532	7909446	0.373114	7909992	0.460252	7910640	0.457746	7914764	0.448554	7915516	0.456564	7916570	0.435545	7916843
446	ZNF254	8027368	7897078	0.453486	7897441	0.43413	7898833	0.460748	7898910	0.433909	7899654	0.459592	7899675	0.450035	7899688	0.450685	7899943	0.462563	7899957	0.45076	7900833	0.437366	7901299	0.442899	7901513	0.377691	7903144	0.369881	7903507	0.437563	7903519	0.450526	7904830	0.456172	7905507	0.44894	7906348	0.376868	7907861	0.449819	7909642	0.463582	7909992	0.451467	7910520	0.461875	7912292	0.470213	7913226
445	RGS7	7925457	7897978	0.438371	7897997	0.433287	7898026	0.471582	7898048	0.481199	7899436	0.419766	7901272	0.444148	7901720	0.479321	7901969	0.40512	7902353	0.432969	7902518	0.478926	7903214	0.458162	7903358	0.444209	7903478	0.453339	7903490	0.479569	7904414	0.386427	7904478	0.442838	7906652	0.433456	7906919	0.450676	7907012	0.483491	7907249	0.449055	7907572	0.479264	7907611	0.464359	7907977	0.409953	7908204
444	SIRT1	7927814	7897044	0.419078	7897078	0.460452	7897997	0.459834	7899018	0.440629	7899173	0.426308	7899504	0.484174	7899870	0.45441	7900395	0.429027	7901219	0.455516	7901479	0.438544	7903519	0.428813	7903541	0.429058	7903803	0.448695	7905018	0.453681	7905507	0.456633	7905530	0.439564	7906041	0.452284	7908421	0.44051	7909422	0.428529	7909931	0.452299	7909992	0.462626	7910164	0.392774	7910550	0.438093	7910651
443	ZNF7	8148941	7897978	0.453232	7898007	0.453995	7898020	0.451823	7898026	0.474258	7898034	0.451823	7898048	0.45804	7898881	0.450247	7901720	0.464655	7902808	0.431629	7903214	0.482996	7904000	0.446362	7904429	0.430862	7906652	0.440379	7907012	0.476221	7907024	0.44856	7907271	0.45075	7907353	0.437257	7907611	0.451788	7908204	0.45841	7908508	0.455857	7909841	0.453022	7910014	0.424259	7910792	0.460358	7911209
441	E2F3	8117128	7897078	0.450432	7899289	0.426762	7899504	0.430535	7901272	0.439693	7901479	0.465088	7902166	0.463979	7902353	0.4333	7902527	0.383751	7902721	0.423425	7903227	0.43721	7905018	0.433611	7905365	0.423834	7905523	0.425875	7906652	0.450032	7906703	0.42086	7907012	0.441127	7907222	0.432155	7907572	0.423542	7907773	0.439561	7907893	0.459774	7908097	0.424761	7908508	0.425543	7909175	0.423742	7912102
440	ZNF687	7905382	7897044	0.410211	7897078	0.472487	7898020	0.445346	7898034	0.445346	7898227	0.481416	7899057	0.418455	7899289	0.506863	7899504	0.446522	7899870	0.482306	7900413	0.427873	7901714	0.429427	7902518	0.442162	7903079	0.418385	7903227	0.43314	7903586	0.446848	7904812	0.441757	7905664	0.404889	7905909	0.456593	7906372	0.461103	7906576	0.45997	7906652	0.463643	7906919	0.463729	7907012	0.458284	7907773
439	DUSP12	7906810	7898337	0.421105	7899688	0.444786	7900201	0.434056	7901052	0.434468	7901091	0.439336	7901110	0.443565	7902367	0.426785	7903321	0.467353	7903827	0.435299	7904830	0.476608	7904881	0.463577	7905099	0.440435	7905510	0.435321	7905598	0.475882	7907861	0.461989	7908169	0.453121	7908732	0.431984	7909815	0.459677	7909992	0.449555	7910099	0.467896	7910398	0.454465	7910446	0.450329	7910494	0.444142	7910520
438	TFAP2E	7900001	7896865	0.432442	7897288	0.377155	7897295	0.359577	7898249	0.345956	7898653	0.460687	7898916	0.44609	7899075	0.413183	7900931	0.385578	7901247	0.405779	7902891	0.435766	7903239	0.440242	7903667	0.483435	7905020	0.462821	7905519	0.443603	7905951	0.382167	7906205	0.375823	7908672	0.445665	7908812	0.436451	7909027	0.393406	7909801	0.413031	7909965	0.369023	7910265	0.423284	7911529	0.467364	7913450
438	DZIP1	7972336	7897078	0.442196	7897997	0.444732	7898002	0.437243	7898007	0.44752	7898012	0.450741	7898026	0.443563	7898040	0.450741	7898048	0.460974	7898833	0.446994	7898881	0.442656	7898894	0.407518	7899350	0.441615	7899361	0.435642	7901219	0.45333	7901720	0.424928	7901867	0.440642	7903827	0.421233	7904408	0.415374	7904421	0.444103	7906041	0.460358	7907466	0.425094	7907611	0.448551	7909841	0.428275	7909992
437	ZSCAN29	7988082	7897078	0.446467	7898192	0.453859	7898833	0.450843	7898939	0.445882	7899018	0.446612	7899134	0.418041	7899350	0.451583	7899654	0.446598	7899870	0.449823	7899943	0.450944	7899957	0.458639	7900833	0.455159	7901299	0.442868	7903507	0.418554	7903519	0.443309	7904812	0.437259	7904830	0.439486	7906041	0.453243	7907058	0.371352	7907353	0.438173	7907680	0.373759	7909144	0.417261	7909815	0.467199	7910651
437	CEBPZ	8051528	7897089	0.369117	7898112	0.427512	7898713	0.4235	7900201	0.44357	7901052	0.459612	7901135	0.448875	7901418	0.468587	7902367	0.430999	7902992	0.4346	7903321	0.437176	7904340	0.42692	7904830	0.447081	7904881	0.44233	7905507	0.445469	7905510	0.464053	7905559	0.427891	7908330	0.427755	7908421	0.467213	7910099	0.443421	7910550	0.45197	7911301	0.42455	7912852	0.471582	7913814	0.450772	7914180
435	PA2G4	7956152	7898750	0.42664	7898833	0.445496	7899018	0.427335	7899134	0.426156	7899350	0.439224	7899486	0.437509	7899654	0.445603	7899703	0.386107	7899737	0.471659	7899774	0.478278	7899813	0.477658	7900911	0.423202	7900979	0.474072	7901460	0.442359	7901601	0.444096	7902382	0.451435	7902594	0.450059	7903393	0.446892	7904254	0.422271	7904843	0.413707	7905163	0.335366	7906367	0.415262	7906662	0.44309	7907024
435	MBD2	8023382	7897078	0.470871	7897370	0.454719	7897745	0.448279	7897877	0.430062	7898833	0.453003	7899654	0.445871	7899675	0.46444	7900609	0.403075	7901054	0.400566	7901592	0.438733	7902166	0.479257	7902308	0.363179	7903703	0.496135	7905733	0.453988	7906819	0.360404	7907861	0.459159	7907893	0.482556	7908421	0.450101	7909642	0.450483	7909992	0.452854	7910520	0.468068	7910550	0.498512	7912750	0.455143	7913682
435	PLEK	8042391	7897370	0.449651	7899504	0.450701	7902166	0.454862	7902353	0.426768	7902441	0.424815	7903294	0.438351	7905018	0.439851	7905116	0.453294	7905505	0.433961	7905530	0.423267	7906223	0.391713	7907079	0.389571	7907135	0.425788	7907773	0.453238	7907893	0.447396	7908421	0.456789	7908597	0.413643	7909503	0.429497	7909898	0.455185	7909931	0.458599	7910014	0.444027	7911287	0.428892	7912292	0.453874	7912928
434	REST	8095262	7898192	0.459579	7898833	0.455857	7899455	0.454686	7899504	0.436731	7899654	0.45717	7899688	0.459254	7899943	0.437256	7899957	0.44784	7900833	0.447221	7903519	0.437214	7905339	0.455616	7906061	0.449356	7906348	0.410338	7906613	0.434977	7907353	0.44394	7907790	0.459685	7912086	0.453489	7912112	0.462796	7912412	0.434074	7913110	0.486095	7914296	0.44453	7914764	0.441002	7916045	0.437067	7916443
432	XPC	8085486	7897078	0.433963	7898007	0.432503	7898026	0.440409	7898048	0.45113	7899688	0.446403	7900030	0.445422	7902518	0.429989	7902808	0.432927	7903478	0.438683	7903490	0.447928	7905631	0.392009	7906041	0.439087	7906919	0.444749	7907572	0.433517	7907611	0.42782	7909494	0.453237	7910427	0.385963	7912112	0.433532	7912575	0.432503	7912750	0.438788	7914218	0.431877	7914530	0.435648	7915971	0.428022	7917482
431	TOE1	7901091	7898833	0.451194	7899392	0.444087	7899455	0.469748	7899688	0.443125	7901135	0.438778	7901601	0.436208	7901969	0.437924	7902382	0.451667	7902396	0.441979	7902687	0.388043	7903321	0.448093	7903884	0.411799	7904340	0.456549	7904830	0.444214	7904881	0.450261	7905099	0.42716	7905515	0.425204	7905523	0.439645	7906348	0.371714	7906810	0.439336	7907024	0.447305	7908022	0.454454	7908421	0.447704	7909898
430	ZBTB14	8022110	7897966	0.420112	7898833	0.453989	7899350	0.459515	7899455	0.443823	7899654	0.442503	7899774	0.482904	7900979	0.429319	7902382	0.468415	7902594	0.44199	7903369	0.455267	7903393	0.476218	7909642	0.442389	7912112	0.437486	7913237	0.418243	7913571	0.449247	7914489	0.45033	7914996	0.460202	7916969	0.44181	7917156	0.396846	7918681	0.445093	7918703	0.460659	7918936	0.432821	7919226	0.458328	7919971
430	ZNF555	8024518	7897078	0.441081	7897997	0.43664	7898030	0.412597	7898833	0.453647	7899350	0.462769	7899688	0.443403	7899943	0.448345	7899957	0.44662	7901091	0.426399	7901592	0.42734	7901969	0.421033	7902754	0.386829	7902992	0.451726	7903369	0.439095	7907861	0.445326	7909250	0.416268	7909841	0.438514	7909992	0.450841	7910520	0.45591	7910550	0.443349	7910651	0.447573	7911207	0.450351	7913682	0.440354	7913712
429	PRB4	7961269	7897078	0.447017	7898020	0.43397	7898034	0.43397	7898263	0.419089	7898833	0.430958	7898881	0.439607	7899350	0.43846	7899455	0.430501	7899654	0.442512	7899688	0.443455	7899774	0.424544	7899870	0.439147	7901091	0.422418	7901662	0.259344	7902127	0.429483	7903393	0.40894	7903561	0.417278	7903827	0.42114	7903945	0.415262	7904396	0.436519	7905185	0.432826	7905507	0.431684	7906372	0.435869	7906613
426	LHX9	7908529	7897078	0.430799	7898263	0.42978	7898833	0.414617	7899392	0.42748	7899504	0.420497	7899870	0.432858	7900639	0.382112	7902810	0.416665	7903561	0.431021	7905116	0.434199	7905530	0.426695	7908022	0.417754	7908421	0.42863	7909261	0.424514	7909642	0.414503	7909898	0.424631	7909931	0.43429	7912292	0.413513	7912585	0.416272	7914003	0.439314	7914218	0.419694	7915130	0.418892	7915971	0.427964	7916045
426	ZFP90	7996807	7897078	0.439818	7898048	0.442184	7898328	0.43873	7898713	0.417004	7898833	0.42958	7899455	0.447152	7899675	0.422245	7899688	0.461166	7899870	0.461668	7900201	0.440721	7901385	0.438665	7901592	0.438762	7902127	0.453972	7903980	0.417416	7904396	0.447428	7905185	0.430448	7906041	0.447315	7906671	0.434867	7907012	0.436112	7907404	0.440364	7909730	0.424956	7910706	0.431764	7910923	0.427268	7911138
426	HBP1	8135392	7897370	0.495881	7899361	0.456148	7901385	0.485566	7901592	0.43788	7902166	0.462774	7903294	0.463583	7903586	0.456299	7903988	0.458566	7904036	0.39427	7905299	0.443292	7906576	0.458784	7906652	0.451442	7907773	0.495788	7908543	0.529275	7908553	0.429522	7909586	0.496936	7909628	0.413985	7909931	0.513214	7910550	0.473651	7913814	0.483157	7914112	0.429083	7914218	0.4976	7914809	0.452308	7914904
422	ZNF8	8031893	7897078	0.449966	7898328	0.441298	7898881	0.442297	7898910	0.442081	7899289	0.428367	7899350	0.448729	7899504	0.445217	7899675	0.426639	7899870	0.458199	7902738	0.422754	7902934	0.423095	7903214	0.426408	7903227	0.438376	7905051	0.422939	7906061	0.418513	7906372	0.430556	7906576	0.439345	7906852	0.437588	7907012	0.444325	7907271	0.441912	7907353	0.435869	7908508	0.44268	7909494	0.44606	7911241
422	CTNNB1	8079021	7897078	0.436503	7898833	0.451104	7899173	0.448487	7899455	0.442871	7899654	0.434198	7899675	0.44323	7899688	0.437606	7899957	0.447118	7900546	0.427227	7901299	0.449403	7901867	0.435598	7902396	0.428293	7903980	0.425495	7904830	0.43909	7906671	0.45052	7909841	0.458998	7910001	0.416573	7910014	0.414073	7910520	0.468505	7910651	0.434299	7910706	0.425638	7911559	0.448871	7912292	0.455676	7914489
420	ARID4B	7925201	7897997	0.438323	7900030	0.448076	7900395	0.433916	7901592	0.471594	7902166	0.494165	7902721	0.40942	7903079	0.431849	7903507	0.430081	7903541	0.488346	7903703	0.454547	7905523	0.451853	7905528	0.444618	7906973	0.413792	7907893	0.485637	7908330	0.445753	7908553	0.428015	7909175	0.434239	7909628	0.407614	7909862	0.424533	7909931	0.472621	7909992	0.471647	7910550	0.451507	7910640	0.423234	7911178
418	ZNF780B	8036813	7897966	0.427872	7897997	0.430192	7898002	0.414424	7898211	0.403024	7898407	0.374146	7901052	0.426303	7901969	0.434727	7902992	0.491424	7903519	0.451399	7904340	0.433907	7905020	0.427388	7905339	0.435402	7905515	0.434353	7908330	0.444367	7908421	0.435995	7908525	0.379801	7909801	0.398073	7910446	0.435836	7910539	0.406987	7913571	0.441199	7914563	0.435027	7914764	0.447308	7915408	0.394359	7915882
418	ZBTB2	8130185	7898328	0.472797	7898881	0.456885	7898910	0.44281	7899173	0.438618	7899675	0.445108	7899688	0.452054	7899870	0.445871	7900201	0.464273	7901592	0.464109	7901867	0.475128	7903079	0.444674	7903507	0.434093	7904751	0.429457	7904881	0.451407	7906576	0.462787	7906919	0.465805	7907439	0.423862	7907773	0.4683	7907893	0.447681	7909144	0.445324	7910014	0.432856	7910550	0.46214	7912292	0.483044	7913712
414	FOXN4	7966189	7896822	0.410352	7896865	0.430741	7897076	0.363092	7898184	0.429853	7898249	0.347676	7898653	0.433078	7898967	0.440758	7899167	0.420911	7899343	0.455463	7899528	0.427316	7899627	0.449903	7899643	0.438742	7900001	0.474832	7900340	0.393953	7900531	0.43739	7900603	0.413349	7901192	0.41646	7901687	0.398685	7902476	0.347286	7902891	0.411148	7903239	0.463375	7903667	0.458364	7903694	0.413362	7903884
410	SP4	8131709	7898750	0.423173	7898910	0.463204	7899688	0.459165	7899774	0.469554	7901091	0.442055	7902367	0.432659	7902594	0.436817	7902992	0.447819	7903393	0.449001	7904254	0.459851	7904287	0.425866	7904751	0.418222	7904755	0.429456	7904812	0.432988	7904830	0.452979	7904881	0.447779	7905185	0.460173	7907024	0.46161	7908968	0.457683	7909455	0.431516	7909529	0.424752	7911085	0.363962	7911138	0.428321	7913110
407	DR1	7903079	7898112	0.434345	7901592	0.4375	7901867	0.461059	7902166	0.453109	7903541	0.433797	7904751	0.437051	7904881	0.444099	7905382	0.418385	7905523	0.450404	7905559	0.40907	7906652	0.428591	7907135	0.424483	7907773	0.441758	7907790	0.435234	7908097	0.429949	7908330	0.434844	7908421	0.445654	7908525	0.380811	7909503	0.438562	7909898	0.463586	7910706	0.428469	7911619	0.410198	7912292	0.487066	7913226
404	TFCP2	7963244	7897078	0.447327	7898833	0.459892	7899350	0.454955	7899504	0.456215	7899654	0.445686	7901867	0.45274	7902166	0.455942	7903144	0.348161	7903519	0.473196	7904881	0.454019	7906061	0.455339	7906852	0.442742	7907135	0.438468	7907861	0.436412	7909815	0.433984	7910427	0.396775	7912112	0.428577	7912496	0.433891	7912750	0.464793	7915841	0.441194	7916045	0.454106	7916443	0.425658	7916984	0.439923	7917482
404	ZNF417	8039695	7898007	0.464534	7898012	0.471447	7898020	0.441461	7898034	0.441461	7898040	0.471447	7899018	0.47107	7899310	0.435156	7899350	0.473086	7899436	0.403414	7900833	0.432759	7902127	0.43988	7903935	0.435194	7905018	0.444601	7906041	0.4619	7907012	0.444696	7907611	0.462794	7908508	0.456586	7909494	0.475001	7909730	0.438291	7910792	0.451782	7911207	0.450461	7911260	0.458323	7912547	0.440967	7912555
402	CREBZF	7950796	7898192	0.466248	7898833	0.457458	7899654	0.450085	7899774	0.490007	7900833	0.435933	7902382	0.448619	7903393	0.480148	7904254	0.447792	7905171	0.461355	7906348	0.391875	7906613	0.436633	7906671	0.435657	7907024	0.455639	7908968	0.466549	7913110	0.444501	7913712	0.460084	7914563	0.452947	7914791	0.427794	7914996	0.453094	7915130	0.462973	7915775	0.400903	7916274	0.361186	7916356	0.456584	7916592
402	RIOK2	8113286	7898030	0.437149	7898052	0.461529	7899101	0.374932	7901867	0.452391	7902308	0.358541	7902367	0.430819	7902594	0.435291	7904000	0.471383	7905486	0.407379	7905496	0.421171	7905507	0.457849	7905510	0.43579	7905598	0.469535	7906810	0.455173	7907124	0.450777	7907861	0.463333	7908867	0.461465	7910099	0.474877	7910142	0.415125	7910398	0.43007	7910520	0.472802	7910550	0.457328	7910651	0.456794	7912852
401	ZNF507	8027439	7897966	0.425324	7898192	0.443323	7898833	0.47017	7900119	0.429956	7902441	0.421182	7902594	0.445873	7902992	0.492187	7903369	0.448857	7903519	0.471	7903972	0.444252	7904340	0.446751	7907861	0.442912	7909155	0.366657	7909642	0.450325	7913571	0.451489	7913712	0.460417	7914996	0.451366	7915640	0.374727	7915882	0.463661	7916592	0.487004	7916643	0.408754	7916969	0.48109	7916984	0.437507	7917088
400	GATA5	8067521	7896822	0.40758	7896921	0.438078	7897076	0.386167	7898516	0.385583	7898594	0.387453	7898653	0.480089	7898916	0.448046	7898967	0.459532	7899343	0.466672	7899528	0.451276	7899627	0.441501	7899643	0.462826	7900531	0.405085	7901247	0.426944	7902799	0.350127	7903032	0.416581	7903239	0.455835	7903667	0.457205	7903884	0.443903	7904158	0.409494	7904761	0.362668	7905519	0.45288	7905801	0.358113	7906597
398	BBX	8081465	7899093	0.404505	7899654	0.451268	7899957	0.451861	7902166	0.441904	7904050	0.389673	7905530	0.434541	7906223	0.394442	7907024	0.446038	7907171	0.417902	7907353	0.424386	7908169	0.455559	7908330	0.449192	7908421	0.448627	7908529	0.41634	7909642	0.440711	7910950	0.433696	7912292	0.44198	7913571	0.448521	7916045	0.442751	7916570	0.40644	7917103	0.439882	7918474	0.445128	7918847	0.465932	7919226
397	SSRP1	7948192	7898750	0.430486	7898833	0.43415	7899486	0.441457	7899654	0.44486	7899688	0.456456	7899703	0.378561	7899774	0.45742	7899813	0.450348	7900911	0.400547	7900979	0.431094	7903827	0.434608	7904254	0.456311	7906367	0.419804	7907024	0.458784	7907611	0.433505	7908204	0.415335	7908732	0.437478	7911559	0.447357	7912086	0.482769	7912112	0.447912	7912385	0.470223	7912561	0.433453	7913110	0.441382	7913256
396	BDP1	8106025	7898609	0.40449	7898833	0.457983	7898939	0.42781	7899350	0.448909	7900833	0.452143	7903369	0.452398	7903393	0.457752	7903561	0.415642	7905339	0.456026	7905754	0.406208	7906041	0.433563	7907445	0.395192	7912086	0.472548	7912112	0.452729	7912412	0.43035	7913558	0.365435	7913571	0.462593	7914791	0.453152	7915408	0.396007	7916443	0.44027	7917103	0.493689	7918681	0.479895	7918703	0.451247	7920178
395	PRMT3	7938890	7897078	0.431604	7897997	0.426509	7898833	0.451001	7899688	0.437241	7899957	0.434394	7900159	0.419912	7901052	0.458148	7902992	0.470891	7903988	0.431239	7904340	0.441359	7904830	0.431437	7904881	0.431044	7907861	0.448695	7908072	0.410952	7908421	0.44629	7909642	0.447011	7910446	0.452197	7910651	0.445292	7912585	0.451558	7913235	0.428025	7913566	0.425485	7914580	0.423376	7914764	0.441738	7915995
395	KAT8	7995055	7897078	0.448833	7898020	0.432202	7898034	0.432202	7898328	0.434779	7898881	0.43869	7899018	0.469052	7899173	0.451615	7899310	0.432773	7899346	0.430677	7899654	0.465803	7900087	0.418611	7900833	0.426415	7900911	0.38722	7901219	0.455355	7901714	0.433921	7902660	0.424952	7903022	0.368994	7903586	0.416425	7903803	0.449285	7903972	0.425913	7904000	0.436174	7905395	0.39644	7906041	0.44729	7906671
395	FOXL1	7997735	7896822	0.408088	7896921	0.424874	7897006	0.433648	7897991	0.406209	7898263	0.448603	7898653	0.462508	7898967	0.434703	7899075	0.432149	7899101	0.423893	7899643	0.451491	7899882	0.385884	7899927	0.396049	7900001	0.46237	7900576	0.40124	7900654	0.37025	7900658	0.395641	7901247	0.424234	7901287	0.384963	7901418	0.44037	7903667	0.468326	7905483	0.435835	7905507	0.447489	7905544	0.408017	7905559
395	HNF4G	8146986	7902235	0.452596	7902565	0.488562	7903401	0.471066	7903414	0.427233	7904203	0.458209	7906365	0.487325	7908204	0.498863	7910792	0.466856	7911252	0.466374	7911260	0.46716	7917082	0.446192	7917182	0.482271	7918064	0.491233	7919146	0.503963	7922969	0.47541	7922994	0.448986	7923043	0.46022	7924233	0.46888	7924309	0.464401	7925726	0.455884	7925741	0.491255	7925743	0.489819	7927033	0.489169	7927097
394	SOX5	7961798	7897441	0.418268	7902235	0.479282	7902518	0.464804	7902565	0.500115	7902738	0.490174	7903401	0.504423	7906365	0.482055	7908204	0.490559	7909730	0.464005	7910792	0.488406	7911243	0.472075	7911252	0.470002	7911260	0.496891	7911263	0.524317	7911265	0.464686	7911267	0.461096	7911271	0.433039	7917019	0.47894	7917182	0.489112	7918064	0.497748	7919146	0.484509	7922804	0.436308	7922969	0.482061	7924233
393	ZNF558	8033667	7897966	0.428056	7898002	0.41796	7900119	0.417308	7901802	0.412511	7901867	0.440593	7902367	0.420808	7903079	0.419434	7903667	0.434872	7904881	0.451021	7905496	0.435208	7905507	0.442299	7905559	0.42953	7906852	0.448864	7907135	0.437473	7907572	0.448495	7907861	0.458002	7908421	0.448356	7910099	0.443977	7912887	0.412947	7913712	0.46283	7914075	0.407059	7914361	0.429562	7915101	0.427583	7915516
391	ZNF264	8031690	7896744	0.419478	7897044	0.406967	7897078	0.416969	7897441	0.415811	7898070	0.374097	7899173	0.421268	7899350	0.428672	7899486	0.435609	7899688	0.426025	7899870	0.415034	7904812	0.458078	7904907	0.383119	7906458	0.407497	7906671	0.417024	7907024	0.441293	7907353	0.449417	7909144	0.413167	7910792	0.415037	7911207	0.422098	7911241	0.436284	7911260	0.414574	7911345	0.419478	7913571	0.432289	7915659
390	ZNF140	7960150	7899361	0.441881	7900201	0.452914	7901135	0.465537	7901293	0.335573	7901385	0.450996	7901418	0.469165	7901447	0.454535	7902127	0.452371	7905099	0.449738	7905299	0.434417	7905523	0.447447	7905848	0.431605	7907171	0.432991	7908022	0.479524	7908330	0.451446	7908421	0.4938	7909586	0.443493	7909898	0.471869	7910550	0.453823	7912292	0.463057	7915516	0.483466	7915882	0.461134	7916570	0.426629	7917088
388	CNBP	8090546	7897078	0.456069	7899361	0.492708	7901385	0.450111	7901447	0.481598	7902660	0.438443	7903294	0.468694	7903541	0.44331	7903586	0.447	7903803	0.461539	7905116	0.450791	7905530	0.45932	7906703	0.463701	7907171	0.427022	7908169	0.461902	7909931	0.472061	7910001	0.451501	7910550	0.477527	7912646	0.454649	7912928	0.510927	7913566	0.427994	7913814	0.457231	7913824	0.39439	7914218	0.477551	7914354
385	MTF2	7903032	7896798	0.366491	7896882	0.426632	7898407	0.396265	7898609	0.407551	7898627	0.466981	7898653	0.45145	7899343	0.424309	7899377	0.405548	7899898	0.409443	7900658	0.396453	7901447	0.423066	7901565	0.37995	7903407	0.350914	7903884	0.421938	7904796	0.413407	7905519	0.438797	7906163	0.424029	7906552	0.410468	7907171	0.407312	7908330	0.427445	7909624	0.376652	7909815	0.413287	7909862	0.442845	7912724
385	THAP6	8095760	7898713	0.435528	7899688	0.454367	7900201	0.449048	7901135	0.458189	7901592	0.444837	7902127	0.447342	7902992	0.443723	7904396	0.429662	7904751	0.422673	7905523	0.443101	7905848	0.421448	7908376	0.402788	7908421	0.466643	7908543	0.433658	7909529	0.453238	7909586	0.446386	7909931	0.451755	7909992	0.449865	7910640	0.418334	7910706	0.433617	7912292	0.450628	7913814	0.444334	7915516	0.443047	7915882
383	RBM10	8167042	7897305	0.278577	7897441	0.410147	7899534	0.422104	7900030	0.415049	7900395	0.406821	7901732	0.423676	7904137	0.379613	7906374	0.438189	7907222	0.414213	7907396	0.408314	7907790	0.401623	7907986	0.445348	7908508	0.440489	7909144	0.445765	7909841	0.422218	7910792	0.446639	7911209	0.416383	7911243	0.421366	7911260	0.45826	7911287	0.437316	7911568	0.404466	7912898	0.401828	7913682	0.446526	7914094
382	REPIN1	8137225	7896917	0.337909	7897044	0.435085	7897078	0.429489	7898227	0.428618	7899018	0.439619	7899043	0.432396	7899173	0.428374	7899289	0.449181	7899654	0.42079	7899870	0.426827	7900911	0.38512	7903227	0.432628	7904812	0.426957	7905382	0.44808	7906372	0.434878	7906652	0.422842	7906671	0.438786	7906852	0.421242	7906919	0.451114	7907012	0.429784	7911422	0.348807	7911839	0.358113	7912496	0.410276	7913169
381	ZSCAN1	8031847	7897089	0.350603	7898585	0.40236	7898653	0.448669	7899643	0.421634	7900001	0.416141	7901418	0.425708	7901447	0.429481	7901557	0.400849	7902345	0.328028	7903281	0.422652	7903667	0.435547	7904340	0.440057	7905020	0.427437	7905519	0.406187	7907861	0.415119	7908169	0.433328	7908330	0.445001	7908421	0.436518	7909642	0.427208	7909801	0.404956	7910651	0.41795	7914003	0.421672	7914764	0.415646	7915949
380	ZNF33A	7927062	7900030	0.442842	7900395	0.451609	7900413	0.46483	7902166	0.45043	7903079	0.471416	7903541	0.487782	7903703	0.443977	7907404	0.442756	7907773	0.446978	7909628	0.440918	7909642	0.434468	7909841	0.432026	7909931	0.447851	7911568	0.39337	7912292	0.463165	7912750	0.436175	7913235	0.430293	7913814	0.451607	7914094	0.444422	7914153	0.411087	7914218	0.445779	7914809	0.442256	7916343	0.465496	7916526
380	DZIP1L	8090938	7896865	0.418615	7896882	0.400954	7896921	0.416211	7898916	0.428088	7898967	0.441022	7898988	0.387616	7899627	0.436432	7900001	0.440478	7903667	0.457785	7905483	0.438902	7906163	0.441043	7906552	0.417437	7906838	0.454387	7907847	0.454535	7908330	0.429531	7908672	0.429751	7910142	0.42366	7910398	0.456459	7912280	0.391105	7912764	0.420287	7913206	0.435958	7914361	0.468441	7915995	0.423519	7916910
379	RLF	7900395	7897997	0.447555	7898012	0.445273	7898020	0.460818	7898034	0.460818	7898040	0.445273	7898048	0.466729	7898833	0.457916	7899534	0.410674	7900030	0.459553	7900833	0.456466	7902660	0.436058	7903519	0.456663	7903541	0.434835	7905528	0.438586	7906041	0.460969	7906973	0.399293	7907222	0.447435	7907404	0.435236	7907790	0.446485	7907861	0.431121	7908169	0.433136	7911207	0.429219	7911287	0.423078	7911301
378	UNCX	8131087	7896822	0.431029	7896865	0.443237	7896921	0.440615	7897006	0.409073	7897288	0.365399	7898124	0.367596	7898256	0.435518	7898314	0.410119	7898594	0.397946	7898653	0.443381	7899075	0.442841	7899343	0.439399	7900001	0.473834	7901316	0.400477	7902891	0.408416	7903867	0.343954	7905817	0.417444	7906205	0.378678	7908672	0.447732	7909064	0.404054	7909965	0.355039	7910265	0.422613	7910503	0.359827	7911413
376	AES	8032576	7897685	0.443573	7898957	0.421088	7899023	0.393022	7899737	0.414244	7899774	0.432797	7900911	0.416693	7901299	0.424345	7902874	0.400483	7903203	0.425662	7903393	0.486868	7904254	0.439236	7905185	0.435575	7905339	0.441876	7905589	0.416886	7905754	0.423871	7905831	0.361627	7906021	0.376466	7906185	0.431533	7906458	0.428501	7906671	0.440929	7907353	0.424222	7908968	0.457711	7911241	0.425304	7912374
374	NR1D2	8078272	7898192	0.469602	7898211	0.412989	7898609	0.393216	7898833	0.46043	7899134	0.45119	7899350	0.447911	7899654	0.45481	7899774	0.449455	7899870	0.448057	7899957	0.460719	7900833	0.446983	7900911	0.40393	7902992	0.470486	7904086	0.414164	7904812	0.442103	7904830	0.447429	7905185	0.436416	7905339	0.441064	7910446	0.462315	7911138	0.42348	7913571	0.477337	7913712	0.475178	7914764	0.451662	7915659
373	TFAM	7927669	7900159	0.417799	7900201	0.435637	7901135	0.462167	7901219	0.434495	7901418	0.443519	7902382	0.442488	7902992	0.434209	7904000	0.448999	7905507	0.438445	7905733	0.440226	7905848	0.414245	7907404	0.431803	7908330	0.440605	7908421	0.431254	7909898	0.43261	7910651	0.430778	7911634	0.379017	7914180	0.453124	7914516	0.430248	7914667	0.458619	7915207	0.430111	7915500	0.370845	7916969	0.433038	7916984
372	FOXN3	7980680	7897078	0.425817	7897441	0.436965	7897877	0.431023	7898070	0.394894	7898227	0.428614	7899289	0.459337	7899504	0.423995	7899675	0.42426	7899688	0.429973	7899870	0.437578	7900833	0.4212	7901479	0.416921	7903203	0.401664	7904812	0.430038	7905185	0.429786	7905365	0.416858	7906348	0.374812	7906919	0.436534	7908097	0.424766	7909642	0.442584	7910014	0.422076	7912292	0.428446	7913242	0.408791	7914094
371	ZNF425	8143708	7897006	0.405321	7898112	0.434447	7898263	0.441655	7898585	0.411558	7898967	0.445842	7899643	0.445792	7900001	0.432946	7901802	0.462916	7902074	0.341464	7903667	0.471842	7905519	0.443753	7905536	0.406291	7906307	0.42708	7908421	0.433285	7911529	0.422419	7912764	0.420295	7913206	0.415589	7914180	0.442254	7914350	0.416194	7914361	0.448503	7914667	0.459557	7915435	0.419585	7915485	0.423464	7915991
371	TTF1	8164729	7897078	0.42838	7897997	0.431751	7898002	0.412526	7898020	0.434246	7898034	0.434246	7898048	0.416819	7898881	0.417705	7899350	0.429242	7899943	0.411203	7900395	0.42409	7902527	0.382332	7902617	0.416822	7903703	0.397144	7904000	0.429328	7905507	0.420489	7907611	0.423397	7907893	0.419256	7909422	0.444753	7909992	0.424915	7912561	0.426935	7912585	0.422897	7913682	0.412298	7913814	0.429269	7917338
370	IKZF5	7936826	7900490	0.418918	7901135	0.432685	7901418	0.460234	7903667	0.451679	7905185	0.479775	7905505	0.443742	7905507	0.459308	7905519	0.426835	7905700	0.467198	7908421	0.476695	7909261	0.440524	7909446	0.362939	7909801	0.409709	7909898	0.45257	7914180	0.446052	7914750	0.418979	7915504	0.424468	7915882	0.453078	7916969	0.439306	7917976	0.460647	7918467	0.454077	7918725	0.433583	7918749	0.42848	7918847
370	ZNF646	7995033	7897044	0.4108	7897068	0.384488	7897078	0.457205	7897522	0.410613	7899192	0.483781	7899289	0.471804	7899675	0.427754	7899870	0.440982	7900087	0.416145	7900426	0.375415	7901714	0.418153	7903586	0.460816	7903803	0.419243	7905051	0.430902	7905382	0.480529	7905909	0.440651	7906652	0.430313	7907079	0.377555	7909494	0.423008	7911359	0.404247	7912166	0.392464	7914218	0.46343	7915084	0.382117	7915758
370	ZNF543	8031720	7898020	0.439503	7898034	0.439503	7899813	0.44476	7901447	0.44192	7905339	0.433792	7905507	0.433005	7905733	0.444955	7906017	0.40896	7906185	0.468908	7906223	0.38161	7907353	0.449117	7908931	0.3954	7910651	0.446021	7910950	0.416585	7911559	0.454596	7911897	0.447028	7912303	0.413496	7913571	0.433235	7914354	0.427937	7914530	0.429867	7914563	0.44505	7914851	0.337776	7915015	0.460209	7915130
366	TOB1	8016739	7897236	0.393733	7898881	0.45444	7899675	0.428644	7899688	0.432873	7899957	0.433718	7901052	0.429845	7901091	0.450535	7902367	0.447667	7903321	0.428283	7903827	0.421106	7904000	0.452804	7904340	0.417226	7904755	0.45467	7904830	0.450911	7904881	0.454469	7906810	0.464583	7907024	0.463316	7907861	0.43989	7908022	0.450365	7909529	0.449764	7909642	0.430779	7909898	0.437332	7911138	0.423428	7912852
364	LDB1	7935968	7897078	0.453475	7898833	0.441896	7898875	0.428558	7899486	0.420498	7899870	0.448857	7900833	0.441261	7901219	0.454032	7901479	0.421854	7903803	0.454885	7903827	0.422408	7904812	0.441128	7905339	0.457162	7906041	0.451519	7906671	0.478083	7911289	0.426971	7911559	0.435971	7913918	0.426388	7914216	0.431806	7914296	0.460476	7915130	0.432501	7915408	0.401662	7915758	0.451702	7918751	0.431922	7918936
360	ST18	8150722	7897978	0.433505	7898048	0.432933	7898881	0.432682	7898910	0.439087	7899273	0.313725	7902808	0.448279	7903827	0.430588	7905088	0.385586	7906852	0.422765	7906919	0.44041	7907012	0.478338	7907611	0.434954	7908204	0.432821	7908508	0.451016	7909494	0.439816	7909841	0.473972	7910792	0.44929	7915101	0.430889	7915130	0.426833	7915207	0.426706	7915896	0.30094	7916944	0.473671	7917331	0.437607	7917347
360	NRK	8169115	7899350	0.442776	7899688	0.441652	7901272	0.458704	7901720	0.455366	7901969	0.422838	7902235	0.43521	7902738	0.466958	7903227	0.45185	7903827	0.4309	7906810	0.41735	7907012	0.459225	7907572	0.460883	7908204	0.475398	7909494	0.451521	7911197	0.420774	7911207	0.462578	7911233	0.449186	7916944	0.442661	7917370	0.478429	7918064	0.449535	7920135	0.4385	7920214	0.455234	7921354	0.44798	7921445
359	ID2	8040103	7899688	0.447246	7901091	0.446587	7902367	0.429383	7904340	0.420401	7904881	0.448773	7906810	0.453533	7906878	0.423323	7907861	0.451913	7908022	0.444185	7908421	0.452413	7909529	0.440158	7909898	0.443466	7910099	0.453843	7910550	0.433741	7912292	0.449772	7912852	0.437562	7913582	0.443343	7914153	0.410908	7915101	0.426638	7915516	0.450595	7915659	0.43693	7915882	0.477305	7917561	0.4112	7917976
359	TFAP2D	8120184	7901732	0.423268	7902934	0.451504	7903227	0.439363	7903478	0.42765	7904203	0.431779	7905051	0.424859	7906365	0.427132	7906372	0.433572	7906452	0.407622	7907260	0.425892	7907271	0.450429	7908371	0.424896	7908397	0.43688	7908508	0.438922	7909730	0.426843	7910792	0.444289	7911174	0.342371	7911260	0.435933	7911263	0.427788	7911269	0.437683	7911287	0.439505	7916789	0.427592	7916944	0.45164	7917322
358	HILS1	8016640	7897196	0.474926	7897860	0.413636	7898967	0.445764	7901687	0.403117	7901696	0.42718	7904761	0.363641	7905283	0.384898	7905519	0.434868	7905581	0.327753	7906642	0.297652	7907882	0.446927	7909064	0.39692	7910265	0.430679	7912004	0.432016	7912764	0.448878	7912863	0.419241	7913450	0.434386	7914000	0.437886	7914015	0.404153	7914084	0.411531	7914350	0.402318	7914361	0.440035	7914433	0.393238	7914516
358	NSD1	8110289	7897441	0.415759	7899220	0.440843	7899688	0.450935	7900030	0.451113	7902166	0.460266	7902721	0.4314	7904137	0.418263	7904812	0.424672	7905258	0.43734	7905631	0.42072	7907135	0.458744	7907396	0.385385	7907790	0.494255	7908097	0.479055	7908940	0.347821	7911281	0.409468	7914296	0.435305	7914530	0.412517	7915101	0.434084	7915882	0.434607	7917466	0.409885	7918467	0.443662	7918725	0.490827	7918955
357	ZNF585A	8036373	7897078	0.442867	7899093	0.436381	7899504	0.448653	7899643	0.42885	7899797	0.428886	7900119	0.404379	7901418	0.452077	7902441	0.413915	7902495	0.360774	7903022	0.369351	7904000	0.44561	7905507	0.466171	7905598	0.439696	7905848	0.445219	7906017	0.425929	7907024	0.436926	7908022	0.491865	7908169	0.444705	7908421	0.469811	7909931	0.452211	7909992	0.437749	7910142	0.433515	7910550	0.447515	7910706
356	MAF1	8148737	7898328	0.434484	7898881	0.438752	7898910	0.427989	7899173	0.434572	7899289	0.417938	7899392	0.419691	7899534	0.390411	7899654	0.427642	7899774	0.428661	7900546	0.427363	7901054	0.395856	7901299	0.422685	7906061	0.414571	7906919	0.431527	7907439	0.419192	7908867	0.4078	7909144	0.439453	7909494	0.418692	7909841	0.453279	7911897	0.418593	7912292	0.44434	7913787	0.345382	7913814	0.430215	7914094
356	COPS5	8151136	7900201	0.423425	7900413	0.419477	7901052	0.427966	7901867	0.429519	7902382	0.425209	7903321	0.435627	7903507	0.425584	7903694	0.425936	7904000	0.428423	7904830	0.431165	7905528	0.438251	7905598	0.422975	7905733	0.425392	7906810	0.426918	7907861	0.444006	7909992	0.450386	7910398	0.434246	7910520	0.434704	7910651	0.463624	7912852	0.458448	7913566	0.452396	7914153	0.409555	7914342	0.411695	7914361
355	ECD	7934301	7897997	0.41996	7898020	0.42845	7898034	0.42845	7898750	0.418441	7898833	0.448834	7899160	0.358428	7899813	0.43883	7899957	0.437078	7901272	0.428249	7901601	0.430903	7902158	0.412338	7902396	0.429764	7902874	0.429636	7902992	0.43399	7903369	0.437448	7904396	0.426019	7905339	0.449875	7906041	0.436205	7909455	0.418818	7909967	0.447884	7910387	0.375912	7911559	0.472737	7912086	0.448768	7912385
355	CHRAC1	8148467	7900119	0.41624	7901867	0.480768	7902166	0.445696	7902367	0.435644	7903519	0.450935	7904000	0.46008	7906652	0.42787	7906703	0.458056	7907861	0.453366	7909931	0.441143	7910550	0.451867	7912292	0.466121	7913814	0.446429	7914094	0.4317	7915504	0.434399	7915516	0.458266	7918275	0.446405	7918467	0.443737	7918759	0.437534	7918813	0.456446	7918847	0.438909	7919193	0.428102	7919659	0.423364	7921583
352	LHX8	7902353	7898007	0.431874	7899455	0.433057	7901720	0.423194	7902127	0.442765	7902518	0.424262	7902738	0.442784	7903478	0.440332	7903490	0.441998	7905018	0.441661	7905185	0.421479	7907249	0.419212	7907572	0.42692	7909730	0.448707	7910792	0.444719	7911233	0.419637	7911260	0.423334	7911281	0.430581	7912561	0.423143	7912567	0.432708	7912575	0.431874	7913319	0.414137	7915882	0.435592	7916747	0.436989	7916944
352	MKRN3	7981911	7899870	0.423198	7899943	0.452111	7900201	0.419705	7901418	0.416767	7901969	0.446201	7903321	0.416099	7903541	0.41786	7905496	0.397877	7905507	0.42398	7905528	0.428802	7905598	0.447827	7906810	0.435171	7906878	0.423558	7908421	0.418599	7909931	0.431581	7909992	0.452117	7910099	0.433055	7910520	0.445377	7910550	0.445562	7910651	0.459816	7912852	0.433197	7914764	0.441852	7917088	0.431634	7917120
351	ZNF334	8066745	7898337	0.412023	7898881	0.411655	7899173	0.44233	7899688	0.413327	7899957	0.452918	7900201	0.410329	7900546	0.432971	7901272	0.417662	7902396	0.411629	7903227	0.42146	7904203	0.40351	7905099	0.403441	7906671	0.418093	7907024	0.417911	7907893	0.418387	7908421	0.408019	7909841	0.444132	7909898	0.421656	7910520	0.416021	7910550	0.412885	7910706	0.430317	7911207	0.412552	7912292	0.427648	7914489
350	TERF2	8002289	7897078	0.437918	7898609	0.382155	7898833	0.445484	7898910	0.445974	7899018	0.472711	7899350	0.45556	7899654	0.449335	7900087	0.396782	7900395	0.412135	7901219	0.436015	7901299	0.422804	7901447	0.432505	7903519	0.418982	7904000	0.451373	7905733	0.449433	7906671	0.451988	7906703	0.453427	7907861	0.425239	7908169	0.438029	7910651	0.451572	7910950	0.394482	7912750	0.437174	7913571	0.443185	7914235
348	ZSCAN10	7998921	7896865	0.397408	7898516	0.363999	7898653	0.478667	7899265	0.380023	7899343	0.428825	7899643	0.441527	7899898	0.427992	7900531	0.411012	7900658	0.418068	7901253	0.372432	7903032	0.449485	7903239	0.422511	7903355	0.406678	7903407	0.364192	7903667	0.432447	7903884	0.447611	7904796	0.41572	7905492	0.426035	7905505	0.432306	7905519	0.437502	7909127	0.386668	7909164	0.261765	7909862	0.409606	7910466
348	ZBTB4	8012212	7897236	0.396681	7898910	0.439546	7898957	0.415662	7899688	0.459161	7899774	0.451675	7899957	0.435558	7901299	0.428758	7903393	0.455177	7904254	0.435949	7904812	0.434857	7905185	0.44404	7905339	0.42931	7905831	0.355846	7906372	0.425526	7906671	0.45185	7906919	0.429141	7907024	0.43893	7907353	0.454583	7909144	0.42208	7913110	0.428672	7913237	0.436461	7915882	0.43224	7916432	0.347274	7916506
348	NR1H2	8030630	7897370	0.438912	7897877	0.428986	7898328	0.475486	7899192	0.425282	7899289	0.441079	7899534	0.425059	7900201	0.453668	7900413	0.436291	7901867	0.445219	7906576	0.46922	7907404	0.430955	7907773	0.485976	7908543	0.445046	7909236	0.446955	7909931	0.460952	7910229	0.440159	7913814	0.467279	7914094	0.43891	7914218	0.47737	7915207	0.445255	7915758	0.455385	7915882	0.434661	7916120	0.445175	7916372
347	H1FOO	8082560	7898263	0.443805	7899797	0.420917	7899821	0.370967	7900531	0.411136	7900833	0.424984	7904340	0.433084	7905492	0.455517	7905733	0.449589	7906163	0.485353	7908612	0.438916	7909628	0.417583	7909642	0.475565	7909862	0.449484	7912724	0.371168	7913226	0.441278	7914153	0.425163	7914516	0.467105	7914791	0.415978	7915351	0.46253	7918275	0.453366	7918716	0.454051	7918749	0.448926	7920175	0.406532	7921895
346	ELF1	7971197	7899005	0.296725	7900201	0.436501	7901447	0.437051	7902166	0.450486	7903893	0.393054	7903908	0.41903	7907024	0.438358	7907171	0.453667	7907773	0.45638	7908022	0.437005	7908330	0.437683	7908421	0.470782	7909898	0.483469	7910550	0.44977	7912292	0.444787	7914153	0.417282	7914218	0.440061	7918275	0.452269	7918467	0.445555	7919197	0.436127	7919729	0.437876	7921332	0.438288	7922250	0.461974	7922707
345	PRDM4	7966072	7898070	0.396267	7898750	0.440673	7899377	0.453078	7899957	0.439367	7900119	0.412319	7900911	0.41991	7900979	0.434338	7903355	0.396949	7904812	0.451684	7905171	0.387524	7905339	0.460594	7906056	0.299079	7908931	0.404199	7909455	0.40873	7909642	0.455027	7909967	0.447109	7911559	0.451525	7912112	0.433305	7913110	0.422948	7913256	0.422153	7913571	0.444899	7914334	0.389708	7914563	0.434721	7914791
345	ZNF574	8029182	7897078	0.442818	7898328	0.434417	7898881	0.465494	7899289	0.44138	7899455	0.456953	7899504	0.440085	7899675	0.444589	7899870	0.465968	7905185	0.455271	7905382	0.453044	7906576	0.466752	7906852	0.452208	7907012	0.439751	7911359	0.410885	7915207	0.464488	7915758	0.464853	7915882	0.467812	7917946	0.416592	7918467	0.432504	7918751	0.446691	7921806	0.44304	7922130	0.431498	7922912	0.44243	7923483
342	ZFP64	8067094	7898833	0.450714	7899018	0.454257	7899350	0.430717	7899436	0.422616	7899455	0.454013	7899486	0.413337	7899870	0.431464	7900833	0.442533	7903369	0.441075	7904812	0.427307	7905185	0.440714	7905339	0.418954	7905700	0.416288	7906021	0.3656	7906041	0.423599	7906061	0.446423	7906367	0.417709	7906671	0.434975	7907012	0.416642	7907222	0.417525	7908508	0.42224	7909730	0.418827	7911207	0.418791	7911568
341	MET	8135601	7898007	0.45333	7898026	0.436867	7898048	0.437259	7901720	0.452916	7902518	0.463357	7904408	0.409822	7904478	0.436392	7906878	0.434324	7906919	0.455911	7907012	0.45369	7907249	0.466274	7907572	0.452321	7907611	0.450579	7907977	0.397771	7908204	0.448682	7909494	0.450974	7909841	0.471637	7910792	0.452454	7912555	0.45587	7912567	0.451824	7912575	0.45333	7916944	0.465216	7917347	0.447656	7921367
339	ZNF841	8038949	7898192	0.457195	7898833	0.468328	7899057	0.426703	7899455	0.456592	7899654	0.4419	7899688	0.454457	7899870	0.453766	7899943	0.489515	7900030	0.44966	7900395	0.432782	7900833	0.46654	7902992	0.44724	7903281	0.442237	7903507	0.477424	7903519	0.442043	7903827	0.443195	7904812	0.43905	7904830	0.448646	7907790	0.457548	7908178	0.420342	7909992	0.470856	7910651	0.470252	7911199	0.298596	7911233
339	SREBF2	8073522	7896744	0.431671	7897441	0.418095	7899654	0.449378	7899688	0.452472	7899813	0.431659	7900888	0.408322	7903203	0.408125	7903827	0.431556	7904812	0.431739	7904843	0.42805	7907032	0.381576	7907232	0.414264	7907611	0.431815	7908204	0.431489	7909730	0.430632	7910190	0.272731	7910792	0.443241	7911345	0.431671	7912086	0.462558	7912112	0.432698	7912898	0.407633	7914489	0.475434	7914563	0.445617	7915659
336	USF2	8027805	7897044	0.399301	7897078	0.419367	7899192	0.415611	7899289	0.454731	7899486	0.414197	7899870	0.43087	7903827	0.421807	7905382	0.425016	7906671	0.447055	7906852	0.415544	7906919	0.432794	7911241	0.419173	7915758	0.456933	7918052	0.398573	7918751	0.424909	7918936	0.416126	7919950	0.435412	7920382	0.452472	7920409	0.440812	7920594	0.440417	7924233	0.428594	7924388	0.413213	7924760	0.451166	7926170
336	LRRFIP1	8049538	7898713	0.442195	7899927	0.396194	7900001	0.434382	7901052	0.432437	7901418	0.440913	7903667	0.441396	7905510	0.452723	7905536	0.425253	7905559	0.435193	7906810	0.412645	7907847	0.40851	7908022	0.429126	7908421	0.421809	7912852	0.43012	7912887	0.438848	7914180	0.460771	7914557	0.420602	7915882	0.433627	7916969	0.434046	7917088	0.425141	7917976	0.455506	7918394	0.40562	7918467	0.424609	7918657
335	MYF5	7957379	7897997	0.439235	7899350	0.428574	7899943	0.414473	7901969	0.433285	7902353	0.420675	7903461	0.377402	7903490	0.423975	7903827	0.421852	7905515	0.422673	7906878	0.423507	7907135	0.413735	7907572	0.461261	7907611	0.446002	7908204	0.437662	7908529	0.39547	7910792	0.436017	7911281	0.424987	7915971	0.433559	7916541	0.449483	7916944	0.42625	7918203	0.424916	7919088	0.426053	7921677	0.440253	7922326
334	ZMAT2	8108620	7897370	0.45243	7897509	0.341371	7901479	0.458873	7903565	0.400102	7903586	0.449637	7904000	0.445428	7904036	0.387111	7905067	0.404542	7905299	0.461753	7906703	0.473762	7908543	0.497261	7909931	0.491886	7910164	0.406549	7910550	0.451127	7913169	0.437521	7913814	0.446807	7914218	0.448026	7915084	0.380445	7915504	0.45671	7915516	0.466707	7916372	0.460077	7917771	0.437818	7918275	0.456832	7918284
332	MYOG	7923528	7897288	0.366576	7898653	0.450723	7899797	0.412087	7901696	0.420255	7903667	0.448416	7904927	0.399648	7905507	0.434493	7906163	0.473627	7906838	0.435049	7909418	0.3928	7912004	0.425597	7913226	0.44326	7914000	0.43076	7914075	0.417916	7914361	0.444769	7914516	0.461661	7914592	0.423248	7915351	0.454364	7916384	0.43954	7916910	0.448392	7917798	0.427672	7918394	0.441129	7918716	0.464666	7919340
330	KCNIP3	8043552	7898263	0.449582	7898585	0.401732	7898653	0.431537	7898967	0.415731	7899627	0.439409	7899643	0.414844	7901557	0.457476	7905500	0.376195	7905507	0.424082	7905519	0.409159	7905733	0.424056	7906017	0.414657	7906838	0.425846	7908169	0.423667	7908612	0.435267	7909425	0.404332	7910651	0.420987	7911799	0.399833	7912280	0.392339	7912473	0.420752	7914003	0.42573	7914361	0.443802	7914516	0.432906	7914667
330	SMARCAL1	8048175	7898609	0.40205	7899377	0.437011	7899504	0.44936	7899957	0.459903	7902382	0.470846	7902874	0.413053	7902883	0.425291	7903393	0.440793	7905339	0.455152	7906017	0.412398	7907024	0.443905	7907690	0.453755	7908968	0.453789	7909689	0.430127	7909815	0.472813	7909967	0.504567	7910520	0.453596	7911559	0.45656	7911657	0.435053	7913110	0.43737	7913571	0.458973	7914563	0.463347	7914834	0.439805	7915015
329	ZNF322	8124459	7900001	0.439569	7900340	0.36228	7901418	0.456715	7903667	0.431534	7903988	0.425041	7905020	0.435659	7905951	0.407092	7908330	0.460176	7908421	0.442049	7908543	0.44121	7908812	0.399589	7909898	0.432444	7909931	0.428748	7911634	0.399368	7914180	0.452073	7914667	0.43442	7916984	0.415366	7917976	0.4351	7918284	0.428378	7918467	0.446932	7919301	0.409457	7920228	0.42145	7921492	0.39253	7921936
329	RORB	8155864	7898026	0.44369	7901479	0.449048	7901720	0.455433	7902518	0.470454	7903214	0.46196	7903358	0.469514	7903490	0.449376	7904478	0.453787	7906365	0.452147	7906374	0.443883	7907012	0.476747	7907260	0.447314	7908204	0.460902	7908371	0.479123	7909730	0.439636	7911269	0.46428	7911283	0.440602	7911359	0.423059	7912102	0.409602	7912555	0.449395	7916785	0.453426	7918203	0.442417	7919146	0.453239	7921362
328	TRIM24	8136473	7897078	0.455349	7898833	0.460502	7898881	0.4611	7899675	0.434606	7899870	0.454275	7901135	0.428775	7902592	0.420438	7903294	0.432362	7903803	0.4643	7904396	0.423706	7905733	0.443109	7906235	0.451941	7906576	0.425052	7907466	0.434477	7908421	0.433859	7908863	0.378751	7909529	0.43024	7909642	0.460137	7910550	0.447789	7913169	0.415072	7913814	0.43319	7915485	0.43571	7915516	0.445745	7915841
327	DVL3	8084323	7898227	0.417501	7898337	0.403471	7899043	0.421537	7899289	0.416737	7899654	0.407386	7899675	0.402567	7900888	0.393444	7903227	0.428082	7903827	0.415994	7905382	0.437333	7906372	0.431125	7906652	0.409268	7906919	0.445709	7907012	0.434175	7908371	0.414927	7908508	0.418719	7910229	0.39226	7910792	0.419939	7915101	0.404134	7915758	0.413327	7917347	0.424222	7917946	0.41937	7918064	0.418974	7919146
325	ZNF226	8029399	7897078	0.433655	7898833	0.440361	7899350	0.425632	7902382	0.449988	7902992	0.472246	7903032	0.439125	7903884	0.414805	7904340	0.426084	7904755	0.409614	7905339	0.459342	7905507	0.427617	7908766	0.443396	7909642	0.430471	7910651	0.43934	7911559	0.425419	7913110	0.417514	7913566	0.441106	7915015	0.437818	7915056	0.433612	7915485	0.417678	7915640	0.36683	7917103	0.425977	7917604	0.448323	7917798
324	ZNF488	7927383	7896822	0.410859	7898609	0.40274	7898967	0.447565	7899343	0.427653	7899627	0.468187	7900603	0.422234	7902891	0.413641	7903239	0.440008	7903667	0.435601	7903694	0.418127	7905483	0.41411	7905507	0.442624	7905519	0.442471	7905559	0.428638	7906163	0.434172	7909529	0.415109	7911529	0.472843	7913206	0.454396	7914361	0.455114	7914516	0.430036	7915351	0.452981	7920077	0.435188	7920141	0.369135	7920228
323	ESRRG	7924309	7902565	0.452205	7904203	0.476254	7904742	0.389951	7906452	0.455968	7907012	0.474178	7907286	0.415211	7908204	0.483218	7910792	0.461874	7911260	0.476016	7911359	0.425274	7917019	0.451996	7917304	0.440269	7918064	0.479297	7919146	0.486383	7919407	0.456422	7919659	0.425749	7921360	0.443153	7921362	0.44765	7924233	0.477574	7925741	0.511649	7925743	0.495684	7927097	0.462269	7928019	0.417944	7930861
323	HHEX	7929282	7897078	0.415464	7897370	0.430922	7897745	0.41872	7898227	0.424519	7899057	0.438755	7899289	0.459271	7899675	0.436907	7900546	0.410546	7901867	0.439463	7902166	0.444004	7905365	0.42041	7905382	0.446169	7905909	0.439489	7906235	0.398663	7906652	0.445223	7906703	0.438106	7907773	0.439557	7907893	0.444374	7908097	0.42704	7909628	0.397104	7909898	0.418803	7910550	0.421688	7911178	0.410731	7911619
322	ZBTB41	7923119	7898112	0.440191	7901135	0.440087	7901418	0.449781	7902891	0.407218	7902992	0.457683	7903281	0.430958	7903369	0.440743	7904881	0.442019	7906564	0.424653	7906742	0.414178	7908022	0.45678	7908330	0.466521	7908421	0.486154	7909898	0.464816	7912292	0.463007	7913712	0.441659	7914180	0.445807	7915032	0.420894	7915882	0.45399	7916316	0.462724	7916570	0.422184	7917088	0.482666	7917455	0.39849	7917604
321	CITED2	8129937	7899018	0.465099	7899173	0.442451	7899737	0.44135	7900228	0.463012	7901110	0.446052	7901447	0.457164	7903369	0.425366	7904506	0.360679	7904562	0.362885	7905598	0.42915	7905909	0.43537	7906703	0.443772	7909967	0.428519	7911355	0.425109	7911730	0.403972	7912374	0.434351	7912481	0.416898	7912928	0.440127	7913380	0.433938	7914235	0.405851	7914354	0.464978	7914834	0.466844	7914940	0.459848	7915015
320	PROX1	7909681	7897966	0.406506	7898007	0.462709	7898012	0.456892	7898020	0.441449	7898026	0.462974	7898034	0.441449	7898040	0.456892	7898048	0.470059	7900546	0.422566	7901272	0.446368	7901720	0.444778	7902127	0.437366	7903490	0.468866	7906878	0.434771	7907012	0.458948	7907260	0.445865	7907572	0.443387	7909841	0.454451	7910923	0.434254	7911197	0.421522	7911281	0.426785	7911287	0.442655	7912555	0.456644	7912561
320	ZFPM2	8147837	7897522	0.389785	7898020	0.435011	7898034	0.435011	7898227	0.415665	7899043	0.409896	7900546	0.427448	7902158	0.43395	7903227	0.468633	7905051	0.45559	7906365	0.466355	7906652	0.431536	7906930	0.450077	7907719	0.473675	7908204	0.46364	7908508	0.462115	7910792	0.465487	7910997	0.429101	7911243	0.451736	7911260	0.464846	7911263	0.478333	7911287	0.453691	7916882	0.469138	7917634	0.451638	7918064
315	ZNF561	8033795	7897441	0.430863	7898048	0.440497	7899688	0.434288	7900030	0.424498	7903827	0.424778	7905515	0.426053	7907719	0.415411	7909730	0.426843	7909992	0.433468	7912112	0.418269	7913712	0.435086	7914563	0.44224	7915516	0.442053	7916944	0.431157	7917103	0.424624	7921571	0.439255	7921677	0.424903	7922337	0.428852	7924233	0.422563	7924351	0.433741	7924405	0.43906	7925174	0.455512	7925184	0.453634	7925320
314	EXOC2	8123524	7896798	0.356922	7898192	0.434621	7898750	0.434852	7898833	0.449851	7899377	0.452055	7899654	0.430949	7902382	0.450044	7903393	0.474454	7903972	0.428472	7904930	0.384823	7905507	0.444758	7906348	0.386615	7908732	0.44909	7908968	0.447819	7909689	0.41748	7911559	0.462584	7912086	0.448105	7912385	0.455513	7913571	0.434485	7914563	0.474555	7916356	0.443607	7916590	0.434372	7918681	0.451104	7918703
310	THAP11	7996675	7899173	0.449781	7899310	0.437605	7899486	0.424481	7899675	0.432435	7899737	0.434938	7899774	0.443625	7901460	0.440719	7902158	0.407565	7903972	0.414136	7906671	0.473343	7908867	0.435009	7911289	0.442777	7913156	0.332506	7914216	0.427528	7915827	0.439753	7916130	0.443397	7918936	0.438635	7919226	0.451848	7920409	0.457052	7920659	0.41761	7920984	0.442532	7921133	0.414685	7922008	0.43026	7924351
308	VSX1	8065460	7897966	0.428444	7898048	0.410155	7898833	0.410397	7902687	0.38241	7902992	0.418109	7903519	0.435617	7904340	0.44244	7904927	0.379702	7905507	0.416279	7905515	0.4061	7908330	0.412966	7909642	0.421013	7910651	0.41038	7911559	0.419445	7913226	0.414974	7913571	0.412697	7914516	0.416722	7914563	0.412698	7915971	0.437337	7917604	0.455874	7917976	0.429157	7918792	0.428614	7919055	0.418411	7920178
308	TRERF1	8126402	7897078	0.425869	7898833	0.435933	7899043	0.415117	7899392	0.428306	7899654	0.422525	7899688	0.446601	7899870	0.441274	7899957	0.44417	7900030	0.430828	7900833	0.424342	7903519	0.424494	7904812	0.459309	7904881	0.430889	7905339	0.430347	7906041	0.432956	7906061	0.432651	7907135	0.429577	7907773	0.427796	7907790	0.46336	7910427	0.400933	7912585	0.426342	7912750	0.429694	7913235	0.428337	7913918
306	NR5A2	7908612	7898263	0.462311	7898833	0.435183	7901219	0.429559	7901447	0.423568	7903565	0.392296	7905492	0.417944	7905505	0.430197	7905530	0.451727	7905733	0.438831	7907171	0.431294	7907466	0.415313	7908169	0.439284	7910550	0.435094	7911799	0.386737	7912473	0.434263	7912750	0.425099	7913864	0.394637	7914003	0.438566	7914516	0.467385	7914667	0.43306	7915056	0.449395	7915485	0.422068	7915733	0.394128	7917088
306	POU5F2	8113094	7896865	0.405526	7897006	0.401774	7898916	0.43074	7899101	0.392784	7899643	0.421829	7900001	0.443463	7901175	0.391565	7901256	0.358337	7901418	0.410948	7903667	0.446058	7905519	0.43878	7906838	0.421216	7907769	0.365051	7907882	0.416673	7908351	0.405711	7908812	0.426642	7911529	0.448704	7911634	0.389207	7913727	0.43449	7914350	0.42505	7914361	0.454069	7915297	0.414929	7915991	0.433565	7919299
305	MBD4	8090577	7897370	0.478769	7899361	0.461472	7901418	0.465474	7902166	0.458882	7903294	0.466477	7903988	0.452194	7904036	0.38753	7905848	0.43711	7906720	0.333508	7907702	0.43213	7908022	0.457882	7908072	0.442813	7908330	0.472229	7908421	0.462711	7908543	0.477473	7909446	0.363627	7909586	0.459089	7909931	0.476793	7910550	0.464967	7911096	0.290775	7913814	0.459318	7914218	0.455627	7917771	0.460791	7918467
303	ZNF844	8025984	7899688	0.440823	7902353	0.434862	7903079	0.424607	7905018	0.468724	7906348	0.399847	7906576	0.430163	7907773	0.433276	7908421	0.435701	7909931	0.439564	7911278	0.427681	7913319	0.420252	7914218	0.430099	7915758	0.45419	7915882	0.457075	7916747	0.459249	7916944	0.463025	7918467	0.441765	7922648	0.397126	7922870	0.426848	7922912	0.45735	7923659	0.439762	7924342	0.42064	7924405	0.428314	7924445
303	PURA	8108472	7897685	0.402035	7898192	0.440849	7898609	0.391238	7898833	0.442367	7898975	0.412894	7899134	0.431498	7899455	0.437734	7899486	0.417262	7899774	0.441817	7899870	0.437141	7899957	0.450662	7900833	0.431705	7902874	0.402299	7903393	0.441578	7903803	0.415784	7904812	0.473022	7904869	0.395569	7904948	0.395569	7905171	0.395337	7905700	0.429683	7906613	0.429063	7906671	0.426646	7906852	0.433693	7908968
302	ZNF99	8035836	7897953	0.379164	7902934	0.459581	7903227	0.460263	7906365	0.448764	7907012	0.457427	7907260	0.438878	7907271	0.474693	7907611	0.48277	7908204	0.479897	7908508	0.453308	7909494	0.458301	7910792	0.457606	7911269	0.478787	7916616	0.459936	7917370	0.457426	7919146	0.469391	7919950	0.424381	7921121	0.422615	7922152	0.444356	7922337	0.473768	7924233	0.46678	7925457	0.433925	7925741	0.455205	7925743
302	SKIL	8083876	7897441	0.435716	7897877	0.43245	7899289	0.433246	7899504	0.461557	7902166	0.48735	7902721	0.413553	7907135	0.431986	7907861	0.42195	7907893	0.446187	7907986	0.433862	7908421	0.447972	7909931	0.45311	7911096	0.288237	7911178	0.400172	7911278	0.392401	7912496	0.421086	7913682	0.436441	7913814	0.437137	7914094	0.437363	7914112	0.418674	7917338	0.433653	7918284	0.430447	7918323	0.431999	7918467
301	ZC3H14	7976101	7897997	0.437803	7898192	0.433017	7898713	0.411926	7898833	0.435215	7898988	0.398965	7901052	0.437449	7901219	0.441705	7903369	0.437136	7904830	0.441982	7905099	0.441749	7905523	0.413617	7906163	0.431445	7906838	0.446588	7907847	0.452939	7909992	0.437226	7910446	0.429158	7910651	0.423227	7911138	0.424946	7912585	0.430444	7913566	0.423977	7913571	0.457746	7914342	0.380284	7914516	0.434991	7915032
301	ZNF813	8030997	7897370	0.424049	7897509	0.337805	7899943	0.431487	7900201	0.443755	7900546	0.426011	7901867	0.431298	7902127	0.421372	7902166	0.421194	7903920	0.377615	7904000	0.420113	7905559	0.399333	7906576	0.417984	7906652	0.418309	7906703	0.422793	7907773	0.420717	7907893	0.442437	7908421	0.429663	7909306	0.392537	7909931	0.422701	7909992	0.452715	7910111	0.365764	7910550	0.427343	7911178	0.388379	7913682
301	HMGXB4	8072645	7898881	0.458381	7898910	0.464962	7899654	0.460296	7899675	0.456315	7899688	0.454795	7899774	0.434698	7900413	0.424424	7900888	0.41809	7902367	0.434377	7903461	0.368336	7903507	0.443066	7903827	0.472875	7904812	0.436118	7904830	0.452279	7904881	0.460843	7906061	0.447283	7906852	0.450897	7907024	0.467167	7907353	0.431279	7907466	0.43796	7909642	0.451621	7909898	0.448246	7910446	0.437959	7911359
300	DNAJC21	8104838	7896756	0.356147	7898192	0.445661	7899350	0.449949	7903461	0.368318	7905507	0.457624	7905515	0.423701	7907024	0.44684	7908968	0.434398	7909422	0.441596	7909815	0.447758	7910398	0.430783	7912670	0.419698	7913571	0.461853	7913712	0.457367	7914791	0.448362	7914996	0.461634	7916274	0.349222	7916356	0.435903	7916541	0.397025	7916928	0.44692	7916969	0.446849	7917103	0.444836	7917148	0.433912	7917156
299	ZNF681	8035855	7901052	0.43305	7901460	0.460137	7902382	0.512708	7903803	0.425536	7904000	0.451456	7904254	0.423383	7905507	0.446849	7905533	0.353503	7910099	0.44834	7912852	0.435446	7913110	0.441895	7914180	0.458612	7914996	0.487095	7915207	0.452105	7915516	0.45096	7915882	0.462908	7916130	0.454045	7916969	0.451037	7917674	0.430556	7917976	0.473762	7921652	0.425921	7922462	0.434615	7924190	0.448596	7924923
298	NR5A2	7908597	7897078	0.438923	7901272	0.446932	7902166	0.440513	7903988	0.418125	7904881	0.435931	7905018	0.478325	7905444	0.396541	7905525	0.374856	7907135	0.471653	7907260	0.433404	7907633	0.398331	7908421	0.44219	7909586	0.417757	7909898	0.439074	7911283	0.421498	7911287	0.441247	7911301	0.423753	7912547	0.431511	7914563	0.433188	7916045	0.452202	7916616	0.442196	7917741	0.453179	7917885	0.326038	7918725
298	ZNF805	8031712	7897997	0.435674	7898192	0.443425	7898263	0.410272	7899504	0.420462	7899943	0.437277	7900833	0.427106	7903519	0.45923	7905020	0.413086	7905406	0.42679	7905515	0.428782	7906852	0.428074	7907601	0.361372	7907790	0.443343	7908421	0.442835	7908525	0.38052	7911233	0.41554	7911529	0.415926	7912585	0.434143	7913206	0.423669	7915516	0.433584	7915775	0.421757	7916443	0.445063	7916541	0.413389	7917088
297	ZNF37A	7927071	7898007	0.407987	7898012	0.411162	7898020	0.401665	7898026	0.413914	7898034	0.401665	7898040	0.411162	7898048	0.418077	7898833	0.40512	7899688	0.415261	7899813	0.406011	7901720	0.420426	7902992	0.427759	7905339	0.415376	7909681	0.399946	7910651	0.407546	7911233	0.408074	7912555	0.405994	7912575	0.407987	7914764	0.415015	7917103	0.422054	7917331	0.40759	7921332	0.413049	7925184	0.414359	7925611
297	TBR1	8045962	7897078	0.42899	7898026	0.423322	7898048	0.430178	7898833	0.421848	7898881	0.417358	7899350	0.427871	7899504	0.441123	7899737	0.413315	7900888	0.400772	7903827	0.424289	7904396	0.418004	7905365	0.421187	7906235	0.417463	7906852	0.426309	7907466	0.405104	7911283	0.408746	7911559	0.418682	7912112	0.409284	7912496	0.427713	7914334	0.384761	7915485	0.434709	7915971	0.40883	7919226	0.419751	7919715
296	ZNF440	8025958	7899455	0.412753	7899688	0.427352	7899870	0.409573	7901479	0.404142	7902166	0.416609	7905185	0.417612	7907790	0.406668	7908421	0.431623	7909494	0.409036	7909586	0.405248	7911276	0.372515	7913300	0.447931	7915758	0.411233	7915882	0.443425	7916944	0.410187	7917634	0.409561	7917946	0.398546	7918223	0.389659	7918467	0.431867	7918569	0.368628	7918725	0.417848	7922229	0.404639	7922912	0.409717	7924233
296	PCBP1	8042515	7897745	0.440808	7898227	0.457936	7899192	0.457589	7899289	0.470488	7899504	0.425566	7901479	0.451765	7905909	0.466288	7906235	0.413797	7906703	0.458729	7909642	0.416678	7909931	0.443767	7910550	0.443992	7911359	0.409998	7913169	0.446962	7914235	0.448136	7915160	0.426845	7915504	0.45241	7916372	0.453765	7917338	0.446	7918936	0.410276	7920401	0.421658	7920839	0.447372	7921014	0.427504	7921738
295	RAPGEF3	7962623	7897196	0.447269	7897286	0.446894	7897675	0.284636	7901895	0.417453	7905500	0.367437	7905733	0.425392	7905826	0.423339	7906307	0.411798	7906501	0.411438	7907053	0.403962	7907171	0.437472	7908612	0.455893	7910539	0.429558	7911657	0.436903	7912349	0.413166	7912473	0.459378	7913450	0.455246	7913609	0.456495	7914003	0.432974	7914084	0.431463	7914361	0.454933	7914516	0.455157	7914592	0.43152	7914667
293	ARID4A	7974621	7897877	0.432896	7899289	0.436506	7902166	0.485378	7902771	0.47618	7902822	0.419198	7903541	0.48716	7903988	0.451105	7906128	0.413759	7908553	0.435998	7909931	0.494671	7911038	0.39634	7915091	0.46164	7915718	0.388889	7916077	0.4113	7916343	0.446191	7918467	0.47164	7918725	0.469339	7920341	0.444926	7920839	0.48669	7921179	0.416529	7921752	0.438406	7922504	0.347528	7922637	0.474683	7922646
293	FARSB	8059319	7899093	0.423961	7899688	0.437023	7899813	0.440713	7901052	0.45596	7901418	0.426534	7901601	0.443037	7902382	0.455736	7902396	0.433471	7902594	0.430538	7902687	0.386036	7902992	0.431166	7903619	0.431439	7904340	0.436438	7904755	0.471875	7905099	0.443395	7908022	0.452678	7908732	0.424312	7910446	0.43671	7912385	0.421949	7914764	0.435257	7915130	0.428327	7915882	0.442459	7916570	0.444517	7916590
292	ZBTB26	8164002	7898020	0.452696	7898026	0.432221	7898034	0.452696	7901272	0.432625	7901447	0.420194	7902127	0.435733	7903561	0.424464	7904000	0.428291	7905530	0.430517	7906223	0.395904	7906458	0.448974	7907611	0.434617	7912292	0.444534	7912561	0.451816	7915516	0.43303	7916944	0.436044	7920178	0.425878	7921332	0.451767	7921367	0.466903	7922250	0.42736	7922462	0.411373	7924405	0.43069	7924701	0.40982	7925718
289	NR0B2	7914000	7896756	0.380413	7897263	0.338137	7898112	0.439904	7898314	0.423523	7898799	0.288922	7898967	0.455925	7899528	0.429182	7899643	0.434967	7902891	0.416712	7903667	0.440669	7904761	0.379508	7905519	0.468443	7906163	0.447804	7909418	0.390887	7910022	0.379757	7912473	0.413071	7912764	0.462485	7913206	0.423899	7914075	0.441789	7914516	0.467285	7914592	0.441862	7914667	0.475081	7915351	0.457106	7915991
289	ZNF215	7938183	7902738	0.450627	7905664	0.400184	7906367	0.447214	7907012	0.45343	7908204	0.471611	7909730	0.452095	7909789	0.337409	7910611	0.437078	7910792	0.492398	7911207	0.449341	7911269	0.465846	7911287	0.458071	7915951	0.447946	7916822	0.42081	7916944	0.465269	7917182	0.461271	7917347	0.456207	7918064	0.45513	7919146	0.449298	7922337	0.441833	7923086	0.443344	7924233	0.47601	7925732	0.429117	7925741
289	RELA	7949465	7897745	0.444006	7897803	0.410664	7898161	0.47048	7898227	0.460395	7899289	0.482932	7905355	0.417668	7905365	0.437221	7905530	0.427677	7905700	0.47395	7905909	0.476077	7913169	0.490321	7914094	0.46361	7915091	0.456079	7915504	0.492196	7918367	0.410149	7919659	0.493158	7920341	0.457611	7920382	0.442745	7920515	0.503533	7920600	0.29894	7920697	0.385172	7921014	0.494082	7921110	0.435699	7921738
288	MGA	7982957	7898192	0.466149	7898833	0.464266	7899829	0.352633	7899957	0.492646	7900833	0.433065	7900962	0.354536	7902992	0.445451	7903519	0.447294	7904086	0.448244	7904168	0.382476	7905339	0.457383	7906613	0.425125	7906852	0.434278	7907790	0.481441	7912412	0.401886	7913110	0.449922	7913206	0.404625	7913558	0.361311	7914296	0.449697	7914791	0.429175	7915101	0.441603	7915659	0.451388	7916185	0.422412	7916443
288	ZNF823	8034315	7897078	0.436386	7898020	0.435411	7898034	0.435411	7898048	0.432894	7899688	0.430792	7899943	0.416052	7900216	0.403682	7900395	0.413669	7901110	0.420092	7901219	0.433277	7901460	0.424573	7903227	0.419404	7903507	0.418051	7904131	0.411685	7905018	0.417738	7905598	0.425226	7906041	0.445274	7906671	0.430545	7906810	0.432226	7906852	0.417581	7907012	0.439079	7907260	0.420988	7909815	0.449716	7909992
284	ZC3H11A	8180263	7897509	0.342512	7901219	0.454266	7902166	0.482933	7904396	0.450422	7905116	0.451327	7905523	0.44351	7906339	0.348072	7907790	0.435598	7908330	0.459559	7908437	0.448948	7908543	0.461921	7909898	0.476011	7909931	0.477546	7909992	0.451733	7913319	0.468993	7913824	0.402942	7916120	0.429253	7917771	0.454948	7920799	0.441641	7920839	0.463008	7922637	0.467609	7922703	0.443636	7922707	0.450318	7922870
283	LIN28A	7899167	7898609	0.403141	7898967	0.433043	7904830	0.426804	7905507	0.438309	7905951	0.384477	7908812	0.421292	7909261	0.424572	7912585	0.451596	7912601	0.365855	7912617	0.365855	7913566	0.422596	7914003	0.429481	7914180	0.422168	7914667	0.44786	7915351	0.425559	7916928	0.433807	7918749	0.455318	7920077	0.439239	7920155	0.399612	7920175	0.433093	7920228	0.427275	7921088	0.428415	7921332	0.43674	7922590
283	SMAD5	8108238	7898653	0.401005	7898833	0.409533	7901447	0.408525	7903281	0.415059	7903619	0.417974	7903667	0.418577	7904340	0.417047	7905299	0.405982	7905507	0.429197	7907861	0.415182	7908330	0.431649	7908421	0.417401	7909642	0.421408	7909898	0.407305	7910651	0.412599	7913235	0.413208	7914003	0.441929	7915516	0.419409	7917088	0.423633	7918275	0.416508	7918622	0.292678	7918792	0.432223	7918847	0.416617	7920182
283	ZNF679	8133042	7897305	0.255064	7902808	0.448823	7907249	0.443865	7908204	0.461517	7909144	0.470406	7909494	0.462542	7909841	0.449881	7910792	0.484487	7911209	0.442483	7911241	0.448142	7911252	0.455277	7911260	0.493392	7915008	0.365819	7917347	0.469363	7917946	0.446653	7919591	0.303166	7920594	0.417005	7920737	0.357855	7923164	0.376055	7924342	0.423524	7924619	0.450686	7924817	0.45379	7924823	0.314998	7925662
282	ZNF324	8031956	7896744	0.435591	7899480	0.281305	7901883	0.419633	7903980	0.391954	7904203	0.412181	7905051	0.423662	7906365	0.416657	7906367	0.413969	7906370	0.404412	7906458	0.403677	7910792	0.412941	7911260	0.408177	7911265	0.412726	7911269	0.406045	7911289	0.406895	7911345	0.435591	7915392	0.275793	7916506	0.410148	7916785	0.432529	7919146	0.428776	7919157	0.42796	7919162	0.423662	7919407	0.429457	7920196
280	TBX15	7919028	7897078	0.422261	7899350	0.430996	7899361	0.421302	7901720	0.440499	7905018	0.43809	7905525	0.362069	7906041	0.426129	7907012	0.421263	7907260	0.460137	7907572	0.434427	7907611	0.42507	7908437	0.420648	7908597	0.420976	7909494	0.458099	7909992	0.429286	7910651	0.419315	7911233	0.42709	7911276	0.400787	7911301	0.435024	7912585	0.419921	7913582	0.416223	7916616	0.431505	7916944	0.432383	7917120
280	BPNT1	7924388	7897078	0.4397	7898910	0.409537	7898975	0.389993	7899173	0.423877	7899350	0.441883	7899486	0.420732	7899504	0.415336	7899654	0.443183	7899774	0.443818	7899813	0.440768	7903393	0.418234	7903803	0.415936	7903972	0.416177	7905339	0.433497	7905589	0.438253	7905754	0.405399	7906041	0.410449	7906852	0.434663	7907024	0.413013	7913110	0.42845	7913582	0.412471	7914489	0.40595	7915485	0.420755	7918681
280	TCF7L1	8043114	7898112	0.437897	7899643	0.431752	7900159	0.409502	7905483	0.420501	7905507	0.431624	7910265	0.416821	7912004	0.406834	7913450	0.427905	7914361	0.458535	7914516	0.435822	7914667	0.421078	7915229	0.403296	7915351	0.435	7916384	0.422942	7918394	0.405532	7919340	0.395567	7920182	0.426921	7920217	0.408848	7920337	0.430389	7920567	0.407652	7922001	0.462294	7923386	0.43142	7923528	0.424165	7923762
277	NR1H4	7957835	7899436	0.408923	7901720	0.456149	7902518	0.447715	7902738	0.448002	7904414	0.365155	7907012	0.452821	7907572	0.436925	7907749	0.455942	7908204	0.444854	7909494	0.459411	7909841	0.443904	7910792	0.444668	7911260	0.440817	7912567	0.441718	7916506	0.451205	7916789	0.43674	7917322	0.424485	7917370	0.460564	7917634	0.437048	7919146	0.461517	7924233	0.44124	7924619	0.442852	7925457	0.437776	7925735
275	RUNX1T1	8151768	7899654	0.425674	7902127	0.431433	7902721	0.423626	7907012	0.465914	7907611	0.436443	7908204	0.426127	7909730	0.449226	7909992	0.424854	7910792	0.444877	7913682	0.423786	7914489	0.452885	7916944	0.430518	7917304	0.432585	7918284	0.420269	7919715	0.430228	7922130	0.427164	7922229	0.451191	7922326	0.437816	7924092	0.422062	7924233	0.454291	7924309	0.448795	7925741	0.468216	7925743	0.459104	7925761
274	ISX	8072636	7898112	0.415451	7898833	0.430969	7898881	0.428348	7898916	0.399343	7899675	0.402231	7899870	0.416179	7902810	0.400533	7903079	0.395368	7903667	0.413018	7904830	0.430626	7904881	0.420977	7905507	0.430474	7905559	0.420696	7906838	0.42254	7909422	0.412627	7909529	0.405035	7910651	0.417442	7910727	0.381582	7911529	0.412656	7912561	0.416146	7912887	0.395644	7913226	0.43913	7913256	0.425096	7914180
273	DHX57	8051637	7899957	0.422614	7902992	0.417524	7903281	0.418113	7903619	0.421637	7904830	0.429943	7905598	0.451742	7905733	0.422887	7906564	0.414393	7906810	0.428586	7906973	0.38387	7907861	0.459579	7908169	0.436281	7910099	0.438869	7910520	0.468199	7910550	0.454096	7910651	0.434799	7912852	0.422722	7913682	0.421918	7913712	0.4278	7915015	0.423619	7916112	0.376742	7916316	0.416393	7917604	0.429336	7918275
273	MED23	8129522	7899688	0.438398	7900119	0.417281	7901385	0.429409	7903667	0.431766	7904000	0.445662	7904751	0.423387	7905185	0.481988	7907790	0.436064	7908022	0.4443	7908097	0.456646	7908169	0.428717	7908421	0.443982	7909642	0.440275	7909898	0.475013	7910706	0.440627	7914296	0.448466	7915130	0.436628	7915516	0.444948	7915758	0.43576	7915882	0.467341	7916984	0.438296	7917741	0.438604	7917976	0.444574	7918657
273	RPA4	8168723	7899173	0.426055	7900201	0.418796	7901460	0.417704	7901720	0.440057	7902518	0.420581	7903227	0.43921	7903717	0.429172	7905986	0.414987	7906041	0.424611	7906372	0.424223	7907012	0.452006	7907749	0.434786	7908499	0.396308	7909494	0.4422	7910706	0.423933	7913582	0.422719	7914194	0.401145	7914216	0.409512	7916130	0.413516	7916944	0.419069	7917370	0.441252	7917634	0.429108	7918751	0.425511	7919168
270	TBX5	7966668	7898112	0.404279	7899093	0.43075	7900413	0.409584	7901247	0.444458	7903667	0.415655	7903742	0.295692	7903908	0.392215	7904340	0.426083	7904755	0.403155	7906810	0.409491	7907861	0.431799	7908330	0.416602	7908421	0.405593	7909529	0.429304	7909642	0.404527	7912887	0.396262	7913235	0.41777	7914361	0.415632	7914557	0.415265	7914764	0.39533	7917604	0.411269	7917754	0.382577	7921936	0.414436	7921970
270	ZNF142	8058973	7898975	0.401524	7899350	0.41792	7899455	0.437793	7899943	0.403611	7902235	0.409714	7903214	0.415966	7903827	0.418406	7906061	0.443251	7906852	0.423252	7908204	0.432385	7908940	0.35482	7908968	0.414056	7910792	0.42453	7912257	0.397535	7912898	0.390774	7913110	0.425309	7914489	0.433347	7915101	0.416482	7916986	0.438333	7917946	0.443175	7918052	0.409454	7918064	0.430327	7919971	0.429385	7920810
270	HLTF	8091354	7897076	0.378546	7899455	0.429976	7900001	0.422627	7901052	0.425083	7903239	0.434006	7903667	0.428226	7904830	0.435048	7905020	0.414779	7905519	0.417454	7905951	0.404885	7906838	0.435451	7909529	0.421299	7910651	0.435096	7911529	0.448711	7913206	0.415507	7913571	0.432349	7914180	0.443739	7916403	0.332361	7916643	0.395034	7916928	0.425324	7916969	0.448771	7917088	0.440843	7917976	0.441365	7919604
270	ESR1	8122840	7897078	0.440853	7899504	0.451866	7899654	0.433687	7901549	0.396941	7902166	0.436085	7905382	0.412673	7905530	0.423699	7905700	0.404722	7906223	0.383216	7906458	0.426418	7907611	0.427807	7907893	0.444545	7908371	0.435715	7908421	0.444947	7909898	0.4248	7909931	0.426925	7914218	0.41866	7915758	0.43188	7916045	0.464526	7919729	0.434055	7921110	0.440006	7921332	0.435208	7921367	0.425956	7923131
269	GRHL3	7898916	7896921	0.45394	7898002	0.418636	7898249	0.352115	7898653	0.437776	7898967	0.448072	7899343	0.418944	7899627	0.425048	7899898	0.426559	7899905	0.396406	7900001	0.44609	7903239	0.414444	7903667	0.450457	7904158	0.376296	7905483	0.437758	7905519	0.442252	7907847	0.452874	7911529	0.439467	7912887	0.416075	7913938	0.384621	7914003	0.426715	7914361	0.450783	7914580	0.418688	7919301	0.413649	7920077
269	CHD2	7986291	7897196	0.441895	7898184	0.393512	7898300	0.414874	7898988	0.409664	7900658	0.403149	7903144	0.349737	7903519	0.428186	7903884	0.41726	7903959	0.40795	7904340	0.435005	7905733	0.425079	7906552	0.417182	7907104	0.351264	7910142	0.452779	7913226	0.427081	7913566	0.442297	7914361	0.476234	7914516	0.438666	7915261	0.409588	7915351	0.467597	7916910	0.422922	7917148	0.402173	7918694	0.47248	7918716
269	TBP	8123507	7897078	0.445437	7898833	0.443138	7899350	0.436778	7899737	0.439323	7899813	0.494876	7900979	0.44402	7901447	0.446569	7901497	0.399746	7902382	0.447738	7902594	0.425835	7905163	0.357469	7905598	0.443885	7909815	0.446095	7909967	0.44236	7912086	0.470023	7912112	0.441483	7914334	0.402495	7914530	0.424517	7914563	0.450843	7914764	0.453726	7915130	0.453175	7915408	0.382962	7915444	0.370332	7916045
269	TEAD3	8125887	7897263	0.341813	7897288	0.387704	7897295	0.333418	7897322	0.305473	7898653	0.437609	7899627	0.411793	7900001	0.440917	7901247	0.400227	7901557	0.39751	7901687	0.42177	7902396	0.413021	7902687	0.388495	7903667	0.485132	7903908	0.406816	7904340	0.410591	7905517	0.378601	7905951	0.374016	7906307	0.405141	7906552	0.43453	7906838	0.424617	7908529	0.407224	7908672	0.426558	7909027	0.388648	7910265
268	NEUROD4	7955974	7897997	0.418764	7898002	0.442472	7899502	0.351516	7901867	0.412926	7905483	0.416731	7906163	0.416544	7908732	0.426091	7909815	0.454259	7909862	0.402607	7912585	0.414974	7913226	0.458329	7916928	0.441229	7917103	0.423423	7917798	0.418214	7918694	0.393019	7918716	0.462421	7918749	0.424324	7920141	0.350631	7920182	0.418803	7920228	0.417143	7921088	0.4441	7924682	0.420316	7927155	0.423044	7927363
267	EDF1	8165309	7899160	0.347055	7899346	0.422351	7899486	0.445638	7899737	0.496707	7899774	0.458484	7899813	0.459037	7900979	0.442244	7903972	0.434306	7905589	0.405328	7907024	0.44048	7908867	0.438274	7911559	0.460629	7911897	0.467488	7912385	0.452136	7913256	0.473128	7914887	0.420162	7914940	0.454826	7916590	0.443715	7917331	0.451397	7919226	0.488145	7920409	0.471426	7920984	0.456058	7921133	0.401252	7921259
266	ZNF675	8035847	7900201	0.458494	7901418	0.445461	7903619	0.428486	7904000	0.462395	7905099	0.444024	7905536	0.416358	7909992	0.446561	7912852	0.453094	7915207	0.441273	7915516	0.462902	7915882	0.462503	7916112	0.384417	7916969	0.440875	7917088	0.471578	7917771	0.434861	7917976	0.445333	7918474	0.446814	7918657	0.433588	7919715	0.439027	7922121	0.298316	7922406	0.438687	7923007	0.437339	7924450	0.447428	7926609
266	SMARCD3	8143919	7897441	0.416551	7897745	0.397681	7898227	0.428166	7899043	0.420079	7899173	0.409533	7900546	0.400165	7901385	0.410537	7901714	0.40283	7902660	0.409667	7902702	0.415254	7903227	0.400232	7905051	0.422755	7905909	0.433787	7908397	0.431768	7911243	0.405856	7911263	0.402844	7911289	0.396616	7917612	0.396614	7919146	0.411854	7919162	0.422755	7919407	0.41205	7919659	0.418811	7920382	0.408773	7920877
265	PROP1	8116162	7898585	0.390109	7898713	0.431325	7903667	0.432077	7903694	0.400189	7905517	0.38358	7905523	0.430365	7906307	0.406434	7908672	0.427249	7914361	0.443882	7915404	0.416825	7915995	0.384285	7918444	0.432943	7918792	0.43852	7920077	0.438346	7920182	0.430819	7920642	0.334835	7921936	0.439828	7922108	0.396041	7922328	0.406907	7923386	0.431432	7924465	0.441551	7925504	0.405675	7926150	0.351006	7927389
264	MRRF	8157638	7898833	0.434113	7901299	0.42237	7902992	0.4346	7904755	0.44169	7904830	0.440819	7905598	0.449684	7905733	0.434338	7905938	0.408249	7906017	0.413514	7906671	0.422908	7909250	0.433837	7910494	0.427697	7910520	0.458137	7910950	0.406469	7911559	0.448398	7913571	0.456171	7913712	0.434093	7914764	0.428601	7914887	0.400101	7916356	0.430602	7917103	0.436185	7919226	0.444249	7919729	0.418103	7922008
263	ZNF253	8027241	7898052	0.422009	7899882	0.369677	7901601	0.437924	7902687	0.383941	7904830	0.439437	7905536	0.41315	7905559	0.425957	7906435	0.413447	7908022	0.44387	7908672	0.39758	7908732	0.43109	7914180	0.455568	7914563	0.445911	7915882	0.468442	7916570	0.435935	7916969	0.44875	7917976	0.483156	7918657	0.439288	7919197	0.427692	7923007	0.418083	7924923	0.444166	7926609	0.478313	7927955	0.456931	7931031
263	OVOL2	8065185	7898002	0.42471	7898916	0.407597	7900001	0.410761	7903667	0.414721	7903884	0.417395	7905496	0.389593	7905559	0.420587	7906552	0.39028	7906642	0.299852	7907633	0.381203	7907847	0.407388	7910398	0.437265	7911114	0.416106	7913226	0.428374	7913235	0.423603	7914342	0.392635	7914361	0.435273	7914580	0.421903	7915902	0.346259	7917741	0.404781	7918716	0.414809	7918869	0.415377	7918955	0.389915	7919067
263	TP63	8084766	7898007	0.45129	7898012	0.461803	7898026	0.445816	7898040	0.461803	7898048	0.459501	7901720	0.452567	7902702	0.426912	7903478	0.441588	7903490	0.441913	7906365	0.459838	7910792	0.446561	7911260	0.447593	7911269	0.446265	7912555	0.454355	7912567	0.445335	7912575	0.45129	7913682	0.432928	7916785	0.4451	7916882	0.444755	7918203	0.459054	7921445	0.454175	7922058	0.44452	7922326	0.430536	7922353
263	GABPA	8133030	7898112	0.409945	7899504	0.415345	7899643	0.441294	7901418	0.435636	7903667	0.431337	7905507	0.423458	7905519	0.434221	7905848	0.438017	7906501	0.395814	7908330	0.414275	7908351	0.378577	7908421	0.412476	7910550	0.417761	7911096	0.295353	7914000	0.424478	7914003	0.42135	7914180	0.417512	7914361	0.412278	7914667	0.430539	7915991	0.434334	7917599	0.408284	7918467	0.445798	7918913	0.421293	7920297
261	GCFC2	8053288	7900576	0.409773	7901460	0.441888	7901931	0.266397	7902382	0.447856	7906662	0.445517	7908022	0.457984	7908672	0.406527	7909801	0.38333	7910022	0.378188	7910446	0.448474	7913566	0.43219	7914180	0.469621	7915056	0.438743	7915130	0.449002	7916910	0.437237	7916969	0.468843	7917088	0.446635	7917359	0.408236	7917674	0.450746	7917728	0.413423	7917976	0.475669	7920047	0.442331	7925792	0.467535	7931268
261	HR	8149652	7896921	0.423816	7897263	0.357539	7897286	0.432967	7898314	0.426055	7899821	0.380716	7899921	0.377118	7900340	0.376853	7901931	0.2699	7903667	0.451432	7905826	0.44685	7906284	0.338515	7906838	0.424462	7907601	0.359786	7907847	0.428092	7910398	0.451696	7912764	0.442604	7912887	0.41358	7914000	0.444703	7914361	0.460942	7914557	0.422318	7915404	0.421754	7916384	0.40525	7917599	0.385644	7918694
255	NFIC	8024623	7897370	0.440244	7897877	0.458866	7898161	0.48337	7899192	0.445151	7899289	0.492286	7906107	0.413387	7906576	0.443737	7907773	0.438516	7908397	0.406019	7910971	0.385744	7912102	0.482087	7914094	0.477509	7914112	0.430128	7914218	0.427926	7914270	0.438382	7915091	0.462462	7919659	0.467266	7920341	0.496827	7920382	0.474292	7920877	0.445736	7921014	0.441221	7921752	0.476913	7922229	0.421147	7922637
255	RAPGEF4	8046428	7898007	0.43753	7898012	0.442953	7898040	0.442953	7899361	0.427106	7900365	0.362051	7902308	0.357636	7903227	0.442453	7903358	0.437917	7904000	0.43497	7906878	0.458271	7907249	0.431629	7907749	0.420716	7908437	0.417681	7908508	0.439306	7909681	0.439692	7909841	0.459912	7910047	0.336026	7912555	0.430446	7912567	0.43936	7912575	0.43753	7914809	0.407668	7916616	0.443515	7916944	0.452719	7916984
254	TRIM28	8031913	7899688	0.420337	7905171	0.420398	7906041	0.41378	7906671	0.421495	7906919	0.424119	7909144	0.411502	7910200	0.327659	7912898	0.412053	7913110	0.438206	7914296	0.439895	7915659	0.41298	7918703	0.422924	7919950	0.409774	7920000	0.399747	7920409	0.423885	7920594	0.426226	7921259	0.420117	7921806	0.415847	7924760	0.441188	7927889	0.421898	7928369	0.434448	7929990	0.404487	7932227	0.428615	7933842
253	HSF1	8148824	7899018	0.432895	7899173	0.423699	7901054	0.414764	7906041	0.424492	7909494	0.417804	7911243	0.429785	7911359	0.418718	7911730	0.387552	7911754	0.342566	7914094	0.461807	7919146	0.430095	7919659	0.431563	7921014	0.426507	7921738	0.414075	7925773	0.319931	7927097	0.407858	7931863	0.418435	7934936	0.439475	7934959	0.423283	7936249	0.416563	7936871	0.417585	7937275	0.45241	7938181	0.418515	7938925
252	BSX	7952321	7898653	0.381942	7898833	0.377703	7899361	0.381368	7899604	0.383634	7901247	0.393837	7901447	0.395543	7903851	0.33903	7905505	0.373857	7905544	0.382776	7905733	0.397026	7906017	0.378631	7907171	0.381542	7908169	0.377128	7908766	0.392788	7910539	0.38418	7910651	0.412293	7913450	0.382649	7913566	0.3745	7914361	0.373844	7915015	0.377856	7915841	0.414579	7917120	0.380137	7918323	0.375636	7918474
251	ZNF804B	8134018	7899043	0.417548	7900911	0.382996	7902235	0.455053	7903214	0.460247	7904812	0.420348	7905339	0.435399	7907353	0.420482	7908204	0.453842	7915045	0.29512	7915827	0.437922	7916986	0.42499	7917182	0.455007	7918064	0.46762	7921121	0.405551	7922969	0.461012	7923043	0.435585	7924233	0.455148	7925741	0.437049	7925743	0.44004	7925823	0.421861	7927694	0.444833	7927723	0.431272	7929466	0.44139	7929990
251	HMGB3	8170468	7899361	0.41652	7899504	0.452163	7899737	0.403455	7901714	0.415821	7901867	0.428683	7903586	0.40408	7905500	0.38977	7907260	0.414363	7909931	0.414391	7911233	0.409656	7911301	0.40836	7912496	0.407401	7913814	0.418245	7914218	0.440052	7914667	0.407102	7915516	0.4338	7917875	0.3904	7918751	0.439075	7919856	0.420918	7921332	0.420264	7922018	0.399045	7925611	0.425344	7925996	0.414654	7926486
249	ZNF761	8030993	7898975	0.426591	7899455	0.442106	7901135	0.419593	7901592	0.426066	7902396	0.426071	7902992	0.418408	7903321	0.423495	7904830	0.448138	7904881	0.453934	7905510	0.41642	7906330	0.397471	7907790	0.448605	7908421	0.43796	7908553	0.402423	7909898	0.447651	7910520	0.423133	7913918	0.420011	7914550	0.425245	7915516	0.433008	7915882	0.433166	7916592	0.44677	7916984	0.438933	7917741	0.455137	7918657
249	POU4F2	8097687	7899643	0.409776	7899927	0.377502	7901091	0.395922	7901687	0.391348	7903239	0.413054	7903321	0.413321	7903519	0.409591	7904830	0.420968	7905507	0.417016	7905544	0.396707	7905559	0.412985	7906742	0.402631	7906810	0.408379	7906838	0.408445	7908931	0.410567	7910398	0.408405	7911529	0.423973	7912280	0.376877	7914557	0.392006	7915971	0.40713	7917088	0.435404	7917741	0.421904	7918394	0.38822	7918759
248	ZNF688	8000910	7896740	0.390187	7899018	0.40618	7900087	0.416819	7901110	0.429278	7901447	0.414131	7906185	0.417048	7906223	0.453102	7906367	0.424367	7906458	0.415379	7906671	0.438254	7908766	0.392788	7911241	0.41454	7911289	0.394705	7912303	0.411953	7914354	0.406122	7915827	0.427247	7918275	0.417561	7919729	0.441801	7920515	0.404617	7920600	0.297605	7920984	0.431483	7921367	0.422094	7921420	0.426997	7921429
248	APC	8107330	7902166	0.506395	7903079	0.444737	7903541	0.486849	7903988	0.447487	7905528	0.45348	7907790	0.44048	7908421	0.477395	7908553	0.459062	7909628	0.413891	7909931	0.485577	7910640	0.417607	7916984	0.44481	7917482	0.440347	7918467	0.483938	7918725	0.485346	7922095	0.464094	7922823	0.418318	7922870	0.472978	7922912	0.489374	7925201	0.471987	7925342	0.42558	7926207	0.410434	7927062	0.454211	7927972
248	NCOA2	8151254	7897877	0.463279	7901479	0.46032	7901982	0.376982	7902353	0.411892	7902822	0.437498	7904396	0.445769	7905018	0.436861	7905116	0.425259	7905258	0.415087	7905444	0.427863	7905631	0.415326	7907773	0.459841	7908097	0.466693	7909175	0.427307	7909214	0.453429	7909586	0.442418	7909931	0.454354	7913319	0.512179	7913824	0.391493	7915091	0.449549	7915758	0.490432	7916077	0.436155	7916747	0.454104	7918725
247	SFPQ	7914791	7898192	0.445086	7898833	0.438692	7899957	0.460336	7901299	0.441675	7903355	0.379721	7903519	0.44164	7904830	0.434185	7905171	0.402875	7905492	0.438662	7908732	0.429127	7909689	0.430605	7909815	0.473442	7909967	0.435599	7910520	0.45029	7911870	0.405365	7912412	0.438263	7913571	0.473867	7913712	0.441863	7916443	0.450179	7917103	0.437073	7917148	0.406653	7918345	0.437698	7918681	0.465504	7918703
247	TCF12	7983843	7898750	0.423884	7901038	0.396155	7901447	0.442665	7902874	0.431149	7902883	0.425232	7903369	0.440682	7903393	0.458211	7904843	0.403746	7905339	0.436681	7908147	0.354617	7909455	0.426707	7912385	0.464325	7915408	0.420569	7917103	0.468413	7918487	0.36394	7919305	0.424597	7920047	0.427676	7920317	0.437054	7920659	0.410176	7920852	0.452743	7920984	0.451977	7921332	0.438408	7921429	0.396366	7923778
247	ZNF622	8111129	7901418	0.445625	7901802	0.421296	7901867	0.423442	7902495	0.354989	7903321	0.425053	7903632	0.36663	7903694	0.421594	7903959	0.406013	7905500	0.401848	7905507	0.421409	7905523	0.45099	7905528	0.419769	7905533	0.368752	7905559	0.420421	7905733	0.431333	7910099	0.42065	7910539	0.441345	7910550	0.42378	7914361	0.422332	7914667	0.420268	7915056	0.415667	7915516	0.435312	7916969	0.425782	7917088
246	ZBTB1	7975068	7898407	0.387023	7898833	0.415041	7901447	0.432521	7901565	0.406833	7903032	0.433006	7903369	0.416806	7908169	0.414635	7909815	0.432732	7909967	0.426405	7910520	0.415043	7911559	0.429471	7913571	0.429485	7914354	0.416191	7914563	0.429081	7914764	0.431504	7917103	0.449022	7917604	0.416111	7918345	0.433602	7918681	0.428092	7920135	0.420727	7924190	0.46018	7924526	0.425284	7925364	0.414118	7925978
246	ZNF211	8031792	7897044	0.389534	7898881	0.418694	7899346	0.398824	7899688	0.440898	7902127	0.435108	7904396	0.425505	7905185	0.446026	7905329	0.425123	7906671	0.418366	7907012	0.420036	7907024	0.430224	7910446	0.418192	7911085	0.368374	7913300	0.405653	7913582	0.416881	7915130	0.418908	7915659	0.423353	7915882	0.413954	7916898	0.37418	7917548	0.265894	7918569	0.370741	7919197	0.441998	7919226	0.424461	7920594
246	MYT1L	8050031	7897997	0.411482	7898002	0.418744	7898112	0.412362	7899905	0.364451	7901802	0.392673	7902992	0.409554	7903079	0.395853	7905483	0.416179	7905496	0.416839	7907572	0.415287	7913226	0.424268	7913814	0.417561	7914000	0.416108	7914075	0.404188	7914516	0.421141	7917482	0.406979	7917604	0.414899	7917798	0.408248	7918716	0.427955	7920228	0.441944	7921342	0.414405	7923528	0.402491	7924682	0.40862	7926385
246	KLF15	8090343	7898967	0.410785	7898988	0.419711	7899377	0.407506	7899643	0.408204	7902396	0.421039	7902495	0.355404	7902634	0.391314	7903321	0.432212	7903667	0.424288	7904830	0.445054	7905507	0.430865	7905519	0.408357	7906307	0.389726	7907849	0.340708	7913571	0.413458	7915229	0.375319	7916969	0.418531	7917741	0.417726	7918474	0.447337	7918694	0.400255	7918792	0.444349	7920077	0.415116	7920182	0.413672	7920852
245	ETS2	8068593	7897370	0.447126	7897745	0.449809	7899289	0.447258	7899448	0.378389	7900490	0.421627	7902166	0.446614	7902771	0.421861	7906107	0.395953	7906576	0.427771	7906819	0.378136	7909931	0.47048	7910550	0.435137	7911178	0.419021	7912646	0.447139	7913814	0.449	7914094	0.438393	7916343	0.464818	7917232	0.340819	7917338	0.455881	7918467	0.438394	7920401	0.435335	7920839	0.486373	7922637	0.4516	7922870
245	POU1F1	8088986	7903401	0.465276	7911252	0.455816	7911260	0.452156	7911263	0.475027	7911265	0.447432	7917019	0.452202	7917082	0.453872	7917182	0.452994	7917199	0.381985	7917612	0.470996	7918064	0.459794	7919146	0.464929	7919407	0.448873	7922804	0.426427	7922994	0.462044	7924233	0.459026	7925741	0.453609	7926715	0.441952	7930750	0.459586	7933640	0.443595	7933672	0.491906	7933904	0.458844	7937763	0.262998	7937986
244	DMRTB1	7901557	7897257	0.373847	7898585	0.389172	7898653	0.435187	7899921	0.361251	7905131	0.345552	7905154	0.30941	7905517	0.381854	7906017	0.392997	7906307	0.415568	7906838	0.400915	7908330	0.41344	7908812	0.393563	7909127	0.40663	7912004	0.392975	7914084	0.402187	7914361	0.425384	7914617	0.376623	7914974	0.347983	7920228	0.425773	7923141	0.418885	7923360	0.412005	7924842	0.393242	7927028	0.419085	7927099
244	SMARCA1	8174985	7898007	0.443309	7898012	0.429989	7898040	0.429989	7901720	0.455401	7902738	0.430749	7906365	0.427764	7907249	0.436002	7907719	0.437474	7909494	0.429636	7909730	0.417625	7909866	0.375741	7910792	0.431766	7910915	0.393388	7910923	0.419523	7911260	0.422747	7911287	0.432024	7912555	0.419755	7912567	0.434338	7912575	0.443309	7914530	0.409604	7915951	0.432807	7917634	0.43768	7919578	0.427372	7921367
243	TBX18	8127932	7899654	0.440589	7902353	0.415172	7903490	0.437599	7905018	0.451293	7906367	0.453905	7906374	0.469885	7906452	0.42744	7906878	0.442226	7907012	0.445219	7907232	0.434751	7907260	0.441051	7907611	0.45841	7908508	0.451372	7909730	0.437551	7910792	0.462695	7912561	0.444016	7916944	0.450695	7918203	0.439429	7920201	0.385192	7921445	0.437172	7921447	0.399188	7921449	0.392519	7921909	0.369136	7925728
242	USF1	7921738	7897745	0.425987	7899192	0.423186	7899289	0.436062	7900087	0.413401	7903565	0.398884	7903586	0.43054	7905355	0.416234	7905530	0.451477	7905909	0.443681	7906703	0.444224	7908612	0.413054	7909890	0.355116	7911754	0.380392	7912646	0.441693	7913169	0.431754	7914218	0.442162	7914235	0.417709	7915504	0.451297	7915718	0.380588	7916343	0.445523	7916372	0.46613	7917338	0.435668	7917472	0.398065	7918275
242	ALX4	7947563	7897196	0.420395	7897286	0.433008	7899093	0.405691	7899627	0.428174	7900658	0.389699	7901802	0.435295	7903667	0.435253	7905519	0.4219	7905533	0.362882	7905848	0.40192	7906307	0.432599	7907847	0.417219	7907849	0.352385	7910142	0.432937	7910539	0.40417	7913450	0.429409	7913609	0.438284	7914000	0.415925	7914003	0.432938	7914015	0.396712	7914084	0.431831	7914361	0.457055	7914667	0.452205	7915056
242	ZFHX4	8147000	7901720	0.48118	7902518	0.450448	7903214	0.468819	7903358	0.457788	7906365	0.448626	7907012	0.44934	7907249	0.461465	7907271	0.457344	7907611	0.447251	7907986	0.435505	7908204	0.472564	7908508	0.470109	7909494	0.453155	7909730	0.456686	7910792	0.45841	7911085	0.364611	7911215	0.452165	7911269	0.44752	7917634	0.43951	7922337	0.491427	7924233	0.470538	7924619	0.447735	7925728	0.46301	7925741
241	ZNF205	7992845	7896822	0.428886	7896865	0.40697	7897034	0.330676	7897154	0.335534	7898124	0.380461	7899343	0.426864	7899528	0.44772	7901253	0.364527	7901696	0.438369	7905283	0.389777	7909064	0.391652	7911683	0.380247	7913450	0.42992	7913938	0.397693	7914015	0.403825	7914361	0.442608	7915297	0.422457	7915404	0.432821	7915995	0.424706	7916654	0.396072	7918416	0.385598	7919299	0.394656	7919380	0.394656	7921462
241	CREB3L3	8024754	7897006	0.392817	7898653	0.421061	7898967	0.414995	7899075	0.381156	7899343	0.431607	7903239	0.44749	7903632	0.379607	7904340	0.415412	7904796	0.377404	7904930	0.381163	7905492	0.415959	7907549	0.385434	7909815	0.402793	7911413	0.399666	7913571	0.423484	7915032	0.398531	7916910	0.409913	7920175	0.394778	7920182	0.411922	7920228	0.418346	7921533	0.38485	7922717	0.41892	7923534	0.413408	7923584
241	ADNP	8067011	7900488	0.390297	7902721	0.412665	7903519	0.451989	7905018	0.436278	7907790	0.445663	7909011	0.384264	7912112	0.428329	7912412	0.428157	7913415	0.447587	7915612	0.379057	7916045	0.438203	7916592	0.430006	7916984	0.428662	7917885	0.323747	7918157	0.406403	7919763	0.389257	7920810	0.460236	7921677	0.451147	7924058	0.363594	7925691	0.432181	7925978	0.43033	7929562	0.467847	7929609	0.456502	7929858
241	XBP1	8075182	7898192	0.441415	7899134	0.436194	7899957	0.453089	7900911	0.411127	7902874	0.415755	7904254	0.453103	7906185	0.420922	7906613	0.436907	7908968	0.444247	7911559	0.45253	7912385	0.460753	7913110	0.434193	7913256	0.475686	7913571	0.434668	7914296	0.426479	7914834	0.42365	7915659	0.464879	7918703	0.464319	7920725	0.342732	7921076	0.426778	7921806	0.447219	7922040	0.432631	7922243	0.449856	7923778
240	TGIF2	8062319	7896740	0.427866	7896744	0.443023	7897078	0.434127	7897441	0.414973	7897728	0.347659	7898020	0.428483	7898026	0.441817	7898034	0.428483	7900546	0.419373	7901272	0.448088	7903227	0.4282	7904843	0.445947	7905051	0.423704	7906223	0.398878	7906367	0.433121	7906458	0.429614	7907079	0.385233	7907893	0.440113	7910387	0.374801	7911287	0.428059	7911289	0.429597	7911345	0.443023	7911559	0.422427	7912561
240	PRR3	8117922	7897685	0.385977	7897997	0.408451	7899018	0.421689	7899173	0.46774	7899310	0.410998	7899350	0.418538	7899737	0.415815	7903945	0.393652	7903972	0.429939	7906458	0.408956	7907611	0.435597	7908204	0.419886	7910446	0.42806	7911301	0.410666	7911559	0.428756	7912086	0.420869	7912585	0.405653	7914563	0.420275	7914996	0.431343	7915015	0.415525	7915827	0.425043	7916130	0.445023	7916785	0.442424	7921121
239	SP3	8056798	7897172	0.431197	7899289	0.447371	7899417	0.373918	7903541	0.458861	7906107	0.407719	7906757	0.423653	7907773	0.461451	7908543	0.490908	7909586	0.462494	7909931	0.476389	7910164	0.421509	7912102	0.436592	7913814	0.447034	7914094	0.453307	7914112	0.427928	7914603	0.422548	7914904	0.453519	7915091	0.454138	7916343	0.475922	7917240	0.436331	7919637	0.386918	7920839	0.508771	7922095	0.445746	7922637
239	CUL1	8137054	7899377	0.433322	7902382	0.46484	7902396	0.415078	7902687	0.373191	7903281	0.435473	7903369	0.431314	7903908	0.461017	7904050	0.410695	7904755	0.432963	7905099	0.433852	7905507	0.429449	7905544	0.425947	7905938	0.442178	7907024	0.435058	7908732	0.425102	7910494	0.442743	7910520	0.441836	7911559	0.457315	7912385	0.419158	7914563	0.453808	7914764	0.438363	7915015	0.471202	7916590	0.436798	7917561
238	ZNF385A	7963774	7897441	0.41596	7897745	0.454454	7898328	0.434465	7899043	0.470295	7899173	0.433021	7903980	0.421213	7904131	0.417977	7904812	0.410445	7905881	0.401236	7905909	0.457046	7906564	0.437291	7906703	0.450778	7907222	0.41116	7911178	0.458763	7913918	0.432638	7914094	0.43214	7915827	0.419838	7919659	0.474396	7919825	0.462611	7920341	0.425179	7920382	0.429929	7920877	0.439207	7921793	0.418357	7923659
237	SORBS2	8104066	7898007	0.430139	7899018	0.419859	7901732	0.420283	7902934	0.457166	7903227	0.452851	7903935	0.426182	7906372	0.422384	7906919	0.45646	7907012	0.433373	7907611	0.436121	7907749	0.456909	7909144	0.423192	7910792	0.436785	7912567	0.432078	7912575	0.430139	7916822	0.435301	7916944	0.432101	7917347	0.430233	7917370	0.467803	7918751	0.424796	7919146	0.430187	7922152	0.427551	7922627	0.427377	7925939
236	ZNF528	8030931	7898833	0.439418	7899774	0.442589	7901460	0.482212	7902382	0.437246	7902594	0.448198	7903619	0.433181	7906671	0.420982	7906878	0.433274	7910446	0.446247	7911559	0.43333	7914334	0.402741	7915516	0.438958	7916356	0.42686	7916969	0.422492	7917088	0.43432	7917103	0.439695	7919055	0.41549	7919197	0.421217	7920852	0.431692	7920984	0.437334	7921332	0.433691	7923889	0.419115	7924190	0.428926	7925174
236	ZMAT3	8092230	7898012	0.414632	7898040	0.414632	7898048	0.416868	7898833	0.428687	7899504	0.431286	7900395	0.414121	7900833	0.436256	7901219	0.441013	7905406	0.401781	7906041	0.443955	7906671	0.420549	7907972	0.437219	7909815	0.417965	7909967	0.410545	7911559	0.429034	7912750	0.459674	7913978	0.412519	7914296	0.441136	7915408	0.391058	7915444	0.391083	7916616	0.407237	7917103	0.418066	7918936	0.414794	7919950
235	ZNF365	7927747	7901867	0.395035	7902166	0.404594	7903541	0.435215	7904106	0.408078	7905528	0.415254	7906878	0.396809	7908421	0.40176	7909261	0.395079	7909931	0.422775	7909992	0.421188	7910550	0.400325	7916944	0.395068	7917120	0.400415	7918467	0.412912	7918474	0.396089	7918891	0.339761	7920135	0.395831	7922018	0.411401	7922229	0.39303	7922870	0.424713	7924465	0.397948	7924499	0.403002	7926531	0.427293	7926900
235	ZNF585B	8036389	7899688	0.459274	7899774	0.441458	7899870	0.432219	7904254	0.426118	7905339	0.440344	7905589	0.411241	7906348	0.381462	7906852	0.460358	7907024	0.449818	7908968	0.4878	7913110	0.474835	7914996	0.493028	7915659	0.460639	7915775	0.416684	7915882	0.470185	7916274	0.347721	7918703	0.455635	7919305	0.4327	7920594	0.434969	7921259	0.442907	7921625	0.434767	7921652	0.414982	7921806	0.480762	7922410
235	ERCC2	8037537	7896740	0.409239	7898227	0.408158	7899018	0.436598	7899173	0.413727	7899519	0.392987	7900087	0.404629	7901272	0.419516	7901479	0.4116	7903227	0.40446	7904203	0.397937	7904812	0.410863	7905365	0.41537	7905700	0.426329	7906367	0.409557	7906671	0.42368	7907079	0.373325	7908508	0.420759	7911730	0.38015	7912303	0.400146	7915101	0.42261	7916045	0.414887	7917347	0.406209	7918367	0.388016	7918747
233	PDCD11	7930226	7897078	0.434441	7899486	0.444992	7899654	0.436318	7899813	0.471097	7902382	0.450359	7903393	0.431045	7905339	0.432325	7905831	0.376498	7906185	0.460033	7906458	0.424345	7907024	0.424317	7908022	0.428844	7910494	0.43405	7910651	0.4341	7911559	0.438849	7912086	0.443303	7913110	0.420153	7914563	0.439565	7914996	0.431767	7915015	0.428916	7915130	0.430098	7919226	0.461052	7920659	0.418591	7920984
233	AHR	8131614	7898337	0.414338	7899688	0.451407	7899957	0.421747	7900201	0.425672	7901135	0.425576	7903980	0.436681	7904881	0.436447	7905510	0.402307	7905598	0.441548	7906330	0.38075	7906564	0.447428	7907404	0.422783	7907773	0.417293	7908553	0.395454	7913235	0.413714	7913256	0.424932	7913918	0.448892	7914764	0.439061	7915207	0.445761	7916984	0.415905	7917120	0.426327	7917482	0.422668	7917604	0.413275	7918825
231	GATAD2B	7920341	7898161	0.489622	7899220	0.46095	7899289	0.50207	7900030	0.416645	7901479	0.43765	7902592	0.437274	7904137	0.390519	7905700	0.455465	7906128	0.412104	7906576	0.458143	7908397	0.418808	7911038	0.416061	7912102	0.437895	7912166	0.430038	7913169	0.452703	7914021	0.403796	7914094	0.500589	7914270	0.462707	7915091	0.46436	7915147	0.278577	7919659	0.463546	7920382	0.496653	7921014	0.461354	7921752
231	RAPGEF5	8138504	7900546	0.425455	7901720	0.43483	7903214	0.427384	7904414	0.3638	7906900	0.418117	7907249	0.448313	7908508	0.438606	7909898	0.425986	7910706	0.418634	7916882	0.448064	7917634	0.453555	7919197	0.424057	7920687	0.355621	7921367	0.442022	7922130	0.43295	7922152	0.451412	7925743	0.439675	7929919	0.369508	7932744	0.430393	7933341	0.432017	7933640	0.44319	7936249	0.43696	7937973	0.446879	7937982
230	ZFP62	8116494	7899813	0.445394	7901219	0.446051	7902382	0.441799	7902687	0.390612	7903393	0.453849	7904254	0.442422	7905339	0.462356	7908022	0.446923	7909455	0.432518	7912086	0.447561	7912112	0.426644	7913256	0.429531	7914563	0.449126	7915130	0.451255	7915640	0.367166	7916570	0.412733	7917103	0.443015	7919305	0.451729	7921076	0.450206	7921652	0.437113	7924351	0.441579	7924405	0.439864	7924923	0.441105	7925184
228	ZNF319	8001651	7897441	0.439309	7899289	0.471361	7901054	0.396621	7901479	0.424991	7902810	0.413445	7905365	0.44192	7913814	0.434431	7914021	0.417888	7914094	0.445758	7915091	0.431149	7916343	0.452347	7920341	0.435013	7921752	0.442034	7923483	0.428268	7924107	0.438543	7924686	0.427538	7925043	0.432269	7926170	0.424488	7928558	0.43072	7928705	0.428608	7930074	0.419596	7930139	0.453346	7930276	0.420567	7931810
228	FOXI1	8109901	7897257	0.381896	7897286	0.443499	7898653	0.474329	7900654	0.385458	7900658	0.395451	7905464	0.384784	7905492	0.414373	7911114	0.415948	7911657	0.437297	7913864	0.434893	7913938	0.373763	7914084	0.429296	7914361	0.48518	7914433	0.410582	7914516	0.449514	7919299	0.4063	7919380	0.4063	7921936	0.429281	7922001	0.435457	7923635	0.431385	7923700	0.440864	7927120	0.393999	7930311	0.401564	7931859
227	NR2E1	8121334	7898916	0.41158	7899898	0.41412	7899905	0.409884	7900603	0.39986	7902891	0.403723	7903032	0.416865	7903519	0.422819	7903667	0.436708	7903908	0.399428	7905492	0.402306	7906742	0.418336	7909862	0.433108	7913226	0.427782	7913571	0.417229	7914557	0.415698	7917088	0.429307	7917604	0.423674	7917754	0.348639	7918345	0.421128	7920182	0.46235	7921936	0.469086	7923635	0.419779	7923837	0.367334	7924119
226	ZNF345	8028206	7897997	0.425234	7898939	0.410631	7899870	0.423418	7900833	0.440302	7902992	0.434669	7904396	0.451569	7905339	0.432665	7906041	0.43219	7907847	0.386078	7909815	0.435814	7909992	0.426413	7910651	0.42639	7912585	0.423805	7913571	0.443204	7914563	0.433286	7914764	0.44292	7915015	0.420677	7916356	0.432114	7916412	0.346303	7917103	0.463577	7918925	0.400317	7920766	0.406867	7920810	0.406614	7925184
226	TLX2	8042896	7899905	0.374724	7900159	0.397957	7900340	0.380904	7900603	0.412421	7903884	0.41063	7906163	0.433826	7906417	0.419913	7906742	0.434738	7908330	0.410173	7909862	0.444293	7913206	0.410285	7913216	0.392055	7913864	0.466646	7914342	0.365345	7914361	0.4188	7914516	0.443914	7915032	0.409169	7915351	0.420625	7917798	0.416702	7918716	0.408312	7918749	0.411007	7920228	0.426953	7921936	0.438064	7922590
226	TRERF1	8126428	7899392	0.43116	7899688	0.45241	7899957	0.450876	7900030	0.417723	7903827	0.433242	7904812	0.452819	7906061	0.436122	7907135	0.440932	7907790	0.46744	7910427	0.403665	7912750	0.428145	7913918	0.451496	7914489	0.440786	7914500	0.327995	7914530	0.417942	7914764	0.443501	7915101	0.444573	7915955	0.348712	7916506	0.417345	7916592	0.449157	7916984	0.434781	7917482	0.462426	7918681	0.423842	7918725
225	NFKB2	7930074	7897078	0.41407	7897745	0.433127	7898227	0.419191	7899289	0.451999	7899654	0.428355	7899675	0.409638	7899870	0.418069	7903945	0.401756	7911422	0.330574	7911619	0.413307	7911839	0.361286	7912496	0.430123	7915718	0.366637	7915758	0.424758	7920341	0.413574	7920382	0.413527	7922912	0.415134	7924686	0.413421	7928705	0.426411	7929282	0.407596	7930276	0.45354	7930790	0.419009	7932911	0.413263	7934459
224	JARID2	8116998	7898663	0.417349	7899289	0.461593	7902592	0.419985	7903719	0.344316	7907773	0.437598	7908508	0.405292	7908543	0.436988	7909931	0.443935	7912102	0.434657	7914270	0.417074	7917347	0.415731	7918504	0.369729	7919888	0.362859	7920839	0.465961	7921752	0.465204	7922095	0.429767	7922637	0.434805	7923453	0.425834	7924107	0.450779	7925043	0.44133	7925622	0.399833	7926170	0.435553	7926545	0.39281	7926677
222	HOXD4	8046555	7902992	0.42426	7903667	0.422281	7904340	0.417749	7905507	0.438481	7907790	0.412836	7908330	0.416117	7908421	0.415416	7913235	0.411961	7913571	0.41007	7914764	0.45495	7915130	0.417811	7916570	0.42718	7916843	0.34529	7916969	0.420795	7917604	0.431243	7918792	0.408533	7921332	0.419542	7921571	0.407406	7921936	0.405603	7922250	0.429163	7923131	0.433378	7924190	0.440727	7924405	0.424805	7924526
222	ZNF250	8153920	7898192	0.391384	7899688	0.405043	7901592	0.414765	7902738	0.400542	7907611	0.399995	7908204	0.412428	7909730	0.416936	7910792	0.411047	7911174	0.352495	7911281	0.426517	7912994	0.37579	7914141	0.386003	7915207	0.397756	7917304	0.403627	7917946	0.405518	7918064	0.406441	7919971	0.407928	7920214	0.394704	7922326	0.413219	7923824	0.374365	7924233	0.424546	7924619	0.402016	7924923	0.396623	7925741
221	RCOR3	7909529	7899093	0.4313	7899870	0.443517	7900119	0.434784	7901687	0.379873	7903667	0.458183	7904340	0.423372	7905536	0.422623	7905559	0.416822	7907861	0.42394	7909642	0.418656	7914180	0.43782	7915882	0.464221	7916592	0.424354	7916969	0.447417	7917976	0.463112	7918467	0.456282	7918725	0.420788	7919604	0.321395	7920297	0.410768	7922482	0.366577	7925720	0.280753	7926677	0.423973	7927383	0.415109	7927784
221	IRX6	7995674	7896865	0.401493	7897196	0.412665	7899075	0.378631	7899528	0.399562	7900001	0.423738	7903667	0.399602	7903694	0.426303	7904073	0.396187	7904340	0.406182	7907907	0.404945	7910398	0.397721	7911413	0.400164	7911529	0.425866	7914342	0.403138	7914361	0.417564	7914557	0.409409	7915995	0.41086	7919301	0.41087	7920077	0.43824	7920182	0.430916	7921936	0.424829	7927155	0.401065	7928823	0.410385	7928872
221	MSX1	8093852	7896921	0.434421	7898256	0.397362	7898653	0.422054	7898967	0.445291	7899343	0.406088	7899627	0.428227	7900576	0.384435	7903632	0.386154	7904796	0.41097	7905483	0.421618	7905519	0.42529	7905559	0.416081	7905801	0.355948	7906163	0.429407	7906838	0.436318	7907549	0.378939	7907847	0.437549	7910096	0.405337	7912280	0.405774	7912764	0.41277	7913206	0.442059	7914361	0.430406	7915351	0.425001	7916910
221	TBX20	8138997	7899957	0.445403	7901867	0.431977	7902166	0.439707	7902441	0.433722	7902810	0.430731	7904812	0.415296	7905365	0.419995	7905700	0.40689	7907972	0.414459	7909898	0.429948	7910014	0.422162	7911209	0.41597	7911619	0.411197	7915160	0.406985	7915758	0.431478	7916045	0.434736	7916316	0.427614	7917347	0.429557	7919659	0.416234	7921332	0.435983	7921429	0.414195	7922550	0.417304	7926061	0.415548	7926531
220	ZNF83	8038967	7898833	0.39991	7898881	0.378239	7899350	0.376797	7899688	0.376901	7900546	0.380472	7902127	0.381319	7903827	0.387649	7904396	0.401326	7904830	0.384757	7904881	0.382699	7907611	0.37658	7907893	0.388142	7909841	0.380299	7909992	0.37628	7910494	0.373247	7911559	0.383904	7912292	0.375739	7913712	0.393283	7914489	0.384115	7914563	0.378999	7917331	0.386392	7919715	0.399078	7919971	0.390126	7921367
220	TET2	8096675	7897877	0.440574	7899289	0.464198	7899534	0.406463	7900030	0.40833	7900609	0.411983	7902166	0.443299	7903719	0.315668	7904137	0.420286	7905631	0.38581	7906819	0.381467	7907773	0.455486	7909628	0.413667	7911038	0.410828	7913319	0.441741	7915091	0.473217	7915147	0.280678	7915758	0.46056	7916077	0.416904	7916343	0.42279	7918725	0.455478	7919888	0.361415	7920341	0.444324	7920799	0.449269	7920839
219	POU6F2	8132387	7898713	0.420929	7900413	0.440084	7902166	0.452864	7904396	0.440805	7905382	0.422133	7907773	0.434491	7908330	0.445989	7908376	0.404036	7908543	0.458184	7908978	0.422672	7909898	0.467225	7909931	0.460251	7909992	0.441645	7910706	0.434161	7914218	0.434076	7915758	0.448746	7918725	0.447035	7922703	0.428165	7922870	0.469164	7923712	0.43326	7924405	0.455226	7926170	0.424915	7926506	0.435849	7926677
216	GSX2	8095074	7897991	0.403044	7898030	0.414469	7898713	0.430438	7902396	0.428555	7903321	0.433631	7903884	0.415976	7904881	0.434669	7905515	0.403795	7905517	0.378537	7905559	0.431564	7906435	0.436985	7910398	0.441473	7912591	0.403044	7912606	0.403044	7914180	0.440086	7914361	0.453096	7917741	0.44354	7918444	0.42145	7921516	0.370171	7923386	0.451147	7926596	0.43296	7927669	0.416727	7927786	0.446061	7931031
215	ARNTL2	7954527	7898007	0.424845	7898012	0.423222	7898040	0.423222	7899173	0.414269	7899519	0.398228	7900546	0.418796	7901272	0.427953	7901732	0.418682	7903227	0.437259	7907012	0.42666	7909841	0.417758	7911207	0.424344	7911243	0.418368	7911260	0.432229	7911287	0.436579	7912567	0.427149	7912575	0.424845	7916822	0.434808	7916944	0.419913	7917347	0.434148	7918367	0.39604	7918794	0.425296	7919146	0.4362	7921367
215	RCOR1	7977003	7897877	0.457359	7899289	0.432272	7902822	0.440089	7903719	0.333306	7905881	0.40829	7906330	0.380206	7912102	0.437832	7912166	0.42146	7914809	0.424197	7915091	0.454783	7916077	0.416212	7919157	0.382723	7920839	0.458978	7920877	0.442802	7921179	0.465769	7922637	0.440361	7922669	0.440344	7923453	0.433842	7923659	0.457121	7924092	0.42738	7924107	0.430287	7924582	0.423868	7925201	0.44491	7927008
215	TCF23	8040827	7898653	0.435306	7899870	0.427631	7903032	0.427358	7903742	0.300337	7908525	0.394791	7909862	0.469005	7910134	0.348557	7914516	0.437123	7915032	0.413396	7915351	0.453625	7916167	0.305384	7917251	0.412634	7920228	0.436535	7921088	0.432678	7921936	0.4607	7922590	0.441017	7923584	0.422641	7923635	0.40907	7924987	0.474804	7925342	0.457391	7925851	0.420716	7927062	0.411147	7928619	0.432035	7930422
215	SPZ1	8106597	7899688	0.40024	7899870	0.393235	7900833	0.395099	7901592	0.389471	7904812	0.40063	7904881	0.397266	7905185	0.391331	7906852	0.405151	7911078	0.389578	7912496	0.389141	7912750	0.392459	7913571	0.395112	7914489	0.391179	7917103	0.398464	7918064	0.398159	7919715	0.404269	7923119	0.383189	7924096	0.431028	7926565	0.398739	7928800	0.38948	7930422	0.39727	7931852	0.406134	7934812	0.394168	7935251
214	ZNF281	7923183	7897370	0.445178	7897620	0.402845	7897803	0.410988	7899192	0.489263	7899289	0.467173	7899417	0.383268	7900382	0.445061	7900426	0.368213	7902592	0.439184	7903586	0.423386	7906128	0.43593	7908543	0.430953	7909214	0.436445	7909236	0.446243	7909586	0.441082	7909877	0.330336	7912102	0.458668	7914904	0.488605	7915091	0.455006	7916343	0.433588	7919637	0.385594	7920697	0.383888	7920877	0.443843	7922474
214	ZNF784	8039530	7899075	0.384703	7901175	0.38835	7906163	0.409557	7906838	0.420648	7910265	0.403918	7911413	0.411117	7913609	0.389431	7913864	0.391713	7914592	0.418464	7916910	0.423477	7920182	0.433155	7920228	0.439269	7921936	0.421722	7922590	0.410017	7923271	0.414182	7924663	0.4128	7925972	0.385134	7927155	0.402979	7928189	0.336357	7928823	0.424604	7931268	0.398286	7933298	0.424311	7934527	0.396098	7934544
212	MYOCD	8005048	7900490	0.404077	7901867	0.418426	7902166	0.419938	7904881	0.419417	7908330	0.423201	7909898	0.419383	7911178	0.400518	7912292	0.405432	7915516	0.42105	7917482	0.417258	7917741	0.436886	7917771	0.424168	7918467	0.436505	7920182	0.414505	7921228	0.403907	7922018	0.409665	7922525	0.400128	7922637	0.407499	7922646	0.412321	7924405	0.418767	7924465	0.426128	7924526	0.419532	7925043	0.42237	7925691
212	MECP2	8175998	7897044	0.380891	7897877	0.440168	7899220	0.437687	7899289	0.439358	7900030	0.431024	7900833	0.410751	7902353	0.415222	7905185	0.416738	7906576	0.425192	7907079	0.391989	7908508	0.421479	7909730	0.420003	7910792	0.413405	7915758	0.445485	7916747	0.450327	7917304	0.4271	7918725	0.429183	7918847	0.408637	7919950	0.413571	7920341	0.438093	7920382	0.428765	7920594	0.408308	7920799	0.44139	7920877
211	NCOA1	8040552	7897877	0.449613	7902166	0.476419	7902822	0.438941	7908097	0.455944	7908553	0.445752	7909214	0.417534	7913319	0.447322	7915091	0.475785	7916777	0.349086	7918725	0.485932	7918955	0.411797	7920341	0.454681	7920531	0.37553	7920839	0.451036	7921752	0.427607	7922432	0.411589	7922637	0.462323	7923659	0.471255	7924107	0.481005	7924582	0.451005	7925201	0.462529	7926170	0.455248	7927008	0.431729	7928558
211	ZNF165	8117630	7898002	0.349035	7898052	0.346149	7901969	0.348343	7904421	0.36943	7904881	0.352226	7905515	0.348055	7905559	0.354137	7906838	0.351045	7908072	0.347615	7908732	0.351472	7911114	0.355895	7916590	0.344836	7917674	0.356403	7921342	0.352259	7922008	0.354492	7922627	0.345954	7922727	0.356131	7923528	0.353935	7924682	0.349985	7926345	0.350005	7927363	0.36149	7928069	0.360917	7928602	0.369532	7928632
210	CDX2	7970727	7897286	0.427762	7898653	0.443174	7898916	0.407649	7899093	0.430586	7900001	0.417354	7901247	0.419431	7903667	0.428418	7904073	0.382602	7904340	0.414697	7906838	0.416985	7910727	0.40993	7913450	0.421577	7913896	0.424401	7914003	0.436367	7914361	0.422333	7915435	0.412467	7915841	0.434241	7916384	0.404668	7919898	0.411302	7920191	0.418812	7920228	0.421795	7921342	0.426887	7921516	0.389527	7921936
210	ZNF541	8037931	7897257	0.396916	7897263	0.38555	7898916	0.410192	7899343	0.414242	7899528	0.408532	7900001	0.409559	7901311	0.392395	7901316	0.405048	7901634	0.412525	7903884	0.405065	7903959	0.388102	7905519	0.41299	7905817	0.395437	7906527	0.375588	7906552	0.410813	7906642	0.303272	7910265	0.437674	7911683	0.379794	7912863	0.411518	7913727	0.400553	7913907	0.324779	7914260	0.333486	7915333	0.41026	7915385
207	ZNF552	8039687	7899289	0.424705	7900030	0.392557	7901867	0.404069	7902166	0.427948	7903541	0.40984	7909628	0.429493	7909931	0.402509	7912646	0.406973	7913169	0.419669	7913814	0.401721	7914094	0.420047	7914809	0.42086	7915091	0.416761	7916343	0.431808	7918275	0.415186	7918725	0.410512	7919659	0.432041	7920341	0.430486	7920839	0.422976	7921752	0.426119	7922095	0.405029	7923659	0.418831	7924107	0.410489	7924582
207	TADA2B	8093993	7898227	0.487727	7899289	0.465773	7899448	0.371711	7901479	0.434433	7902592	0.428517	7905365	0.424898	7905530	0.438179	7906128	0.423523	7909890	0.346151	7913169	0.441334	7915504	0.469279	7918275	0.451236	7919659	0.458091	7920341	0.438325	7920515	0.458037	7920944	0.274969	7921014	0.497044	7921738	0.445187	7921793	0.449183	7925043	0.434643	7926851	0.438877	7927814	0.443009	7930139	0.476902	7931226
207	TBPL1	8122182	7898263	0.429696	7898713	0.446064	7902495	0.390723	7905299	0.416287	7905536	0.409781	7905848	0.416873	7908543	0.456078	7909931	0.481022	7914180	0.433508	7917251	0.423276	7917771	0.443101	7918467	0.463106	7918913	0.404256	7920077	0.421817	7922108	0.404918	7922637	0.433145	7923141	0.435599	7923386	0.439153	7926836	0.378893	7927285	0.444905	7927367	0.414171	7927786	0.442224	7929078	0.422827	7931683
206	LARP1	8109438	7898211	0.395253	7899043	0.406109	7900911	0.412289	7902158	0.395467	7904812	0.436121	7904907	0.413918	7905339	0.434416	7905754	0.409982	7906852	0.422733	7909967	0.424689	7911241	0.4277	7912112	0.434932	7912257	0.414594	7912412	0.406448	7912898	0.393175	7913110	0.424038	7913252	0.357031	7915659	0.431293	7918064	0.418199	7920214	0.412343	7921356	0.396745	7923164	0.383368	7923778	0.396564	7925161
205	ARID3B	7902592	7897803	0.42139	7899289	0.441612	7899870	0.433461	7900216	0.425292	7901479	0.473377	7903294	0.468889	7903803	0.439445	7905355	0.388379	7905700	0.421049	7906128	0.425934	7906235	0.419649	7906576	0.45215	7908543	0.450739	7909236	0.438899	7909931	0.446616	7913242	0.428517	7914094	0.444791	7914270	0.446131	7914809	0.432108	7915091	0.447763	7915160	0.422543	7915504	0.486755	7918275	0.472561	7918634
205	ZC3H11A	7908978	7902166	0.432846	7902721	0.422115	7905116	0.418361	7905258	0.404307	7907135	0.428969	7908097	0.420109	7908330	0.443718	7908421	0.434031	7909503	0.437967	7909898	0.436934	7912292	0.430996	7913319	0.445746	7915612	0.353877	7916984	0.465653	7918157	0.393455	7918725	0.433311	7922058	0.397132	7922637	0.439629	7922727	0.438853	7922889	0.389409	7924107	0.425564	7924405	0.442687	7929562	0.441017	7930454
205	CUL4B	8174794	7898713	0.437897	7899289	0.4409	7899870	0.434406	7901592	0.444438	7903079	0.426507	7905382	0.430069	7907773	0.460401	7908376	0.3926	7908553	0.430259	7909931	0.466258	7910640	0.417822	7915718	0.37533	7918467	0.468592	7920799	0.427156	7920839	0.469318	7922095	0.459621	7922637	0.498911	7922870	0.464845	7922912	0.486775	7924405	0.441916	7926170	0.437892	7926677	0.46848	7929562	0.457192	7930470
204	SETDB1	7905258	7898070	0.393232	7900888	0.408958	7904429	0.40145	7905631	0.430266	7907135	0.434005	7908097	0.431581	7908978	0.404307	7909642	0.417666	7913558	0.361088	7915758	0.437076	7917080	0.378035	7918725	0.444121	7920766	0.413111	7926170	0.446566	7926299	0.405723	7926679	0.424059	7928171	0.454777	7928330	0.424261	7928369	0.439359	7929609	0.413684	7930276	0.414651	7930454	0.414705	7930956	0.419783	7932498
204	IRX5	7995668	7896865	0.392824	7898916	0.395662	7899343	0.397791	7900001	0.431279	7900340	0.421459	7901192	0.38612	7903239	0.41476	7903667	0.397894	7903694	0.403497	7904073	0.397503	7904158	0.362141	7905020	0.389858	7907847	0.398075	7908672	0.432568	7911529	0.419581	7912764	0.390355	7913938	0.381171	7914232	0.387528	7914667	0.389737	7915435	0.428681	7915995	0.414945	7919604	0.34858	7920077	0.425238	7920228
203	DMRTC2	8029117	7899898	0.391791	7899905	0.368447	7903667	0.424382	7904751	0.38899	7905220	0.383332	7905464	0.373329	7905483	0.402177	7905507	0.404529	7905510	0.414512	7905544	0.423786	7906742	0.399202	7906810	0.389414	7911529	0.424217	7913226	0.407381	7915404	0.413482	7916843	0.329105	7918394	0.407209	7920182	0.430154	7921677	0.402352	7921936	0.402003	7923942	0.397293	7924465	0.406391	7924663	0.402894	7924682
203	ZNF45	8037433	7897078	0.41148	7898020	0.43129	7898034	0.43129	7898881	0.424595	7899173	0.410379	7899654	0.429188	7899688	0.414694	7900159	0.393236	7900546	0.431686	7904000	0.418505	7905507	0.40564	7907024	0.437831	7907353	0.416447	7908931	0.3952	7912561	0.420692	7914530	0.409919	7914563	0.41665	7919197	0.412575	7919226	0.43506	7919729	0.401929	7924405	0.42374	7924817	0.40825	7925174	0.431292	7925184
203	SOX3	8175528	7897089	0.411706	7898112	0.403126	7898713	0.412552	7900001	0.39456	7902345	0.327851	7902367	0.432404	7902396	0.409675	7904755	0.40505	7905544	0.404467	7906307	0.43854	7907024	0.396504	7908022	0.429796	7908421	0.423224	7909642	0.411322	7915485	0.410203	7918394	0.386919	7918467	0.407443	7919940	0.422485	7921110	0.408474	7922250	0.414885	7922351	0.367594	7922462	0.400474	7922525	0.394729	7924682
202	THRA	8007008	7897441	0.40254	7897685	0.403258	7898048	0.419843	7898227	0.417346	7899043	0.413293	7900833	0.407891	7901714	0.402911	7903803	0.421694	7905185	0.421987	7906671	0.437203	7907012	0.412509	7909730	0.406351	7915801	0.345381	7919146	0.402738	7920600	0.293186	7924701	0.457788	7924760	0.43546	7927803	0.405235	7928705	0.42228	7929990	0.439607	7930380	0.419375	7935968	0.429935	7937275	0.43006	7937892
201	ZNF446	8031962	7898653	0.436117	7901256	0.360644	7901316	0.413957	7905308	0.343636	7905464	0.378664	7907882	0.411253	7910265	0.435895	7910398	0.424747	7911114	0.412999	7911383	0.358806	7912280	0.387321	7913727	0.427705	7914361	0.418679	7914557	0.393096	7916384	0.396052	7917754	0.347213	7920077	0.417802	7920567	0.393966	7920642	0.33158	7922001	0.439162	7923762	0.384629	7925504	0.410174	7927367	0.410794	7927474
201	FIGLA	8052902	7903667	0.388666	7903935	0.41364	7904881	0.395214	7905505	0.402166	7907135	0.390419	7908421	0.400008	7909261	0.391615	7910142	0.414511	7913235	0.386955	7915101	0.398575	7916590	0.395936	7916910	0.387625	7917088	0.394881	7917156	0.371645	7917561	0.395231	7917674	0.393121	7918792	0.396634	7920182	0.397536	7920984	0.387873	7921332	0.389948	7921346	0.280495	7922727	0.402384	7924190	0.394234	7925870
201	RXRA	8159127	7897745	0.426534	7897877	0.465239	7898161	0.475017	7898663	0.417057	7899289	0.472382	7899394	0.354057	7905028	0.400005	7906107	0.416556	7906128	0.469062	7912102	0.441191	7914021	0.444222	7914270	0.46427	7914904	0.43822	7915091	0.44232	7919659	0.455632	7920341	0.445754	7921014	0.487646	7921752	0.427607	7921793	0.439012	7923394	0.41681	7928558	0.44541	7930139	0.486286	7931810	0.391524	7934733
200	VAX2	8042532	7897006	0.399859	7897286	0.4421	7898256	0.421948	7898263	0.42213	7898653	0.417556	7898707	0.364577	7899093	0.404736	7900635	0.343255	7900658	0.389559	7901247	0.42437	7906838	0.444144	7908924	0.387703	7909965	0.391639	7910265	0.411956	7912250	0.397699	7913450	0.451848	7913896	0.387968	7914084	0.451262	7914361	0.418249	7915297	0.400601	7915841	0.413923	7918792	0.430933	7919340	0.366867	7919898
199	SSH1	7966150	7899870	0.446982	7901788	0.397662	7901867	0.418605	7902166	0.418653	7903519	0.447888	7906852	0.431624	7907601	0.371906	7908097	0.433347	7908421	0.430974	7908525	0.39705	7909529	0.413279	7918467	0.445373	7918725	0.435722	7919780	0.423375	7920341	0.44188	7922637	0.437864	7922912	0.423352	7924686	0.41717	7925531	0.413523	7926223	0.299745	7926677	0.435269	7928171	0.437777	7929562	0.429963	7929831
199	GLI3	8139212	7898002	0.397789	7901867	0.389693	7901969	0.395728	7903321	0.398088	7903959	0.402601	7905020	0.371563	7905515	0.381227	7907124	0.381178	7907260	0.376933	7908072	0.384144	7909261	0.377756	7910099	0.404786	7913226	0.392738	7915516	0.390259	7915971	0.396931	7915995	0.363779	7917088	0.376134	7918759	0.399858	7919055	0.37467	7919067	0.35966	7922018	0.38869	7924465	0.392893	7927363	0.400717	7931824
197	PURG	8150143	7899455	0.409912	7905507	0.407253	7908597	0.389067	7909261	0.411308	7909306	0.376679	7910923	0.400278	7911233	0.403149	7912561	0.401126	7912595	0.404284	7912610	0.404284	7913226	0.403351	7914563	0.412216	7915516	0.401207	7916526	0.428397	7917875	0.402636	7920193	0.402713	7921228	0.412402	7921259	0.4242	7921332	0.402513	7921449	0.399861	7926486	0.401074	7928602	0.40498	7928632	0.40498	7931571
196	NFATC4	7973709	7898249	0.33683	7898967	0.408951	7899075	0.394139	7901187	0.374752	7901316	0.398881	7903867	0.376657	7903959	0.397055	7905519	0.42641	7905801	0.345704	7905817	0.397752	7909418	0.416626	7911170	0.342547	7912764	0.411505	7912863	0.415828	7913727	0.393202	7913938	0.381923	7914000	0.433202	7914592	0.423704	7914880	0.375751	7915333	0.405395	7915351	0.408696	7916384	0.403363	7916526	0.421802	7916910
195	FAM170A	8107554	7898002	0.403859	7899643	0.408783	7900957	0.372756	7903519	0.402542	7903667	0.437088	7905020	0.410171	7905536	0.394718	7908672	0.398075	7909261	0.401057	7909801	0.405341	7912585	0.400152	7913226	0.407703	7915404	0.396462	7919301	0.408613	7919604	0.342679	7920077	0.40139	7920182	0.437716	7920228	0.406458	7921526	0.363279	7921936	0.407016	7922001	0.399961	7922018	0.387274	7922590	0.406232	7927389
195	NUPL2	8131831	7898833	0.432405	7899350	0.428611	7899957	0.426125	7901969	0.420088	7903281	0.455476	7903461	0.393015	7908732	0.444637	7910446	0.449475	7911207	0.418364	7911233	0.411033	7912086	0.440045	7912112	0.425886	7913558	0.378022	7913571	0.430562	7914563	0.430303	7914996	0.433626	7916443	0.434057	7918681	0.444716	7924071	0.434236	7925978	0.458611	7926506	0.426341	7927889	0.436883	7927981	0.440824	7929168
194	PMS1	8047038	7896798	0.363021	7902382	0.437126	7902476	0.355073	7902594	0.432929	7907911	0.289967	7908147	0.376388	7910446	0.444422	7916910	0.438425	7916969	0.444844	7917156	0.407874	7917359	0.405529	7917604	0.459851	7917728	0.431892	7917976	0.43439	7918008	0.382548	7920047	0.448615	7920191	0.420002	7921222	0.372997	7924190	0.454902	7927389	0.410194	7927981	0.456227	7928069	0.421503	7929116	0.41981	7929882
193	TFE3	8172520	7897877	0.469887	7898227	0.445699	7899192	0.460001	7899289	0.481671	7906128	0.422108	7907773	0.433351	7909214	0.424774	7909236	0.426676	7910229	0.431565	7911619	0.451446	7912102	0.443161	7915091	0.463311	7915758	0.440476	7916343	0.438055	7918552	0.365123	7919637	0.376972	7920839	0.430524	7920877	0.452478	7921179	0.440301	7921752	0.43317	7922637	0.450895	7922669	0.412248	7923183	0.47111	7924107
192	GTF2E2	8150103	7903519	0.427051	7905515	0.415138	7906973	0.398966	7915995	0.398166	7917604	0.426191	7920642	0.331416	7923007	0.402113	7925978	0.420906	7927389	0.424956	7928915	0.395613	7929562	0.421816	7931187	0.427941	7931239	0.456804	7931553	0.294658	7933947	0.37516	7933999	0.37765	7935951	0.448931	7936360	0.42184	7937059	0.416683	7942465	0.39112	7945241	0.359264	7945781	0.348493	7950042	0.413972	7952739
191	ZNF326	7902891	7898112	0.406923	7899075	0.397605	7899627	0.422066	7900001	0.435766	7901192	0.43522	7903667	0.455678	7905220	0.356482	7905519	0.436247	7906307	0.423817	7910142	0.409828	7910727	0.39623	7911413	0.405683	7911529	0.423876	7914000	0.416712	7914667	0.417172	7916910	0.432285	7916969	0.413312	7920182	0.414554	7920220	0.361284	7920228	0.439984	7921492	0.420737	7921821	0.32845	7922756	0.385637	7923119
191	KDM2A	7941769	7897877	0.453525	7899220	0.505957	7899289	0.4548	7902166	0.449418	7902721	0.414366	7907058	0.38218	7907135	0.41672	7907790	0.414477	7908097	0.462548	7912166	0.4623	7914021	0.396261	7915091	0.488875	7918725	0.458762	7919659	0.443209	7919763	0.385874	7920341	0.484767	7921179	0.431079	7921752	0.459835	7922432	0.412431	7922637	0.438842	7923772	0.389293	7924107	0.480601	7925201	0.439136	7928558
191	FOXR1	7944351	7897675	0.276417	7899643	0.412219	7901802	0.434318	7903884	0.408997	7904796	0.394973	7905505	0.401052	7905507	0.412146	7905519	0.407061	7910142	0.396283	7913235	0.406324	7913450	0.409656	7914361	0.436157	7914516	0.42129	7915056	0.407025	7915351	0.440793	7918444	0.420354	7921342	0.400573	7922301	0.415968	7923141	0.410533	7923221	0.357935	7923386	0.412553	7923700	0.413092	7923929	0.423105	7923942
190	ZNF587	8031837	7900030	0.412521	7901479	0.409296	7903227	0.402683	7905018	0.428143	7907222	0.403411	7907719	0.398409	7908371	0.400655	7911287	0.406687	7915612	0.366624	7917347	0.40331	7924233	0.411134	7925201	0.411715	7931656	0.387966	7931659	0.387966	7931662	0.387966	7931665	0.399684	7931668	0.387966	7931671	0.387966	7934244	0.366494	7936884	0.393764	7937175	0.399151	7937900	0.411426	7938396	0.331289	7941769
190	U2AF1L4	8036143	7898328	0.432211	7898910	0.457044	7899346	0.432788	7901460	0.452268	7905329	0.388519	7906671	0.449258	7914141	0.408318	7914218	0.43701	7914887	0.41547	7918751	0.433355	7919197	0.430155	7923516	0.424117	7924445	0.427234	7924712	0.386083	7924817	0.410906	7928300	0.445713	7937948	0.426034	7937982	0.42544	7938195	0.441334	7940840	0.429876	7941136	0.445332	7941164	0.433238	7941296	0.414573	7941382
189	ZBED5	7946635	7898750	0.412346	7899134	0.420928	7899774	0.453035	7903393	0.449846	7912086	0.436038	7914334	0.403803	7915130	0.415091	7915472	0.412702	7918703	0.442811	7920594	0.421248	7921806	0.429675	7923812	0.440177	7924733	0.449424	7925003	0.402987	7927889	0.456996	7927981	0.426803	7928471	0.280071	7930008	0.432754	7930380	0.425368	7932109	0.333826	7932938	0.414282	7934320	0.342961	7936614	0.428905	7936937
189	OTX2	7979357	7898653	0.410067	7905464	0.388248	7905544	0.414882	7909104	0.314758	7910398	0.423195	7912248	0.337246	7914084	0.399631	7914361	0.435081	7915841	0.409278	7919898	0.415053	7921936	0.428025	7923942	0.421784	7924465	0.436212	7927179	0.303485	7927367	0.406219	7929562	0.412073	7930561	0.412509	7930833	0.437782	7931455	0.357026	7931683	0.408435	7936144	0.411695	7937198	0.450045	7937713	0.440293	7939569
189	ZNF708	8035803	7900490	0.406315	7901867	0.420858	7903703	0.457461	7905733	0.421996	7907124	0.423038	7907861	0.428421	7909261	0.414995	7910520	0.415597	7910550	0.436924	7913712	0.454978	7913814	0.419811	7914094	0.414261	7917604	0.414585	7918467	0.426189	7918813	0.415422	7921228	0.416387	7922912	0.418952	7923386	0.413699	7924190	0.431311	7925792	0.411179	7926385	0.44324	7928872	0.418035	7930304	0.39351	7930422
188	DPF2	7941243	7897370	0.456936	7897803	0.422427	7899192	0.456818	7900382	0.400836	7900426	0.388675	7902592	0.463795	7903294	0.460208	7903586	0.489285	7904036	0.39482	7908543	0.463535	7909214	0.464974	7909236	0.460262	7909586	0.445945	7914904	0.454699	7915091	0.445878	7915758	0.448233	7916372	0.444051	7920877	0.441499	7921713	0.418748	7923183	0.460581	7926170	0.442654	7926677	0.46356	7926851	0.467863	7926916
188	APEX1	7973056	7899774	0.420744	7902382	0.448919	7902594	0.412336	7903393	0.437102	7904755	0.417818	7906185	0.443574	7910494	0.434183	7912385	0.43448	7914202	0.409421	7914996	0.413659	7916262	0.395962	7916590	0.405345	7917156	0.39082	7917728	0.424454	7920047	0.419122	7920317	0.430369	7920903	0.421145	7928671	0.405809	7930008	0.410759	7936937	0.407202	7939068	0.392267	7940679	0.424062	7941104	0.432945	7943288
188	NR1I2	8081925	7896882	0.386522	7898030	0.405217	7898052	0.399778	7901192	0.407393	7902891	0.418999	7903032	0.416178	7903667	0.417653	7906742	0.416416	7908330	0.424514	7909862	0.415326	7910022	0.373249	7910398	0.407416	7913226	0.418246	7913235	0.400091	7913712	0.416006	7914000	0.421217	7914361	0.412083	7914580	0.417013	7914667	0.426747	7916910	0.424538	7917088	0.410175	7917798	0.435368	7918925	0.413087	7920228
187	GON4L	7920810	7898833	0.425532	7899455	0.435719	7903519	0.4318	7907790	0.435114	7911283	0.416032	7912086	0.450089	7912112	0.425263	7912412	0.400657	7914530	0.404924	7915408	0.398402	7915971	0.415022	7916045	0.42407	7916592	0.423977	7919038	0.290783	7924465	0.430678	7925691	0.430594	7925749	0.412533	7925978	0.428797	7930031	0.440862	7930614	0.442314	7931239	0.439896	7934050	0.390774	7934653	0.41036	7936683
187	PER2	8059996	7897441	0.387919	7898048	0.383296	7899018	0.383509	7899043	0.376794	7899173	0.381258	7900030	0.386083	7900395	0.411394	7905185	0.381468	7906041	0.386425	7907222	0.39571	7908397	0.381675	7911260	0.390463	7911359	0.385445	7914094	0.402809	7916785	0.371625	7919763	0.356335	7920178	0.382851	7920341	0.400073	7922229	0.387414	7924096	0.385234	7925043	0.389192	7925161	0.399446	7925741	0.391798	7925743
186	ZNF26	7960134	7902382	0.392759	7902992	0.410461	7903281	0.393639	7910446	0.432679	7912086	0.398482	7914764	0.418853	7914996	0.40864	7915870	0.382605	7916443	0.395894	7917103	0.400135	7917604	0.391821	7919038	0.298456	7924190	0.396186	7925174	0.428007	7925978	0.416729	7926565	0.396877	7926609	0.422816	7927710	0.298016	7927981	0.393371	7929201	0.400274	7930614	0.420169	7933047	0.408608	7933105	0.397481	7935027
186	ARNT2	7985285	7898263	0.425891	7899604	0.421936	7901192	0.396439	7903561	0.41158	7905020	0.424622	7905131	0.31886	7905519	0.406893	7906163	0.427341	7908022	0.432779	7908169	0.45298	7908529	0.457692	7909422	0.417922	7917088	0.459046	7917771	0.439116	7923131	0.452909	7924526	0.443143	7927202	0.438751	7927285	0.428906	7929732	0.420186	7930804	0.41038	7932885	0.39675	7934719	0.413231	7936144	0.433317	7938448
186	ZNF880	8030925	7899688	0.430225	7899813	0.459417	7902382	0.435986	7905185	0.445428	7906185	0.433817	7910494	0.455816	7910651	0.429482	7914996	0.432551	7915130	0.464451	7915882	0.435137	7917976	0.441758	7918847	0.43596	7919055	0.418602	7919226	0.443654	7920984	0.450902	7925184	0.436835	7925611	0.441303	7926609	0.430432	7927202	0.427889	7927936	0.435846	7928300	0.444056	7929243	0.425524	7932938	0.442277	7934228
186	TBL1X	8165911	7897877	0.42326	7899289	0.444437	7900030	0.413886	7901054	0.4042	7906107	0.42338	7906128	0.419715	7911038	0.425424	7912102	0.454325	7914094	0.446444	7915147	0.276365	7916077	0.408999	7916343	0.42134	7920341	0.454325	7920839	0.437825	7921752	0.43749	7922432	0.427431	7922504	0.348777	7922846	0.364738	7924107	0.436164	7924582	0.429277	7925048	0.412802	7927062	0.426256	7928558	0.456956	7930139
185	STAT3	8015607	7898161	0.459338	7899289	0.459489	7902771	0.414947	7906107	0.438816	7906128	0.469304	7906819	0.366907	7912102	0.449799	7914021	0.440121	7914603	0.417022	7915091	0.470463	7920341	0.432288	7920697	0.378149	7922637	0.434941	7922846	0.39905	7923753	0.416454	7924107	0.459592	7925062	0.274466	7928558	0.440759	7930139	0.433667	7930682	0.414983	7931353	0.389086	7936242	0.423941	7938390	0.351116	7939150
184	PRB3	7961300	7898653	0.41406	7903239	0.400098	7903321	0.42287	7904881	0.420141	7907135	0.410884	7908421	0.446132	7913235	0.433345	7914003	0.425047	7914361	0.411457	7914667	0.406522	7916984	0.410638	7918444	0.404909	7918467	0.405836	7920077	0.400775	7920182	0.420951	7921342	0.401243	7922108	0.406891	7924465	0.441961	7925691	0.422379	7926061	0.392557	7928291	0.392899	7929078	0.409839	7929168	0.410251	7930454
184	PPP1R10	8124756	7897877	0.468286	7899504	0.438979	7902592	0.433162	7903294	0.429359	7903719	0.315561	7905258	0.412181	7906576	0.453367	7908097	0.451161	7909175	0.409343	7912166	0.436966	7914021	0.417564	7914270	0.45356	7915091	0.44846	7915160	0.417791	7915758	0.461973	7919825	0.423872	7920877	0.454931	7921179	0.446654	7922637	0.429201	7922669	0.414612	7923659	0.449362	7924686	0.454011	7925201	0.41683	7926170
184	TBX22	8168534	7903530	0.377018	7904203	0.412393	7906365	0.432409	7906367	0.432871	7908204	0.426705	7909730	0.454725	7910792	0.429687	7911260	0.446382	7915951	0.418506	7918747	0.429326	7919146	0.430776	7922337	0.425411	7924233	0.428914	7925728	0.450443	7925741	0.449114	7925743	0.457823	7925749	0.423326	7926715	0.434805	7927803	0.451326	7929574	0.401225	7933640	0.433431	7938057	0.421803	7938746	0.465292	7939080
184	PPP1R10	8178358	7897877	0.468286	7899504	0.438979	7902592	0.433162	7903294	0.429359	7903719	0.315561	7905258	0.412181	7906576	0.453367	7908097	0.451161	7909175	0.409343	7912166	0.436966	7914021	0.417564	7914270	0.45356	7915091	0.44846	7915160	0.417791	7915758	0.461973	7919825	0.423872	7920877	0.454931	7921179	0.446654	7922637	0.429201	7922669	0.414612	7923659	0.449362	7924686	0.454011	7925201	0.41683	7926170
184	PPP1R10	8179664	7897877	0.468286	7899504	0.438979	7902592	0.433162	7903294	0.429359	7903719	0.315561	7905258	0.412181	7906576	0.453367	7908097	0.451161	7909175	0.409343	7912166	0.436966	7914021	0.417564	7914270	0.45356	7915091	0.44846	7915160	0.417791	7915758	0.461973	7919825	0.423872	7920877	0.454931	7921179	0.446654	7922637	0.429201	7922669	0.414612	7923659	0.449362	7924686	0.454011	7925201	0.41683	7926170
183	ATF7	7963698	7899220	0.469098	7899870	0.437851	7902166	0.445944	7904812	0.449269	7905258	0.419167	7905700	0.450885	7906339	0.329811	7907135	0.451268	7908097	0.506213	7908421	0.445732	7909175	0.440437	7909898	0.453265	7911178	0.398232	7911281	0.408726	7913918	0.442109	7914296	0.428339	7915758	0.461821	7916045	0.439378	7916316	0.424409	7916984	0.452891	7918725	0.491451	7918955	0.432364	7919763	0.390382	7922637
183	HOXD3	8046560	7900957	0.372666	7903667	0.433668	7905505	0.415414	7905507	0.406564	7905519	0.433533	7905523	0.416011	7905528	0.404615	7905559	0.433341	7906205	0.364228	7906838	0.405986	7909624	0.361089	7914180	0.420946	7915516	0.409008	7916969	0.406724	7917088	0.408116	7917255	0.352908	7918444	0.414031	7918913	0.403096	7919305	0.413648	7920182	0.404889	7927383	0.434507	7927786	0.413878	7928602	0.409102	7928632
182	HOXD13	8046524	7898516	0.365269	7899790	0.373604	7901634	0.405289	7903667	0.422185	7903884	0.429619	7905154	0.310893	7905563	0.336487	7905801	0.345557	7905817	0.41037	7906552	0.402312	7907847	0.419114	7907882	0.39233	7908672	0.409076	7913938	0.380919	7917433	0.303507	7917798	0.442874	7918925	0.395384	7921342	0.411082	7926356	0.346464	7928619	0.45139	7928645	0.39147	7928653	0.418039	7928915	0.451775	7929932
180	ZNF256	8039706	7898602	0.264253	7898910	0.407567	7899346	0.386978	7899350	0.395105	7905733	0.402397	7907353	0.394594	7914218	0.393292	7918847	0.39472	7919780	0.396925	7922462	0.395963	7924388	0.386117	7925611	0.38915	7925677	0.379596	7925745	0.369026	7925823	0.396986	7926299	0.388702	7926531	0.411988	7927694	0.378532	7927972	0.392742	7928736	0.367434	7930577	0.386134	7932160	0.394869	7933842	0.396877	7934936
179	HMGB4	7899898	7898184	0.392879	7898653	0.438109	7898916	0.426559	7899627	0.428863	7900531	0.38777	7903032	0.409443	7903239	0.398605	7903355	0.381555	7903519	0.395755	7907882	0.404285	7913226	0.397017	7913235	0.403472	7914003	0.40774	7917604	0.400158	7918345	0.406028	7920182	0.43563	7921088	0.39664	7921936	0.424011	7923584	0.430039	7924663	0.413659	7933298	0.395907	7936144	0.427126	7937230	0.340174	7937709
179	ZBTB34	8157941	7897482	0.409008	7897527	0.371489	7899289	0.43823	7902771	0.405696	7905854	0.370616	7906107	0.409554	7906128	0.457578	7908003	0.345553	7911619	0.419037	7912102	0.458978	7912166	0.405942	7915091	0.430112	7919872	0.393657	7921179	0.433469	7921752	0.415222	7922432	0.38737	7924107	0.453127	7924582	0.39961	7925048	0.436277	7926170	0.422336	7928558	0.429473	7929282	0.409813	7930139	0.430082	7930470
179	KLF4	8163002	7899043	0.418651	7899350	0.41946	7901110	0.418253	7901299	0.413998	7905598	0.432293	7906177	0.316933	7906810	0.402206	7906852	0.411162	7907861	0.420682	7907893	0.427053	7908169	0.407598	7909815	0.412461	7910520	0.445874	7910651	0.436746	7911355	0.416579	7913682	0.425168	7914235	0.409259	7914834	0.407046	7914940	0.440376	7917338	0.412841	7918188	0.419816	7918284	0.41994	7919825	0.45607	7926900
178	KCMF1	8043105	7897370	0.426691	7899192	0.432161	7900382	0.365846	7903586	0.444746	7905079	0.357284	7905355	0.401565	7905909	0.421881	7906128	0.406218	7906235	0.429358	7906703	0.413666	7908543	0.418452	7909931	0.422873	7910229	0.420965	7913169	0.428808	7914235	0.439259	7915504	0.42483	7916372	0.443342	7919619	0.357284	7920401	0.402447	7921738	0.431397	7922474	0.394689	7922870	0.408875	7926170	0.417159	7926851
178	ZNFX1	8066905	7897877	0.435122	7899289	0.452382	7900609	0.396518	7902166	0.444913	7906819	0.355049	7907773	0.45358	7907893	0.445824	7915091	0.46397	7915758	0.434098	7916343	0.443461	7918323	0.434441	7920382	0.424763	7920531	0.39691	7920839	0.424803	7921179	0.449572	7922637	0.428007	7923659	0.426356	7924058	0.376274	7924107	0.453447	7925201	0.420592	7926851	0.429363	7928558	0.425398	7929282	0.429541	7930074
177	ZNF395	8149986	7897078	0.412409	7899096	0.317236	7899173	0.414036	7899486	0.398279	7899688	0.415745	7903227	0.404057	7905589	0.396724	7906919	0.438046	7909250	0.392951	7913814	0.39688	7914216	0.39667	7919146	0.40356	7919226	0.397922	7919729	0.404754	7920594	0.39966	7922337	0.416133	7924388	0.413394	7925174	0.404187	7925728	0.397692	7925743	0.401991	7926385	0.428123	7935462	0.417169	7938195	0.41894	7939265
177	ZNF322	8162669	7900001	0.398155	7900340	0.358183	7901418	0.425942	7905020	0.416028	7905951	0.374448	7908330	0.410287	7908421	0.408932	7908543	0.399623	7909801	0.390689	7914180	0.426455	7917976	0.398758	7923119	0.398969	7923131	0.393908	7923762	0.380994	7926596	0.41053	7927669	0.404445	7927786	0.42679	7928171	0.40669	7933619	0.413035	7935707	0.435015	7936144	0.399252	7936419	0.406686	7936826	0.410105	7938331
176	TCF25	7998033	7897774	0.343857	7898211	0.410981	7898627	0.350352	7899502	0.323363	7899654	0.403575	7900030	0.436906	7900051	0.416648	7900833	0.443485	7903519	0.430913	7904086	0.393049	7907601	0.3528	7909815	0.429053	7909862	0.409203	7912412	0.438949	7912750	0.424021	7913415	0.444342	7913571	0.412014	7914791	0.436039	7921677	0.410349	7925851	0.454662	7925978	0.415536	7929168	0.40455	7929201	0.417346	7930031
175	SMAD7	8023220	7898192	0.410851	7898881	0.416694	7899604	0.398687	7901299	0.411262	7903827	0.421441	7906852	0.407733	7907439	0.420847	7907680	0.368779	7909144	0.414892	7910229	0.419656	7913226	0.397991	7914141	0.44202	7914750	0.388793	7915659	0.421733	7918284	0.41108	7918749	0.386784	7918847	0.409033	7920185	0.420339	7921806	0.417925	7922243	0.405662	7927363	0.408309	7928308	0.388041	7928369	0.417481	7929831
175	SMARCB1	8071768	7897078	0.421766	7899654	0.417789	7899737	0.415956	7901714	0.415359	7905018	0.409784	7911839	0.353924	7916785	0.415879	7916882	0.409558	7918751	0.42671	7918936	0.421666	7924388	0.402756	7927097	0.406187	7930226	0.387843	7934653	0.38965	7935968	0.421952	7937823	0.289434	7937982	0.413661	7938181	0.451131	7939805	0.386428	7939893	0.423357	7939954	0.431843	7940112	0.412021	7940135	0.412799	7941382
174	VDR	7962689	7897078	0.440049	7897370	0.442084	7897803	0.441257	7898026	0.439313	7901385	0.442546	7901479	0.466682	7902810	0.421377	7903565	0.425401	7906576	0.452582	7906652	0.474772	7907773	0.468197	7909586	0.433594	7909601	0.414777	7909931	0.452609	7910550	0.442968	7913814	0.458107	7914218	0.478635	7914917	0.394992	7916343	0.471568	7916372	0.431202	7918203	0.413534	7920697	0.386638	7920877	0.449912	7921713
173	TFDP1	7970317	7898894	0.402327	7900201	0.436084	7900216	0.403413	7901867	0.434179	7904131	0.408394	7905079	0.360738	7905299	0.409849	7907439	0.409818	7910099	0.414127	7910229	0.412049	7910550	0.415868	7918188	0.404435	7919619	0.360738	7922095	0.413531	7923483	0.411174	7928752	0.424714	7930341	0.417715	7931840	0.411886	7932911	0.414272	7933619	0.422471	7936028	0.441052	7936706	0.446145	7936871	0.433327	7939465
172	XRCC5	8048146	7898012	0.417486	7898040	0.417486	7902127	0.417796	7903703	0.428847	7903988	0.415586	7907986	0.395881	7908867	0.432055	7909642	0.433869	7909841	0.420883	7914153	0.436374	7914550	0.410445	7917482	0.416664	7918275	0.43111	7919780	0.410277	7921228	0.415747	7921987	0.465252	7922912	0.431116	7926061	0.430578	7926385	0.43499	7927062	0.410351	7927207	0.315891	7931840	0.426835	7932678	0.433989	7932964
171	E2F7	7965094	7900395	0.390727	7902127	0.418106	7904408	0.42672	7906878	0.411401	7908421	0.40359	7908553	0.407453	7914218	0.400536	7916570	0.385029	7919578	0.415636	7922703	0.406999	7922870	0.402285	7922912	0.397793	7923119	0.401255	7924096	0.412782	7927062	0.396916	7929562	0.407077	7930170	0.400904	7930777	0.404797	7936419	0.41625	7938687	0.400249	7939871	0.405818	7943158	0.400757	7943387	0.386378	7943552
171	ZNF843	8001046	7896822	0.419883	7896865	0.404487	7897263	0.361599	7897416	0.393427	7898124	0.372534	7898256	0.445901	7898809	0.27241	7900001	0.395259	7901634	0.387092	7906552	0.397815	7907907	0.40805	7909610	0.353807	7909965	0.364137	7910217	0.379713	7911683	0.415223	7915297	0.406756	7920980	0.350615	7921533	0.414252	7922686	0.393377	7924987	0.376743	7928770	0.320978	7931519	0.426352	7933075	0.357095	7933298
171	NOTCH3	8034940	7896865	0.405043	7897257	0.378683	7898594	0.375543	7899075	0.390463	7900001	0.391614	7903239	0.418538	7906597	0.386732	7909610	0.3884	7909661	0.366419	7910503	0.383291	7912764	0.393749	7913450	0.441312	7913850	0.46113	7914350	0.390261	7915995	0.395296	7916364	0.373973	7916654	0.376472	7917433	0.319104	7928147	0.3836	7929750	0.269993	7931500	0.377606	7933298	0.400094	7937713	0.432119	7937813
171	KLF14	8142971	7898653	0.419324	7899627	0.412208	7899898	0.396563	7901557	0.403429	7902396	0.406258	7903667	0.411943	7905020	0.389019	7905515	0.394322	7905528	0.396774	7905559	0.397349	7906838	0.40579	7907549	0.382045	7912802	0.335762	7915971	0.403525	7918474	0.398674	7918792	0.414883	7921895	0.382514	7922727	0.392655	7924465	0.422039	7927028	0.41214	7929322	0.392289	7929719	0.39081	7930996	0.383009	7932186
170	EBF3	7937039	7896865	0.427902	7897196	0.430513	7897257	0.389153	7898916	0.403937	7898967	0.413531	7900531	0.412483	7906163	0.425911	7907847	0.413351	7909862	0.412229	7911114	0.407593	7911941	0.327454	7912601	0.352085	7912617	0.352085	7912764	0.42424	7913146	0.359935	7913938	0.393805	7914361	0.420985	7914592	0.437834	7917798	0.428181	7920228	0.416279	7921088	0.423827	7921342	0.404318	7927155	0.443322	7928619
170	SMARCC1	8086810	7897953	0.364623	7900030	0.425677	7900051	0.38807	7900833	0.421866	7903519	0.442056	7907135	0.416212	7907601	0.363106	7909642	0.43776	7912412	0.401219	7913415	0.419651	7914791	0.442463	7916443	0.429586	7924190	0.423798	7925419	0.381413	7925851	0.417548	7930454	0.413775	7931728	0.430435	7931824	0.40652	7933509	0.417984	7934393	0.410957	7934812	0.417824	7936884	0.418871	7942267	0.417208	7946972
169	SMARCC2	7963988	7897305	0.252904	7898070	0.402558	7899134	0.408253	7899220	0.443336	7904086	0.386364	7904812	0.458127	7905754	0.400228	7911486	0.267734	7912994	0.395271	7920594	0.412553	7926096	0.440117	7926299	0.403511	7928369	0.432449	7929858	0.418481	7930031	0.483876	7930074	0.407166	7931748	0.342422	7937900	0.434088	7938100	0.421752	7938225	0.377833	7939368	0.434949	7941364	0.422977	7941639	0.416187	7942342
169	HOXB1	8016433	7896822	0.400468	7897288	0.359272	7899528	0.405254	7899821	0.390006	7901687	0.408826	7905519	0.420744	7908672	0.408472	7909027	0.390413	7909418	0.382877	7911634	0.390921	7911796	0.346142	7912520	0.394384	7913727	0.41821	7914000	0.40825	7916024	0.367766	7919301	0.390093	7919604	0.348606	7920077	0.417586	7921492	0.394695	7922001	0.468734	7922590	0.411757	7925250	0.358848	7928619	0.441227	7928645
169	CTCFL	8067208	7898916	0.417905	7899167	0.417928	7900001	0.406309	7900119	0.424589	7903667	0.423652	7903988	0.415354	7905483	0.395413	7905507	0.435662	7905544	0.413874	7906527	0.372432	7908072	0.406057	7908924	0.364926	7909261	0.438625	7909529	0.441961	7914180	0.427405	7915516	0.423763	7916364	0.360642	7917359	0.389411	7919301	0.392878	7919940	0.411302	7922525	0.40219	7922590	0.404741	7925500	0.34165	7925504
169	DMTF1	8133914	7898407	0.376354	7898750	0.410785	7903407	0.343148	7905339	0.407961	7912385	0.40576	7912802	0.349181	7915408	0.38754	7917604	0.453756	7918681	0.409159	7918792	0.412275	7920980	0.342577	7921449	0.39136	7921637	0.382724	7924190	0.44717	7924526	0.415043	7925361	0.349617	7925978	0.427429	7926821	0.409066	7927028	0.407426	7927889	0.429535	7929012	0.425385	7929168	0.432453	7929719	0.403251	7931187
168	ZIM3	8039625	7897991	0.382928	7898002	0.419968	7898030	0.410059	7898052	0.411106	7900395	0.420904	7903541	0.411935	7905528	0.39316	7908330	0.379019	7908437	0.383193	7909422	0.401263	7912591	0.382928	7912606	0.382928	7913226	0.395926	7913566	0.394111	7917080	0.392837	7922018	0.382829	7922095	0.380709	7923386	0.416692	7925043	0.393478	7925342	0.404582	7927062	0.409218	7930593	0.390754	7931571	0.389275	7932000
167	NFKBIB	8028552	7902592	0.394215	7903586	0.423824	7904812	0.396448	7905329	0.365191	7905382	0.410659	7906235	0.394689	7908508	0.407817	7912496	0.391011	7913242	0.392064	7914270	0.395475	7915504	0.399513	7920515	0.411698	7921793	0.402367	7923483	0.393113	7928300	0.397033	7933640	0.397578	7936249	0.411556	7937089	0.307789	7937275	0.392617	7938059	0.40885	7938925	0.400802	7939242	0.395916	7939590	0.390692	7939873
167	TCEAL8	8174228	7898881	0.424441	7901867	0.435963	7908639	0.374215	7910494	0.433057	7911559	0.44042	7912561	0.440393	7914194	0.441661	7916130	0.429262	7918751	0.43813	7920409	0.42569	7922326	0.446858	7925611	0.445198	7927363	0.428545	7928300	0.431863	7928401	0.430062	7928671	0.437923	7931140	0.403554	7933327	0.428545	7933423	0.428545	7933982	0.404139	7934959	0.421562	7935002	0.426976	7935462	0.423728	7935627
165	ZNF18	8012843	7899289	0.394006	7900030	0.393421	7901592	0.419581	7907572	0.44744	7909494	0.416229	7909931	0.403736	7911233	0.411066	7916077	0.377782	7921752	0.379661	7922382	0.408471	7925735	0.407716	7925737	0.405032	7926170	0.41188	7927062	0.421994	7927972	0.395364	7928369	0.401065	7928558	0.393865	7930139	0.392466	7930276	0.394684	7933279	0.360828	7933394	0.360828	7936201	0.406661	7936419	0.413056	7939197
164	ZEB1	7926916	7899192	0.418272	7899289	0.416983	7901385	0.41656	7905185	0.418463	7905382	0.414128	7908397	0.398372	7912292	0.419713	7914218	0.42389	7914904	0.4003	7915758	0.443248	7918725	0.410849	7918847	0.427977	7920382	0.423102	7922648	0.411803	7924445	0.432274	7925761	0.406473	7926677	0.451752	7926851	0.461882	7931226	0.401587	7932938	0.426996	7934959	0.41233	7936249	0.415672	7936419	0.418391	7938816
164	SP1	7955787	7897877	0.435947	7899289	0.449775	7901479	0.42822	7902592	0.421334	7903294	0.432982	7905116	0.424101	7905444	0.434717	7907773	0.433482	7908097	0.481293	7909236	0.434797	7909285	0.351069	7909400	0.408522	7909586	0.429429	7913242	0.413749	7914270	0.468823	7915091	0.477952	7915758	0.465797	7918725	0.445316	7920877	0.441841	7922646	0.420434	7923183	0.447797	7923659	0.445861	7924107	0.453196	7926170
164	FHL2	8054377	7897991	0.37099	7897997	0.372352	7898833	0.371638	7901299	0.368584	7903945	0.406578	7905530	0.371597	7908978	0.365306	7909422	0.376216	7911207	0.383732	7912591	0.37099	7912606	0.37099	7918284	0.361269	7919825	0.379615	7920178	0.380819	7922058	0.371999	7922550	0.370267	7922727	0.384474	7924682	0.370314	7926506	0.378774	7930487	0.360835	7931155	0.372935	7933484	0.32936	7933619	0.37038	7934959
164	MAFB	8066275	7898875	0.387283	7900546	0.36995	7903227	0.376313	7903401	0.369319	7905051	0.380997	7907032	0.361671	7907719	0.386794	7910200	0.318684	7912552	0.388583	7915207	0.375564	7916882	0.383166	7919162	0.380997	7922337	0.374149	7925184	0.370947	7926728	0.371076	7933341	0.37367	7933597	0.386814	7937982	0.401047	7938313	0.393581	7938629	0.363452	7939884	0.371304	7940135	0.386552	7940473	0.37207	7941382
164	ING2	8098508	7899943	0.396342	7900201	0.404951	7901110	0.409651	7901788	0.399142	7902127	0.400177	7903717	0.405967	7905598	0.399083	7907773	0.399894	7908867	0.405253	7909992	0.405471	7910550	0.409137	7910651	0.405794	7914354	0.410207	7917120	0.408986	7918275	0.408033	7918751	0.398344	7919856	0.39921	7923731	0.252321	7924163	0.383901	7925043	0.407531	7926385	0.403968	7928300	0.400121	7931216	0.402141	7931754
163	TBX3	7966690	7897286	0.379204	7899093	0.385031	7901247	0.411875	7903667	0.390862	7906017	0.379529	7908330	0.376029	7908812	0.415178	7910727	0.362741	7911634	0.374985	7914361	0.386312	7915841	0.406413	7918284	0.378833	7918792	0.376231	7919898	0.405886	7920217	0.383165	7920228	0.380933	7921492	0.374747	7922525	0.38691	7924465	0.375567	7927277	0.396311	7927669	0.374987	7927786	0.397379	7928171	0.376812	7930894
163	BPTF	8009382	7899220	0.454849	7900030	0.430266	7900833	0.420856	7902721	0.416223	7904137	0.440888	7905258	0.417486	7907135	0.429677	7907790	0.455629	7908940	0.362977	7916443	0.41234	7916747	0.4145	7918725	0.449504	7919763	0.386691	7920000	0.410166	7920766	0.451325	7923772	0.375876	7928369	0.439445	7929562	0.450519	7929609	0.469758	7929858	0.435148	7930031	0.438076	7932498	0.401325	7938213	0.407167	7938396
163	ZNF347	8039054	7899943	0.425134	7901592	0.4218	7902992	0.429599	7905339	0.424891	7907572	0.433898	7909494	0.424842	7909503	0.403424	7910640	0.415975	7911174	0.335911	7911199	0.307516	7911281	0.406271	7915612	0.353116	7917946	0.416897	7921552	0.368941	7924096	0.407792	7924619	0.41765	7925735	0.414792	7925757	0.406874	7926506	0.426096	7927071	0.413846	7931852	0.42524	7933842	0.46345	7935647	0.433273	7938006
163	FAM171B	8046895	7902754	0.398239	7906365	0.447547	7908204	0.459414	7909745	0.251404	7910792	0.454726	7911263	0.452673	7911273	0.403997	7922969	0.441789	7923043	0.458895	7923073	0.477958	7925662	0.422005	7925735	0.435715	7930714	0.440337	7933672	0.454168	7938741	0.404459	7939024	0.436801	7939971	0.433494	7939977	0.434279	7939994	0.442135	7942998	0.459354	7943025	0.444228	7943036	0.454451	7943715	0.384212	7946011
163	MITF	8080938	7902158	0.393431	7907611	0.398816	7911207	0.393597	7912750	0.391989	7916616	0.405927	7916944	0.393728	7917370	0.397515	7920214	0.383601	7921362	0.390163	7921367	0.410299	7921445	0.395304	7922727	0.383533	7924071	0.39678	7925749	0.391391	7926506	0.399979	7929497	0.391166	7931852	0.403706	7934301	0.379164	7934945	0.398132	7935027	0.386904	7935251	0.399429	7938313	0.389269	7938544	0.388311	7940153
162	WNT8B	7929822	7898192	0.400544	7900833	0.413113	7903561	0.419042	7903935	0.429665	7905492	0.422339	7906163	0.43468	7907058	0.352967	7917103	0.412265	7918749	0.42178	7920175	0.396782	7920193	0.403715	7921332	0.420486	7923534	0.410247	7924526	0.443287	7926486	0.401001	7931728	0.400774	7932826	0.41609	7933190	0.387874	7938076	0.395617	7938448	0.428288	7940626	0.426636	7942032	0.427663	7944955	0.425028	7945648
162	CERS3	7991546	7902166	0.36775	7903519	0.379972	7904396	0.371181	7907790	0.379257	7908097	0.377514	7915160	0.380795	7919763	0.370561	7919780	0.375455	7921677	0.365739	7922018	0.370648	7922703	0.357376	7922727	0.381595	7923659	0.380239	7925531	0.363981	7925851	0.398383	7926061	0.369336	7926170	0.377258	7929282	0.367523	7929562	0.361778	7930470	0.369265	7931840	0.372932	7932911	0.378036	7934812	0.379398	7936360
161	ANKRD1	7934979	7898020	0.414857	7898026	0.414926	7898034	0.414857	7901110	0.394662	7901272	0.455877	7901720	0.427447	7902353	0.411925	7905496	0.382558	7909601	0.393843	7910611	0.411027	7910923	0.411242	7912561	0.410299	7918367	0.430125	7921840	0.368976	7926385	0.437438	7926531	0.414577	7927803	0.417267	7928208	0.344253	7929388	0.429492	7931824	0.41392	7931840	0.410729	7932678	0.413027	7933488	0.398568	7935613
161	PRRX2	8158554	7897006	0.36494	7898256	0.377725	7900001	0.390513	7900957	0.330853	7901256	0.359023	7902476	0.335502	7909661	0.341832	7910265	0.411993	7910618	0.322354	7911413	0.417272	7912056	0.339789	7912706	0.344853	7913727	0.405757	7915078	0.38575	7918313	0.289145	7920027	0.388999	7920552	0.351201	7920744	0.375582	7921821	0.347068	7925972	0.364236	7932308	0.337055	7933298	0.40573	7935535	0.373989	7937363
160	NFYA	8119408	7897803	0.388631	7898713	0.429679	7902592	0.410116	7905116	0.43064	7905523	0.436011	7908022	0.423395	7909898	0.431625	7909931	0.435629	7918467	0.43428	7920185	0.428146	7920697	0.380755	7920799	0.422533	7921110	0.444273	7922108	0.412313	7922637	0.448558	7924405	0.422812	7924526	0.443374	7925996	0.437742	7932881	0.404075	7932938	0.428037	7934812	0.424856	7935403	0.467446	7936307	0.439285	7936419
160	GRHL2	8147697	7898026	0.401734	7898048	0.407622	7902617	0.394512	7903490	0.404203	7905515	0.401894	7906374	0.407313	7907611	0.404042	7912112	0.401853	7912547	0.403143	7916616	0.397911	7917103	0.392007	7918203	0.402233	7918681	0.405264	7918878	0.38236	7920178	0.408107	7921332	0.414731	7921445	0.411878	7924071	0.433973	7925452	0.365258	7926506	0.397823	7927071	0.381102	7929388	0.405422	7931824	0.398435	7935613
160	FOXR2	8167895	7898967	0.413129	7899167	0.411185	7899898	0.389318	7900001	0.393644	7903667	0.400831	7905220	0.364789	7908812	0.395002	7909261	0.394332	7909425	0.405069	7910134	0.351688	7916364	0.355551	7916843	0.350895	7917754	0.373519	7920077	0.433982	7920264	0.310397	7922001	0.414725	7922590	0.392486	7924207	0.35829	7924987	0.399201	7933298	0.426158	7934442	0.372639	7937709	0.410685	7939569	0.394486	7940377
159	SP2	8008052	7899018	0.387688	7899289	0.425419	7899436	0.382512	7899504	0.400492	7905185	0.39671	7905700	0.404412	7911359	0.390754	7920515	0.421689	7921445	0.399756	7924686	0.420046	7927803	0.403857	7927814	0.396676	7928558	0.436541	7931832	0.410095	7934936	0.42498	7938059	0.415556	7938925	0.401922	7939897	0.406931	7939948	0.397698	7943019	0.389181	7947815	0.396009	7948144	0.397012	7949264	0.413635	7949465
159	RAX2	8032601	7898184	0.445838	7898653	0.432091	7898967	0.411071	7899627	0.421795	7901557	0.399547	7902992	0.404622	7907549	0.382657	7909425	0.393599	7914003	0.423771	7914764	0.404452	7915184	0.374184	7915404	0.405135	7920135	0.407418	7922301	0.393966	7923360	0.442226	7924663	0.450911	7927028	0.403286	7929719	0.414197	7931239	0.418789	7932433	0.385772	7934544	0.415083	7934916	0.412856	7935647	0.424463	7936762
159	HOXD9	8046542	7896865	0.401117	7897257	0.368109	7898516	0.36224	7899343	0.397757	7900001	0.39867	7901253	0.383082	7903407	0.348864	7903884	0.410421	7908812	0.382534	7911529	0.380687	7913216	0.388639	7913938	0.396952	7914361	0.382611	7915404	0.396049	7916384	0.397723	7920228	0.381709	7921492	0.385573	7921936	0.389508	7924987	0.402478	7928529	0.361222	7928645	0.367178	7929932	0.388756	7934783	0.374132	7936050
159	KAT6A	8150491	7897527	0.426365	7898070	0.376988	7900030	0.415717	7901479	0.42575	7904137	0.400406	7905018	0.408977	7907058	0.368539	7912102	0.421471	7912166	0.429785	7913319	0.422588	7916077	0.417533	7916747	0.438878	7917347	0.397411	7918725	0.427269	7920341	0.437495	7920799	0.405917	7921179	0.43575	7922432	0.410425	7923453	0.42279	7924107	0.442258	7926170	0.435648	7926851	0.42844	7930470	0.431136	7931226
158	PRDM11	7939569	7898653	0.41214	7898967	0.41822	7899265	0.384559	7899627	0.417877	7901696	0.402524	7905483	0.422101	7907847	0.403263	7907882	0.400661	7913216	0.417007	7915351	0.400767	7915404	0.410673	7916167	0.29717	7916654	0.389226	7918444	0.405628	7920077	0.417801	7922001	0.428393	7934755	0.396422	7936144	0.406268	7937713	0.418526	7938834	0.406658	7940851	0.40765	7942267	0.401409	7946428	0.401481	7948511
158	POU2F3	7944537	7897966	0.41708	7898112	0.391937	7899643	0.403909	7905507	0.408604	7905510	0.404067	7905528	0.409683	7906330	0.376692	7907861	0.403249	7912887	0.380559	7916643	0.390349	7918467	0.402308	7918792	0.40953	7920182	0.426017	7922328	0.4105	7924465	0.423471	7925033	0.284404	7930561	0.408359	7931187	0.417237	7931571	0.411283	7933047	0.409884	7933139	0.41023	7934278	0.404773	7936360	0.425649	7937200
158	EZH1	8015685	7902592	0.430217	7905299	0.41609	7908543	0.460233	7909529	0.438034	7909931	0.44843	7913319	0.433677	7916747	0.40583	7918467	0.437333	7919888	0.428576	7920687	0.349968	7920799	0.434638	7923453	0.435963	7925622	0.433162	7926677	0.454817	7926836	0.368611	7926851	0.453034	7926916	0.426043	7927854	0.320748	7928119	0.433795	7930894	0.42423	7932041	0.432536	7935403	0.483831	7936419	0.470022	7938331
157	ILF3	8025697	7898211	0.419498	7900510	0.371965	7904086	0.434852	7905171	0.411588	7907445	0.439682	7912086	0.433681	7912412	0.413369	7913252	0.370583	7914791	0.43283	7914996	0.412607	7915363	0.316843	7916928	0.422772	7918517	0.389625	7918681	0.425463	7918703	0.443451	7924733	0.427064	7925364	0.461249	7925978	0.432016	7928800	0.430536	7929201	0.437889	7930956	0.403149	7938111	0.400344	7940824	0.430046	7941946
157	GBX2	8059864	7898184	0.383137	7898707	0.378552	7900001	0.387902	7900957	0.350592	7905817	0.363124	7913450	0.409158	7914084	0.385032	7914974	0.35127	7917433	0.305586	7918792	0.375956	7920182	0.382369	7923141	0.395192	7927028	0.384685	7927389	0.413082	7929719	0.414935	7931469	0.316838	7933298	0.397623	7937713	0.387893	7940002	0.353309	7945688	0.412341	7945781	0.426212	7946245	0.400725	7946354	0.3167	7947801
156	ZNF689	8000924	7896744	0.400786	7904965	0.391919	7906367	0.40866	7906370	0.411007	7908861	0.295259	7911241	0.409024	7911260	0.406254	7911345	0.400786	7915951	0.419226	7919146	0.401283	7924817	0.428904	7925662	0.397678	7925728	0.404151	7926728	0.410478	7933904	0.401071	7937979	0.393596	7937982	0.403212	7938000	0.403169	7938057	0.403571	7938195	0.418335	7939879	0.415268	7939884	0.418391	7939893	0.406986	7940000
156	PAX4	8142747	7898407	0.380063	7900658	0.396627	7903667	0.435892	7903884	0.440665	7904796	0.421128	7905496	0.415215	7906552	0.416084	7910142	0.407272	7910211	0.288964	7912802	0.344384	7914075	0.414475	7914361	0.43761	7914516	0.425796	7916526	0.42121	7918716	0.416731	7921533	0.384714	7922686	0.413391	7923221	0.360249	7923386	0.417324	7927155	0.437594	7928915	0.433112	7931108	0.41294	7939642	0.396801	7945652
155	FOSL1	7949532	7896865	0.431426	7898124	0.381431	7899627	0.406046	7899921	0.368205	7906417	0.370804	7906496	0.416553	7911435	0.368819	7912004	0.396054	7913206	0.40255	7913450	0.40278	7913938	0.397292	7914084	0.423502	7914232	0.377786	7915404	0.407443	7915435	0.395424	7915543	0.364354	7915995	0.416788	7918416	0.381747	7929653	0.395479	7929840	0.417924	7929932	0.393662	7931417	0.345118	7931519	0.387634	7933075
155	CREBL2	7954021	7900446	0.357462	7902382	0.381258	7903281	0.387947	7903908	0.387399	7904755	0.41938	7907024	0.393272	7907297	0.313293	7913571	0.402962	7916969	0.379586	7917976	0.380285	7919197	0.381739	7919971	0.383166	7923119	0.382374	7926531	0.380479	7927936	0.386519	7932703	0.377892	7933047	0.395158	7938006	0.377854	7938170	0.365781	7938179	0.379711	7939424	0.381929	7943552	0.418638	7946957	0.371387	7946988
155	NFIL3	8162276	7897370	0.439872	7899192	0.421653	7901951	0.389168	7902771	0.420693	7905444	0.428747	7906107	0.425305	7906757	0.444244	7906764	0.37302	7912102	0.433035	7914603	0.404887	7915091	0.451739	7916343	0.442712	7917232	0.337159	7921434	0.37316	7922474	0.421818	7922707	0.421871	7923183	0.464173	7924107	0.433315	7924499	0.435988	7926545	0.46342	7926851	0.426563	7928959	0.451604	7929616	0.394016	7930470
154	ZNF230	8029347	7897370	0.419529	7901385	0.403444	7901479	0.421832	7902166	0.429262	7905018	0.403656	7905116	0.415611	7906652	0.413807	7908330	0.452144	7909586	0.411861	7913319	0.397502	7915091	0.421073	7922637	0.428614	7922707	0.457807	7922870	0.41955	7924107	0.410937	7924405	0.425229	7925201	0.425568	7926545	0.391126	7926851	0.423083	7926900	0.402964	7932041	0.404901	7935403	0.425062	7936419	0.417037	7938592
153	ZBTB40	7898750	7900979	0.421916	7902269	0.397179	7902874	0.462082	7903753	0.252067	7904254	0.451991	7904340	0.39767	7905754	0.439225	7909455	0.453314	7912086	0.451235	7912385	0.462186	7915408	0.395958	7917156	0.479174	7918681	0.454595	7918703	0.44659	7923778	0.424468	7923812	0.425586	7924733	0.441414	7925003	0.448525	7925364	0.437108	7925978	0.424128	7927889	0.470276	7927981	0.44054	7930380	0.435347	7931778
153	ILF2	7920317	7899160	0.356896	7899813	0.449391	7900228	0.422916	7902883	0.42643	7905163	0.326806	7906185	0.430987	7906662	0.425959	7908147	0.370643	7912385	0.455458	7914202	0.389027	7914940	0.430453	7915015	0.4114	7916590	0.416804	7917156	0.407694	7919226	0.41671	7920047	0.456807	7920659	0.44164	7920903	0.433236	7920984	0.455118	7921652	0.404521	7921667	0.402298	7923812	0.410854	7924733	0.414802	7927519
153	PLXNB2	8076998	7907135	0.423578	7907893	0.450049	7908097	0.424811	7909175	0.482332	7910427	0.429842	7911178	0.417061	7913918	0.454589	7917885	0.350034	7918323	0.440924	7923659	0.438781	7924092	0.447725	7926821	0.419133	7927186	0.467435	7929562	0.424135	7934196	0.434903	7938762	0.451333	7940051	0.411806	7940079	0.304415	7942342	0.397493	7944931	0.356115	7953518	0.373948	7953981	0.425909	7955908	0.413246	7956301
153	MKRN2	8077931	7897078	0.43445	7898894	0.414563	7899096	0.3469	7899346	0.431596	7899392	0.462841	7899486	0.417186	7900216	0.396769	7905986	0.426514	7906041	0.44407	7908437	0.421636	7908867	0.429104	7909494	0.431357	7909601	0.405557	7913814	0.428324	7913824	0.387944	7914218	0.447399	7915130	0.437642	7916372	0.428774	7917331	0.44729	7917771	0.434002	7919226	0.434884	7920409	0.429872	7925792	0.423904	7926385
153	GCM2	8123910	7897196	0.411288	7898521	0.350525	7898967	0.375043	7899884	0.293591	7901802	0.39178	7905483	0.371676	7906069	0.381524	7909027	0.361076	7911114	0.38913	7912280	0.39484	7912784	0.25603	7914075	0.370612	7914361	0.380702	7914974	0.330693	7916024	0.329312	7920135	0.375493	7920182	0.384577	7922001	0.38408	7923360	0.395814	7925813	0.385426	7928069	0.383023	7928619	0.379512	7928823	0.372292	7928872
152	NR2F1	8106923	7896861	0.266002	7896921	0.444614	7898653	0.404926	7900001	0.394085	7903667	0.421316	7904796	0.374622	7905519	0.398541	7907183	0.29586	7907882	0.389662	7909425	0.392076	7913271	0.371884	7913450	0.394907	7914084	0.39431	7915404	0.414229	7916384	0.396375	7919898	0.400534	7920642	0.335035	7921821	0.347186	7922001	0.406801	7923929	0.407929	7925170	0.356579	7925250	0.353835	7925504	0.441059	7928619
152	GRM6	8116253	7898881	0.386398	7899604	0.385782	7899774	0.386169	7900576	0.37973	7905507	0.38365	7908672	0.37265	7908863	0.370523	7909529	0.378976	7909642	0.397795	7911138	0.378312	7916910	0.376246	7916969	0.388331	7917455	0.358128	7917976	0.383505	7923528	0.383452	7927784	0.38072	7932938	0.380063	7935627	0.382402	7936346	0.387447	7936567	0.397283	7936614	0.390214	7938422	0.381365	7938652	0.349885	7939265
152	PRDM1	8121257	7898263	0.404034	7899870	0.422124	7903893	0.404118	7905355	0.413874	7906613	0.410529	7906852	0.440039	7907171	0.393408	7908421	0.416894	7908529	0.419383	7909898	0.443232	7909931	0.415889	7914003	0.446257	7914153	0.408726	7917530	0.343904	7918725	0.403592	7921738	0.400399	7922707	0.41312	7923131	0.422524	7926299	0.415999	7927972	0.429725	7929132	0.406755	7930422	0.413623	7930790	0.413813	7940775
151	MEF2D	7921014	7898161	0.456238	7899289	0.463728	7902592	0.424784	7905355	0.376675	7905909	0.440169	7906128	0.430517	7914094	0.439036	7914270	0.43308	7920341	0.461354	7920382	0.420763	7920944	0.26515	7921738	0.417076	7921793	0.486063	7928558	0.439146	7930139	0.467738	7931479	0.418793	7934733	0.439811	7937485	0.40946	7941179	0.426695	7941311	0.440415	7949454	0.461182	7949465	0.494082	7949603	0.421288	7950119
151	ZNF280D	7989159	7898585	0.402547	7902396	0.439869	7903321	0.430218	7909155	0.382681	7915995	0.393417	7916364	0.364234	7916570	0.4026	7916727	0.264448	7917359	0.393204	7917604	0.476903	7918255	0.423827	7918792	0.442555	7919055	0.414904	7923007	0.427126	7924190	0.453926	7924465	0.414015	7927389	0.426872	7929562	0.416115	7932285	0.396808	7936346	0.42613	7936578	0.426661	7947396	0.443024	7948904	0.442076	7950701
150	TOX3	8001394	7898112	0.3867	7898881	0.385626	7899688	0.396423	7900201	0.387784	7901052	0.383558	7901969	0.378092	7904881	0.394442	7905099	0.400959	7905515	0.391285	7905544	0.38774	7905559	0.405498	7906810	0.392506	7907012	0.392479	7910706	0.395127	7912292	0.390032	7917741	0.392754	7918825	0.388747	7919940	0.403211	7922326	0.396765	7922870	0.399307	7926385	0.392889	7926609	0.387598	7927202	0.383085	7932678
150	ZNF506	8035773	7900119	0.399508	7901460	0.405496	7902382	0.430691	7902594	0.402291	7902992	0.429986	7905512	0.393243	7915882	0.423259	7916969	0.467503	7917976	0.428139	7924190	0.43547	7925174	0.414229	7930422	0.423045	7933105	0.41512	7935746	0.411815	7937287	0.433986	7939137	0.403012	7940654	0.423911	7943297	0.445479	7943842	0.439114	7946815	0.441093	7947496	0.413384	7947991	0.423729	7948898	0.435305	7950078
150	CUX1	8135114	7897877	0.40947	7900395	0.388635	7902822	0.406161	7903478	0.399005	7909628	0.383745	7911278	0.392946	7912102	0.41863	7914809	0.435051	7915160	0.399669	7916077	0.412558	7916343	0.405563	7919659	0.400193	7920877	0.409533	7921179	0.408571	7923659	0.412518	7924499	0.410768	7924582	0.395746	7925201	0.39655	7926170	0.402393	7928516	0.341512	7929282	0.386784	7930139	0.424853	7930162	0.386911	7931840
149	DMRT1	8154034	7896756	0.375485	7898713	0.398026	7899528	0.404839	7899905	0.380425	7900340	0.360078	7904073	0.40138	7905519	0.410359	7906163	0.405932	7910134	0.349268	7913226	0.401703	7914000	0.390855	7914667	0.409161	7918716	0.408021	7920077	0.430647	7920228	0.407542	7921936	0.40444	7922590	0.419901	7924207	0.368417	7924842	0.400037	7925813	0.387842	7928291	0.39753	7929078	0.407964	7929664	0.392235	7931097
148	RNF113B	7972438	7901175	0.379036	7901187	0.361599	7901931	0.274722	7905519	0.398664	7905826	0.398336	7906163	0.405508	7907053	0.386441	7910142	0.398622	7912473	0.41424	7912724	0.382726	7914592	0.441991	7914667	0.410279	7915351	0.40931	7916910	0.41125	7918925	0.391624	7920228	0.425763	7920297	0.401821	7921492	0.404986	7921533	0.418313	7922686	0.378827	7923141	0.406263	7924987	0.388156	7927383	0.406231	7928619
148	ZNF738	8027297	7897322	0.349816	7902367	0.396731	7904755	0.395417	7904881	0.400258	7906742	0.383533	7906810	0.418408	7912292	0.397737	7913712	0.40818	7914557	0.42232	7916910	0.398463	7917088	0.409242	7918474	0.390306	7918759	0.3911	7920182	0.391072	7927786	0.413932	7930299	0.392428	7932678	0.392639	7933498	0.380356	7934870	0.381615	7935320	0.41153	7938669	0.395052	7938890	0.400804	7942771	0.335222	7943552
147	ZNF320	8039006	7903393	0.403584	7905018	0.41194	7905185	0.405648	7905515	0.408849	7907353	0.407972	7910446	0.436993	7911283	0.416734	7914563	0.415643	7915130	0.41754	7916541	0.387197	7918681	0.394042	7921652	0.396267	7923712	0.407885	7924071	0.413349	7926609	0.426396	7929487	0.400526	7930008	0.404274	7930380	0.420163	7933446	0.401123	7935613	0.412972	7936817	0.431618	7939265	0.407742	7939398	0.424067	7940299
147	REL	8042144	7897774	0.329291	7899220	0.422347	7900030	0.42412	7907135	0.458591	7909144	0.415086	7910427	0.413201	7911281	0.409335	7925201	0.468976	7925320	0.391879	7926096	0.415764	7930074	0.42252	7931728	0.437526	7938396	0.347137	7939158	0.45218	7939368	0.400029	7941769	0.428616	7942342	0.421476	7952103	0.461189	7954419	0.428855	7954969	0.492339	7955502	0.435485	7955890	0.3773	7955908	0.437934	7956003
147	RBM5	8079869	7897527	0.382851	7899455	0.381224	7900030	0.384847	7900833	0.375013	7903519	0.407278	7907790	0.379464	7909642	0.375041	7913319	0.386428	7913415	0.371734	7920810	0.379228	7920852	0.377901	7921110	0.381703	7921228	0.38777	7922727	0.375447	7924526	0.38538	7926170	0.378664	7926679	0.3733	7928171	0.374636	7928369	0.372781	7929562	0.373357	7933509	0.379937	7934812	0.384539	7936360	0.402234	7938331
146	HP1BP3	7913300	7899688	0.456844	7901052	0.442298	7901091	0.430202	7907012	0.417945	7915130	0.442854	7915882	0.501027	7916944	0.444231	7917741	0.443448	7919305	0.447625	7919856	0.422259	7922406	0.438813	7924342	0.432607	7928119	0.427619	7930614	0.43895	7938313	0.447476	7938331	0.441038	7938746	0.412844	7943398	0.406878	7945979	0.427222	7946004	0.417615	7946332	0.428123	7948418	0.44578	7948904	0.448199	7948906
146	NUPR1	8000574	7899870	0.437002	7901219	0.419839	7901479	0.411278	7903803	0.426123	7906041	0.412981	7906163	0.459091	7914516	0.454047	7915032	0.411614	7924096	0.425709	7925342	0.418859	7926565	0.419856	7929831	0.42799	7931216	0.431475	7934812	0.420633	7937275	0.416308	7940622	0.372046	7940824	0.420967	7942267	0.42726	7945040	0.426975	7945645	0.424304	7945652	0.432837	7950195	0.438415	7950490	0.429875	7952453
146	ZNF667	8039593	7903478	0.446533	7903490	0.444839	7903519	0.42856	7903935	0.437089	7910427	0.396076	7913415	0.439496	7915971	0.435162	7917875	0.377455	7918203	0.439712	7921259	0.414709	7921449	0.393262	7922420	0.326343	7924342	0.423996	7925419	0.401486	7925511	0.396545	7926330	0.369395	7926486	0.434571	7929350	0.427154	7930487	0.389922	7931728	0.418735	7931824	0.426142	7932985	0.297828	7933180	0.362315	7936201
145	TFDP2	8091103	7899350	0.439984	7900833	0.421845	7906613	0.493673	7906852	0.441601	7906863	0.382617	7908525	0.375506	7912537	0.36001	7912994	0.375098	7913712	0.438536	7915485	0.400613	7915775	0.417738	7916443	0.406143	7917088	0.43431	7917103	0.423691	7919780	0.456255	7921806	0.435293	7922040	0.465675	7923812	0.4571	7924682	0.431313	7924733	0.466622	7925531	0.455196	7925691	0.409248	7926299	0.432674	7930422
145	SORBS2	8104035	7897441	0.39282	7898026	0.416562	7898048	0.414775	7899519	0.400398	7901272	0.403324	7901720	0.40427	7902660	0.399804	7903490	0.409679	7903561	0.406615	7903988	0.393516	7905909	0.405851	7906703	0.405149	7907611	0.405918	7908397	0.416418	7909261	0.396807	7910446	0.410443	7912595	0.422046	7912610	0.422046	7918203	0.407633	7919659	0.386498	7925741	0.408321	7925743	0.408988	7926715	0.403684	7929388
144	PITX2	8102352	7904340	0.437873	7909898	0.392092	7913571	0.400241	7917088	0.406331	7919305	0.413491	7921895	0.413366	7921936	0.399055	7924526	0.402258	7924842	0.402493	7927285	0.412214	7927784	0.374298	7928600	0.397103	7928630	0.395505	7929932	0.40253	7933298	0.405995	7934753	0.388893	7936567	0.410985	7936762	0.432076	7938448	0.403061	7938687	0.397229	7945125	0.417628	7946454	0.371372	7948176	0.377061	7948904
143	HEYL	7915229	7897119	0.321095	7900878	0.383143	7901316	0.387107	7901634	0.408147	7902634	0.393012	7903049	0.326625	7906307	0.405556	7907882	0.429439	7913450	0.427225	7913850	0.391302	7914015	0.393791	7915351	0.384638	7915404	0.432552	7916654	0.398173	7921492	0.385195	7922001	0.42213	7923141	0.407048	7923332	0.395713	7923929	0.387879	7925170	0.401071	7934527	0.444013	7937612	0.391597	7941749	0.39463	7944302
143	PAX2	7929840	7896865	0.385949	7897263	0.344856	7899921	0.394976	7905606	0.324842	7906552	0.391792	7908672	0.399448	7910022	0.359263	7912764	0.407922	7914000	0.446594	7914084	0.392758	7915078	0.368529	7915995	0.393902	7918416	0.3973	7920077	0.398994	7921222	0.373953	7926936	0.293561	7928619	0.420062	7928645	0.407246	7928653	0.415194	7928823	0.428811	7928838	0.407729	7928915	0.426338	7929932	0.412301	7931108
143	OVOL1	7941401	7897006	0.371247	7898314	0.39948	7899562	0.360751	7903694	0.391736	7903742	0.303679	7904073	0.397231	7905826	0.41468	7906284	0.35311	7914361	0.388184	7915404	0.413727	7918444	0.385441	7919898	0.39026	7920027	0.379312	7920077	0.415092	7920182	0.390531	7920228	0.393312	7921936	0.408941	7922001	0.401676	7922590	0.38507	7924029	0.372235	7927155	0.399129	7928823	0.421093	7928872	0.387223	7934527
143	FOXJ2	7953699	7897068	0.428136	7899436	0.430585	7902565	0.427619	7909285	0.343061	7911289	0.393034	7912166	0.409076	7915277	0.283747	7920877	0.426983	7923659	0.417667	7925161	0.397652	7925732	0.404065	7930714	0.417416	7933672	0.422667	7937823	0.325804	7938396	0.355363	7939879	0.424881	7939946	0.422331	7939983	0.4081	7939992	0.411605	7941769	0.423971	7941797	0.41291	7942342	0.410143	7945132	0.409328	7948085
143	ZNF420	8028219	7899093	0.37887	7899688	0.419909	7904751	0.403249	7905507	0.403609	7906185	0.391092	7915207	0.399685	7917331	0.414489	7918694	0.377542	7922462	0.404341	7922550	0.399335	7923528	0.383479	7924923	0.403024	7925611	0.406458	7926609	0.401027	7928330	0.406018	7928705	0.393828	7929243	0.398838	7930341	0.392291	7931571	0.393834	7932227	0.419688	7932938	0.405722	7934228	0.389652	7935627	0.408813	7937698
143	ZNF551	8031807	7898875	0.401084	7898957	0.399087	7899486	0.420791	7905831	0.395464	7916785	0.413437	7919326	0.343564	7920205	0.4178	7923889	0.423493	7924817	0.425363	7927694	0.403759	7930750	0.417413	7932227	0.411625	7933263	0.385794	7933842	0.417805	7937533	0.393986	7938066	0.415813	7938181	0.40464	7939877	0.403783	7941927	0.414848	7944867	0.405779	7946201	0.418484	7946211	0.413931	7946687	0.398124	7948420
143	GATA4	8144643	7898653	0.410836	7898707	0.368436	7900001	0.39582	7903667	0.390218	7906205	0.398224	7906552	0.391943	7907769	0.352378	7910265	0.400744	7912515	0.3135	7913450	0.392766	7915297	0.407458	7919067	0.353018	7921516	0.38278	7923762	0.367596	7927389	0.398882	7928823	0.38987	7930872	0.381382	7933204	0.337239	7933298	0.38919	7936996	0.351224	7937713	0.387624	7945033	0.353293	7945688	0.387615	7947744
142	TRAFD1	7958828	7897370	0.431724	7906652	0.429725	7907773	0.467292	7907893	0.448797	7909236	0.403129	7915091	0.434434	7917532	0.400447	7918323	0.45852	7921434	0.385893	7921738	0.409323	7922707	0.423692	7922870	0.427048	7923659	0.421374	7926821	0.417799	7926851	0.437001	7929032	0.426751	7929282	0.413842	7935337	0.40889	7936028	0.423119	7938012	0.451497	7938035	0.419879	7942679	0.416299	7944769	0.401535	7945962
140	DMRTA2	7915991	7897006	0.400694	7898249	0.336504	7898263	0.421899	7899528	0.442269	7900792	0.366064	7903119	0.25847	7905519	0.465589	7908639	0.409762	7909064	0.39758	7911403	0.378039	7911634	0.381816	7911799	0.433872	7911902	0.402208	7912473	0.402167	7912764	0.406509	7914000	0.451466	7914667	0.456602	7920077	0.420719	7920291	0.284747	7921773	0.345983	7923700	0.407752	7926150	0.359464	7927277	0.420096	7928291
139	HDGF	7921133	7897728	0.35466	7901073	0.401453	7901299	0.409947	7910229	0.425619	7912956	0.337314	7914834	0.419956	7917331	0.411513	7918622	0.298979	7918751	0.406064	7919193	0.420735	7920409	0.434213	7921259	0.418747	7923516	0.418516	7928890	0.33867	7931914	0.393071	7936028	0.416429	7936091	0.4046	7940688	0.402697	7940891	0.438345	7941104	0.428834	7941127	0.446157	7941879	0.400703	7941927	0.438581	7942791
139	FOXC2	7997733	7897288	0.381588	7900001	0.454958	7902891	0.41041	7903239	0.41343	7903667	0.437318	7904340	0.420966	7905474	0.259801	7906742	0.411343	7911529	0.420335	7916570	0.398849	7917088	0.42204	7917604	0.405998	7918394	0.394131	7920182	0.401396	7921936	0.429675	7924682	0.405369	7925691	0.403689	7929078	0.412671	7930614	0.39681	7934141	0.371668	7943263	0.351961	7946428	0.408803	7948906	0.39923	7950726
139	ZBTB32	8027947	7897006	0.368854	7897416	0.37542	7901687	0.384732	7906205	0.40634	7909965	0.40146	7910265	0.406049	7913211	0.342051	7913727	0.400884	7914260	0.369638	7914557	0.380053	7915229	0.373598	7915297	0.384466	7915385	0.368937	7919898	0.371688	7920077	0.378625	7920744	0.392196	7927179	0.317891	7928823	0.398926	7930872	0.398584	7934789	0.375455	7934842	0.364934	7935983	0.390394	7937560	0.389595	7937713
138	TIAL1	7936683	7899350	0.416209	7903519	0.419386	7904396	0.410138	7906041	0.409297	7909188	0.341236	7912086	0.40927	7912412	0.399473	7913918	0.39038	7914530	0.399621	7914617	0.42708	7915971	0.408526	7918681	0.42454	7919226	0.410584	7920810	0.412865	7921552	0.427963	7925851	0.430473	7925978	0.451374	7929858	0.417961	7930031	0.409183	7931239	0.434009	7933129	0.337272	7933999	0.376575	7934050	0.376678	7934244
138	SMAD9	7971015	7897997	0.391562	7898833	0.38543	7900395	0.38451	7904396	0.381697	7909992	0.382586	7910651	0.385827	7912585	0.392799	7917251	0.379903	7919088	0.379947	7920135	0.387133	7925531	0.373011	7930561	0.370041	7931239	0.384722	7931571	0.388229	7931852	0.386068	7932000	0.403922	7936360	0.379793	7936762	0.384643	7937944	0.383025	7940654	0.411063	7943842	0.384022	7950374	0.382855	7953135	0.386531	7953775
138	ZNF774	7986004	7898881	0.41473	7899096	0.295241	7901054	0.37577	7905365	0.413386	7909967	0.396275	7912750	0.413674	7914516	0.429284	7918751	0.396127	7918869	0.450275	7918936	0.403065	7920165	0.411878	7922669	0.415589	7923360	0.421262	7923483	0.410032	7923516	0.420861	7925851	0.422513	7928723	0.376556	7931810	0.375889	7931840	0.412992	7931977	0.412304	7935251	0.405699	7936201	0.416454	7942809	0.37908	7944382
138	URI1	8027416	7899813	0.423325	7900510	0.36748	7902269	0.419122	7902594	0.435358	7903010	0.441308	7903239	0.418552	7909545	0.370107	7912086	0.443205	7914791	0.415803	7915472	0.385091	7916910	0.388905	7916928	0.412095	7917156	0.427088	7917604	0.417448	7918457	0.397992	7918517	0.368342	7920317	0.411817	7923778	0.443403	7924733	0.458313	7925364	0.46197	7929116	0.463429	7934870	0.41381	7935146	0.41268	7935951
138	ZNF529	8036333	7899688	0.419113	7899870	0.426507	7902382	0.450111	7903022	0.369243	7903393	0.433563	7904755	0.418434	7905185	0.421638	7905507	0.419334	7914996	0.418998	7922008	0.41236	7924190	0.424004	7924351	0.438118	7924923	0.436155	7925174	0.427292	7930380	0.441724	7936817	0.454298	7938293	0.413614	7938448	0.407087	7939158	0.430799	7939265	0.463916	7939477	0.383192	7941639	0.401241	7943297	0.441276	7943842
138	ZNF704	8151496	7899361	0.395433	7901895	0.396648	7903541	0.396122	7903988	0.388741	7907260	0.377101	7909992	0.404543	7910520	0.392134	7910539	0.390452	7917482	0.397739	7917771	0.407446	7920123	0.358057	7920135	0.381213	7921987	0.398149	7922018	0.392884	7923621	0.378198	7924172	0.390235	7925550	0.380007	7928401	0.389837	7931824	0.386667	7932964	0.392996	7936706	0.398163	7940486	0.391216	7942527	0.388951	7949275
137	MTA1	7977373	7897685	0.380795	7898227	0.401351	7898939	0.371282	7899023	0.375947	7899675	0.407076	7904907	0.397676	7906671	0.4274	7909815	0.388959	7913571	0.390209	7917103	0.388186	7920409	0.387239	7924351	0.387353	7935819	0.389494	7935968	0.404407	7937275	0.406073	7939477	0.385433	7940626	0.386899	7940824	0.387219	7941478	0.411237	7941639	0.414087	7948476	0.390991	7948718	0.366818	7949383	0.414216	7951077
137	HESX1	8088285	7898048	0.377545	7902396	0.37762	7902441	0.383098	7909642	0.38084	7909841	0.390504	7913300	0.378286	7916592	0.38429	7916944	0.382805	7917604	0.399941	7919578	0.382546	7922309	0.379922	7922727	0.419298	7926061	0.385128	7927955	0.384844	7927981	0.382088	7932678	0.381933	7936346	0.390557	7936360	0.400488	7937251	0.397899	7940108	0.375299	7940749	0.398994	7943075	0.385174	7943282	0.390481	7943740
136	MINK1	8003991	7899043	0.410853	7903519	0.393684	7904086	0.39749	7904812	0.431495	7906061	0.427814	7907790	0.403917	7912994	0.379218	7916443	0.394962	7917946	0.411037	7920594	0.403495	7920766	0.3969	7925058	0.362356	7928369	0.403843	7928800	0.381521	7930956	0.403181	7939559	0.417026	7940824	0.391247	7941214	0.392694	7948433	0.407989	7958644	0.417753	7958960	0.39412	7959361	0.368279	7961595	0.404563	7963235
136	SSB	8046201	7900228	0.378243	7901895	0.388641	7902382	0.396128	7902634	0.402616	7905505	0.386234	7912670	0.424331	7912968	0.344544	7914180	0.39276	7914940	0.401959	7915015	0.389128	7915130	0.394662	7916590	0.414061	7918759	0.398824	7920047	0.416795	7921516	0.363855	7922462	0.385702	7926084	0.391044	7926596	0.394034	7927285	0.401132	7928600	0.382142	7933582	0.388007	7936346	0.385968	7942553	0.38562	7945125
136	CNOT7	8149475	7900201	0.43321	7901135	0.474868	7901601	0.445115	7902396	0.43669	7902687	0.388745	7904755	0.412063	7905099	0.447562	7908022	0.426054	7910706	0.427059	7915882	0.426614	7916570	0.431334	7919305	0.413563	7922250	0.440138	7922414	0.40877	7923119	0.417134	7924923	0.435043	7928671	0.451314	7933582	0.438973	7938756	0.426498	7939137	0.428079	7939329	0.442279	7940711	0.421159	7941621	0.385517	7944656
135	DMBX1	7901247	7897006	0.397675	7899093	0.411103	7899627	0.406683	7900001	0.405779	7900658	0.386477	7903632	0.370317	7905826	0.411605	7913450	0.444681	7915841	0.444714	7916167	0.277209	7919898	0.427709	7920191	0.43516	7920220	0.346355	7921936	0.440967	7925687	0.249582	7927502	0.33063	7930561	0.407374	7931582	0.4312	7937498	0.436576	7937713	0.473813	7937813	0.378252	7941062	0.410863	7943795	0.401949	7944447
135	ETV3L	7921222	7897286	0.398947	7898653	0.39263	7900635	0.336462	7901895	0.373809	7903667	0.395097	7903884	0.387795	7908672	0.384121	7910398	0.384789	7911371	0.370606	7915297	0.376738	7917976	0.378217	7919051	0.370735	7920191	0.384175	7920228	0.381402	7921342	0.380969	7923141	0.387683	7923929	0.385833	7924526	0.382187	7927389	0.378518	7928619	0.392443	7928823	0.381949	7928872	0.37745	7929840	0.373953	7933298
135	ZNF579	8039524	7896761	0.34751	7896822	0.405119	7896865	0.406183	7897263	0.345065	7898124	0.366889	7898616	0.357759	7899528	0.390167	7901311	0.359208	7906496	0.417887	7907907	0.383847	7911413	0.403417	7911529	0.390397	7913271	0.381693	7914232	0.37724	7915156	0.343754	7916304	0.358709	7918416	0.375858	7925972	0.390466	7928838	0.371636	7929932	0.389026	7931417	0.366687	7937039	0.384697	7938730	0.265297	7939665
135	ZDHHC19	8093074	7896822	0.389274	7898249	0.35654	7899075	0.39329	7900076	0.400733	7900340	0.382071	7900603	0.406788	7901192	0.396106	7901316	0.427423	7905308	0.339927	7905563	0.321851	7905817	0.39297	7907907	0.411033	7908924	0.357327	7910618	0.325205	7913271	0.415968	7913938	0.37807	7914326	0.265003	7915078	0.387349	7915614	0.3601	7917433	0.294069	7919604	0.326095	7920141	0.359734	7922590	0.422127	7931184
134	TBX10	7949863	7900540	0.257256	7904830	0.408063	7906564	0.396481	7909446	0.357432	7915032	0.390254	7915261	0.376352	7917976	0.40831	7920220	0.361658	7922406	0.397392	7922756	0.335614	7924682	0.414177	7924923	0.405685	7924987	0.394274	7927179	0.30534	7927519	0.361589	7927669	0.407159	7927786	0.409853	7933582	0.39158	7937847	0.410538	7939424	0.406789	7944972	0.352963	7945652	0.407073	7950544	0.419788	7956285
134	FOXG1	7973745	7897416	0.387422	7898102	0.324339	7898809	0.273245	7901087	0.361011	7901696	0.379487	7903867	0.336257	7905283	0.382389	7905606	0.33966	7906496	0.373703	7908793	0.299404	7909064	0.390418	7910503	0.416087	7911683	0.3808	7912764	0.383168	7914015	0.379172	7914232	0.349324	7914592	0.371357	7915435	0.373878	7920027	0.360727	7920077	0.381303	7921033	0.346362	7921155	0.34484	7928823	0.384795	7933298
134	ZNF276	7998002	7900354	0.391942	7900833	0.409434	7903214	0.383886	7903393	0.392858	7906374	0.400236	7906671	0.420276	7910792	0.382701	7916135	0.345605	7916785	0.38797	7917103	0.413866	7921144	0.389404	7925531	0.383969	7925741	0.385118	7925743	0.389411	7927803	0.404694	7929858	0.393922	7930380	0.397331	7939910	0.389024	7940824	0.403171	7943530	0.390055	7944867	0.388556	7948696	0.388215	7949545	0.384953	7949808
134	MRPL28	7998222	7900228	0.393135	7901447	0.426093	7905058	0.332795	7905530	0.398545	7908072	0.384621	7912928	0.454317	7913380	0.422233	7914354	0.41935	7914834	0.393443	7914940	0.40013	7916130	0.395088	7920409	0.425822	7920984	0.403026	7923792	0.345494	7925611	0.394647	7928671	0.421537	7931155	0.397164	7931216	0.4207	7931281	0.394227	7934367	0.406246	7936028	0.407223	7937275	0.393884	7939242	0.404745	7940486
134	ZNF583	8031640	7905507	0.439947	7905515	0.42	7907353	0.417581	7910142	0.403254	7913206	0.396216	7916541	0.387993	7916643	0.389484	7922328	0.436052	7925823	0.430802	7926609	0.432279	7928602	0.414324	7928632	0.414324	7928882	0.406701	7931571	0.407119	7932227	0.412388	7934916	0.445186	7935613	0.401989	7935627	0.415216	7936817	0.412543	7943605	0.400612	7943842	0.425506	7944011	0.334806	7947221	0.424741	7947599
134	BMP2	8060850	7897416	0.37021	7898653	0.391407	7899627	0.386465	7899643	0.391624	7899882	0.350135	7903667	0.397322	7906552	0.385804	7910142	0.386797	7912473	0.402797	7913450	0.42651	7914084	0.386937	7914361	0.408041	7915297	0.418968	7915543	0.39302	7916910	0.383229	7917359	0.384178	7920228	0.391414	7923141	0.389839	7928789	0.393933	7928823	0.409432	7931582	0.387525	7937228	0.429249	7937713	0.41845	7938309
133	MEOX1	8015821	7898030	0.372597	7898407	0.376405	7900658	0.359034	7900957	0.345791	7901895	0.377948	7903667	0.377871	7905507	0.380683	7905523	0.387391	7905528	0.395238	7906284	0.324882	7906435	0.37098	7909027	0.37556	7911017	0.342141	7913226	0.386457	7914361	0.374298	7915902	0.333648	7918792	0.398681	7923837	0.353699	7929322	0.397955	7931031	0.412062	7931571	0.386051	7931643	0.284309	7932000	0.372337	7945296
133	ELF2	8102817	7902822	0.43183	7903541	0.463806	7906819	0.352848	7909306	0.388553	7909931	0.431343	7910164	0.387495	7913824	0.402707	7914500	0.31939	7914809	0.467834	7916077	0.40923	7916343	0.435018	7918157	0.42155	7920839	0.425572	7922504	0.371321	7922669	0.417253	7925201	0.441826	7925550	0.37762	7927146	0.399318	7930524	0.390048	7932911	0.441041	7933877	0.411552	7936419	0.424721	7938485	0.3134	7938788
132	CNOT4	8143088	7901091	0.398167	7903667	0.405491	7905523	0.404635	7907790	0.423743	7908330	0.400982	7908421	0.401183	7909898	0.417121	7913235	0.402804	7915408	0.386661	7916984	0.41154	7917604	0.404123	7918955	0.396038	7920182	0.4006	7921332	0.397406	7921936	0.390285	7928491	0.364537	7929562	0.399778	7930454	0.39796	7930614	0.412376	7931187	0.428485	7936762	0.417604	7936826	0.400372	7940377	0.389769	7950606
132	TOPORS	8160581	7908543	0.510148	7909931	0.471472	7914904	0.425496	7918552	0.378317	7920839	0.471416	7922095	0.437914	7922637	0.446673	7922707	0.437209	7923453	0.45127	7925043	0.446757	7925525	0.38942	7925622	0.448317	7926207	0.417041	7927658	0.410629	7928959	0.426947	7930470	0.450666	7932069	0.430279	7933877	0.393124	7935403	0.461821	7941243	0.43895	7943162	0.466016	7945902	0.442067	7953943	0.39254	7954511
132	PLXNB3	8170716	7896761	0.350105	7896929	0.365722	7896985	0.358766	7897416	0.356887	7898616	0.33697	7901311	0.393822	7910257	0.333752	7911435	0.402694	7911506	0.371194	7911683	0.36757	7912012	0.352659	7912706	0.375397	7915385	0.369671	7925972	0.360756	7929947	0.324935	7931473	0.314575	7937341	0.309675	7942693	0.327366	7945742	0.348847	7947881	0.341959	7949227	0.342095	7949843	0.366193	7950032	0.314891	7950321
131	CUX2	7958726	7897257	0.359679	7898616	0.340348	7898967	0.410786	7907549	0.395848	7910398	0.409798	7913450	0.394698	7913727	0.38767	7914361	0.42639	7914580	0.416528	7915404	0.412135	7916024	0.353791	7921492	0.390984	7923635	0.402324	7928723	0.397977	7928937	0.388993	7931199	0.389127	7931582	0.38462	7932285	0.373052	7936590	0.330955	7937713	0.410869	7940341	0.349022	7941749	0.405386	7946641	0.402202	7950544
131	CPSF4	8134599	7898750	0.434512	7899377	0.399837	7899774	0.407382	7902382	0.395593	7905339	0.400735	7908968	0.396822	7911559	0.405299	7912385	0.403249	7912561	0.396897	7914334	0.396496	7914563	0.409533	7923889	0.42468	7924733	0.403757	7925003	0.403605	7925718	0.30585	7927889	0.435417	7927936	0.401959	7930380	0.416547	7939080	0.38133	7940679	0.397758	7941639	0.388065	7944991	0.392002	7946635	0.400693	7946655
129	ZNF333	8026365	7896917	0.331003	7902518	0.386314	7903401	0.372397	7906365	0.381889	7906372	0.370061	7908312	0.291432	7909494	0.382824	7909768	0.368967	7911285	0.377026	7913978	0.368627	7916789	0.384006	7917182	0.368765	7917612	0.381821	7918973	0.384406	7922804	0.386523	7927606	0.369029	7930631	0.375502	7933672	0.377016	7938176	0.39315	7938366	0.254878	7938683	0.368775	7939946	0.387266	7940182	0.377742	7943025
129	KLF11	8040211	7897441	0.4041	7897877	0.44033	7909730	0.432756	7911289	0.395359	7914489	0.467397	7919659	0.411533	7924405	0.399903	7924682	0.408832	7924686	0.404181	7928019	0.427794	7928602	0.405627	7928632	0.405627	7935588	0.439614	7936100	0.389706	7936529	0.399611	7939341	0.371809	7941179	0.402089	7941797	0.409344	7948213	0.314889	7949383	0.379932	7949465	0.399074	7949971	0.357944	7955119	0.331319	7958749
129	DACH2	8168604	7899043	0.419658	7903214	0.450751	7904050	0.369827	7905664	0.399607	7907012	0.447318	7908204	0.447166	7909446	0.344896	7915827	0.419647	7918052	0.451074	7918064	0.489051	7921445	0.440579	7924233	0.445986	7925741	0.45913	7925743	0.450493	7925876	0.345899	7929858	0.436956	7930213	0.341598	7939873	0.440923	7940103	0.407874	7942991	0.463655	7945579	0.415125	7947165	0.457779	7948090	0.42737	7948131
128	BNC1	7991080	7901867	0.372309	7902367	0.374673	7905486	0.367983	7908072	0.394923	7909261	0.383913	7912280	0.363942	7915516	0.369249	7918716	0.370225	7927363	0.382411	7928330	0.372096	7931140	0.370381	7931822	0.369663	7933327	0.382411	7933423	0.382411	7936028	0.367224	7937287	0.384573	7937709	0.366207	7938687	0.36743	7951796	0.371091	7952893	0.40458	7957510	0.348464	7960411	0.365166	7960881	0.367126	7963064
128	DLX4	8008228	7896822	0.419209	7898102	0.317786	7898314	0.380311	7898809	0.282968	7899528	0.390225	7902891	0.376634	7904761	0.351092	7904930	0.348797	7907183	0.290051	7910503	0.355794	7912361	0.357173	7912520	0.380993	7912764	0.422159	7914000	0.407275	7915404	0.396795	7916384	0.388914	7919251	0.328945	7927799	0.342777	7928619	0.414478	7928645	0.384468	7928823	0.410792	7928838	0.366516	7929840	0.375225	7931081
128	ZNF44	8034349	7898192	0.412829	7899350	0.414813	7902992	0.421102	7904812	0.407672	7905339	0.418384	7907058	0.345673	7909494	0.426832	7912994	0.378836	7913571	0.41956	7914141	0.422984	7916443	0.395407	7916506	0.415361	7917946	0.412309	7919971	0.429251	7920594	0.416373	7926096	0.418087	7928800	0.419926	7929831	0.416462	7933842	0.44613	7940824	0.423107	7945786	0.406981	7946115	0.369577	7950016	0.38439	7956949
128	ZNF836	8038962	7898026	0.396249	7899688	0.398723	7900201	0.431389	7902127	0.425732	7902617	0.391949	7909898	0.400474	7911233	0.395355	7915882	0.412015	7917331	0.399607	7919197	0.414199	7919578	0.4102	7921332	0.405706	7924450	0.403586	7924923	0.412784	7925184	0.421599	7925611	0.413886	7926506	0.400311	7933186	0.401467	7938066	0.409617	7938313	0.414279	7938687	0.428078	7939871	0.408083	7940473	0.417326	7943158
128	SATB2	8058091	7899502	0.330016	7903490	0.424313	7910997	0.421435	7912552	0.394981	7918203	0.419596	7919580	0.400281	7919596	0.400281	7922130	0.432119	7925457	0.421362	7926410	0.417022	7926451	0.417022	7930631	0.418183	7936918	0.345917	7938683	0.445926	7942284	0.434514	7943075	0.42868	7943562	0.425194	7946021	0.411458	7946946	0.394877	7947093	0.407733	7952398	0.431263	7952400	0.442958	7953735	0.412789	7970404
127	KDM5B	7923453	7897509	0.352159	7902822	0.450237	7909931	0.436705	7912102	0.430614	7914500	0.329918	7916077	0.414048	7916789	0.396101	7919888	0.395462	7920839	0.448689	7921179	0.395006	7921752	0.401452	7922229	0.429986	7925622	0.414989	7926170	0.431529	7926677	0.414054	7930470	0.434791	7935403	0.437577	7936419	0.4439	7938563	0.428228	7941537	0.414576	7942174	0.400444	7945902	0.422135	7954559	0.409926	7956819
127	IRF6	7924058	7897966	0.348633	7898833	0.360838	7900030	0.361785	7902992	0.366547	7903369	0.34849	7904469	0.354165	7907893	0.358091	7909285	0.316361	7909992	0.348453	7913814	0.354918	7916592	0.356175	7922912	0.349698	7924682	0.355323	7925201	0.364502	7934812	0.354118	7936793	0.355296	7943998	0.3631	7946334	0.354407	7950078	0.359652	7950606	0.356736	7962499	0.358407	7963935	0.352549	7966427	0.349613	7967900
127	NCOR2	7967493	7897068	0.427849	7897305	0.25675	7899220	0.464867	7907058	0.386795	7909144	0.402962	7909866	0.370518	7911252	0.400753	7916135	0.355904	7917946	0.422981	7925058	0.357052	7930074	0.422189	7935588	0.405534	7938100	0.435819	7938225	0.373379	7939368	0.409153	7939595	0.388291	7941350	0.371328	7941639	0.400681	7941769	0.460134	7942342	0.450487	7948099	0.388915	7948109	0.41243	7948137	0.399719	7948144
127	CDX1	8109226	7899528	0.460914	7903959	0.426547	7906163	0.427315	7911114	0.408652	7914592	0.458213	7916910	0.409693	7920141	0.357447	7921533	0.38492	7922590	0.417281	7928823	0.430627	7938139	0.365596	7944164	0.404958	7945652	0.437111	7949080	0.367491	7949843	0.427214	7950195	0.469803	7952631	0.423999	7954653	0.402944	7955348	0.373531	7955624	0.398941	7955873	0.422457	7962703	0.426971	7963502	0.42916	7970395
125	HMGB4	7899905	7897997	0.377946	7898002	0.393485	7898653	0.378149	7898916	0.396406	7903519	0.383988	7904073	0.37621	7907882	0.370805	7909862	0.377636	7912585	0.390813	7913226	0.38415	7914580	0.373863	7915404	0.370353	7920182	0.406597	7921342	0.370493	7921936	0.379043	7924663	0.379162	7927099	0.382504	7931239	0.379692	7936144	0.410632	7936516	0.392291	7937709	0.398685	7939215	0.381757	7940377	0.381436	7945146
125	SEMA4A	7906107	7897620	0.397812	7898161	0.407225	7899394	0.36061	7901951	0.376706	7902771	0.389627	7915091	0.408549	7920839	0.404976	7921752	0.393016	7922773	0.431407	7922846	0.368598	7924107	0.41617	7926545	0.411371	7928959	0.420688	7930139	0.416218	7934185	0.41542	7936242	0.413799	7936596	0.407968	7937465	0.37047	7941311	0.393398	7942613	0.390136	7945944	0.4472	7946516	0.365279	7948493	0.408551	7950409
125	OTOP3	8009713	7897416	0.407749	7898256	0.413418	7898296	0.370028	7909965	0.380301	7910265	0.417557	7911383	0.361488	7912004	0.442954	7913727	0.441151	7915078	0.422314	7916384	0.405458	7919340	0.386797	7921033	0.352654	7922001	0.440766	7923528	0.405509	7925250	0.367586	7928619	0.437638	7928653	0.420777	7928823	0.419767	7929664	0.416767	7929840	0.401235	7933298	0.408448	7933498	0.406712	7934442	0.338041	7934842
125	PAX3	8059301	7901720	0.414569	7902353	0.395282	7902687	0.369271	7905515	0.429138	7909225	0.368932	7915971	0.41282	7916526	0.388167	7916541	0.410649	7917604	0.410116	7918203	0.426645	7922018	0.415673	7924465	0.424948	7925761	0.412213	7926766	0.398146	7928330	0.471655	7929388	0.432922	7931031	0.447903	7931824	0.416439	7931840	0.404942	7932186	0.42183	7933047	0.413122	7934979	0.393103	7935613	0.446138	7938544
125	NKRF	8174684	7899957	0.433923	7902874	0.398038	7904755	0.411626	7904812	0.411269	7905339	0.429988	7906021	0.369767	7906367	0.402634	7912086	0.435453	7914996	0.421654	7916045	0.434032	7918681	0.433916	7918703	0.43002	7919226	0.430456	7919971	0.439211	7921637	0.383374	7923812	0.441286	7924351	0.434793	7924733	0.409592	7925978	0.433611	7927889	0.437876	7930380	0.412709	7934326	0.365558	7938111	0.415717	7939590
124	ZNF648	7922686	7899882	0.35163	7901687	0.385321	7906552	0.417655	7910398	0.404495	7910503	0.351537	7912280	0.396044	7912764	0.4161	7913609	0.424651	7914361	0.421037	7915297	0.40883	7918444	0.39169	7918716	0.387218	7920077	0.415275	7920297	0.404785	7921033	0.341398	7921533	0.41805	7923386	0.426923	7927155	0.404814	7927277	0.391996	7928823	0.427783	7928872	0.408177	7931582	0.410467	7936494	0.315159	7938646
124	GTF2I	8133504	7898211	0.417668	7900510	0.361821	7909545	0.35279	7909815	0.46331	7911539	0.378986	7913252	0.379675	7913571	0.435263	7914764	0.424727	7914791	0.459144	7916928	0.429416	7917103	0.465033	7917604	0.419752	7918255	0.40524	7924977	0.271596	7925364	0.468804	7925978	0.437796	7928723	0.387827	7929116	0.457533	7931239	0.445622	7932433	0.381191	7935951	0.451151	7946655	0.416574	7947934	0.415807	7948379
123	HMG20B	8024660	7897745	0.42341	7901054	0.387321	7903214	0.408348	7913242	0.409759	7915578	0.361475	7916785	0.407311	7919659	0.429111	7921793	0.424833	7925741	0.408979	7926368	0.379295	7927803	0.416085	7928019	0.417019	7934936	0.421886	7936100	0.373602	7938925	0.432952	7940486	0.448846	7940840	0.470419	7941302	0.440057	7942791	0.429321	7944867	0.413317	7949172	0.392087	7949808	0.42068	7949836	0.462752	7951165
123	ANKZF1	8048489	7896744	0.37006	7898875	0.374881	7900395	0.397381	7907790	0.405662	7911345	0.37006	7913415	0.390464	7916592	0.428048	7918794	0.376318	7919326	0.354811	7924619	0.375184	7925565	0.399195	7925978	0.399584	7929201	0.426284	7929334	0.309043	7936346	0.393462	7938066	0.370545	7938629	0.411733	7939434	0.396308	7940135	0.379628	7942594	0.375284	7944195	0.391649	7946201	0.402766	7946280	0.3734	7946288
122	NANOGP1	7953689	7896744	0.42835	7902518	0.402573	7904843	0.412101	7906367	0.402992	7906370	0.406087	7909730	0.408699	7910971	0.409429	7911207	0.421237	7911260	0.413924	7911287	0.419671	7911345	0.42835	7921362	0.443762	7921429	0.427878	7929388	0.399973	7933842	0.406827	7938746	0.404664	7939080	0.403396	7939877	0.403958	7940112	0.414055	7944843	0.409712	7946019	0.407433	7946071	0.405351	7946119	0.430388	7946332
121	MAEL	7907032	7901601	0.39092	7902158	0.386018	7902396	0.38369	7903827	0.379651	7904396	0.393845	7907893	0.385902	7909841	0.387711	7912086	0.387423	7914489	0.389954	7916045	0.382717	7916944	0.404681	7919715	0.380455	7921367	0.405811	7921420	0.390331	7922309	0.389068	7926622	0.388518	7937982	0.409602	7938111	0.376744	7940473	0.394787	7944510	0.388611	7946004	0.446268	7948957	0.388038	7949995	0.420417	7955646
121	ELK4	7923778	7897685	0.397728	7898750	0.424468	7902874	0.436757	7903393	0.429469	7905754	0.408524	7908968	0.426783	7912086	0.442492	7913110	0.42338	7917103	0.431548	7918487	0.388595	7921625	0.408854	7922040	0.390354	7926356	0.324511	7927889	0.469274	7930226	0.40407	7930380	0.427152	7937802	0.396799	7938111	0.425975	7940409	0.368324	7944096	0.41488	7945377	0.373799	7948744	0.418686	7953200	0.416131	7953594
121	KRTAP5-9	7942261	7896865	0.395455	7898627	0.407079	7898967	0.443132	7899343	0.414937	7900792	0.361102	7902977	0.299868	7905519	0.409435	7906069	0.400401	7909610	0.420533	7915032	0.383912	7915995	0.382655	7921492	0.393756	7923271	0.428652	7923534	0.390802	7927383	0.42116	7927474	0.417511	7928645	0.403786	7928653	0.422593	7928915	0.422986	7929664	0.39999	7936096	0.353933	7936567	0.411274	7937882	0.410532	7938448
121	PML	7984779	7897078	0.402513	7897728	0.360897	7898227	0.400937	7899289	0.425745	7899504	0.403533	7899870	0.409081	7900461	0.301954	7907773	0.409227	7907893	0.437554	7917532	0.417455	7918323	0.417535	7920531	0.388709	7924682	0.407078	7929072	0.435771	7934959	0.39848	7935337	0.423056	7935647	0.403371	7941769	0.402487	7944769	0.433644	7945962	0.410292	7947040	0.411683	7947815	0.417296	7948399	0.454495	7949904
121	ONECUT2	8021357	7897196	0.423384	7897263	0.368755	7899528	0.377546	7903667	0.416252	7906642	0.296827	7908672	0.393846	7912349	0.408217	7914000	0.384457	7915404	0.419072	7916384	0.385016	7920228	0.413497	7921222	0.362675	7921342	0.400126	7924029	0.371487	7927277	0.384602	7928823	0.400933	7928872	0.411712	7932495	0.282308	7933298	0.390834	7933498	0.384811	7934544	0.375585	7937228	0.389388	7938090	0.382541	7939102
121	ZEB2	8055624	7902883	0.397446	7903369	0.397352	7903619	0.394198	7903908	0.398221	7905544	0.411212	7906767	0.326829	7911355	0.391959	7916045	0.410843	7917482	0.405539	7917604	0.412673	7918474	0.409831	7920123	0.366698	7922250	0.399421	7924172	0.42303	7924190	0.407463	7926821	0.405991	7927028	0.401131	7929168	0.396728	7930614	0.405643	7930996	0.455359	7935951	0.40433	7939424	0.413449	7939581	0.390561	7946401
121	TIPARP	8083569	7903703	0.400893	7905733	0.38166	7908169	0.377818	7908437	0.375278	7908867	0.390987	7913814	0.378226	7914361	0.381581	7914667	0.379802	7914851	0.32215	7915351	0.380063	7918869	0.385711	7922912	0.375875	7923360	0.397879	7923386	0.416928	7927474	0.376669	7927972	0.38834	7930422	0.390519	7932069	0.398112	7932765	0.353287	7934527	0.368264	7938422	0.376435	7938834	0.387606	7940479	0.381316	7942267
121	ZNF518B	8099364	7897803	0.406118	7899870	0.418456	7900216	0.433381	7901385	0.441631	7901479	0.454632	7902592	0.423318	7903294	0.435846	7904131	0.428241	7905067	0.379908	7905299	0.437842	7908543	0.43775	7909214	0.399551	7909236	0.406108	7909586	0.438233	7909628	0.400618	7915758	0.438185	7919627	0.379908	7922707	0.432179	7923183	0.424812	7926677	0.446337	7926851	0.434952	7928318	0.44267	7931479	0.421873	7935403
121	SOHLH1	8165038	7896865	0.38921	7897257	0.392099	7898124	0.392139	7898167	0.318305	7898521	0.357816	7898616	0.323114	7899939	0.335292	7900001	0.395047	7900540	0.25615	7901087	0.33975	7901634	0.373344	7910503	0.359877	7911413	0.417769	7911435	0.379262	7911643	0.338495	7912012	0.352388	7916364	0.360444	7916654	0.377747	7927179	0.315175	7931469	0.320519	7933204	0.338695	7940851	0.363533	7945162	0.347518	7953012
121	KDM5C	8172827	7897068	0.372861	7898070	0.394307	7900030	0.378454	7900395	0.370841	7907222	0.373317	7911243	0.37985	7912166	0.410532	7912257	0.360351	7916747	0.434665	7920000	0.36928	7926728	0.381968	7929692	0.407007	7930714	0.390183	7931226	0.375983	7934244	0.37004	7937533	0.39924	7941364	0.4101	7941537	0.431001	7941639	0.402851	7941769	0.395394	7942342	0.438774	7946280	0.382928	7948326	0.37455	7948420
120	FOXK2	8010820	7897068	0.373744	7897441	0.406105	7898227	0.423329	7900833	0.399644	7909967	0.391434	7911289	0.440409	7911568	0.402681	7918936	0.417436	7923406	0.361283	7929990	0.405699	7931561	0.398015	7935588	0.382082	7941900	0.419951	7942232	0.3955	7944510	0.402744	7948099	0.371974	7949172	0.403893	7949383	0.39117	7951157	0.280634	7954864	0.405963	7955768	0.394046	7956623	0.386763	7960594	0.407272	7963174
120	ZNF304	8031726	7899134	0.365525	7899167	0.375152	7903945	0.361308	7904812	0.365519	7907972	0.358187	7912585	0.375136	7918749	0.368682	7920594	0.375639	7924096	0.355321	7924760	0.357036	7925364	0.36474	7926096	0.3595	7927936	0.366407	7929858	0.361672	7931728	0.363064	7933842	0.363613	7939080	0.351279	7939910	0.365009	7939959	0.360806	7940626	0.369696	7944096	0.377917	7949545	0.36045	7950921	0.360241	7958158
120	ZBTB38	8083090	7898192	0.417122	7903393	0.449649	7904287	0.414212	7908968	0.432258	7915363	0.328024	7915472	0.422753	7917649	0.431327	7918457	0.433046	7918703	0.474425	7921625	0.456338	7921637	0.391	7924733	0.43729	7928800	0.432269	7930008	0.433423	7930380	0.432668	7931930	0.407932	7937802	0.406162	7939524	0.412356	7940372	0.429974	7940409	0.395291	7941444	0.348968	7943288	0.410503	7948744	0.407969	7949383
119	ZNF84	7960143	7903393	0.428859	7905589	0.405223	7906185	0.415531	7907353	0.42943	7912086	0.411124	7916130	0.413259	7917148	0.39666	7920984	0.424554	7924733	0.452057	7925184	0.423729	7929012	0.390246	7929243	0.416242	7932023	0.405863	7932227	0.426966	7932938	0.423075	7935251	0.411252	7937079	0.397012	7940171	0.393254	7944335	0.364433	7949776	0.374975	7949792	0.376923	7949995	0.404673	7950560	0.397412	7950683
119	NKX6-3	8150433	7896859	0.294294	7897277	0.369039	7898585	0.368811	7901557	0.385427	7901565	0.355113	7905406	0.445023	7909127	0.406196	7911657	0.440874	7912473	0.41121	7914361	0.418578	7914592	0.41577	7916412	0.368577	7918869	0.412969	7919299	0.385587	7919380	0.385587	7923621	0.426084	7924874	0.390342	7925950	0.338815	7927285	0.428867	7934271	0.399833	7934885	0.248293	7937391	0.421662	7937498	0.405302	7942715
119	RBBP7	8171516	7898192	0.404306	7899737	0.41163	7899774	0.4465	7900585	0.321389	7901299	0.403143	7902594	0.407951	7906863	0.3579	7908867	0.409229	7911897	0.402291	7914141	0.402558	7914791	0.441518	7917148	0.406962	7917728	0.42748	7918703	0.443667	7921806	0.431205	7922243	0.417015	7923798	0.41118	7924733	0.444374	7925364	0.412142	7932311	0.368147	7932530	0.373897	7935810	0.339495	7936614	0.454117	7936937
118	ERF	8037166	7898161	0.441634	7899289	0.489959	7914904	0.417942	7920382	0.457262	7923183	0.421459	7925048	0.426024	7936871	0.41373	7937175	0.412968	7941260	0.365279	7941797	0.445185	7945666	0.41997	7945944	0.425959	7947425	0.390374	7949264	0.447318	7949454	0.398513	7950119	0.414407	7950409	0.444726	7953675	0.420156	7955817	0.441626	7961249	0.399502	7965156	0.414385	7965357	0.412005	7966929	0.447317	7971218
117	HSF4	7996430	7897196	0.406421	7899075	0.395555	7901613	0.259219	7902345	0.30532	7902634	0.371303	7906079	0.257849	7910265	0.38218	7911413	0.393291	7914075	0.379529	7914084	0.392238	7914361	0.380209	7925950	0.316569	7928823	0.394607	7931582	0.398709	7937474	0.252219	7941004	0.283947	7941749	0.390055	7945688	0.381681	7949275	0.383065	7949532	0.362188	7950555	0.378004	7951422	0.353557	7953181	0.37554	7955551
117	SF3A2	8024420	7898910	0.39176	7899018	0.402074	7899486	0.387179	7906367	0.389605	7912956	0.354473	7913237	0.364146	7914489	0.402685	7919193	0.405933	7924388	0.383534	7937438	0.385179	7940391	0.345964	7940451	0.391424	7941136	0.394702	7942791	0.40411	7944510	0.431109	7944867	0.399883	7946031	0.402307	7947548	0.389696	7949172	0.410226	7949383	0.379239	7949808	0.405032	7949836	0.417574	7957665	0.402979	7958439
117	ZNF792	8036045	7899688	0.381188	7899774	0.382281	7899813	0.386425	7903393	0.37631	7906367	0.373483	7907024	0.375713	7912385	0.372972	7913582	0.379595	7915101	0.392047	7918703	0.387696	7921806	0.401762	7923778	0.370436	7923812	0.38322	7924760	0.374649	7925728	0.373353	7926609	0.373359	7927889	0.382338	7936817	0.369292	7937802	0.373273	7938183	0.383789	7939158	0.376279	7943288	0.378409	7943413	0.389752	7945786
117	RBPJ	8094460	7897370	0.43171	7902166	0.430209	7903541	0.431319	7905116	0.411574	7908543	0.44843	7909931	0.438355	7914112	0.415314	7916120	0.418972	7916372	0.411436	7920839	0.449408	7925043	0.438145	7926207	0.424786	7926900	0.423598	7927008	0.416662	7927747	0.393477	7930470	0.430269	7933877	0.396021	7934570	0.356216	7936419	0.455007	7936949	0.393708	7940798	0.433216	7950731	0.41861	7954511	0.43062	7957177
116	EP300	8073345	7897527	0.389298	7897877	0.418673	7899220	0.490681	7900009	0.408875	7904137	0.445417	7912166	0.43202	7921179	0.427114	7924582	0.422061	7926170	0.428282	7938563	0.405591	7941537	0.433779	7941769	0.489434	7944493	0.408835	7949490	0.385991	7951873	0.456201	7952953	0.449117	7953699	0.390185	7956301	0.349244	7957514	0.324651	7962499	0.441439	7962951	0.474751	7963698	0.440992	7964203	0.438097	7966706
116	NOBOX	8143635	7898263	0.371877	7903519	0.387005	7905492	0.380925	7905507	0.380336	7906348	0.355646	7908732	0.379501	7908924	0.345638	7913206	0.393473	7913415	0.385338	7913571	0.3881	7916928	0.376805	7920182	0.383827	7924190	0.382839	7924526	0.391917	7925364	0.377259	7925978	0.373586	7927389	0.373079	7928882	0.38869	7929201	0.388111	7931199	0.392229	7931239	0.404586	7933509	0.38737	7934916	0.386903	7936108
115	MBNL2	7969677	7898052	0.412216	7898627	0.374283	7899797	0.392829	7902476	0.351209	7905507	0.421972	7910142	0.402489	7910398	0.401977	7912520	0.392923	7912670	0.426347	7913712	0.409773	7914764	0.404688	7915870	0.357182	7916836	0.403579	7916910	0.416375	7917728	0.416373	7918681	0.405685	7924190	0.414143	7925361	0.340164	7925364	0.402224	7934870	0.416087	7935951	0.409014	7936817	0.398174	7942118	0.403781	7942626
115	DPF1	8036460	7898653	0.392471	7906197	0.329985	7909610	0.366317	7911634	0.36008	7913450	0.406357	7913896	0.366503	7914084	0.378781	7937498	0.428014	7937713	0.403181	7940971	0.375385	7943795	0.375614	7944302	0.381578	7949857	0.392422	7950005	0.372134	7951717	0.371961	7952200	0.293446	7952227	0.37796	7952321	0.352557	7955290	0.383449	7955551	0.33873	7962918	0.380144	7967969	0.372961	7980219	0.376654	7990712
115	EBF4	8060505	7897196	0.385471	7899627	0.384396	7900658	0.391238	7901247	0.382387	7901613	0.249174	7903632	0.365117	7905826	0.383285	7906496	0.375492	7913450	0.389834	7913609	0.379032	7914015	0.416595	7914084	0.409309	7914361	0.396149	7914557	0.384862	7928823	0.403202	7929932	0.379119	7931582	0.379609	7933075	0.328596	7933582	0.347168	7937228	0.386733	7937713	0.390952	7938208	0.407113	7941469	0.381457	7941505
115	SIM2	8068496	7896822	0.448907	7896865	0.412068	7897860	0.379321	7899528	0.420227	7901613	0.263174	7910503	0.358221	7912361	0.332341	7912764	0.404723	7914557	0.384419	7916910	0.379133	7917798	0.380294	7918394	0.401047	7918716	0.375456	7927474	0.37659	7929840	0.382955	7934870	0.409394	7940358	0.357596	7940851	0.377349	7941505	0.365285	7944447	0.438817	7946742	0.366438	7949843	0.398729	7950544	0.414952	7950726
114	CRX	8029978	7897286	0.40542	7898653	0.429366	7899643	0.399179	7905464	0.382417	7908351	0.387012	7910398	0.394964	7911355	0.396276	7912887	0.385784	7914361	0.437764	7918869	0.410726	7918955	0.388522	7920264	0.316299	7925691	0.407334	7930833	0.403394	7937713	0.402432	7939465	0.378327	7945033	0.370721	7950473	0.376654	7950555	0.427602	7951703	0.355823	7953603	0.40347	7953723	0.361136	7959402	0.38839	7964183
114	ZNF814	8039692	7908330	0.43241	7908421	0.439597	7909155	0.373344	7911199	0.286084	7914153	0.409705	7917976	0.428166	7918223	0.377695	7918467	0.464033	7922406	0.423106	7922823	0.433414	7922912	0.434196	7926609	0.423119	7928119	0.434	7928330	0.436131	7929562	0.446106	7936419	0.445665	7938331	0.433126	7946749	0.433057	7948997	0.437558	7949863	0.386177	7951068	0.430056	7957177	0.424345	7964757	0.392444	7965123
114	ZNF638	8042601	7902992	0.411635	7903667	0.434134	7908672	0.400206	7914617	0.385515	7915995	0.386591	7919055	0.408611	7921677	0.413286	7927028	0.391541	7927389	0.405233	7928619	0.395069	7928915	0.420111	7929168	0.428846	7929562	0.438348	7929719	0.426687	7933298	0.436979	7946334	0.408074	7946428	0.408327	7946815	0.413804	7950804	0.307351	7952893	0.42696	7963375	0.412715	7964937	0.409861	7968915	0.414519	7968931
114	NCOA3	8063211	7898750	0.408584	7899377	0.409242	7900119	0.410636	7903945	0.411711	7905339	0.425434	7907135	0.441199	7908732	0.416477	7912086	0.420299	7913110	0.417828	7913256	0.415195	7913319	0.408236	7914296	0.430775	7915101	0.417711	7916045	0.429686	7918681	0.422477	7918792	0.403913	7919971	0.427817	7920810	0.414446	7924071	0.414772	7927889	0.415574	7927936	0.422738	7929168	0.426873	7930614	0.424644	7934653
113	HEY2	8121850	7905018	0.416018	7922703	0.414174	7926061	0.402611	7926679	0.412672	7932214	0.345263	7932938	0.413126	7934959	0.414803	7936201	0.432268	7937251	0.410333	7939924	0.428343	7943075	0.419755	7943707	0.428519	7946117	0.424291	7946119	0.417848	7952103	0.398781	7956876	0.411494	7957819	0.415501	7961269	0.402143	7972601	0.416428	7976037	0.403073	7981750	0.421788	7981777	0.413905	7982497	0.403994	7986629
113	ZBTB34	8157947	7900009	0.368675	7902822	0.420705	7906128	0.422543	7908003	0.333501	7909931	0.410438	7911619	0.413615	7914904	0.393434	7919888	0.357659	7920839	0.418483	7921179	0.414887	7923453	0.416759	7924107	0.416758	7924582	0.406636	7925048	0.391223	7926170	0.416673	7930470	0.444897	7930682	0.403709	7934255	0.41122	7936596	0.395618	7939197	0.446076	7940798	0.402061	7944493	0.406992	7946478	0.388162	7954511
113	TGIF1	8180317	7902594	0.38148	7902634	0.415107	7904830	0.381996	7906810	0.392606	7906978	0.350787	7908169	0.380268	7910099	0.382927	7910398	0.385591	7910520	0.393499	7910651	0.383014	7914202	0.402827	7914342	0.404346	7917771	0.39092	7918474	0.402031	7918759	0.38449	7920123	0.367618	7923007	0.386016	7924190	0.406204	7927285	0.408349	7927786	0.389013	7930304	0.388081	7936762	0.392794	7939137	0.380637	7940654
112	FUBP1	7917156	7898750	0.479174	7899774	0.400134	7902382	0.404659	7904287	0.383425	7904883	0.316265	7912385	0.429706	7918681	0.417331	7920047	0.403118	7920317	0.407694	7924733	0.413544	7925003	0.420446	7925364	0.419052	7931930	0.388193	7935951	0.415021	7936777	0.420338	7936817	0.418038	7939524	0.436716	7946957	0.405702	7947396	0.405343	7948881	0.412698	7950796	0.403449	7951633	0.424125	7953243	0.432653	7954036
112	ZNF101	8027233	7898192	0.367605	7899023	0.343937	7899943	0.367182	7902992	0.390095	7903032	0.362045	7905339	0.376805	7913571	0.380599	7917103	0.393621	7919971	0.369312	7921332	0.367623	7923534	0.378978	7923778	0.386759	7924351	0.366417	7924733	0.367784	7933842	0.379106	7935146	0.384398	7940626	0.370471	7945786	0.367282	7955045	0.343253	7956949	0.372308	7959408	0.369504	7962427	0.366765	7969341	0.383892	7971184
112	THRB	8085797	7898002	0.377774	7902353	0.390734	7905505	0.380567	7905528	0.392734	7908072	0.394238	7909730	0.376501	7911114	0.369319	7912580	0.294129	7914580	0.36701	7916944	0.389829	7917370	0.384205	7923659	0.384696	7925757	0.383736	7926486	0.405249	7926622	0.367607	7926766	0.407438	7926900	0.386346	7927747	0.37021	7928330	0.387779	7931281	0.385631	7931571	0.385683	7935613	0.371214	7938331	0.410885	7938544
112	ZNF775	8137228	7897119	0.339861	7897295	0.361755	7898653	0.444369	7899643	0.43307	7905047	0.333682	7905060	0.327899	7905147	0.285258	7911634	0.368185	7912473	0.402626	7913450	0.413987	7919133	0.320236	7923141	0.443098	7923942	0.425566	7929247	0.375792	7933501	0.454144	7934083	0.280432	7937612	0.364622	7937713	0.455659	7941761	0.396077	7944351	0.416227	7946860	0.390596	7948511	0.427357	7948588	0.378576	7950042
112	ABL1	8158725	7902754	0.331075	7903227	0.331316	7903401	0.334367	7906372	0.329245	7907353	0.345721	7908496	0.337945	7909494	0.329716	7913582	0.337436	7918052	0.335703	7918064	0.354857	7920214	0.354611	7924233	0.340809	7925823	0.328838	7927694	0.349097	7929466	0.330806	7930750	0.342697	7933640	0.332021	7933842	0.354203	7939007	0.340076	7939910	0.3408	7939926	0.338889	7939946	0.332041	7939954	0.339722	7943442
111	RFX4	7958305	7899688	0.355898	7901135	0.377037	7905523	0.366569	7906330	0.376177	7907135	0.388677	7907702	0.36629	7908978	0.364654	7909898	0.362669	7913235	0.355838	7915902	0.32338	7916984	0.393924	7921449	0.358528	7922018	0.360926	7922482	0.336919	7923659	0.363789	7929562	0.383209	7930454	0.358791	7930593	0.372186	7933139	0.394783	7937198	0.37899	7937944	0.372373	7938331	0.358619	7938762	0.380271	7938907
111	ARHGAP35	8029856	7899220	0.399011	7899870	0.402628	7899957	0.400858	7901788	0.407899	7904812	0.401809	7905700	0.390625	7906061	0.392756	7906613	0.411163	7916316	0.389216	7916403	0.330733	7916443	0.392989	7923772	0.370634	7926565	0.3997	7928369	0.392435	7928800	0.390343	7932826	0.375598	7937900	0.395637	7940824	0.386818	7945831	0.399342	7951752	0.399647	7953518	0.371484	7953949	0.388649	7956949	0.398215	7966150
111	JUND	8035445	7897745	0.406117	7899289	0.397213	7901054	0.41028	7907222	0.404889	7910550	0.394218	7913814	0.407425	7914094	0.4373	7914218	0.40658	7918751	0.404855	7920382	0.39382	7922648	0.378821	7923483	0.39838	7931840	0.396259	7934936	0.403451	7935588	0.386749	7936100	0.359879	7939723	0.381453	7941302	0.392226	7942791	0.412261	7949836	0.399755	7951679	0.400851	7955817	0.3962	7959070	0.338105	7962783
111	PAX8	8054740	7897076	0.361745	7897416	0.418897	7899343	0.456998	7901634	0.378293	7903239	0.407666	7903867	0.386552	7905283	0.380776	7909064	0.379066	7910503	0.372701	7913727	0.394398	7913850	0.405573	7915385	0.365992	7915598	0.359307	7920027	0.421065	7920552	0.329527	7923442	0.362782	7933298	0.40438	7936552	0.263253	7944302	0.41415	7944447	0.429658	7945859	0.380013	7947928	0.323382	7948920	0.398324	7953303
111	NFIB	8160138	7902290	0.29371	7906365	0.39031	7908204	0.388646	7909789	0.349101	7909954	0.274249	7916882	0.390275	7919146	0.380823	7925743	0.388598	7927097	0.384076	7927606	0.394324	7930631	0.386145	7933341	0.393548	7933597	0.387984	7933672	0.383501	7933904	0.387117	7938183	0.381093	7938989	0.391448	7939884	0.393832	7942998	0.395558	7943025	0.404927	7943036	0.3849	7943047	0.394553	7943349	0.383914	7943369
110	FOXJ3	7915408	7898211	0.382884	7898750	0.395958	7911539	0.388363	7912086	0.396191	7914296	0.389168	7916045	0.395308	7916747	0.383892	7917103	0.413579	7920766	0.402353	7920810	0.398402	7920852	0.394115	7921332	0.386899	7922727	0.386656	7924526	0.391819	7924760	0.39105	7925364	0.390538	7925978	0.391731	7927889	0.42434	7929334	0.306011	7930380	0.423796	7935968	0.401662	7939434	0.415766	7942032	0.392926	7942839
109	EIF3K	8028514	7900228	0.431301	7901601	0.432896	7904506	0.339343	7904562	0.342676	7904569	0.317847	7905395	0.41537	7912385	0.453153	7913380	0.424125	7914216	0.422092	7914354	0.428314	7916262	0.389311	7920903	0.425921	7935627	0.40656	7936641	0.400844	7938286	0.318476	7941927	0.442883	7944991	0.415592	7946812	0.476024	7948476	0.389734	7948696	0.433659	7948836	0.427634	7949776	0.432387	7952129	0.342934	7953130
109	LRRFIP1	8049512	7897877	0.402905	7902166	0.392451	7903541	0.394512	7904137	0.372704	7908553	0.403357	7909586	0.39678	7909931	0.396647	7914112	0.425011	7918902	0.290305	7920839	0.400001	7922637	0.394185	7922912	0.397449	7926368	0.375599	7928558	0.429366	7930276	0.402246	7933877	0.390704	7936419	0.405062	7938485	0.319436	7939197	0.409593	7948574	0.406352	7954631	0.380783	7957177	0.401129	7957570	0.36193	7958262
109	MXD4	8098995	7900030	0.378335	7908508	0.381273	7911215	0.359321	7913682	0.365923	7914094	0.354228	7914141	0.360056	7917370	0.35463	7921228	0.372545	7922229	0.393496	7923483	0.362501	7924445	0.371318	7927008	0.361256	7927062	0.369173	7936201	0.371853	7936360	0.355153	7939924	0.391566	7942232	0.359351	7944801	0.360436	7949808	0.367357	7950284	0.354511	7966259	0.359632	7966929	0.358696	7981750	0.360629	7987623
108	SKI	7897068	7896917	0.353196	7899436	0.403972	7906264	0.281941	7912166	0.407317	7932985	0.282799	7934244	0.3407	7937823	0.302424	7939595	0.366364	7941087	0.350576	7941311	0.388515	7942342	0.398534	7953699	0.428136	7959314	0.426043	7964499	0.387795	7967493	0.427849	7976292	0.404894	7980051	0.366486	7980537	0.322582	7985605	0.379083	7986092	0.427139	7992474	0.423925	7992529	0.436529	7994308	0.344872	7994692
108	PRDM16	7897132	7896865	0.391535	7897257	0.396001	7897416	0.385149	7898627	0.359008	7905826	0.391058	7909661	0.352374	7910217	0.363598	7913211	0.336653	7914015	0.383111	7914260	0.350822	7914592	0.414743	7915078	0.380787	7920027	0.377608	7921033	0.340151	7923347	0.365567	7926283	0.329977	7928823	0.418576	7931859	0.37682	7941122	0.462906	7942123	0.345269	7946742	0.327355	7947649	0.366406	7949227	0.375964	7955736
108	KLF6	7931810	7897877	0.418535	7899192	0.413958	7901054	0.414615	7909931	0.397014	7911568	0.39108	7917232	0.352397	7917338	0.403014	7918552	0.370475	7922669	0.387177	7923483	0.403497	7925043	0.405319	7926900	0.398639	7929247	0.376666	7930470	0.427579	7932911	0.398399	7939197	0.404109	7941311	0.409142	7943998	0.386003	7958600	0.404449	7966127	0.422334	7969651	0.407172	7971218	0.41857	7972062	0.406516	7974533
108	DMC1	8076094	7899167	0.395043	7906163	0.398535	7917103	0.387062	7920175	0.384655	7921088	0.384121	7921332	0.392437	7922590	0.377913	7922727	0.38565	7923131	0.422076	7924351	0.384016	7927099	0.389928	7927383	0.384952	7931216	0.398668	7935647	0.390865	7940118	0.359612	7942674	0.419877	7949444	0.392947	7955797	0.389493	7956949	0.387733	7960764	0.418893	7964303	0.372726	7966810	0.384895	7967727	0.385123	7968199
108	FERD3L	8138450	7898653	0.386398	7900792	0.353194	7901557	0.395364	7905147	0.279715	7906205	0.382363	7906307	0.421955	7907849	0.33269	7909104	0.314623	7912280	0.367099	7913450	0.396418	7914084	0.369153	7915229	0.380244	7918792	0.365729	7921342	0.366358	7923141	0.393995	7930872	0.360846	7932221	0.317023	7934916	0.361833	7937228	0.367989	7937612	0.343114	7937713	0.3995	7941761	0.364021	7944035	0.39402	7944351
107	ASH1L	7920766	7898211	0.416424	7899502	0.320755	7904086	0.415368	7905258	0.413111	7907310	0.408747	7907790	0.494361	7911539	0.387137	7914296	0.423031	7915408	0.402353	7916443	0.445352	7920000	0.448933	7921552	0.402638	7923772	0.358351	7924760	0.4116	7925565	0.40596	7927889	0.418013	7928369	0.448458	7928491	0.368801	7929609	0.448614	7930031	0.440957	7944096	0.406921	7945786	0.389416	7947894	0.376372	7948814
107	MNT	8011262	7897068	0.35959	7903414	0.3598	7903425	0.354233	7903440	0.354233	7905051	0.349948	7911260	0.34711	7911263	0.357376	7911265	0.353834	7912316	0.294665	7917082	0.347161	7918134	0.354233	7919157	0.370953	7919162	0.349948	7922969	0.358131	7922994	0.348122	7935169	0.350136	7938683	0.358701	7939946	0.361052	7939950	0.356343	7939971	0.364735	7939977	0.356307	7939979	0.381874	7942998	0.351078	7943369
107	CERS6	8046086	7902883	0.424229	7909188	0.365425	7913571	0.420405	7914764	0.422557	7917103	0.427612	7917604	0.40758	7920178	0.413328	7923889	0.421804	7927071	0.397199	7934301	0.414313	7935251	0.419114	7935968	0.402	7939434	0.390637	7940175	0.410895	7942032	0.419018	7955450	0.409943	7959251	0.445384	7963203	0.388952	7966462	0.42686	7967473	0.424114	7969060	0.410023	7969881	0.422976	7971222	0.421351	7977018
107	ZNF662	8079124	7902166	0.345713	7903049	0.346516	7916112	0.356286	7923007	0.366143	7923141	0.361217	7924863	0.273245	7927367	0.366566	7927389	0.365451	7927786	0.359452	7934527	0.347608	7936578	0.349966	7942679	0.366289	7957177	0.3543	7957186	0.356171	7962590	0.346203	7964250	0.36897	7967039	0.347983	7968516	0.354749	7973902	0.350566	7974603	0.362745	7979357	0.355426	7981278	0.35111	7983335	0.350285	7985130
106	TAF5	7930213	7899943	0.335021	7899957	0.348069	7903214	0.357885	7903507	0.335616	7912750	0.347972	7913682	0.33429	7916316	0.334049	7916506	0.340752	7918052	0.371339	7918064	0.343988	7924092	0.353932	7924233	0.342537	7925201	0.341087	7927186	0.327955	7929677	0.336103	7934812	0.342246	7936134	0.333702	7937900	0.35211	7938762	0.330774	7946703	0.340371	7947165	0.337075	7948111	0.348865	7951479	0.344407	7954208
106	HDAC4	8060030	7899289	0.408153	7912102	0.394553	7921179	0.380293	7921752	0.401656	7930139	0.422048	7938683	0.387181	7938925	0.373583	7941260	0.357853	7941311	0.410968	7945831	0.368878	7946478	0.405907	7947040	0.383568	7947815	0.370934	7949490	0.380236	7950409	0.406055	7952707	0.287985	7953699	0.374214	7958749	0.395258	7961514	0.389193	7965467	0.384328	7966929	0.399514	7967255	0.383617	7971444	0.370154	7976292
106	EHMT2	8125172	7899480	0.267935	7901883	0.418398	7902402	0.331747	7906930	0.432706	7910030	0.389446	7910589	0.359389	7915347	0.300098	7917082	0.416177	7919146	0.452757	7924823	0.312036	7927033	0.426439	7938057	0.421319	7939940	0.410558	7939981	0.440049	7941976	0.41505	7942596	0.316058	7943019	0.41864	7946109	0.427245	7948129	0.421768	7950067	0.248181	7950977	0.41864	7952132	0.301962	7954377	0.421774	7957351
106	JAZF1	8138789	7899057	0.427144	7899943	0.407607	7905733	0.396565	7909628	0.38389	7911207	0.391554	7913682	0.398821	7914094	0.395859	7918284	0.405733	7919193	0.447902	7922550	0.393712	7923483	0.406979	7928019	0.415434	7929282	0.401185	7930422	0.395944	7931754	0.423753	7941179	0.394032	7947027	0.39627	7949808	0.405297	7954997	0.391533	7955441	0.43458	7959777	0.395681	7964736	0.394002	7965884	0.392287	7967881
106	EHMT2	8179884	7899480	0.267935	7901883	0.418398	7902402	0.331747	7906930	0.432706	7910030	0.389446	7910589	0.359389	7915347	0.300098	7917082	0.416177	7919146	0.452757	7924823	0.312036	7927033	0.426439	7938057	0.421319	7939940	0.410558	7939981	0.440049	7941976	0.41505	7942596	0.316058	7943019	0.41864	7946109	0.427245	7948129	0.421768	7950067	0.248181	7950977	0.41864	7952132	0.301962	7954377	0.421774	7957351
105	TBX2	8008969	7896865	0.382137	7897119	0.327918	7900001	0.367211	7901687	0.353045	7903239	0.367871	7905220	0.369661	7907882	0.388175	7911413	0.365343	7911529	0.374552	7913211	0.358424	7913727	0.350333	7916024	0.324896	7916654	0.358384	7920027	0.350697	7923608	0.319313	7933498	0.380328	7935834	0.354428	7935983	0.345533	7937363	0.355144	7937443	0.307699	7937560	0.357768	7940377	0.379082	7940851	0.358232	7945498
105	ZBED4	8073943	7897441	0.381543	7897966	0.391259	7899654	0.393465	7911862	0.344246	7912412	0.4033	7920178	0.401764	7926096	0.424541	7949931	0.39376	7950016	0.385579	7958761	0.319579	7959473	0.361544	7963670	0.342537	7970262	0.430199	7977344	0.335376	7981460	0.386655	7986769	0.418185	7989735	0.400736	7991216	0.392346	7992887	0.397392	7993281	0.413174	7994386	0.399128	7997626	0.344645	8003263	0.296869	8004111
104	SOX6	7946757	7902738	0.380008	7907611	0.383131	7908204	0.372584	7908371	0.378447	7915827	0.365509	7917946	0.377267	7918064	0.368116	7920214	0.373821	7922130	0.387308	7925743	0.362213	7933640	0.362004	7933733	0.381894	7936249	0.376206	7939873	0.370773	7939954	0.371731	7943047	0.363843	7946011	0.374955	7948741	0.371934	7948951	0.377787	7950951	0.363843	7951297	0.371173	7952382	0.365416	7962226	0.373608	7964927
104	ZIC5	7972567	7897416	0.401066	7898516	0.362906	7902891	0.369231	7911634	0.371112	7912854	0.27458	7913450	0.397638	7913727	0.388318	7913938	0.397022	7915598	0.357165	7916304	0.383681	7917359	0.371309	7927179	0.301967	7931764	0.276387	7933075	0.337256	7934783	0.345175	7940662	0.358607	7944302	0.399579	7944447	0.40591	7946641	0.378998	7947881	0.384586	7950005	0.392009	7952350	0.386016	7955112	0.446796	7959402
103	HES2	7912031	7897257	0.414165	7897860	0.378785	7898176	0.320603	7898296	0.329596	7901696	0.386206	7903884	0.399641	7905606	0.310076	7906642	0.301331	7907053	0.386208	7910466	0.402751	7911683	0.377614	7912361	0.340327	7912764	0.398113	7915543	0.377984	7915614	0.375341	7921533	0.38608	7923578	0.380263	7931859	0.404089	7935990	0.357654	7938208	0.389611	7940851	0.401621	7941469	0.418148	7959827	0.390618	7960889
103	ALX1	7957452	7902738	0.409269	7902754	0.391917	7907904	0.307844	7911260	0.410506	7911263	0.410036	7923073	0.433606	7933672	0.406839	7937986	0.408299	7939877	0.418022	7939916	0.418968	7939950	0.410936	7939979	0.450452	7943319	0.409718	7946019	0.406124	7946021	0.402344	7946111	0.421993	7947156	0.419018	7948058	0.411698	7948109	0.405555	7957351	0.414169	7960637	0.325675	7963865	0.428081	7964927	0.416475	7971937
103	SIX5	8037651	7897416	0.325289	7899075	0.340014	7901316	0.332938	7904364	0.318439	7909661	0.331968	7911435	0.351431	7912706	0.32165	7913727	0.334737	7915078	0.360686	7915297	0.331894	7921533	0.32544	7931439	0.323044	7937560	0.356296	7944275	0.304227	7945539	0.259645	7948643	0.27878	7949033	0.322359	7949227	0.331787	7949570	0.330668	7949679	0.317861	7950005	0.359107	7963545	0.345977	7967969	0.327749	7979505
103	MSGN1	8040456	7901687	0.402158	7915351	0.45583	7917754	0.34932	7918444	0.41538	7922590	0.415181	7923528	0.445865	7925504	0.37521	7927277	0.439091	7928602	0.434043	7928632	0.434043	7930790	0.45364	7930872	0.38878	7933366	0.388626	7935116	0.351735	7936516	0.415767	7937713	0.424792	7940869	0.359756	7942267	0.44579	7944351	0.417473	7945652	0.440957	7947540	0.429187	7947744	0.41309	7948588	0.342475	7950490
103	THAP4	8060274	7900911	0.380973	7905171	0.376013	7911056	0.297925	7919950	0.411562	7924817	0.389081	7938181	0.386629	7941350	0.37167	7941478	0.383342	7941639	0.374376	7941927	0.403992	7943025	0.402432	7948379	0.402531	7949545	0.40628	7950971	0.402432	7951363	0.393208	7954310	0.337538	7955993	0.393021	7960381	0.429261	7965867	0.382342	7969596	0.399277	7970388	0.404472	7972979	0.378266	7972983	0.397481	7977456
103	THAP4	8077250	7900911	0.380973	7905171	0.376013	7911056	0.297925	7919950	0.411562	7924817	0.389081	7938181	0.386629	7941350	0.37167	7941478	0.383342	7941639	0.374376	7941927	0.403992	7943025	0.402432	7948379	0.402531	7949545	0.40628	7950971	0.402432	7951363	0.393208	7954310	0.337538	7955993	0.393021	7960381	0.429261	7965867	0.382342	7969596	0.399277	7970388	0.404472	7972979	0.378266	7972983	0.397481	7977456
103	MLXIPL	8140085	7896865	0.410471	7897860	0.39554	7898124	0.375446	7901613	0.25697	7905283	0.362075	7912764	0.404629	7914260	0.405706	7916384	0.393155	7922001	0.398423	7922756	0.361017	7937228	0.40264	7940851	0.435644	7941004	0.285108	7941062	0.415308	7951928	0.336273	7954645	0.361892	7955736	0.363334	7959827	0.396613	7959921	0.395168	7962703	0.410381	7972899	0.402515	7973336	0.308976	7981013	0.362848	7989476
102	UBTF	8015969	7903393	0.400361	7906021	0.380905	7906056	0.318219	7917850	0.354221	7920594	0.428783	7924733	0.394735	7924760	0.405973	7924817	0.405059	7933842	0.40359	7934320	0.315882	7938059	0.395962	7941136	0.393638	7941927	0.408061	7944096	0.38991	7946201	0.398167	7946635	0.399152	7949104	0.386673	7949383	0.390583	7949545	0.400142	7950560	0.39314	7955331	0.410251	7955993	0.39182	7956242	0.424799	7960381
102	SP100	8048940	7902166	0.454332	7904469	0.41166	7906400	0.42112	7908421	0.4153	7918323	0.419208	7922807	0.272076	7924058	0.35917	7924107	0.438316	7927827	0.350513	7930276	0.413406	7932867	0.383456	7938012	0.423769	7938035	0.45818	7944769	0.398223	7948399	0.446106	7949904	0.42947	7951408	0.384183	7954969	0.418582	7958828	0.423626	7962499	0.429161	7964119	0.462264	7965123	0.423269	7965652	0.46045	7965941
102	PRDM13	8121216	7897006	0.390392	7900957	0.354943	7903667	0.390386	7904340	0.359976	7908525	0.353032	7908672	0.373821	7909529	0.38006	7914084	0.356929	7914557	0.377673	7916592	0.379624	7918394	0.36631	7919301	0.357661	7921936	0.384657	7925504	0.358947	7929562	0.360434	7930561	0.387486	7933498	0.376785	7936144	0.369866	7937200	0.365158	7939587	0.360074	7940377	0.362441	7941401	0.354639	7950544	0.375359	7950555
101	PDCD11	7936096	7898585	0.34	7898713	0.400398	7899921	0.398223	7900159	0.412531	7902495	0.369951	7905517	0.398443	7913206	0.349395	7920567	0.383089	7922406	0.382221	7927383	0.357877	7933498	0.362865	7937363	0.348667	7939102	0.367175	7940851	0.368288	7941743	0.365441	7942261	0.353933	7945688	0.368799	7947490	0.320537	7950701	0.358498	7951144	0.372672	7952011	0.382747	7953040	0.361607	7955305	0.363753	7957106
101	PAX6	7947338	7902166	0.364212	7902810	0.355657	7909841	0.364603	7910014	0.361751	7915091	0.359778	7916045	0.36726	7918725	0.361466	7922727	0.358317	7923131	0.355104	7924405	0.393491	7925691	0.374655	7926679	0.355827	7928685	0.384721	7930276	0.366492	7930804	0.363983	7946436	0.2753	7950921	0.364164	7965589	0.358038	7969651	0.365096	7970287	0.378222	7971126	0.357025	7975390	0.355578	7979721	0.379403	7980189
101	SMAD6	7984353	7897154	0.324405	7897196	0.414021	7898176	0.324316	7898653	0.405149	7898967	0.41232	7899627	0.418254	7914361	0.40147	7921342	0.394053	7921462	0.387409	7923534	0.382445	7925361	0.331267	7927474	0.39078	7928789	0.40807	7931859	0.380176	7932616	0.380177	7933359	0.402026	7934544	0.386855	7934789	0.406595	7937135	0.355845	7937228	0.403096	7937749	0.379961	7945232	0.307954	7947744	0.414912	7950195
101	SIRT2	8036636	7899043	0.375083	7899870	0.390576	7900413	0.375766	7904131	0.394174	7905700	0.401578	7906576	0.380231	7906852	0.379166	7913169	0.399201	7914270	0.386229	7921713	0.392335	7925161	0.363658	7928119	0.390874	7928630	0.373117	7928705	0.375009	7930894	0.380505	7941127	0.38391	7941583	0.384519	7946228	0.39464	7947681	0.408324	7949465	0.392215	7949577	0.394168	7950473	0.403268	7952914	0.37911	7953341
101	SALL4	8067087	7898296	0.356122	7902789	0.296524	7905929	0.32609	7914361	0.403073	7914592	0.410465	7915614	0.365199	7919299	0.383297	7919340	0.368363	7919380	0.383297	7922001	0.41293	7923332	0.376477	7923700	0.410647	7928619	0.402774	7929674	0.355295	7938090	0.390791	7939835	0.430917	7941062	0.397353	7949857	0.387676	7950555	0.404076	7954645	0.377733	7955551	0.358477	7957404	0.362465	7963353	0.314985	7976844
101	ZNF354A	8116247	7897370	0.397587	7901385	0.394057	7901479	0.422573	7905349	0.323942	7905444	0.439066	7906652	0.393617	7909214	0.387838	7909586	0.404837	7910001	0.40434	7913319	0.384173	7915091	0.412702	7922707	0.396253	7922823	0.396734	7923183	0.38962	7924107	0.381418	7926851	0.404372	7927146	0.399609	7930470	0.397914	7935403	0.420248	7936307	0.406154	7941243	0.39486	7945902	0.396793	7946610	0.405321	7952557
100	ZNF32	7933186	7898020	0.399651	7898034	0.399651	7899392	0.415167	7900201	0.407398	7915130	0.401431	7917331	0.401558	7917976	0.401338	7919197	0.407902	7920409	0.418552	7922414	0.422948	7924923	0.409508	7925611	0.425704	7927669	0.405847	7932938	0.401719	7934367	0.407037	7937847	0.37832	7937952	0.38088	7938687	0.415448	7939242	0.403816	7940473	0.404847	7942594	0.436967	7943158	0.41744	7943231	0.416256	7944285
100	NR2E3	7984606	7896882	0.386164	7897286	0.4193	7901557	0.410082	7903032	0.405226	7905406	0.438812	7909422	0.425511	7913864	0.386727	7914361	0.453693	7914592	0.436326	7918157	0.379993	7918869	0.423124	7920228	0.414019	7923360	0.414793	7923635	0.448583	7925851	0.37913	7928789	0.419497	7929322	0.429113	7930994	0.394975	7934719	0.435629	7937391	0.388718	7937713	0.409378	7941469	0.434784	7945296	0.447025	7950195
100	YBX2	8012140	7898653	0.379631	7899343	0.376453	7901192	0.37776	7903884	0.384321	7906742	0.368249	7909661	0.368998	7912031	0.368763	7921533	0.37	7924874	0.387887	7934789	0.380478	7935990	0.36723	7937228	0.367243	7937363	0.377232	7937498	0.396729	7939751	0.318532	7942674	0.370788	7943795	0.370911	7944302	0.383909	7945536	0.389543	7948912	0.371409	7948920	0.381006	7950005	0.377365	7951717	0.35049	7956018
100	DLX3	8016609	7897416	0.37153	7898357	0.349339	7898594	0.366973	7900352	0.358612	7900878	0.325632	7904073	0.395079	7911506	0.331431	7911767	0.302162	7913450	0.390879	7913667	0.298521	7913727	0.378626	7913896	0.372843	7914015	0.357741	7914084	0.378823	7914923	0.301508	7915257	0.358612	7924029	0.34579	7933372	0.32644	7935834	0.376125	7938269	0.370036	7940005	0.335177	7941122	0.368856	7941565	0.281525	7943795
100	ZNF284	8029368	7897078	0.350199	7899813	0.360017	7899957	0.355017	7903281	0.362953	7904812	0.350872	7906185	0.35647	7907024	0.359981	7908022	0.355127	7910651	0.356831	7912303	0.35877	7915015	0.353846	7916316	0.358808	7919197	0.35962	7922391	0.273134	7924351	0.355795	7927202	0.368413	7929634	0.364856	7929990	0.355425	7930226	0.380768	7956524	0.354088	7958379	0.354487	7958439	0.35041	7962146	0.366639	7971197
100	ZNF416	8039664	7901460	0.377103	7905329	0.364828	7905733	0.384635	7906185	0.369639	7910651	0.371567	7913655	0.299647	7919226	0.369382	7925174	0.379761	7925823	0.374921	7930226	0.378899	7933105	0.368497	7940070	0.36862	7943779	0.374299	7944335	0.349624	7945579	0.357652	7952069	0.407417	7952869	0.378276	7953651	0.25918	7955358	0.385915	7957032	0.395692	7957167	0.397277	7958692	0.324073	7968898	0.376278	7972557
100	TCFL5	8067554	7897522	0.387115	7901385	0.411819	7901479	0.387537	7905051	0.392492	7916372	0.393625	7919162	0.392492	7919407	0.39786	7931216	0.404322	7931863	0.383591	7935819	0.38053	7940479	0.400457	7942232	0.385925	7942791	0.389419	7945058	0.379972	7945666	0.41497	7947165	0.382091	7948864	0.394882	7950409	0.416404	7950669	0.40126	7960689	0.381988	7963965	0.365543	7964021	0.408963	7966259	0.405891	7981181
99	SNIP1	7915008	7908614	0.276792	7915951	0.400884	7917612	0.373579	7922137	0.31084	7923233	0.274033	7933672	0.362787	7935169	0.36719	7938010	0.369735	7939954	0.361182	7941976	0.361363	7942998	0.373548	7943025	0.370222	7943036	0.383156	7943047	0.37512	7943347	0.371068	7943442	0.370794	7944793	0.380273	7946069	0.365939	7948046	0.36119	7948058	0.384548	7948109	0.385462	7948324	0.377722	7950951	0.37512	7950955
99	DEPDC5	8072529	7898211	0.404978	7898609	0.38901	7898627	0.357884	7903878	0.318641	7918255	0.405456	7918681	0.407168	7925364	0.414902	7925978	0.398482	7930996	0.407797	7931239	0.417126	7933947	0.373685	7935951	0.389104	7938448	0.384908	7939767	0.352676	7947894	0.368145	7950336	0.383302	7951046	0.410901	7952290	0.374274	7956697	0.359073	7966397	0.400974	7968835	0.449516	7972867	0.390946	7974214	0.372371	7975068
99	CREB3L2	8143188	7898211	0.3999	7899957	0.439618	7904086	0.389482	7905339	0.439072	7906613	0.409701	7906852	0.417458	7912112	0.412077	7914296	0.428164	7915101	0.407796	7923164	0.346499	7923772	0.350708	7925364	0.408912	7925978	0.41104	7927889	0.417375	7928369	0.407541	7928800	0.407456	7930031	0.42667	7939368	0.40382	7939930	0.312507	7939948	0.373912	7941214	0.408041	7950336	0.390164	7950921	0.4284	7952830
98	RERE	7912166	7897068	0.407317	7897527	0.383858	7899220	0.429236	7899289	0.430709	7905382	0.421034	7911243	0.386072	7912102	0.436685	7920341	0.430038	7920877	0.406065	7921179	0.445741	7926170	0.415269	7931226	0.378506	7938683	0.418889	7941311	0.457104	7941364	0.377387	7941537	0.435222	7941769	0.4623	7942342	0.438606	7944493	0.376721	7945086	0.387807	7946280	0.3844	7946478	0.410225	7948144	0.394599	7950409
98	PHB	8016552	7899774	0.415757	7901110	0.428639	7901447	0.412386	7901460	0.426471	7905598	0.412612	7909967	0.407697	7914834	0.426884	7914940	0.414739	7916262	0.403721	7918936	0.426111	7920659	0.388465	7920903	0.40841	7920984	0.430671	7924351	0.437721	7924969	0.385809	7928671	0.409192	7929634	0.394471	7931216	0.410734	7934852	0.413323	7937438	0.380117	7938777	0.416385	7939825	0.412295	7940070	0.404051	7941104
98	ZNF236	8021783	7898070	0.357671	7898750	0.399398	7906021	0.41937	7906367	0.367855	7912385	0.386764	7917019	0.358234	7918703	0.405618	7924733	0.394586	7927889	0.399378	7931930	0.391977	7939434	0.369733	7947991	0.405791	7948192	0.399431	7948744	0.380324	7953200	0.399616	7954604	0.362789	7955450	0.377742	7955721	0.339163	7956166	0.416299	7958800	0.370674	7959657	0.406643	7964089	0.415969	7964300	0.359879	7970111
98	HIF3A	8029784	7897257	0.368362	7898300	0.357487	7900658	0.37749	7900944	0.393364	7909801	0.369448	7910265	0.393058	7913271	0.367434	7920567	0.377952	7930311	0.389667	7933204	0.369511	7935834	0.392347	7939093	0.373878	7939587	0.391929	7945146	0.385637	7945241	0.372467	7947744	0.419602	7950555	0.380274	7953040	0.385803	7955624	0.3908	7967727	0.375353	7967969	0.394626	7969569	0.352046	7974190	0.401527	7976407
98	ZNF346	8110253	7905339	0.401428	7906374	0.40719	7907611	0.404657	7911056	0.293142	7914530	0.405528	7914563	0.411609	7916045	0.406176	7917103	0.426247	7918681	0.407643	7918878	0.404893	7921332	0.408367	7921447	0.362881	7924071	0.441363	7925452	0.363389	7927519	0.351946	7929388	0.403688	7929732	0.373968	7931239	0.396175	7937251	0.397374	7938746	0.404491	7939871	0.404847	7940112	0.40245	7943075	0.411926	7946211
98	IRF1	8114010	7899289	0.421189	7902104	0.315779	7905116	0.412284	7906819	0.34568	7907773	0.411527	7914112	0.387176	7916343	0.422256	7917532	0.457686	7921738	0.422563	7929132	0.400958	7937335	0.38007	7945962	0.446618	7947027	0.418271	7947425	0.420025	7951372	0.422703	7956795	0.413458	7958600	0.453011	7958749	0.395821	7961083	0.398132	7962013	0.407426	7963046	0.365662	7967318	0.378399	7976648	0.388163	7978595
97	ZNF697	7919051	7897026	0.317448	7897076	0.349008	7898653	0.379331	7903239	0.376068	7908812	0.366955	7911383	0.358595	7913896	0.379395	7921222	0.370735	7923131	0.357375	7923141	0.359295	7924842	0.361925	7927784	0.344812	7933298	0.393758	7938269	0.355358	7938448	0.356109	7940377	0.373266	7941122	0.367901	7943226	0.355892	7944972	0.341961	7945536	0.375353	7948588	0.356923	7949882	0.291245	7952227	0.372457	7953278
97	TSG101	7947015	7900382	0.417385	7900922	0.389804	7908543	0.490409	7909586	0.432685	7914904	0.434102	7920697	0.410675	7923183	0.44312	7926836	0.386057	7928589	0.388973	7934255	0.42066	7940561	0.339344	7941274	0.423385	7943162	0.417922	7950731	0.437321	7954436	0.431913	7954511	0.433104	7957260	0.421746	7957806	0.451176	7960689	0.422951	7961365	0.458377	7962794	0.393857	7963289	0.470401	7963721	0.423149	7964460
97	MLLT1	8033118	7897068	0.368957	7899289	0.405931	7903414	0.331925	7911038	0.384214	7911754	0.323772	7912102	0.397029	7920341	0.390555	7921752	0.39223	7924582	0.376644	7924686	0.384842	7928558	0.384907	7930139	0.382074	7932985	0.271335	7939197	0.375681	7941311	0.407982	7941537	0.3961	7946569	0.407212	7948504	0.365823	7949264	0.377816	7950671	0.36991	7956819	0.389311	7958202	0.370114	7963786	0.390976	7967002
97	THAP5	8142324	7899392	0.389431	7899436	0.374716	7905051	0.386079	7907773	0.396577	7909586	0.383718	7913814	0.40896	7914094	0.403751	7914218	0.399758	7916506	0.382156	7917370	0.396311	7919162	0.386079	7920877	0.395408	7921228	0.411294	7922229	0.384864	7922912	0.393866	7924445	0.389599	7925043	0.387561	7943282	0.39353	7946111	0.380853	7950409	0.387491	7955768	0.391293	7958600	0.385097	7961571	0.388471	7964021
96	TEAD4	7953150	7896822	0.372309	7896865	0.400577	7897006	0.360341	7899343	0.407394	7901087	0.347555	7901256	0.362018	7901316	0.406091	7912056	0.324898	7912361	0.330108	7920027	0.365032	7925972	0.359905	7927799	0.33294	7935535	0.370089	7937363	0.387258	7938139	0.340294	7939706	0.362219	7945882	0.339653	7951987	0.33166	7955231	0.276851	7956522	0.260105	7963448	0.348807	7963555	0.36422	7965264	0.351978	7972923
96	ZNF778	7997904	7898939	0.346527	7906810	0.337535	7907466	0.347237	7907861	0.350819	7909815	0.339937	7913235	0.354219	7913566	0.355515	7913571	0.34189	7914516	0.340745	7917798	0.342131	7925792	0.364328	7925851	0.34268	7939158	0.347303	7943297	0.350519	7947991	0.354274	7950606	0.364533	7952069	0.36705	7954419	0.340055	7956910	0.340601	7958379	0.344072	7959623	0.346533	7961654	0.339411	7965523	0.350236	7968931
96	CAMTA2	8011774	7897068	0.445855	7897305	0.264781	7899220	0.445072	7899289	0.421754	7930074	0.410296	7938100	0.403437	7938225	0.358908	7941087	0.33974	7941769	0.441169	7941797	0.433548	7942342	0.419638	7948144	0.390977	7958749	0.400662	7967493	0.479437	7973732	0.391449	7976292	0.425418	7980051	0.393457	7983953	0.399413	7985605	0.384583	7986092	0.439268	7986411	0.26354	7986463	0.392857	7992474	0.42732	7992529
96	CREB1	8047839	7903541	0.455544	7903703	0.467091	7908543	0.461259	7908553	0.397593	7909931	0.453887	7916112	0.386592	7916343	0.423039	7921487	0.358201	7926207	0.414841	7932765	0.348801	7933877	0.401276	7936419	0.433409	7947027	0.435996	7947540	0.41651	7950731	0.416068	7954631	0.386115	7956989	0.410952	7957177	0.418799	7958262	0.408534	7958600	0.453009	7964810	0.360433	7965123	0.430042	7965723	0.413466	7966345
96	BRD9	8110734	7898048	0.402032	7898833	0.402218	7900395	0.421733	7900833	0.401696	7901460	0.392059	7912086	0.411263	7917103	0.397656	7919226	0.397306	7920178	0.404719	7927889	0.429712	7929858	0.418969	7935027	0.400612	7940175	0.402021	7943075	0.397517	7946326	0.400879	7946728	0.387897	7947934	0.380166	7947991	0.403604	7948316	0.406646	7948379	0.39968	7951217	0.404566	7953135	0.401588	7954503	0.418449	7959657
96	FOXK1	8131253	7897210	0.306329	7899134	0.405863	7903203	0.410545	7912257	0.428456	7912994	0.40989	7915392	0.292393	7923406	0.371031	7926096	0.413604	7929990	0.433395	7937802	0.383374	7939559	0.394868	7939946	0.438709	7941350	0.408877	7941478	0.37399	7942342	0.416804	7948103	0.410646	7951437	0.407689	7952116	0.353725	7954136	0.402744	7956038	0.355174	7963092	0.376113	7963631	0.417926	7963988	0.43171	7964033
95	HIF1A	7974851	7899394	0.330202	7906330	0.36889	7906757	0.36884	7907773	0.416646	7908553	0.396734	7915091	0.398298	7916343	0.400736	7920839	0.393056	7922823	0.376658	7924582	0.414693	7925525	0.394649	7941961	0.378427	7945132	0.403662	7954511	0.402281	7954729	0.400152	7956670	0.41022	7956989	0.381702	7957177	0.391383	7959023	0.392166	7960900	0.375444	7961440	0.383903	7962499	0.403715	7964757	0.381616	7965123
95	HOXB13	8016487	7898124	0.349306	7898585	0.376308	7898653	0.383463	7900001	0.378064	7901557	0.373566	7903049	0.333491	7914084	0.409649	7932733	0.346901	7957478	0.386827	7962590	0.36608	7971550	0.389373	7973902	0.398269	7973970	0.25703	7979357	0.370719	7979943	0.369808	7984475	0.268769	7985431	0.400227	7988763	0.373961	7989885	0.411061	7990902	0.390012	7990952	0.391513	7991088	0.39949	7991159	0.399151	7991246
95	ARID5A	8043621	7897745	0.386797	7900546	0.39835	7904429	0.41016	7909144	0.370875	7910014	0.408914	7911619	0.388124	7924499	0.376385	7926368	0.365418	7927062	0.381524	7929988	0.294792	7931204	0.395083	7933379	0.376867	7933665	0.380519	7937175	0.411332	7938683	0.393532	7939924	0.392214	7948113	0.397186	7949172	0.370208	7953675	0.383175	7956013	0.389391	7956088	0.397789	7961440	0.382723	7963064	0.390107	7970498
95	SOX10	8075992	7899093	0.370232	7899627	0.400238	7906017	0.388129	7920228	0.389373	7923131	0.403646	7926356	0.399914	7934698	0.381565	7934708	0.381565	7935647	0.38486	7936108	0.377214	7938293	0.37227	7938309	0.39448	7940377	0.381775	7940626	0.383737	7942715	0.361055	7943943	0.382744	7944216	0.372099	7951034	0.325637	7953243	0.349309	7953594	0.38855	7954382	0.3819	7960383	0.352847	7963203	0.359971	7968199
95	ZNF445	8086482	7898211	0.395941	7900030	0.397626	7900051	0.374452	7903878	0.328625	7906973	0.385319	7912412	0.40178	7913415	0.376535	7916443	0.375348	7925978	0.376967	7931239	0.408038	7931728	0.396931	7943530	0.353419	7950336	0.375033	7956697	0.351407	7957379	0.375117	7958960	0.381689	7966397	0.413456	7966938	0.364904	7967736	0.350721	7967900	0.395792	7970262	0.378017	7975068	0.380459	7978449	0.386547	7988713
95	EBF2	8149865	7900488	0.35942	7909586	0.394661	7916077	0.421971	7917482	0.439682	7919580	0.40427	7919596	0.40427	7929562	0.418562	7929609	0.399385	7930663	0.41153	7932254	0.390515	7938331	0.43641	7940173	0.443385	7942941	0.419376	7944006	0.414244	7945902	0.388717	7947274	0.390426	7950471	0.419565	7964757	0.395261	7969017	0.422009	7971311	0.428545	7983663	0.437574	7987325	0.421044	7989806	0.419768	7995282
95	ZNF449	8170015	7898833	0.358011	7899688	0.356537	7899870	0.363511	7901135	0.362383	7901247	0.351712	7902382	0.379357	7903022	0.349281	7903369	0.368831	7904755	0.357889	7905544	0.388299	7910651	0.365363	7914764	0.372754	7915032	0.363629	7915841	0.384492	7924682	0.369299	7924923	0.374751	7925174	0.35746	7925611	0.359003	7926596	0.369919	7927099	0.365801	7932703	0.367855	7933760	0.363314	7934278	0.367433	7938890
94	MIER2	8032009	7907012	0.373276	7908508	0.385989	7911243	0.385351	7924092	0.372356	7925751	0.328283	7928705	0.379183	7937979	0.374178	7937982	0.39149	7938683	0.377508	7939879	0.395052	7939884	0.376636	7947165	0.371623	7948046	0.383826	7948133	0.376797	7949836	0.377636	7957386	0.386664	7957433	0.381314	7966738	0.36455	7972979	0.372829	7980338	0.380917	7982878	0.356068	7985001	0.301428	7987916	0.38157	7991904
94	ZFR2	8032699	7901316	0.371007	7907882	0.393892	7912056	0.331356	7923332	0.376524	7925972	0.370812	7926283	0.32008	7929947	0.305708	7935834	0.392663	7940884	0.299232	7941122	0.372057	7942693	0.324125	7945595	0.394752	7945781	0.357446	7949843	0.379445	7950032	0.304356	7955694	0.33658	7956395	0.282283	7958577	0.375387	7962703	0.3863	7968265	0.363337	7969093	0.347511	7970251	0.313108	7973745	0.374959	7985571
93	SOX8	7992125	7896929	0.321149	7897257	0.346826	7898357	0.311734	7898773	0.264215	7901311	0.342681	7909271	0.248764	7911435	0.342408	7911532	0.278722	7912361	0.326052	7933075	0.328997	7937560	0.336571	7938730	0.287482	7939706	0.307138	7945162	0.319509	7947609	0.316597	7947928	0.323483	7949033	0.311503	7950005	0.329346	7950321	0.351658	7953150	0.313066	7955694	0.314988	7963555	0.315264	7969374	0.330335	7972899
93	ZNF750	8019541	7896882	0.350469	7899790	0.31197	7900531	0.373317	7901192	0.402628	7905801	0.335737	7906602	0.347917	7914592	0.385954	7918444	0.381153	7920077	0.379226	7920228	0.367021	7921088	0.364352	7923584	0.374235	7927155	0.370443	7928915	0.382458	7932014	0.322985	7933359	0.350917	7934719	0.361517	7936144	0.364374	7937882	0.379956	7945857	0.369638	7948912	0.358432	7960894	0.371594	7962703	0.395865	7963375
93	ZNF628	8031489	7903667	0.399858	7905505	0.384692	7905507	0.378921	7906838	0.381869	7908672	0.393837	7912670	0.384668	7914180	0.371006	7918444	0.378187	7918792	0.373915	7920228	0.400413	7922525	0.374285	7923762	0.378238	7931571	0.400236	7934916	0.383693	7936108	0.38215	7938293	0.370018	7938652	0.386012	7942118	0.382037	7942553	0.384677	7955211	0.318401	7956007	0.365671	7956287	0.287833	7963375	0.368124	7964316
92	PRDM2	7898070	7900833	0.408107	7905258	0.393232	7906056	0.319631	7911486	0.261683	7911539	0.386638	7916747	0.393374	7920594	0.395835	7924760	0.413081	7926096	0.404693	7928369	0.391628	7941364	0.401185	7946211	0.377632	7949383	0.436178	7951157	0.283367	7958532	0.392492	7960594	0.40062	7961503	0.369527	7963988	0.402558	7964033	0.383328	7966072	0.396267	7966600	0.380086	7972946	0.416706	7977693	0.383871	7977906
92	HTATIP2	7938880	7897370	0.416419	7902810	0.416455	7906400	0.348914	7907972	0.395483	7910001	0.411725	7910550	0.406623	7911619	0.407559	7912292	0.406339	7916343	0.415174	7917532	0.38361	7918323	0.415853	7918467	0.409434	7922550	0.397332	7923942	0.388569	7928752	0.413836	7929247	0.408411	7929282	0.395191	7930470	0.405878	7935401	0.359731	7938834	0.400495	7940798	0.399221	7951372	0.401133	7955277	0.377223	7956795
92	MEIS2	7987385	7898007	0.409298	7898012	0.414227	7898040	0.414227	7898048	0.387487	7902721	0.379764	7903490	0.396769	7905020	0.360831	7912555	0.400204	7912567	0.408617	7912575	0.409298	7912582	0.389767	7915971	0.393198	7916944	0.384999	7919067	0.355175	7924342	0.386267	7926506	0.391646	7937251	0.390658	7937961	0.395175	7948418	0.390407	7950933	0.369763	7955433	0.386645	7957861	0.381796	7961215	0.389889	7972601
92	RBL2	7995631	7899455	0.359508	7899688	0.360567	7902353	0.356084	7903827	0.359893	7905185	0.368791	7907249	0.371674	7907790	0.369395	7911138	0.355494	7915775	0.368622	7915882	0.363253	7916592	0.372082	7916747	0.366266	7921677	0.375743	7921806	0.372588	7925531	0.39496	7928369	0.374698	7930120	0.309111	7933733	0.352826	7938629	0.350858	7948997	0.356143	7950796	0.374516	7955019	0.386291	7957379	0.352859	7963235
92	IRX3	8001449	7896822	0.405334	7897632	0.330797	7901311	0.355239	7901316	0.372039	7911435	0.349412	7913271	0.366286	7915404	0.390886	7919604	0.327378	7929653	0.372722	7929947	0.333634	7931473	0.330966	7931859	0.380624	7935990	0.370295	7941062	0.392567	7942693	0.33814	7945767	0.309818	7946292	0.296481	7949873	0.268791	7950524	0.309001	7962703	0.396979	7963880	0.358087	7970194	0.375011	7970251	0.374964	7974425
92	ZNF846	8033809	7898192	0.396324	7899654	0.399988	7903507	0.385786	7904830	0.39682	7907353	0.400858	7911174	0.331287	7915207	0.40619	7917946	0.451821	7918064	0.410654	7919715	0.399956	7919971	0.401497	7926096	0.391354	7935660	0.37069	7938800	0.390717	7945579	0.393706	7951077	0.397764	7951437	0.418603	7954208	0.4131	7958379	0.394772	7958455	0.328863	7959408	0.402504	7963235	0.414333	7971937	0.41186	7973840
92	INSM1	8061303	7896921	0.395885	7898653	0.40068	7898916	0.391087	7899343	0.40755	7899528	0.397748	7900001	0.380552	7908812	0.393366	7909661	0.385562	7910257	0.329569	7914433	0.385391	7919299	0.374002	7919380	0.374002	7920077	0.388246	7921462	0.391033	7922590	0.378847	7923584	0.386305	7932308	0.340448	7933298	0.420017	7937498	0.382866	7940377	0.389473	7941074	0.394442	7942674	0.380295	7945536	0.42165	7949843
92	ZBTB12	8125201	7896761	0.389383	7896822	0.375342	7897257	0.414439	7900001	0.38	7900654	0.361914	7900944	0.383221	7911435	0.362344	7913271	0.359492	7913938	0.366662	7936144	0.379155	7941122	0.383624	7947649	0.371124	7949843	0.395426	7955112	0.398823	7955694	0.329047	7959772	0.385848	7959850	0.371306	7963826	0.37843	7970139	0.360205	7971246	0.325825	7972291	0.35614	7989785	0.349553	7990683	0.323544	7991283
92	BHLHE22	8146645	7900635	0.384395	7905528	0.412202	7907861	0.435558	7909689	0.397827	7909862	0.394523	7911371	0.349671	7918792	0.429996	7923621	0.396142	7924190	0.411644	7931239	0.409485	7933509	0.385513	7935951	0.403974	7938331	0.409678	7942839	0.422291	7945146	0.403846	7945245	0.386513	7947270	0.337568	7950606	0.409361	7952893	0.412727	7954173	0.41149	7955297	0.364115	7959473	0.354158	7968931	0.406367	7969166
92	NR5A1	8164077	7897416	0.402397	7897469	0.288736	7898176	0.376353	7901187	0.386225	7901253	0.34897	7901316	0.389696	7912361	0.356735	7913727	0.392381	7914433	0.360537	7914923	0.320027	7915333	0.369007	7918313	0.284225	7923562	0.267821	7933359	0.338574	7937014	0.367967	7937404	0.297948	7937560	0.40142	7940530	0.368244	7948920	0.385967	7949719	0.330043	7950023	0.354748	7950321	0.345957	7953150	0.358994	7960283
92	ZBTB12	8178683	7896761	0.389383	7896822	0.375342	7897257	0.414439	7900001	0.38	7900654	0.361914	7900944	0.383221	7911435	0.362344	7913271	0.359492	7913938	0.366662	7936144	0.379155	7941122	0.383624	7947649	0.371124	7949843	0.395426	7955112	0.398823	7955694	0.329047	7959772	0.385848	7959850	0.371306	7963826	0.37843	7970139	0.360205	7971246	0.325825	7972291	0.35614	7989785	0.349553	7990683	0.323544	7991283
91	TUB	7938269	7896929	0.360207	7900352	0.357695	7905606	0.313089	7906496	0.385514	7912706	0.365452	7913211	0.33313	7913727	0.407314	7915257	0.357695	7919051	0.355358	7937560	0.426559	7937612	0.35297	7938208	0.395442	7941122	0.452184	7941890	0.367896	7945712	0.379409	7945857	0.387124	7947881	0.385167	7948588	0.336745	7949227	0.365407	7949882	0.311689	7951325	0.335849	7953278	0.369961	7956018	0.326058	7962703
91	TSC22D4	8141526	7897482	0.392518	7899289	0.456664	7911038	0.454102	7912102	0.44642	7912166	0.412471	7915091	0.414243	7915160	0.412126	7916343	0.411777	7920341	0.430089	7920382	0.425816	7920877	0.423405	7921179	0.415101	7921752	0.455352	7924107	0.413346	7924582	0.416038	7926170	0.427857	7926677	0.428323	7926851	0.419367	7926916	0.392589	7937485	0.387523	7940798	0.423565	7941311	0.417216	7950409	0.416793	7956088
90	ASCL4	7958396	7900159	0.384001	7902441	0.374829	7903988	0.36932	7904000	0.368677	7911112	0.356541	7912280	0.362492	7912292	0.392026	7918284	0.371048	7918467	0.375888	7922889	0.379538	7927367	0.36947	7931683	0.368377	7935320	0.393094	7935692	0.366888	7943160	0.317387	7944006	0.405839	7945232	0.30115	7952617	0.368173	7967107	0.339077	7967456	0.366825	7970831	0.372036	7975613	0.359417	7978739	0.378133	7978748
90	ZFP36L1	7979813	7898161	0.437532	7906107	0.426776	7906128	0.454093	7919606	0.296089	7920341	0.413087	7920944	0.265021	7921014	0.441416	7921793	0.407843	7922219	0.36206	7930139	0.412474	7936242	0.428381	7937485	0.413194	7938390	0.348036	7945110	0.353544	7945944	0.463368	7946478	0.444015	7946559	0.367816	7947861	0.447408	7949454	0.429065	7960730	0.399175	7963760	0.401026	7967318	0.428171	7967322	0.404983	7973352
90	ZNF609	7984203	7897774	0.340343	7898211	0.389258	7899829	0.361585	7900962	0.365688	7904086	0.393873	7908940	0.373496	7912257	0.420885	7912994	0.3861	7917946	0.394956	7920000	0.393135	7920766	0.414439	7923772	0.342168	7926096	0.421447	7942342	0.401121	7945786	0.39565	7950086	0.412842	7963988	0.444369	7966938	0.387022	7976876	0.426296	7982957	0.411106	7984298	0.390082	7988093	0.261631	7989132	0.415866	7993478
90	PRDM7	8003571	7897196	0.403618	7897286	0.418619	7899727	0.397071	7901535	0.327729	7903694	0.402036	7905406	0.409277	7905581	0.362548	7914361	0.38901	7918757	0.279793	7920422	0.31784	7921012	0.397575	7922108	0.410856	7923700	0.387565	7929674	0.37871	7937696	0.280858	7939569	0.371848	7942809	0.404547	7962703	0.399683	7963502	0.39631	7970033	0.395383	7970395	0.388413	7973433	0.392178	7974047	0.368536	7976436
90	PLEKHA4	8038225	7897288	0.379739	7901687	0.380412	7905519	0.409569	7905951	0.369686	7908529	0.382786	7909642	0.38209	7916403	0.305537	7918725	0.370393	7923131	0.409775	7923792	0.336875	7924207	0.355458	7927277	0.399762	7927854	0.33783	7931097	0.393271	7931168	0.373435	7932885	0.399148	7943226	0.405546	7945460	0.373924	7952227	0.382245	7958948	0.434515	7962085	0.40302	7969693	0.37754	7970232	0.376967	7970676
90	ZNF649	8038913	7898192	0.40835	7899350	0.400812	7915485	0.382434	7916274	0.35274	7916356	0.421038	7916928	0.379118	7922391	0.269777	7925184	0.410048	7925364	0.392579	7925792	0.410652	7925823	0.41191	7932311	0.337531	7933237	0.391747	7936937	0.388153	7938448	0.385131	7943580	0.387858	7945786	0.390326	7950796	0.409592	7952069	0.407273	7955358	0.390864	7956910	0.3922	7958379	0.421106	7960165	0.290422	7961075
88	T	8130703	7899737	0.375332	7902367	0.379392	7905486	0.37959	7905589	0.361203	7909642	0.396799	7918694	0.365081	7920409	0.373735	7927854	0.315996	7928789	0.376596	7929322	0.360489	7932023	0.382178	7936346	0.387237	7941709	0.379541	7943842	0.375681	7944435	0.376373	7944797	0.362404	7951679	0.354399	7952517	0.36939	7959123	0.377524	7962869	0.384912	7965573	0.389135	7967976	0.369856	7969665	0.369897	7970033
87	ARID1A	7899220	7897877	0.430726	7898278	0.397485	7907058	0.414246	7912166	0.429236	7918725	0.432984	7920341	0.46095	7921752	0.434863	7936884	0.406704	7938225	0.362679	7941364	0.395894	7941537	0.435029	7941769	0.505957	7942342	0.42077	7962951	0.48125	7963698	0.469098	7963988	0.443336	7964203	0.436924	7967493	0.464867	7968274	0.418784	7980051	0.397791	7985605	0.418114	7986411	0.271885	7986463	0.419301	7987892
87	DEPDC1	7916898	7896744	0.381511	7897210	0.311433	7906930	0.385885	7911265	0.401875	7911345	0.381511	7923086	0.385718	7923406	0.412698	7924817	0.379807	7935169	0.383703	7937217	0.307191	7937973	0.375819	7938010	0.402373	7938066	0.382227	7938181	0.383176	7939950	0.374193	7943349	0.370758	7945579	0.370261	7946069	0.377599	7946107	0.37954	7946201	0.396746	7946306	0.390454	7946323	0.368658	7948103	0.377031	7950955
87	ZNF217	8067113	7902822	0.423298	7905444	0.419346	7908003	0.344292	7909400	0.413859	7909586	0.434453	7909601	0.392844	7913319	0.415561	7913824	0.381274	7916077	0.408617	7918902	0.301258	7919888	0.350036	7922669	0.396295	7922823	0.395814	7923659	0.4261	7930162	0.394658	7931353	0.384997	7934255	0.399785	7938231	0.315526	7938563	0.386987	7942544	0.381855	7944195	0.425531	7945132	0.423893	7956819	0.432369	7957570
87	TAL2	8157090	7897078	0.413146	7899504	0.415062	7904131	0.396774	7905365	0.393831	7905486	0.396438	7909127	0.366175	7909931	0.404722	7910550	0.403974	7911301	0.407984	7913814	0.40856	7918275	0.410438	7920146	0.374867	7925996	0.409358	7927099	0.39289	7928318	0.388324	7931822	0.406327	7932088	0.396761	7934178	0.378037	7944375	0.402782	7949444	0.421508	7950490	0.411994	7958666	0.401034	7966427	0.444882	7971692
87	ZNF645	8166433	7902617	0.387511	7915971	0.392827	7918792	0.384628	7920182	0.373062	7921449	0.367229	7922627	0.396955	7929383	0.370413	7934050	0.389164	7936108	0.406129	7943605	0.385583	7951796	0.385926	7956007	0.370123	7957379	0.399381	7958019	0.381168	7959623	0.405346	7965812	0.385561	7967287	0.400092	7967881	0.381015	7970999	0.373568	7971550	0.367099	7971780	0.377973	7973078	0.368778	7975645	0.401507	7977674
86	KAT7	8008213	7898070	0.41673	7900030	0.398823	7900051	0.394398	7900833	0.419441	7903878	0.331212	7906374	0.382953	7911539	0.44772	7913415	0.38709	7916135	0.339434	7920766	0.393348	7921552	0.400503	7929334	0.294377	7931239	0.395505	7931728	0.426209	7933509	0.397333	7942032	0.383045	7948379	0.424114	7949931	0.39866	7951034	0.327995	7952677	0.356227	7955129	0.369727	7956930	0.310874	7960594	0.421762	7968274
86	ZNF138	8133057	7898833	0.432908	7902992	0.438855	7907790	0.444963	7914996	0.423823	7916592	0.449327	7916928	0.424511	7921677	0.454784	7925174	0.430429	7925978	0.453054	7929201	0.467191	7936360	0.442366	7944195	0.422496	7947674	0.374935	7947991	0.424724	7948997	0.425022	7952739	0.431174	7953135	0.416751	7955019	0.42534	7958056	0.417452	7960134	0.390263	7963235	0.428088	7967386	0.425989	7969114	0.446493	7969861
86	KIAA1549	8143247	7898533	0.334769	7899093	0.419086	7899377	0.368857	7902367	0.404248	7904755	0.385276	7908672	0.374979	7908931	0.375339	7917976	0.39395	7922525	0.390479	7923762	0.384488	7927099	0.407945	7927854	0.324849	7930872	0.400673	7931031	0.376318	7933139	0.394337	7933488	0.366694	7936108	0.390856	7937847	0.437168	7940561	0.371491	7944035	0.398747	7946860	0.388534	7947744	0.393295	7950425	0.375505	7952893
86	BARHL1	8158912	7898653	0.399257	7906552	0.379732	7907769	0.361143	7911799	0.413775	7912473	0.395394	7913609	0.389713	7917754	0.337712	7919299	0.369126	7919380	0.369126	7920228	0.396078	7923141	0.409723	7924842	0.407598	7925950	0.318421	7927267	0.326834	7928789	0.387149	7931582	0.414571	7934544	0.376297	7938269	0.372143	7946680	0.319638	7953012	0.349194	7953278	0.375525	7954382	0.387568	7963333	0.315584	7977203
85	BARX2	7945162	7898124	0.336094	7898725	0.351468	7901187	0.36991	7907882	0.370171	7913211	0.341739	7913727	0.373936	7915078	0.379332	7920027	0.383418	7936590	0.332247	7937560	0.38272	7941505	0.320119	7945595	0.339874	7948920	0.362081	7949320	0.381647	7952243	0.36316	7962703	0.358249	7966189	0.357862	7966542	0.368952	7969271	0.348964	7971663	0.355294	7972899	0.350923	7973745	0.353906	7978093	0.377627	7981013
85	CD36	8133876	7901135	0.439518	7902396	0.439987	7905099	0.449143	7906564	0.458636	7910706	0.411342	7915178	0.25417	7919800	0.418926	7922807	0.281332	7922870	0.444226	7924450	0.412617	7927099	0.419271	7937950	0.380932	7938669	0.42605	7939329	0.412251	7948364	0.397035	7950654	0.42983	7951004	0.390152	7953737	0.248499	7954196	0.426528	7954469	0.407314	7955896	0.412258	7957540	0.445513	7964757	0.379835	7965436
85	HMBOX1	8145636	7898211	0.369361	7900051	0.374361	7902269	0.367153	7903032	0.362728	7903239	0.362653	7904086	0.387649	7914322	0.361576	7914324	0.361576	7915995	0.385661	7917604	0.393794	7922656	0.275132	7926189	0.292219	7928491	0.388069	7931239	0.37643	7933298	0.361236	7933999	0.351907	7934870	0.373958	7943690	0.265465	7950606	0.369383	7952335	0.309881	7957613	0.367511	7965359	0.324537	7968928	0.322421	7969271
85	ZHX2	8148149	7903945	0.409195	7905492	0.41189	7906163	0.378277	7916185	0.375774	7916403	0.319428	7918755	0.298557	7920185	0.374542	7920193	0.380742	7922229	0.382329	7928602	0.389997	7928632	0.389997	7929822	0.380619	7931226	0.396502	7931728	0.39135	7934779	0.379555	7937709	0.384965	7940626	0.383511	7941179	0.378244	7948511	0.367718	7950921	0.399694	7951077	0.395891	7953094	0.389853	7955045	0.34932	7955890
84	DVL1	7911506	7896779	0.363752	7901915	0.318515	7906205	0.377554	7908793	0.298292	7912012	0.319015	7913896	0.332725	7921773	0.347893	7924874	0.331862	7929744	0.312367	7931439	0.394101	7932495	0.283295	7945445	0.33044	7946354	0.343333	7950023	0.304531	7950032	0.297883	7955231	0.291855	7956229	0.328351	7970146	0.293273	7970194	0.34086	7975702	0.287748	7977203	0.337159	7977288	0.255908	7982927	0.308187	7992147
84	ZNF57	8024532	7900624	0.36202	7901460	0.365837	7907611	0.377144	7911078	0.362032	7911897	0.35473	7912555	0.354904	7917103	0.356839	7917674	0.355258	7919197	0.379016	7919578	0.361463	7923889	0.36125	7935462	0.389146	7938195	0.355174	7941382	0.359059	7941927	0.364973	7943158	0.372323	7951217	0.360019	7952869	0.371912	7956159	0.308803	7956639	0.304229	7961507	0.361309	7969626	0.366838	7973296	0.358968	7973748
84	FARSA	8034589	7899160	0.368787	7899753	0.343411	7902883	0.383868	7904254	0.40429	7906185	0.412245	7910494	0.401323	7912374	0.376434	7913869	0.388634	7914834	0.39782	7914940	0.392969	7920317	0.391354	7944991	0.381961	7945377	0.350192	7948836	0.399233	7949482	0.334658	7949776	0.436003	7953130	0.394676	7963713	0.424679	7964064	0.38919	7964522	0.415185	7971565	0.412282	7973056	0.405804	7973067	0.390465	7990916
84	SOX11	8040070	7897006	0.385544	7899343	0.372715	7899528	0.373702	7899627	0.385762	7901247	0.380891	7901613	0.255021	7905283	0.361916	7913450	0.379262	7913547	0.338154	7914260	0.34966	7927277	0.391374	7928823	0.397897	7937228	0.364481	7937713	0.363132	7941062	0.391997	7941469	0.368387	7941505	0.354329	7944447	0.38594	7958884	0.311246	7959761	0.391994	7965855	0.370074	7985159	0.362234	7985233	0.358426	7987701
84	KLF3	8094599	7897172	0.387296	7898161	0.427676	7900119	0.386758	7905700	0.420574	7906576	0.422376	7913169	0.416694	7914270	0.43877	7920341	0.471826	7924582	0.404983	7924686	0.41407	7928558	0.443062	7930139	0.422953	7930870	0.40839	7939197	0.43205	7940798	0.428452	7946569	0.413569	7948574	0.416716	7949465	0.422415	7960054	0.334363	7961865	0.374202	7963721	0.3981	7966150	0.408706	7967039	0.381953	7970287
84	POU3F2	8121209	7897034	0.346306	7897132	0.356471	7897277	0.354771	7901311	0.358402	7911435	0.375252	7911683	0.357347	7912706	0.347676	7913211	0.326305	7914232	0.399539	7916304	0.365442	7918416	0.386409	7924832	0.29406	7934145	0.399317	7939665	0.331831	7947881	0.37603	7949227	0.344356	7949843	0.375253	7950005	0.354748	7955694	0.316064	7958275	0.275555	7962842	0.361207	7971663	0.349843	7976182	0.334692	7984152
83	MYT1	8064277	7897006	0.349132	7897119	0.320017	7898653	0.352557	7899075	0.364057	7899101	0.342757	7900654	0.371566	7900931	0.340789	7910265	0.37579	7912706	0.324396	7915297	0.359342	7921462	0.359131	7922001	0.372471	7928529	0.335741	7931582	0.36315	7937560	0.360253	7938559	0.321924	7945498	0.335085	7949679	0.331194	7950005	0.381681	7952227	0.351111	7955551	0.35917	7963545	0.34775	7967969	0.362673	7977216
82	GTF2B	7917472	7898328	0.397155	7901110	0.437796	7903893	0.378116	7905067	0.400803	7906133	0.365274	7910630	0.380425	7915504	0.429594	7916120	0.394968	7919627	0.400803	7919940	0.41831	7920492	0.417099	7920515	0.40092	7921738	0.398065	7921793	0.399111	7927285	0.419858	7931479	0.396887	7935401	0.359789	7943314	0.344805	7945962	0.429262	7949603	0.390655	7962185	0.389068	7965335	0.388934	7966321	0.406533	7968297
82	LHX1	8006681	7896859	0.312325	7897026	0.334317	7897076	0.40115	7897416	0.370696	7899627	0.365675	7912250	0.385085	7913850	0.388945	7921462	0.365296	7934783	0.363295	7937498	0.356075	7937560	0.393887	7942674	0.375305	7944447	0.400595	7945536	0.369663	7948511	0.364047	7955112	0.367975	7963061	0.351002	7976412	0.356316	7984819	0.367884	7985620	0.44973	7991019	0.348681	7991296	0.360521	7996281	0.384637	7997839
82	NCOR1	8012961	7897774	0.335453	7898211	0.399141	7905631	0.40526	7907310	0.437998	7907790	0.419269	7912412	0.423211	7913918	0.405395	7919950	0.416663	7920000	0.405575	7920766	0.457052	7920810	0.443925	7921552	0.423121	7925978	0.43792	7930031	0.482717	7936683	0.403062	7938396	0.329264	7939434	0.391147	7948839	0.312833	7950336	0.398805	7955908	0.423618	7956443	0.409079	7957008	0.407782	7958644	0.39489	7960221
82	ZNF624	8013035	7899675	0.373561	7903827	0.377384	7904830	0.374818	7905938	0.37393	7907024	0.371444	7915659	0.395771	7919971	0.364657	7921806	0.374758	7922008	0.375291	7928551	0.343519	7928937	0.364765	7930498	0.36514	7933164	0.365036	7937749	0.374863	7938154	0.357632	7943827	0.370419	7947694	0.368368	7948534	0.382328	7954752	0.383613	7956910	0.374945	7958846	0.366059	7958913	0.356307	7959777	0.379604	7961654
82	SP5	8046276	7896929	0.306858	7897179	0.296434	7897632	0.291227	7901256	0.300067	7901316	0.311054	7906496	0.2981	7911435	0.313982	7911750	0.258378	7911796	0.297988	7912706	0.306207	7913271	0.312484	7928126	0.303027	7940358	0.291828	7945460	0.319159	7945882	0.295157	7947609	0.379847	7947928	0.316989	7949440	0.264359	7953150	0.31305	7955694	0.291201	7972567	0.310014	7989785	0.291995	7990191	0.2781	7990683
82	NFKBIZ	8081386	7897370	0.40557	7897877	0.436837	7899192	0.42046	7899289	0.425408	7903586	0.391592	7906128	0.419796	7906576	0.393885	7910014	0.394545	7911619	0.42686	7915091	0.42105	7917338	0.410006	7920401	0.408427	7922474	0.420548	7923394	0.394961	7930470	0.401013	7935337	0.378485	7938390	0.343511	7940798	0.414619	7945944	0.402367	7950409	0.403146	7953569	0.390781	7953981	0.413039	7955464	0.393457	7956593
82	NKX2-6	8149820	7896882	0.345279	7897257	0.349346	7901253	0.334705	7901311	0.334137	7912012	0.359226	7913938	0.34403	7920228	0.354316	7924853	0.293685	7924874	0.358271	7933359	0.347162	7937391	0.334729	7943795	0.352937	7944302	0.35209	7944632	0.301681	7945232	0.305422	7952227	0.361801	7953012	0.330897	7955107	0.320882	7959761	0.360648	7963375	0.37649	7970232	0.3636	7974793	0.351662	7975562	0.378654	7978222
81	TRIT1	7915261	7901895	0.419194	7910630	0.381711	7918008	0.394157	7918759	0.414863	7918813	0.403316	7923007	0.399819	7926596	0.408449	7928909	0.401292	7929882	0.357675	7930614	0.39476	7935027	0.397031	7935730	0.42244	7943882	0.317436	7949863	0.376352	7954388	0.412229	7954492	0.47411	7957478	0.395635	7970428	0.406881	7971513	0.410709	7974603	0.440146	7979906	0.397606	7986291	0.409588	7987869	0.414605	7998978
81	ARNTL	7938563	7897527	0.384448	7900009	0.414014	7902822	0.412628	7908988	0.314731	7909400	0.3789	7909586	0.392884	7916077	0.402022	7919888	0.369565	7921752	0.394846	7923453	0.428228	7924582	0.392808	7925622	0.41405	7929609	0.395245	7933877	0.411525	7941537	0.37686	7942174	0.393609	7945902	0.397381	7951873	0.389433	7957277	0.326008	7958202	0.423293	7965064	0.399635	7966706	0.388236	7970162	0.405293	7977003
81	SMAD3	7984364	7905754	0.415872	7905938	0.381256	7906021	0.408591	7906056	0.301567	7908968	0.430218	7918703	0.421897	7921275	0.27063	7921806	0.431883	7923778	0.399443	7923812	0.416935	7924733	0.448023	7925364	0.406171	7926096	0.399258	7927732	0.35136	7937802	0.443205	7938348	0.324286	7940409	0.39787	7944510	0.412993	7948565	0.407442	7950307	0.408287	7951633	0.407478	7952056	0.389867	7954789	0.358184	7955450
81	NF1	8022424	7901883	0.353952	7906370	0.337044	7908347	0.258	7915951	0.318649	7917612	0.327132	7919146	0.330752	7920205	0.338926	7924817	0.349459	7928967	0.319692	7939884	0.328029	7940000	0.323858	7943019	0.32613	7943442	0.327406	7946109	0.352109	7946280	0.327781	7946288	0.32105	7946687	0.321596	7947548	0.332214	7948420	0.322119	7950977	0.32613	7952179	0.325924	7963865	0.324136	7968789	0.29672	7969596
81	NF1	8067862	7901883	0.353952	7906370	0.337044	7908347	0.258	7915951	0.318649	7917612	0.327132	7919146	0.330752	7920205	0.338926	7924817	0.349459	7928967	0.319692	7939884	0.328029	7940000	0.323858	7943019	0.32613	7943442	0.327406	7946109	0.352109	7946280	0.327781	7946288	0.32105	7946687	0.321596	7947548	0.332214	7948420	0.322119	7950977	0.32613	7952179	0.325924	7963865	0.324136	7968789	0.29672	7969596
81	CIZ1	8164373	7906021	0.372408	7907232	0.366646	7911260	0.3778	7911289	0.386409	7912898	0.372094	7912994	0.374614	7922969	0.378652	7938800	0.370136	7939595	0.384675	7939877	0.381004	7939946	0.367195	7939977	0.3783	7941214	0.382176	7944510	0.411914	7949206	0.322299	7949383	0.39931	7955433	0.361209	7955993	0.36994	7956038	0.338884	7963631	0.384031	7967794	0.368654	7972979	0.384419	7982812	0.344536	7993946
[truncated: 958 more rows]
[truncated: 4,647 more columns]
