# Supplementary material for: Deconvolution of Transcriptional Networks in Post-Traumatic Stress Disorder Uncovers Master Regulators Driving Innate Immune System Function
Source: Sci Rep. 2017 Nov 3;7:14486. doi: 10.1038/s41598-017-15221-y (PMC5670244; doi:10.1038/s41598-017-15221-y)
Supplement: Supplementary file 6 — Supplementary Table 5 [file 41598_2017_15221_MOESM6_ESM.xlsx]

## Sheet: GlattOut
Hub	Target	MI	Target	MI
RASGRP4	ABR	0.500897	ABTB1	0.658292	ACAA1	0.420021	ACP1	0.565302	ACTN1	0.643795	ADH5	0.465397	AEBP2	0.338249	AFG3L2	0.375122	AGK	0.464376	AGPAT5	0.302017	AKAP11	0.426442	AKIRIN2	0.535144	ALG9	0.416569	ALKBH8	0.399903	ALOX5	0.641443	ANKRD13C	0.436216	ANXA11	0.60135	ARAP1	0.567478	ARAP3	0.481208	ARHGAP27	0.623956	ARHGAP9	0.474198	ARHGEF11	0.50356	ARL1	0.372548	ARMC1	0.43303	ARRB2
FMNL1	AATK	0.445057	ABHD10	0.300843	ABHD16A	0.412331	ABR	0.503293	ABTB1	0.661654	ACADM	0.30201	ACP1	0.570594	ACTL6A	0.427219	ACTN1	0.590427	ADAM8	0.529643	ADH5	0.476809	ADRBK1	0.539944	AFG3L2	0.399212	AGPAT5	0.308787	AKIRIN2	0.543346	ALG8	0.306627	ALKBH8	0.405948	ANKMY2	0.321917	ANKRD13D	0.524015	ANXA11	0.590849	API5	0.486525	APOBR	0.511585	ARAP1	0.62356	ARAP3	0.511094	ARF1
STX3	ABCA1	0.280925	ACAD9	0.336692	ACBD6	0.306753	ACOX1	0.465384	ACTN1	0.580405	ACTR5	0.397532	ADIPOR1	0.561031	AKIRIN1	0.459911	AKIRIN2	0.536373	AKR1B1	0.341144	ALPK1	0.474666	AMICA1	0.536763	ANGEL1	0.343632	ANKRD13A	0.555111	ANKRD40	0.275403	ANKS6	0.390041	ANP32A	0.530932	ANTXR2	0.53534	APAF1	0.526245	AQP9	0.635038	ARFIP1	0.41173	ARHGAP25	0.593409	ARL11	0.591233	ARNTL	0.271034	ARPC1A
MYO1F	AATK	0.457832	ABHD4	0.514214	ABTB1	0.682841	ACADM	0.281549	ACP1	0.553256	ACTN1	0.630329	ADH5	0.438505	AGK	0.431675	ALOX5	0.578914	ANAPC5	0.336173	ANKMY2	0.323494	ANKRD13C	0.3941	ANPEP	0.411882	APOBR	0.533057	ARAP1	0.592607	ARAP3	0.518673	ARF1	0.58771	ARHGAP25	0.569807	ARHGAP27	0.614482	ARHGAP30	0.506844	ARHGAP9	0.48384	ARHGEF11	0.476091	ARID3B	0.458181	ARMC1	0.420119	ARRB2
GNAI2	ABR	0.495771	ACADSB	0.380794	ACP1	0.549851	ACTN1	0.582577	ACTN4	0.475768	ACTR1A	0.430387	ADAT2	0.496786	AGK	0.432029	AGTRAP	0.496839	ALG9	0.443158	ALOX5	0.57799	ANXA11	0.64668	ARAP1	0.553735	ARF1	0.61943	ARF3	0.454733	ARF5	0.42432	ARHGAP1	0.381215	ARHGAP30	0.506294	ARHGEF9	0.402245	ARPC1B	0.479394	ARPC4	0.632874	ATAD5	0.344633	ATP6AP1	0.532183	ATP6V0D1	0.604803	ATR
STXBP2	ABR	0.514506	ACADM	0.281222	ACADSB	0.39321	ACP1	0.559554	ACTL6A	0.391381	ACTR1A	0.407777	AGPAT5	0.306739	AGTRAP	0.500444	ALG9	0.435735	ALKBH8	0.413353	ANKMY2	0.297734	ANKRD46	0.347584	ANXA11	0.630068	AP2A1	0.38706	AP2M1	0.347131	ARF1	0.651356	ARF5	0.421355	ARPC1B	0.480533	ASF1A	0.364509	ASUN	0.367912	ATAD1	0.463582	ATP6AP1	0.539848	ATP6V0C	0.47892	ATR	0.512085	BCKDHB
SPI1	ABTB1	0.630494	ACP1	0.538287	ACTN1	0.640917	ADAM8	0.51851	AGK	0.427517	AKAP11	0.446213	ALOX5	0.598567	ANKIB1	0.407804	ANKRD13C	0.404456	ANXA11	0.621948	APBB1IP	0.513827	APOBR	0.510234	ARF1	0.588608	ARHGEF2	0.565958	ARL8A	0.507069	ARRB2	0.566603	ATAD5	0.367903	ATP6V0B	0.607729	ATP6V0D1	0.621887	ATR	0.525964	B9D2	0.478599	BCL3	0.564219	BCL6	0.55892	BDP1	0.506029	BID
SDCBP	ABCF1	0.392606	ABHD5	0.640303	ACAP2	0.605134	ACOX1	0.450473	ACSS1	0.416349	ADIPOR1	0.555574	AGTPBP1	0.546787	AKIRIN1	0.466506	ALOX5	0.542592	ALOX5AP	0.430782	AMN1	0.313944	ANKS6	0.403881	ANP32A	0.550415	ANTXR2	0.515445	APAF1	0.550262	AQP9	0.662078	ARFIP1	0.409941	ARHGEF5	0.125511	ARL11	0.605779	ARRB2	0.546657	ASAH1	0.394559	ASB1	0.394028	ATG3	0.491004	ATP6V0B	0.598793	ATP6V0E1
TFE3	ABHD4	0.514089	ABTB1	0.645146	ACACA	0.310134	ACADSB	0.377043	ACP1	0.551387	ACTN1	0.603027	ACTR1A	0.402649	AGK	0.453394	AKIRIN2	0.59124	ALG9	0.419233	ALOX5	0.595072	ANKMY2	0.316796	APOBEC3A	0.458005	ARAP1	0.563064	ARAP3	0.478718	ARHGEF11	0.490966	ARHGEF9	0.438493	ARMC1	0.418237	ARPC4	0.555608	ARRB2	0.595955	ATAD5	0.374575	ATP6V0B	0.605941	ATP6V0D1	0.588321	ATPBD4	0.330731	ATR
CMTM6	ABCA1	0.277253	ABHD14A	0.360616	ACAD9	0.309212	ACAP2	0.65873	ACSL4	0.542541	ACSS1	0.386166	ACTR2	0.537933	AES	0.533484	AFTPH	0.523715	AKIRIN1	0.454201	ANKRD13A	0.514823	ANKS6	0.405132	ANTXR2	0.538223	AQP9	0.654576	ARL11	0.570292	ARPC3	0.568018	ASAH1	0.381899	ASB1	0.400191	ATG3	0.507961	ATP6V1A	0.597964	ATP6V1B2	0.646648	ATP6V1C1	0.427256	ATP6V1E1	0.502808	B3GNT5	0.393791	BACH1
LAMP2	ABCA1	0.284706	ABHD5	0.583312	ACAP2	0.626008	ACOX1	0.465766	ACSS1	0.405874	ACTR5	0.359373	AGPAT6	0.209293	AGPAT9	0.463565	AKAP10	0.356487	AKIRIN1	0.493291	AMD1	0.53022	ANP32A	0.575701	ANTXR2	0.554837	APAF1	0.573931	AQP9	0.643121	ARFIP1	0.450463	ARL11	0.581492	ARPC1A	0.488563	ASAH1	0.374983	ATP6V1A	0.638152	ATP6V1B2	0.675322	ATP6V1E1	0.476666	BAZ2B	0.48296	BCL10	0.501358	BEST1
NUMB	ABHD5	0.577955	ACAP2	0.603362	ACOX1	0.465293	ACSS1	0.398863	ACTN1	0.589005	AGK	0.434105	AGTPBP1	0.538635	ANAPC5	0.330922	ANTXR2	0.509705	AQP9	0.674013	ARHGAP26	0.593137	ARL11	0.562864	ARL4C	0.415978	ARPC1A	0.49276	ASAP1	0.470454	ATP6V0B	0.597791	ATP6V1A	0.630251	ATP6V1B2	0.624863	B3GNT5	0.403487	BACH1	0.556936	BAZ1A	0.56215	BAZ2B	0.47649	BCL2A1	0.512635	BCL6	0.581591	BEST1
RHOG	ABTB1	0.61058	ACAA1	0.410954	ACP1	0.515862	ACTN1	0.619418	AKAP11	0.463553	ALG9	0.414499	ALMS1	0.403623	ALOX5	0.588417	ANKIB1	0.401077	ANKRD13C	0.412384	ANXA11	0.654003	ARF1	0.59038	ARFGEF2	0.438874	ARL8A	0.551885	ARPC1A	0.504213	ARPC4	0.606058	ARRB2	0.587398	ATAD5	0.360444	ATP6V0B	0.592438	ATP6V0D1	0.596868	ATR	0.535175	BDP1	0.50564	BIN2	0.444659	BIN3	0.478433	BMS1
NCF2	ABCA1	0.272163	ACAD9	0.320487	ACBD6	0.310056	ACTN1	0.58432	ACTR5	0.362052	ADIPOR1	0.552689	AGK	0.440305	ALOX5	0.571501	AMICA1	0.569437	ANKRD13A	0.504519	ANKS6	0.411526	ANP32A	0.526889	ANTXR2	0.524209	ARHGAP25	0.545191	ARHGEF9	0.42079	ARL11	0.59193	ARPC1A	0.504829	ARPC3	0.548846	ARRB2	0.565942	ASAP1	0.425112	ASB1	0.429072	ATAD5	0.342302	ATP6V1B2	0.663892	ATP6V1E1	0.492036	BIN2
MXD1	ABHD5	0.609635	ACAP2	0.602851	ACBD6	0.302585	ACTR5	0.369185	ADO	0.276962	ALPK1	0.472109	ANAPC5	0.337624	ANKRD13A	0.516151	ANTXR2	0.547071	APAF1	0.527295	AQP9	0.659289	ARHGAP25	0.584445	ARHGAP26	0.573203	ARNTL	0.272215	ARPC1A	0.482994	ASAP1	0.445523	ATP6V1A	0.6025	ATP6V1B2	0.612673	BAZ1A	0.555209	BAZ2B	0.506846	BCL10	0.458999	BCL2A1	0.513716	BRWD3	0.528482	BTN2A1	0.449654	C16orf88
NFAM1	ABTB1	0.604208	ACADSB	0.379915	ACAT2	0.252946	ACOX1	0.459247	ACP1	0.549556	ACTN1	0.628617	ADH5	0.454409	AGK	0.473064	AGPAT9	0.466479	ALOX5	0.614258	ANKMY2	0.320986	ANKRD13C	0.416072	ANKRD40	0.275884	ANTXR2	0.53981	AOC2	0.365311	APAF1	0.518357	APOBR	0.508566	ARHGAP30	0.550151	ARHGEF11	0.474998	ARL11	0.541695	ARRB2	0.590254	ATAD5	0.343564	ATP6V0B	0.611564	ATP6V0D1	0.593989	ATP6V1B2
ABTB1	AATK	0.492733	ABHD4	0.50803	ACADM	0.296985	ACSL5	0.332077	ADH5	0.447133	ADO	0.277593	AFG3L2	0.392895	AGPAT5	0.322225	AIDA	0.348034	ANKRD40	0.286287	ANPEP	0.451217	API5	0.474237	APOOL	0.205362	ARAP3	0.482095	ARF1	0.56041	ARHGAP27	0.627144	ARHGAP9	0.488577	ARID3B	0.475947	ARRB2	0.558828	ASCC3	0.406934	ATG16L2	0.584272	ATP6V0B	0.658827	ATR	0.500836	ATXN10	0.399391	B9D2
TALDO1	ABTB1	0.634892	ACTN1	0.61295	AGK	0.427993	AGPAT5	0.304561	AKAP11	0.425757	ALG9	0.42291	ALMS1	0.401433	ALOX5	0.6281	ANPEP	0.433315	ANXA11	0.648776	ARF1	0.570536	ARL8A	0.50931	ARMCX6	0.343188	ARPC1A	0.519326	ARPC4	0.599775	ARRB2	0.572277	ATP1A1	0.318599	ATP6V0B	0.622878	ATP6V0D1	0.612496	AVEN	0.145248	BDP1	0.466502	BIN2	0.469357	BMS1	0.489219	BPNT1	0.299177	BSG
RXRA	ABR	0.482148	ACADSB	0.394233	ACP1	0.569717	ACTL6A	0.388649	ADH5	0.456814	AGK	0.448962	ALG9	0.422445	ALKBH8	0.396883	ALOX5	0.554366	ANKMY2	0.326635	AP2A1	0.390584	ARAP1	0.573214	ARAP3	0.484054	ARHGEF2	0.568548	ARID3A	0.528072	ARL1	0.367461	ARPC1B	0.454001	ATAD5	0.345635	ATG9A	0.374105	ATP6V0A1	0.392304	ATP6V0D1	0.553309	ATXN7L3B	0.438568	BAIAP2	0.172901	BBS4	0.182927	BDH2
MARK2	ABR	0.491247	ACP1	0.544141	ACTL6A	0.390512	ACTN1	0.649587	ADH5	0.486276	AFG3L2	0.384282	ALKBH8	0.412034	ANXA11	0.606985	APOBR	0.521961	ARAP1	0.57188	ARAP3	0.507293	ARHGAP9	0.491011	ARHGEF11	0.470543	ARHGEF2	0.595465	ARID3B	0.506582	ARL1	0.374776	ARL8A	0.509113	ARMCX5	0.295121	ATG14	0.352804	ATPBD4	0.308796	ATR	0.488903	BDH2	0.305064	BIN2	0.478076	BRD4	0.552893	C10orf54
ARHGAP27	AASDH	0.241503	ABCD3	0.216427	ABHD16A	0.398305	ABR	0.474857	ABTB1	0.627144	ACP1	0.534513	ACTL6A	0.394249	ADRBK1	0.591584	AEBP2	0.330422	AFG3L2	0.376145	AGL	0.357481	AGPAT5	0.309701	AIDA	0.356438	ALKBH8	0.402891	ANKMY2	0.307912	ANKRD13D	0.579141	ANP32E	0.315824	API5	0.514238	ARAP1	0.573932	ARF5	0.403365	ARHGAP9	0.522373	ARHGEF2	0.523819	ARL1	0.375136	ARMC1	0.434239	ARSA
RP2	ABHD14A	0.374885	ACAP2	0.636447	ACSL4	0.565467	ACSS1	0.389756	ACTR2	0.576584	AES	0.570061	AIFM2	0.166717	ANKS6	0.418655	ANTXR2	0.519309	ARL11	0.55266	ARPC3	0.566821	ASAH1	0.366702	ATG3	0.52175	ATP6V1B2	0.649056	ATP6V1C1	0.430901	ATP6V1E1	0.474464	B3GNT5	0.382711	BACH1	0.576481	BAZ1A	0.565681	BCL10	0.47322	BDH1	0.292194	BNIP2	0.567428	BNIP3L	0.504457	BPHL	0.191485	BRD9
USP32	ABCA1	0.283015	ABCF2	0.22483	ACAD9	0.32971	ACAP2	0.628582	ACTR5	0.360479	ANKRD13A	0.549607	APC	0.531463	AQP9	0.650378	ARNTL	0.288312	ATP6V1B2	0.62127	ATP6V1C1	0.397683	ATP7A	0.391675	AVL9	0.417058	BACH1	0.606057	BAZ1A	0.572897	BAZ2B	0.504998	BMP1	0.163385	BMP2K	0.343788	BRAP	0.44677	BRD9	0.319752	BROX	0.478068	BRWD3	0.550796	C14orf169	0.359459	C1orf109	0.260314	C21orf59
C5AR1	ABHD4	0.528835	ABTB1	0.611643	ACAT2	0.267014	ACOX1	0.472274	ACTN1	0.643697	ADO	0.281751	AGK	0.431405	ALOX5	0.594645	ANAPC5	0.341287	ANKRD13C	0.404165	ANTXR2	0.538757	AQP9	0.654144	ARHGAP26	0.610531	ARHGEF11	0.47444	ARRB2	0.579065	ASAP1	0.423682	ATP6V0B	0.637724	BASP1	0.598994	BCL6	0.616735	BEST1	0.553949	BIN3	0.474824	BOD1	0.317223	BTNL8	0.363028	C16orf54	0.431524	C17orf103
PXN	ABHD10	0.298147	ABTB1	0.660631	ACADM	0.2897	ACP1	0.552112	ACTN1	0.641188	ADAM8	0.518398	AGPAT5	0.308746	AIMP1	0.418279	ANAPC5	0.343059	ANPEP	0.429012	ANXA11	0.603823	ARF1	0.551287	ARRB2	0.555613	ASAP1	0.437924	ATP6V0D1	0.561278	ATPBD4	0.319763	ATR	0.494746	ATXN7L3B	0.435095	BCL3	0.563102	BCL6	0.567532	BIN3	0.484661	BMS1	0.464841	BOD1	0.303329	BTNL8	0.343595	C10orf54
GMIP	AASDHPPT	0.406611	ABR	0.527401	ABTB1	0.570661	ACP1	0.520829	ACTL6A	0.419719	ADRBK1	0.526702	AFG3L2	0.36032	AIDA	0.339452	AIMP1	0.441634	AKAP7	0.245245	ALKBH8	0.401926	ALOX5	0.552253	ANAPC10	0.269972	ANKRD40	0.285068	API5	0.473955	APOOL	0.207841	ARAP1	0.553201	ARHGAP27	0.573976	ARID3A	0.574816	ARID3B	0.460022	ARL1	0.387267	ARMC1	0.45502	ATG14	0.362607	ATXN10	0.40394	ATXN7L3
C10orf54	ABTB1	0.598959	ACP1	0.560467	ACSS2	0.455501	ACTL6A	0.411388	AFAP1L2	0.16293	AGPAT5	0.312894	ALG9	0.436078	ANKMY2	0.305897	ANKRD13C	0.409212	ANXA11	0.631136	APOBR	0.517897	ARF1	0.609037	ARMCX6	0.352046	ARRB2	0.566977	ATAD5	0.353588	ATP6AP1	0.577664	AVEN	0.14229	B4GALT1	0.341835	BANP	0.396551	BCKDK	0.470321	BMS1	0.497236	BPNT1	0.306882	C16orf88	0.263354	C18orf54	0.167148	C19orf35
KIAA0232	ABCA1	0.272302	ABHD5	0.605322	ACAP2	0.616631	ACOX1	0.451833	ACSS1	0.401931	AGTPBP1	0.550991	AKAP10	0.356167	ANTXR2	0.539161	APAF1	0.528377	APC	0.482476	APOA1BP	0.344074	AQP9	0.633468	ASAH1	0.372512	ATP6V1A	0.602173	ATXN1	0.41624	BNIP3L	0.515464	BOD1	0.315603	BRCA1	0.448075	BRD9	0.330259	BROX	0.438304	BRWD3	0.569617	C5AR1	0.64557	C6orf89	0.311508	CAB39	0.6287	CASS4
NDEL1	ABCG1	0.319131	ABHD4	0.563429	ABHD5	0.605652	ACACA	0.312595	ACTN1	0.586568	AFG3L2	0.376427	AKIRIN1	0.458628	ALOX5AP	0.424484	ANTXR2	0.528793	APBB1IP	0.535542	APOBEC3A	0.463554	AQP9	0.648498	ARHGAP25	0.595011	ARNTL	0.271846	ARRB2	0.587688	ATP6V0B	0.627308	BASP1	0.62078	BCL2A1	0.511127	BCL3	0.559913	BCL6	0.632477	BEST1	0.53399	BIN3	0.49419	BMX	0.478775	BRD8	0.359171	BTG2
RAB7A	ACSS1	0.422811	AGPAT9	0.481095	AKIRIN2	0.540831	ALOX5	0.557934	ANAPC5	0.328738	ANKRD23	0.270569	ANP32A	0.571083	APAF1	0.526867	APOBEC3A	0.454372	AQP9	0.618879	ARL11	0.601806	ARPC1A	0.516225	ARPC3	0.537768	ARPC4	0.561493	ARRB2	0.574642	ASAH1	0.364927	ASB1	0.400307	ATAD5	0.371203	ATP6V0B	0.6069	ATP6V0D1	0.561966	ATP6V0E1	0.565749	ATP6V1B2	0.632002	ATP6V1E1	0.478186	BASP1	0.563915	BCL10
IP6K1	AATK	0.452778	ABCG1	0.319324	ABHD10	0.309083	ABHD4	0.544013	ABTB1	0.667452	ACACA	0.304165	ACP1	0.545426	ACTN1	0.633638	ADH5	0.446143	AFG3L2	0.362089	ANKIB1	0.393293	ANKMY2	0.297744	ANKRD13C	0.39481	ANXA11	0.575233	APOOL	0.20088	ARAP1	0.586223	ARF1	0.572224	ARHGAP25	0.570981	ARID3B	0.476042	ATAD5	0.344988	ATP6V0B	0.613223	ATR	0.490568	ATXN10	0.391148	B9D2	0.483542	BCL3
H3F3B	ABCA1	0.282762	ABCF2	0.229344	ABHD5	0.587948	ACSS1	0.413737	ACTR5	0.35957	ADO	0.280762	ANKRD13A	0.536136	ANTXR2	0.510345	APBB1IP	0.502574	APOBEC3A	0.444462	AQP9	0.68415	ARHGAP25	0.566451	ARPC1A	0.507869	ARPC3	0.572196	ARRDC3	0.416513	ASB1	0.425941	ATP6V0B	0.60794	ATP6V0E1	0.565097	ATP6V1B2	0.612976	ATP6V1E1	0.494754	BACH1	0.568229	BAZ1A	0.556508	BCL10	0.482563	BCL2A1	0.505018	BECN1
MTMR3	ABHD5	0.581399	ACBD6	0.31145	ADIPOR1	0.605988	AGK	0.438346	AGPAT5	0.314315	ALG9	0.418824	ANKRD13C	0.401471	APAF1	0.530525	ARHGEF9	0.401082	ARL11	0.534618	ARRB2	0.558964	ARSG	0.341297	ATIC	0.378617	ATP11A	0.536981	ATP6V1B2	0.618878	ATXN1	0.425416	ATXN7L3B	0.439191	BLMH	0.304374	BMS1	0.450485	BNIP3L	0.483426	BRWD3	0.515513	C10orf54	0.60088	C10orf88	0.324902	C11orf49	0.274463	C1orf109
GNB2	ABHD10	0.318548	ABTB1	0.627655	ACADM	0.282261	ADAM8	0.574023	ADRBK1	0.565429	AGPAT5	0.304671	AIDA	0.340337	AKAP11	0.436115	ANKIB1	0.391864	ANXA11	0.623547	API5	0.5162	ARF1	0.61132	ARHGAP27	0.599702	ASCC3	0.392449	ATR	0.509256	ATXN7L3	0.500785	B9D2	0.489821	BBC3	0.353326	BCKDK	0.446094	BCL3	0.571395	BMS1	0.458014	BSG	0.370648	C10orf54	0.573414	C16orf88	0.267153	C17orf62
ITPRIP	ABHD16A	0.426546	ABTB1	0.605593	ACACA	0.299514	ACTN1	0.612091	ADAR	0.504624	AFG3L2	0.370913	AKIRIN2	0.548351	ALG9	0.431413	ALKBH8	0.375371	ANKRD13C	0.405918	ANKRD40	0.296303	APBB1IP	0.500507	APOBEC3A	0.486548	AQP9	0.604092	ARHGAP25	0.57388	ARHGAP30	0.517465	ARPC4	0.549726	ARRB2	0.614938	ASPRV1	0.33895	ATAD5	0.354786	ATP6V0B	0.60564	ATP6V1B2	0.572713	BCL3	0.549517	BCL6	0.571448	BIN3
OSBPL2	ABCA1	0.274826	ABCG1	0.322345	ABHD4	0.513644	ABHD5	0.578233	ABTB1	0.639122	ACTN1	0.599414	ADO	0.276198	ANTXR2	0.525	APOBEC3A	0.455533	AQP9	0.611773	ARHGAP25	0.62498	ARHGAP26	0.559904	ARHGEF11	0.467033	ARID3B	0.457921	ARRB2	0.563969	ATG16L2	0.533235	ATP6V0B	0.623109	BEST1	0.57931	BIN3	0.495795	BOD1	0.291877	BTN2A1	0.445089	BTNL8	0.344488	C14orf159	0.352601	C17orf103	0.430123	C20orf111
WAS	ACAD11	0.373468	ACADM	0.280188	ACP1	0.53084	ACTN4	0.478583	ALMS1	0.402939	ANKMY2	0.298872	ANKRD13C	0.3945	ANXA11	0.612726	APOBR	0.558902	ARF1	0.6006	ARF5	0.407966	ARHGAP1	0.393505	ARHGAP25	0.540368	ARPC1A	0.488195	ARPC4	0.604633	ATAD5	0.343184	ATP6V0D1	0.564882	ATR	0.483604	BDH2	0.291805	BDP1	0.493172	BMS1	0.465585	BSG	0.360632	C10orf137	0.321996	C10orf54	0.650194	C17orf80
MOB3A	ABTB1	0.624285	ACADM	0.2859	ACP1	0.558263	ACTN1	0.618245	ACTN4	0.470951	ADH5	0.447885	ANAPC4	0.323821	ANXA11	0.595626	APOBR	0.509647	ARAP1	0.580314	ARHGAP25	0.591541	ARHGAP9	0.478259	ARHGEF2	0.627626	ARID3B	0.468204	ATG14	0.330236	ATPBD4	0.309054	B9D2	0.479772	BAZ2A	0.532509	BMS1	0.453115	BRD4	0.569041	C10orf54	0.618646	C14orf159	0.351989	C15orf39	0.53661	C16orf88	0.267746	C19orf35
GRB2	ACAD11	0.355035	ACADSB	0.374559	AKT3	0.407987	ALG9	0.443018	ALOX5	0.587409	ALPK1	0.495337	ARHGEF5	0.129189	ARL11	0.544956	ARMCX6	0.344525	ARPC1A	0.498884	ARPC3	0.529235	ARPC4	0.570757	ATG14	0.330887	ATP6V0B	0.590357	ATP6V1B2	0.585194	ATXN7L3B	0.461811	BID	0.503459	BMS1	0.460744	BTNL8	0.335585	BTRC	0.312509	C21orf59	0.342242	C4orf21	0.278473	CAMKK2	0.507867	CAPRIN2	0.41506	CCDC147
SHOC2	AARS2	0.371789	ABCA1	0.274315	ABHD13	0.326953	ABI1	0.521421	ACAP2	0.624245	ACTR2	0.540807	AFTPH	0.567202	AGPAT6	0.205554	AKAP10	0.349442	APC	0.482309	APRT	0.401094	AQP9	0.604345	ARID4A	0.608382	ARID4B	0.567871	ARRDC3	0.434931	ATP6V1C1	0.413203	AZIN1	0.410638	BACH1	0.585272	BAZ1A	0.527775	BNIP2	0.551709	BRD9	0.341011	BROX	0.476496	C11orf54	0.420405	C14orf169	0.35221	C1orf35
FAM49B	ABI1	0.509264	ACAP2	0.612552	ADCK2	0.272003	ANGEL1	0.362975	ANKRD13A	0.511133	ANKS6	0.405943	ANP32A	0.518859	AQP9	0.606871	ARFIP1	0.430698	ARPC3	0.622891	ASAH1	0.372775	ATG3	0.540569	ATP6V1B2	0.613088	ATP6V1C1	0.404387	ATP6V1E1	0.526653	BACH1	0.597512	BAZ1A	0.550693	BCL10	0.473599	BCL2A1	0.532139	BLOC1S2	0.41943	BNIP2	0.555705	BNIP3L	0.505928	BUD31	0.444848	C11orf54	0.438898	C15orf62
USP9Y	ABI2	0.45018	ACADSB	0.386806	ACSS2	0.453696	ADAM22	0.359034	AGTRAP	0.505517	AKT3	0.414536	ALG10B	0.432713	ALG9	0.456154	ALS2CR8	0.423655	AP2M1	0.372143	AP3M2	0.333354	ARHGAP12	0.263291	ARHGAP5	0.360723	ARPC4	0.553124	ARSK	0.173374	ATAD1	0.435914	ATG16L1	0.377961	ATM	0.3604	ATOX1	0.206487	BDH2	0.305066	BMS1	0.455083	BUB3	0.485409	C12orf29	0.44811	C14orf182	0.220746	C15orf41
RAF1	ABHD4	0.527948	ABHD5	0.575351	ABTB1	0.63506	ACACA	0.305077	ACOX1	0.485631	AGK	0.426833	ALOX5	0.583856	ANTXR2	0.515498	APAF1	0.521452	APBB1IP	0.505737	APOBEC3A	0.465074	AQP9	0.59237	ARHGAP25	0.566888	ARHGAP9	0.490207	ARHGEF11	0.459595	ARRB2	0.579306	ATAD5	0.350176	ATG16L2	0.546726	ATP6V0B	0.6692	BAZ2B	0.494693	BCL6	0.581016	BEST1	0.54662	BIN3	0.484518	BRD8	0.339165	BTN2A1
IL6R	ACOX1	0.458488	ACSS1	0.388338	ACTN1	0.625789	ADAR	0.488784	AGK	0.447875	AGPAT9	0.508042	ALOX5	0.580727	ANKMY2	0.321274	ANKRD13C	0.398591	ANKRD40	0.277177	ANTXR2	0.548477	APAF1	0.534471	APBB1IP	0.530745	APOBEC3A	0.443585	AQP9	0.62163	ARHGAP30	0.519139	ARHGEF11	0.458157	ARL11	0.569557	ARL4C	0.437182	ARRB2	0.568819	ATAD5	0.349294	ATP6V0D1	0.534697	ATP6V1B2	0.603939	BCL6	0.599566	BRWD3
RASSF2	ACOX1	0.464787	ADA	0.252661	ADIPOR1	0.581778	AGK	0.447699	AMICA1	0.51265	ANKRD40	0.274601	ANTXR2	0.56547	APAF1	0.536453	ARHGEF9	0.406458	ARL11	0.573813	ARRB2	0.56883	ATP6V0B	0.593409	ATP6V1A	0.601197	ATP6V1B2	0.640485	AVEN	0.146601	BAZ2B	0.481108	BNIP1	0.206946	BRWD3	0.532894	C10orf54	0.577359	C16orf88	0.26309	C1orf109	0.264635	C2CD2	0.196571	C5AR1	0.626949	CAB39	0.614882	CAMK2G
KDM6B	ABHD10	0.30779	ABHD4	0.509423	ABTB1	0.647585	ACP1	0.517468	ACTN1	0.624864	ADAM8	0.526261	AFG3L2	0.399225	ARAP1	0.562415	ARAP3	0.471685	ARHGAP9	0.48924	ARID3B	0.464024	ARL1	0.37939	ARMC1	0.434275	ATG16L2	0.553321	ATPBD4	0.30777	ATR	0.494828	ATXN10	0.374149	B9D2	0.486827	BCL3	0.575659	BCL6	0.569661	BORA	0.268023	BRD4	0.536133	BTNL8	0.347599	C15orf39	0.547708	C17orf103
ACAP2	ACSS1	0.384495	ACTR2	0.541501	AES	0.534324	AFTPH	0.51592	APC	0.50491	APOA1BP	0.319562	APRT	0.386374	ARFIP1	0.407738	ARL2	0.290038	B3GNT5	0.390656	BABAM1	0.32634	BACH1	0.581523	BAZ1A	0.530498	BCL10	0.462024	BMP2K	0.335338	BNIP2	0.52064	BNIP3L	0.513691	BRCA1	0.450869	BRD9	0.336827	BROX	0.482929	BRWD3	0.564416	C11orf49	0.271815	C11orf54	0.426101	C12orf52	0.243949	C14orf169
FCGRT	ABCC6	0.298153	ABTB1	0.628797	ACADM	0.290371	ADRBK1	0.534028	AGL	0.346882	AGPAT5	0.303004	AIDA	0.368113	ANKIB1	0.426443	ANKMY2	0.3071	ANKRD13C	0.414551	APOBEC3F	0.306556	ARF1	0.589525	ARF5	0.445659	ARHGAP27	0.585982	ATAD5	0.342652	ATG16L2	0.533471	ATP5S	0.186095	ATP6V0B	0.622652	ATR	0.520749	B9D2	0.512676	BBS7	0.222625	BCKDK	0.455209	BDP1	0.475482	BRMS1L	0.12684	BSG
ATP6V0B	ABHD5	0.558455	ABTB1	0.658827	ACACA	0.305492	AFG3L2	0.365567	ALMS1	0.391756	ALOX5	0.579657	ANKIB1	0.389636	ANKRD13C	0.408784	APOBEC3C	0.299888	APOBEC3F	0.303982	ARHGEF3	0.404866	ARPC1A	0.481415	ARRB2	0.589922	ATAD5	0.359429	ATG16L2	0.545898	BAZ1B	0.426704	BEST1	0.59245	BIN3	0.497343	BMS1	0.452125	BRI3	0.510855	BTNL8	0.335699	C19orf35	0.545327	C20orf111	0.474385	C5AR1	0.637724	C9orf41
ATP6V1B2	ABHD14A	0.363373	ACSS1	0.392493	AES	0.519274	AGBL5	0.166891	AGPAT9	0.466723	AKIRIN1	0.456875	AKIRIN2	0.496494	ANKS6	0.383918	ANTXR2	0.527194	ANXA6	0.321298	APAF1	0.558607	ARFIP1	0.418722	ARL11	0.56934	ARPC3	0.560767	ASAH1	0.367126	ASB1	0.404628	ATG3	0.523505	ATG7	0.384134	ATP6V1A	0.633827	ATP6V1E1	0.511372	BCL10	0.46092	BNIP3L	0.526481	BRWD3	0.541313	C11orf95	0.293328	C14orf169
PRKCD	ACAA1	0.425582	ACADSB	0.36746	ACP1	0.513538	ACSS2	0.454943	AGTRAP	0.508254	AK4	0.137401	AKIRIN2	0.540182	AKT3	0.448232	ALG9	0.444972	ALOX5	0.582878	AMICA1	0.512638	ANKH	0.472002	ARHGAP5	0.348589	ARHGEF9	0.437439	ARL8A	0.499104	ARPC4	0.540799	ATG7	0.419334	ATP6V0D1	0.580082	ATXN7L3B	0.478242	AVEN	0.144279	BBS2	0.205697	BDH2	0.301643	BID	0.498679	BRI3	0.593614	C15orf41
GCA	ACOX1	0.457833	ACSL1	0.615602	ADIPOR1	0.588052	AGTPBP1	0.58069	ANGEL1	0.353044	ANKRD13A	0.507636	ANP32A	0.520462	ANXA3	0.427547	AQP9	0.691483	ARL11	0.549173	ARRB2	0.537995	ATP6V1B2	0.603845	ATP6V1C1	0.407462	BASP1	0.596418	BAZ1A	0.525319	BCL2A1	0.559495	BCL6	0.572556	BMX	0.475628	BNIP2	0.520106	BNIP3L	0.477236	BPHL	0.184209	C18orf32	0.414721	C1orf109	0.267981	C21orf59	0.339508	CAB39
XPO4	ACTR1A	0.438292	AFAP1L2	0.17425	AGPAT5	0.310815	ALG10B	0.452721	ALKBH8	0.402756	ALMS1	0.401333	ALS2CR8	0.409224	ANKAR	0.274872	ANKRD36	0.286471	ANXA11	0.535289	AP3M2	0.30513	ARAP1	0.526161	ARF1	0.564531	ARHGAP27	0.51313	ARMC7	0.352131	ARMCX5	0.292158	ARPC1B	0.454287	ARPC4	0.526682	ATP5S	0.186432	ATP6V0C	0.44293	ATR	0.488003	ATXN7L3B	0.431684	BMS1P4	0.165426	C12orf66	0.332743	C16orf52
FBRS	ABCE1	0.431553	ABHD10	0.297894	ACADM	0.287758	ACTL6A	0.408689	ADRBK1	0.559545	AKNA	0.407236	ALG8	0.30753	ANKRD11	0.450701	ANKRD13D	0.525612	API5	0.51207	ARF1	0.544983	ARHGAP27	0.581501	ARSA	0.349424	ARV1	0.285484	ATP5S	0.191019	ATR	0.474732	ATXN7L3	0.472962	BANP	0.434744	BBC3	0.361542	BRD4	0.568032	C5orf24	0.309508	C6orf203	0.209394	CAMTA2	0.476666	CAND1	0.487611	CCDC132
FGD3	AATK	0.45867	ABHD4	0.508154	ABTB1	0.663161	ACADM	0.300912	ADAM8	0.526546	AFG3L2	0.396525	AIDA	0.339653	API5	0.487854	APPL1	0.348152	ARAP3	0.486517	ARHGAP9	0.510421	ARID3B	0.499066	ARMC1	0.424045	ATAD5	0.354646	ATG16L2	0.573132	ATP5S	0.192667	ATXN10	0.382489	B3GNT8	0.519755	B9D2	0.473094	C10orf54	0.562095	C10orf76	0.211535	C7orf43	0.465036	CALCOCO1	0.473683	CAMK2G	0.50657	CAMTA2
AQP9	ABHD5	0.594113	ACOX1	0.447171	ACSL1	0.674957	AGTPBP1	0.540342	AKIRIN1	0.458531	APBB1IP	0.509705	APOBEC3A	0.448519	ARHGAP19	0.38805	ARHGAP26	0.570401	ATP6V1C1	0.401496	B3GNT5	0.376301	B4GALT5	0.450077	BASP1	0.644863	BAZ1A	0.533756	BCL2A1	0.552682	BCL6	0.596312	BRD9	0.327254	C20orf111	0.48599	C5AR1	0.654144	CAB39	0.648597	CANT1	0.60179	CASP4	0.559084	CCNDBP1	0.602459	CCNJL	0.556964	CD53
ADRBK1	AASDHPPT	0.420475	ABCE1	0.469255	ACTR6	0.392759	ADAM8	0.516687	ADCK4	0.372852	AGPAT2	0.378851	AGPAT5	0.302153	AIDA	0.360592	AKNA	0.40195	AKT1	0.421878	ALKBH8	0.398206	ANKRD13D	0.572791	ANP32E	0.293656	API5	0.494758	ARAP1	0.525799	ARF5	0.40375	ARHGAP27	0.591584	ARL1	0.361715	ARMC7	0.359696	ARRDC1	0.39275	ATG9A	0.367065	ATXN7L3	0.477642	B3GNT9	0.163844	BANP	0.392705	BBS12
PTCD3	ACTN4	0.516036	ACTR1A	0.401595	ADAT2	0.508012	ALKBH8	0.401321	ANXA11	0.575964	AP3M2	0.314918	AP4S1	0.213272	ARF1	0.575806	ARMCX5	0.288424	ARPC4	0.57505	ATXN7L3B	0.432122	BCKDHB	0.334399	BMS1	0.471842	BPNT1	0.292982	BUB3	0.485982	C10orf54	0.583332	C14orf182	0.215995	C16orf88	0.267551	C2orf44	0.443913	C6orf170	0.325134	CASD1	0.459485	CCDC109B	0.347143	CCDC14	0.49359	CCDC66	0.342261	CDKAL1
UBE2B	ABHD3	0.356542	ACSS1	0.385323	ADO	0.27702	AKIRIN1	0.461753	AMN1	0.306241	ANGEL1	0.33464	ANKRD23	0.275621	ANKRD52	0.330961	ANP32A	0.532726	APOBEC3C	0.30801	AQP9	0.617199	ARFIP1	0.416707	ARHGAP25	0.535791	ARNTL	0.278412	ARRDC3	0.4047	ASAH1	0.377114	ASB1	0.391441	BCL10	0.486366	BECN1	0.455681	BLOC1S2	0.428201	BTG2	0.305202	BTNL8	0.33618	BUD31	0.441231	C15orf62	0.18967	C20orf111
PTBP3	ACAD9	0.312824	ACAP2	0.673702	ACTR2	0.55038	AGTPBP1	0.521238	APC	0.507257	ARHGEF19	0.244706	ASB7	0.360434	ATP6V1C1	0.388461	ATP7A	0.37389	BABAM1	0.348467	BNIP2	0.52523	BNIP3L	0.49713	BRAP	0.440717	BROX	0.458536	BRWD3	0.560033	C1orf35	0.33406	C21orf33	0.358937	C7orf60	0.444537	C9orf114	0.377118	CAB39	0.608087	CARKD	0.313612	CASC4	0.308548	CCPG1	0.559323	CDK5RAP1	0.359702	CELF2
VASP	ABHD16A	0.414979	ABTB1	0.60868	ACAA1	0.405433	ACACA	0.30048	ACTN1	0.596461	ACTR1A	0.442	ADAM8	0.548588	AKAP11	0.427438	AKIRIN2	0.537065	ALKBH8	0.399302	ALOX5	0.595569	ARAP3	0.488849	ARL8A	0.503467	ATG14	0.344322	ATPBD4	0.309457	ATXN7L3	0.457372	B9D2	0.465509	BCL3	0.546436	BCL6	0.567442	BDH2	0.285736	BID	0.511136	BIN3	0.501094	C15orf39	0.528329	C15orf41	0.245835	C19orf35
PFKFB4	ABTB1	0.61783	ACADM	0.283395	ADH5	0.446617	ADIPOR1	0.555023	AGPAT5	0.299056	ALG9	0.427902	ANKRD13C	0.393756	ANPEP	0.411716	ANXA11	0.572512	ARPC1A	0.495661	ARSG	0.324649	ATP6V0B	0.582603	ATXN7L3B	0.474836	AVEN	0.152632	BBS9	0.220372	BIN2	0.462022	BLMH	0.290262	BUB3	0.45299	C10orf54	0.610144	C16orf88	0.27215	C2orf44	0.423528	C8orf33	0.350161	C9orf41	0.346649	CA4	0.458646	CAMK2G
RASSF3	ABCA1	0.28612	ABHD5	0.60179	ACAP2	0.588262	ACOX1	0.450328	ACSS1	0.426949	AHCTF1	0.525313	AKIRIN1	0.492115	AMD1	0.554659	AMN1	0.332384	ANP32A	0.52116	APAF1	0.539686	AQP9	0.644929	ARFIP1	0.427629	ARHGAP25	0.569622	ARL11	0.558871	ARNTL	0.271743	ARRB2	0.539271	ATP6V1A	0.6003	BAZ2B	0.486555	BRWD3	0.513256	BTN2A1	0.429354	C20orf111	0.475933	C20orf24	0.489914	C21orf59	0.336011	C5AR1
ULK1	AATK	0.463187	ABTB1	0.621112	ACADM	0.309108	ACSL5	0.347428	ACTL6A	0.423059	AFG3L2	0.359985	AGPAT5	0.302577	AIDA	0.359568	AIFM1	0.269314	ALG8	0.32605	API5	0.52393	ARSA	0.363168	ARV1	0.267846	ASCC3	0.429994	ATG9A	0.377079	ATR	0.480145	ATXN10	0.403803	BBC3	0.392209	BCCIP	0.470229	C16orf88	0.26111	C5orf22	0.235182	C9orf89	0.238924	CAMTA2	0.46104	CAND1	0.482098	CCDC9
GAB2	ABHD4	0.518811	ABHD5	0.611577	ACAT2	0.252726	ADIPOR1	0.558828	AKIRIN2	0.539757	ANKMY2	0.294331	ANKRD13C	0.393777	APAF1	0.522304	APOBEC3A	0.453059	AQP9	0.626848	ARHGAP26	0.572612	ARHGEF11	0.461484	ARL11	0.563187	ARRB2	0.582044	ATAD5	0.34384	ATP6V0B	0.582121	ATP6V1B2	0.575596	BASP1	0.564316	BAZ2B	0.484059	BEST1	0.541687	BLMH	0.297616	BTN2A1	0.451265	C14orf159	0.365817	C17orf103	0.439807	C19orf35
MSL1	ABHD3	0.383515	ACAT2	0.259689	ANTXR2	0.517421	APAF1	0.541172	ARHGAP26	0.61828	ARHGEF11	0.484073	ASAP1	0.431875	BAZ1A	0.547668	BCL6	0.5935	BIN2	0.468495	BRD8	0.350999	BTN2A1	0.438195	C22orf28	0.311479	C3orf62	0.640857	C5AR1	0.664175	C7orf53	0.365824	C8orf33	0.376123	CARD8	0.430365	CASC3	0.563509	CCDC51	0.231306	CCNDBP1	0.583363	CDC42SE1	0.58021	CDK19	0.590198	CEP19	0.446834	CFLAR
IL17RA	ABR	0.476009	ACP1	0.541232	ACTN1	0.5817	AGK	0.467446	AGPAT5	0.296188	AK4	0.138419	AKT3	0.40828	ALG9	0.430072	ALOX5	0.588702	ARF3	0.438764	ARHGEF11	0.460305	ARHGEF9	0.44478	ARID3A	0.48679	ATP11A	0.524817	ATXN1	0.411952	ATXN7L3B	0.449873	BDH2	0.302128	C10orf54	0.563282	C14orf1	0.357921	C15orf41	0.27062	C16orf80	0.203073	C19orf35	0.534719	CAMKK2	0.484235	CAP1	0.508834	CDC42EP3
PHC2	AATK	0.457115	ABHD5	0.610828	ABTB1	0.65117	ACACA	0.302356	ACSL1	0.579101	ADIPOR1	0.598944	ADO	0.301282	AGPAT5	0.295628	APOBEC3A	0.450468	AQP9	0.600435	ARRB2	0.598023	ATP6V0B	0.63499	ATXN10	0.374584	ATXN7L3B	0.431539	B4GALT1	0.344089	BASP1	0.563903	BCL6	0.56539	BLMH	0.288829	C10orf54	0.622572	C19orf35	0.570712	C21orf59	0.335715	C5AR1	0.620489	CA4	0.43681	CANT1	0.623634	CASC3
WWP2	ABR	0.484416	ABTB1	0.607281	ACP1	0.535503	ACTN1	0.604006	ACTN4	0.506814	ADH5	0.452849	ANAPC5	0.329137	ANPEP	0.413306	ANXA11	0.592844	APOBR	0.542183	ARPC4	0.570756	BBS7	0.215486	BDH2	0.291947	BMS1	0.452215	BOD1	0.295967	BPNT1	0.299824	BRD4	0.574692	BRMS1L	0.135075	BSG	0.347342	BUB3	0.44802	C10orf137	0.302099	C10orf54	0.606016	C15orf39	0.516694	C16orf88	0.267705	C2orf44
PPM1A	ABCA1	0.276527	ABCF2	0.2227	ABHD5	0.546727	ABI1	0.470594	ACAP2	0.603614	ARFIP1	0.412127	ARRDC3	0.422488	BCL10	0.451379	BRD9	0.322134	BROX	0.443733	C21orf33	0.361228	C7orf60	0.455557	CAB39	0.582204	CCNDBP1	0.550176	CDC42SE1	0.531862	CDK19	0.579681	CHMP1B	0.554779	CMTM6	0.594454	COL4A3BP	0.519133	CPEB2	0.49812	CREB1	0.456791	CSTF2	0.308092	CTBS	0.58026	CUL3	0.594158	CUL4B
UBAP1	ACTN1	0.579719	ADIPOR1	0.556621	AGPAT9	0.462794	AKIRIN1	0.459434	AKIRIN2	0.54203	ALPK1	0.471329	ANTXR2	0.516836	APBB1IP	0.510914	APOBEC3A	0.450396	AQP9	0.670765	ARPC1A	0.484639	ARRB2	0.565361	ATAD5	0.346246	ATP6V0B	0.576791	ATP6V1B2	0.579718	BASP1	0.618993	BCL2A1	0.539852	BCL6	0.585747	C1RL	0.506177	C20orf24	0.509027	C5AR1	0.619691	C7orf49	0.31399	C8orf33	0.35381	CAB39	0.600522	CANT1
MBOAT7	ABTB1	0.602628	ACADM	0.287984	ACTL6A	0.422813	ADAM8	0.533047	AFG3L2	0.385142	ALG8	0.29813	ARL1	0.373901	ATP6V0B	0.568535	B3GNTL1	0.351627	BCL3	0.557805	BIN3	0.482435	C16orf54	0.447672	C16orf88	0.260105	C19orf35	0.57633	C4orf21	0.271871	C5AR1	0.585859	C6orf203	0.209738	CALCOCO1	0.456569	CAND1	0.507224	CANT1	0.631084	CCDC9	0.388492	CCT2	0.443938	CD97	0.483802	CSF2RB	0.537591	CSF3R
YIPF3	ABCG1	0.32465	ABHD4	0.532284	ABHD5	0.554818	ABTB1	0.632588	ACACA	0.304175	ACTN1	0.582257	ANKIB1	0.389088	ANKRD40	0.28448	ANTXR2	0.5197	ARF1	0.562388	ARHGAP25	0.579986	ARPC1A	0.495735	ARPC4	0.550911	ARRB2	0.56596	ATP6V0B	0.677598	B9D2	0.472043	BCAP31	0.362779	BIN3	0.518139	BTNL8	0.347169	C10orf54	0.584151	C20orf111	0.48321	C5AR1	0.661554	CALCOCO1	0.461807	CAND1	0.471856	CANT1
TLR1	ACAP2	0.618343	ACSL4	0.510933	ACSS1	0.390955	APC	0.482648	AQP9	0.658458	ARNTL	0.276772	ATP6V1C1	0.428581	B3GNT5	0.386594	BACH1	0.586198	BAZ1A	0.540834	BAZ2B	0.485657	BCL2A1	0.514355	BMP2K	0.33298	BRD9	0.341327	BROX	0.44921	BRWD3	0.528905	C1GALT1C1	0.282699	C7orf60	0.44118	C9orf66	0.33425	CAPZA1	0.557673	CAPZA2	0.602688	CASP4	0.536348	CBFA2T2	0.28948	CCDC147	0.35247	CCR1
DOK3	ABTB1	0.614606	ACAA1	0.405796	ACSL1	0.624395	ACTN1	0.591246	ADIPOR1	0.540308	AGPAT5	0.299446	AKAP11	0.43975	ALOX5	0.600387	ANKIB1	0.386836	APBB1IP	0.506191	AQP9	0.587605	ARRB2	0.584805	ATP6V0B	0.613376	BASP1	0.645381	BCL3	0.571546	BCL6	0.60457	BIN3	0.478702	BTNL8	0.366031	C17orf103	0.428824	C19orf35	0.575933	C1RL	0.522251	C5AR1	0.626469	CA4	0.481045	CAND1	0.482536	CANT1
ZDHHC18	AATK	0.447901	ABHD4	0.524704	ABTB1	0.66608	AFG3L2	0.361704	ANKRD40	0.289197	APBB1IP	0.49	APOBEC3A	0.451959	ARHGAP25	0.613514	ARHGAP9	0.498593	ARRB2	0.600068	ASPRV1	0.344753	ATAD5	0.355181	ATP6V0B	0.625972	B3GNTL1	0.349145	B9D2	0.485465	BASP1	0.591415	BCL3	0.547667	BCL6	0.582507	BID	0.500802	BIN3	0.472688	BRD8	0.355548	BTN2A1	0.444244	C14orf159	0.364899	C5AR1	0.645076	C7orf43
TNFRSF1A	ABTB1	0.62086	ANKMY2	0.304089	ANKRD13C	0.394888	AQP9	0.603816	ARHGAP27	0.569438	ARRB2	0.577905	ATAD5	0.355164	ATG14	0.331586	ATP6V0B	0.620991	ATPBD4	0.317345	B9D2	0.481161	BASP1	0.571969	BCL3	0.60217	BCL6	0.571906	BIN3	0.483188	C10orf54	0.59509	C4orf21	0.280379	C5AR1	0.625836	C6orf170	0.307475	CANT1	0.667335	CCNJL	0.552338	CDK5RAP1	0.356213	CDK8	0.184761	CDKAL1	0.316219	CEACAM3
CREBBP	ACIN1	0.354647	ACTL6A	0.389526	ADH5	0.476013	AFG3L2	0.359731	AIMP1	0.401898	ALG2	0.221611	ARID3B	0.502496	ARMC1	0.44614	ATP11A	0.504246	ATPBD4	0.316469	ATXN10	0.398081	BAZ2A	0.581981	BOD1	0.290979	BRD4	0.588314	C10orf88	0.339242	C14orf159	0.343195	C6orf203	0.22526	C8orf40	0.299944	C9orf78	0.321212	CCDC115	0.338856	CIAPIN1	0.258251	CLNS1A	0.304505	CMAS	0.244834	COX10	0.305141	COX16
PRKACB	ACADSB	0.388804	ACP1	0.471709	ADAMTSL4	0.389449	AEBP2	0.355763	AGPAT5	0.29907	AGTRAP	0.483272	ALG9	0.423609	ARHGAP27	0.483135	ASF1A	0.393133	ASUN	0.354433	ATAD1	0.466082	ATG7	0.383716	ATXN7L3B	0.481082	BAG2	0.24569	BBS2	0.202871	BCKDK	0.446778	C10orf54	0.487326	C15orf41	0.246049	C17orf80	0.205066	C2orf42	0.177716	C2orf43	0.292828	C2orf44	0.435997	C9orf41	0.320231	CASP8AP2	0.428102	CCDC25
RAB5C	ABTB1	0.585426	ACAD11	0.359184	ACADSB	0.372113	ANKRD13C	0.398931	APOBR	0.507202	APOOL	0.205407	ARF1	0.588059	ARF3	0.429231	ARHGAP30	0.506044	ARPC1A	0.509429	ARPC4	0.588162	ATP6V1B2	0.568369	BCAP31	0.343573	BIN3	0.516675	C10orf54	0.609179	C4orf21	0.273928	C5AR1	0.5956	CANT1	0.643141	CAPRIN2	0.432919	CASD1	0.467024	CASP9	0.367389	CCDC14	0.536016	CEP290	0.48661	CHD1L	0.261907	CHMP2A
RGS19	AASDH	0.223012	ACAA1	0.402324	ACADSB	0.366038	ACTR1A	0.424161	ADRBK1	0.615	AGPAT2	0.394687	AGTRAP	0.473386	AKAP11	0.457317	ALKBH8	0.402203	ANXA11	0.584353	ARHGAP27	0.540594	ARID3A	0.510082	ARMC7	0.358528	ATG14	0.33467	ATXN7L3	0.479317	BDP1	0.461945	BMS1	0.452226	C18orf54	0.168968	C5orf28	0.298975	C6orf170	0.31216	C6orf47	0.249133	CDIPT	0.47568	CDKAL1	0.325157	CEP57	0.359684	CHFR
WBP2	ABHD4	0.500211	ABTB1	0.601432	ACP1	0.517342	ACTN1	0.603325	ALMS1	0.39927	ANPEP	0.409397	ANXA11	0.59823	APOBR	0.513198	ARF1	0.588414	ARHGAP25	0.554549	ARPC1A	0.490791	ARPC4	0.567416	ATP6V0B	0.566888	BBS9	0.201642	BIN3	0.47196	BMS1	0.467548	BSG	0.349498	BUB3	0.446559	C10orf54	0.601194	C15orf39	0.514256	C16orf88	0.287168	C19orf35	0.562194	C5AR1	0.591766	C9orf41	0.330858	CALM3
UBE2W	ABI1	0.478328	ACAP2	0.626563	ACTR2	0.541355	AFTPH	0.526798	AKAP10	0.348197	ANGEL1	0.332814	ANKS6	0.386836	ARPC3	0.568325	ATG3	0.499825	ATP6V1C1	0.39516	BCL10	0.473471	BCL9L	0.432946	BNIP2	0.543209	C11orf54	0.443073	C1GALT1C1	0.276169	C7orf60	0.482427	CAB39	0.602812	CAPZA1	0.551587	CAPZA2	0.620461	CARNS1	0.343652	CBFA2T2	0.302593	CCDC88C	0.468232	CCPG1	0.564981	CD6	0.430274	CELSR3
ZNF746	AATK	0.460203	ABTB1	0.666115	ACSL5	0.331985	ADAL	0.222594	AFG3L2	0.364227	ANPEP	0.411717	AOC2	0.365447	APOBEC3C	0.298292	ARF1	0.55279	ATAD5	0.347765	ATP6V0B	0.623982	ATR	0.497514	BBC3	0.377762	BPNT1	0.30769	C10orf54	0.559336	C5AR1	0.584302	C5orf22	0.238758	C6orf203	0.207318	C7orf53	0.357677	C9orf78	0.318194	CAND1	0.480818	CANT1	0.590168	CCM2	0.353593	CCNJL	0.537414	CEP85
TMEM55A	ABHD6	0.163478	ACBD6	0.317305	ACOX1	0.494249	ACSS1	0.386404	AGPAT9	0.503842	AKIRIN1	0.48106	AKIRIN2	0.520046	AMD1	0.514517	AMN1	0.313936	ANGEL1	0.337499	ANP32A	0.572401	APAF1	0.54277	APOBEC3C	0.304285	APOBEC3F	0.299138	AQP9	0.604056	ARFIP1	0.412542	ARL11	0.609678	ARRB2	0.535321	ATP6V0B	0.575562	ATP6V0E1	0.50998	ATP6V1B2	0.624061	C18orf32	0.416728	C5AR1	0.612951	C8orf33	0.362609	CARD8
RTN3	ACOX1	0.459834	ACSS1	0.392849	ACTN1	0.602369	AGK	0.432946	AGPAT9	0.509416	ALOX5	0.573613	ANAPC5	0.33822	ANTXR2	0.554059	APOBEC3C	0.298727	APOBEC3D	0.338685	APOBEC3F	0.331631	AQP9	0.584746	ARL11	0.562881	ARRB2	0.552734	ATP6V0B	0.575563	ATP6V0D1	0.552071	BMX	0.519133	BNIP3L	0.501759	C21orf59	0.339336	C5AR1	0.63349	CA4	0.451408	CAB39	0.604231	CBX1	0.364467	CCDC51	0.214913	CCNDBP1
DCP2	ABHD14A	0.355461	ACAP2	0.681857	ACTR5	0.371088	ATP6V1B2	0.555264	ATXN1	0.415753	BAZ1A	0.542216	BAZ2B	0.457363	BCL2A1	0.503773	BNIP3L	0.483131	BRD9	0.338435	BROX	0.461821	BRWD3	0.57914	C16orf58	0.433891	C9orf37	0.201443	CAB39	0.570182	CALML4	0.427227	CAPZA1	0.549189	CAPZA2	0.57564	CBL	0.469483	CD81	0.450845	CFLAR	0.594207	CHUK	0.476002	CLEC7A	0.344797	CMTM1	0.470083	CMTM6
CAB39	ACAD9	0.326342	ACAP2	0.599837	ACTR2	0.520124	AGTPBP1	0.530583	AKIRIN1	0.472657	ALOX5AP	0.426944	AMD1	0.504802	ANTXR2	0.53006	AQP9	0.648597	ARHGAP19	0.427546	ASB7	0.3987	BNIP2	0.532802	BRAP	0.466003	BRWD3	0.537506	C11orf49	0.270529	C7orf60	0.459313	CASC4	0.316984	CCDC51	0.209355	CCPG1	0.629301	CDK5RAP1	0.39558	CHUK	0.477392	CLIP1	0.448348	CMTM1	0.487141	CMTM6	0.668846	COG7
FAM53C	ABHD5	0.56558	ABTB1	0.61759	ACSL1	0.599278	ACTN1	0.580994	ADIPOR1	0.573984	ANKRD13C	0.396557	ANKRD40	0.277967	APBB1IP	0.493253	AQP9	0.627541	ARRB2	0.582804	ARSG	0.307308	ATP6V0B	0.600665	BASP1	0.618941	BCL6	0.578021	BLMH	0.294284	C14orf159	0.350862	C5AR1	0.644505	CA4	0.43459	CANT1	0.654557	CASC3	0.581163	CCNJL	0.551547	CD82	0.400415	CDKAL1	0.309576	CEACAM3	0.543141	CFLAR
UBA1	ACP1	0.522839	ACTN1	0.574562	ACTN4	0.520692	ADH5	0.469478	AGPAT1	0.33196	ANKMY2	0.316905	ANXA11	0.556958	APOBR	0.525063	ARF1	0.546362	ATPBD4	0.328427	BAG6	0.389123	BAZ2A	0.502019	BPNT1	0.307017	BRD4	0.606846	BSG	0.375076	C10orf137	0.333561	C10orf54	0.568562	C17orf75	0.194262	C2orf44	0.437755	C5orf24	0.311572	C6orf170	0.312793	CAMTA2	0.458212	CCDC91	0.391349	CDC23	0.463297	COIL
ARF1	ABHD10	0.294594	ABTB1	0.56041	ACTN4	0.47597	AIDA	0.340326	ANAPC4	0.315195	ANKRD36	0.266037	ANXA11	0.572166	AP2M1	0.358249	ARF5	0.43614	ARPC1B	0.49007	ATAD5	0.338884	ATP6V0C	0.449818	ATR	0.523932	BBS9	0.221081	BCAP31	0.38156	BCKDK	0.458729	BDP1	0.46947	BRMS1	0.332371	BSG	0.36668	C10orf137	0.31754	C10orf54	0.609037	C16orf52	0.430559	C16orf88	0.258682	C19orf35	0.531304	C2orf44
RNF149	ABCA1	0.297094	ACSS1	0.395184	ADO	0.27728	AKIRIN1	0.456978	AKIRIN2	0.525674	AMN1	0.320493	ANXA6	0.307689	APBB1IP	0.491719	APOBEC3A	0.491993	AQP9	0.655524	ARHGAP26	0.568553	ARRB2	0.546773	ASB1	0.39907	ASPRV1	0.371256	ATP6V0E1	0.516837	BAZ1A	0.562223	BCL2A1	0.548412	BCL6	0.591472	BTN2A1	0.460871	C18orf32	0.406799	C5AR1	0.61825	C8orf33	0.350839	CARD8	0.438684	CASC3	0.546063	CASP4
ACTR2	AARS2	0.363939	ABHD14A	0.360501	ACAP2	0.541501	ACBD4	0.297499	ACTR1B	0.3298	AK1	0.330441	AKAP8	0.238982	ALKBH6	0.248469	ANKRD23	0.264525	ANKS3	0.368352	ANO9	0.387462	AP3B1	0.241424	ARCN1	0.363581	ARFGEF1	0.388958	ARFIP2	0.247829	ARHGEF19	0.248761	ASH2L	0.157317	ATP6V1H	0.201233	AZIN1	0.417501	B3GAT3	0.292672	BAG4	0.228814	BNIP2	0.552566	BROX	0.467841	C16orf58	0.515679	C1D
CSF3R	ABHD4	0.53015	ABTB1	0.65433	ACTR8	0.23476	AFG3L2	0.386356	AOC2	0.37419	ARHGAP27	0.589083	ATG16L2	0.565468	ATP6V0B	0.650449	B3GNTL1	0.354567	B9D2	0.469748	BEST1	0.557256	BIN3	0.476899	BRD8	0.344616	BTN2A1	0.423421	C17orf103	0.45856	C3orf62	0.565374	C5AR1	0.631708	CAND1	0.499193	CANT1	0.612651	CCM2	0.353831	CCNJL	0.543262	CDK8	0.191368	CHD6	0.448531	CKAP5	0.450266	COG2
LRP10	ABHD10	0.312252	ABTB1	0.613468	ACACA	0.30508	ACTN1	0.610212	AFG3L2	0.368714	AGPAT5	0.305506	ALOX5	0.545824	ANKRD40	0.303159	APOOL	0.213046	ARID3A	0.520325	ARID3B	0.487332	ARMC1	0.422017	ATG14	0.335112	ATXN10	0.374687	BCL6	0.537761	C15orf37	0.450496	C17orf103	0.459022	C19orf35	0.557041	C5AR1	0.578905	C6orf203	0.211242	CALCOCO1	0.45055	CANT1	0.615835	CMAS	0.234635	CREBBP	0.590542	CRKL
MAP3K3	ABR	0.479987	ABTB1	0.554205	ACP1	0.513526	ACTL6A	0.398396	AGPAT5	0.313153	ALDH18A1	0.413069	ALG9	0.454129	ALKBH8	0.403369	ANKS1A	0.485082	AP3M2	0.314806	ARHGEF2	0.524321	ASF1A	0.358315	ATIC	0.405037	ATP6AP1	0.532878	ATXN7L3B	0.445198	AVEN	0.155996	BCKDHB	0.314618	BLMH	0.316197	BMS1	0.499972	C10orf54	0.649459	C16orf88	0.269015	C2orf43	0.272501	CAMKK2	0.49329	CCT4	0.400706	CD96
IMPDH1	ABTB1	0.644107	ADRBK1	0.541543	AGPAT5	0.309412	AIDA	0.349354	AKAP11	0.429576	ANPEP	0.430429	ANXA11	0.594975	ARHGAP27	0.585381	ARHGEF2	0.537844	ATR	0.512373	AVEN	0.143366	B9D2	0.474311	BBS12	0.153389	BICD2	0.385516	BSG	0.350365	C6orf203	0.209901	C9orf41	0.314178	CAND1	0.484036	CCDC91	0.383345	CDC23	0.453069	CENPJ	0.27966	CHPF2	0.417783	CLASP2	0.360218	COIL	0.332886	CPNE1
PREX1	AATK	0.443972	ABHD10	0.303378	ABHD4	0.513764	ABTB1	0.637046	ACP1	0.536095	ACTL6A	0.417078	ANKRD13C	0.394306	ARID3B	0.495782	ATPBD4	0.304979	ATXN10	0.39697	BEST1	0.533375	BMS1	0.4706	BOD1	0.297354	BORA	0.284108	C10orf54	0.628325	C10orf76	0.206069	C19orf35	0.561733	C5AR1	0.59617	C6orf203	0.206329	CANT1	0.636686	CASC3	0.570274	CCDC91	0.382316	CCT2	0.450804	CCT4	0.385491	CD52
RFWD2	ABHD3	0.367245	ACSS1	0.407166	AKIRIN1	0.464054	AMD1	0.499318	ANTXR2	0.540011	AQP9	0.627825	ARFIP1	0.414479	ARHGAP25	0.548677	ARL11	0.550556	ARPC1A	0.480547	ARRB2	0.551282	ASB1	0.408005	ATP6V1B2	0.635139	BAZ1A	0.536674	BCL10	0.455476	BCL2A1	0.508113	C4orf21	0.276417	C5AR1	0.628351	CAB39	0.595688	CARD8	0.454245	CCNDBP1	0.594914	CD46	0.601152	CDC123	0.360179	CEACAM3	0.550994	CEP63
AES	ABCB8	0.379555	ABHD14A	0.379711	ACAP2	0.534324	ADAM10	0.415381	AGFG1	0.375937	AHCYL1	0.323639	AK026965	0.248049	AKR1B1	0.325987	ANKS6	0.386438	APH1B	0.311339	APOA1BP	0.340169	ATP6V1A	0.519085	ATP6V1B2	0.519274	ATP8B2	0.413423	AZIN1	0.394619	BAHD1	0.382323	BCL9L	0.445319	BIN1	0.414017	BNIP3L	0.495991	BTBD6	0.233593	C14orf169	0.381551	C9orf114	0.41773	C9orf72	0.367127	CALML4	0.387618	CARD11
SLC19A1	ABHD10	0.296055	ABTB1	0.633703	ADRBK1	0.560578	AEBP2	0.321657	AGPAT5	0.30126	AIDA	0.343587	ANGEL2	0.210083	ANKRD13C	0.393416	ANKRD40	0.275491	APOOL	0.221574	ARAP1	0.584927	ARAP3	0.502224	ARHGAP27	0.588285	ARHGAP9	0.491726	ARHGEF2	0.560153	ARID3A	0.539388	ARID3B	0.475442	ARL1	0.373181	ARMC1	0.453627	ATAD5	0.339697	ATXN7L3	0.495916	B3GNT8	0.573143	BCAP29	0.250166	BICD2	0.424379	C14orf159
MAML1	ABHD10	0.298187	ABTB1	0.562132	ACP1	0.531294	ADH5	0.455085	ADSL	0.274154	AFG3L2	0.360958	AIMP1	0.423845	ALKBH8	0.416738	ARAP1	0.559119	ARID3B	0.462995	ARL1	0.377009	ARMC1	0.434086	BMS1	0.45788	BPNT1	0.296821	C10orf54	0.555591	C6orf203	0.204593	CALCOCO1	0.471236	CCDC91	0.394493	CCT2	0.450866	CCT4	0.392512	CIAPIN1	0.253513	CLNS1A	0.288294	CMAS	0.23481	CREBBP	0.618173	CRKL
RNF130	ABCC6	0.295838	ACSS1	0.420994	ACSS2	0.503472	AKIRIN2	0.542334	ALMS1	0.406503	ANAPC5	0.32837	APOBEC3D	0.337553	APOBEC3F	0.314991	ARHGEF5	0.13003	ARL11	0.582433	ARPC1A	0.489963	ARPC3	0.505613	ARRB2	0.542933	ASAH1	0.380198	ASB1	0.39527	ATAD5	0.347559	ATG7	0.384724	ATP6V0B	0.566944	ATP6V0D1	0.526547	ATP6V0E1	0.557143	ATP6V1B2	0.591673	ATP8B2	0.425335	BAZ1B	0.385709	BRI3	0.592234	BST1
CFLAR	ALKBH3	0.289587	APOBEC3B	0.118785	AQP9	0.636731	ARHGAP26	0.594198	ATXN1	0.419701	B4GALT5	0.450032	BAZ1A	0.555372	BCL2A1	0.505162	BCL6	0.591112	BNIP1	0.202508	BOD1	0.306737	BRD9	0.308497	BTN2A1	0.426953	C14orf159	0.348321	C1RL	0.506894	C5AR1	0.64079	C8orf33	0.365191	CBL	0.464877	CCDC147	0.364248	CCDC30	0.158492	CDK5RAP1	0.362659	CEP19	0.447503	CLEC7A	0.347504	CMTM1	0.462574	CMTM6
RCOR1	ACAP2	0.573859	ADA	0.251458	ANAPC5	0.361838	ARHGAP26	0.531247	ARL4C	0.434551	ASAP1	0.442308	ATP6V0D1	0.514909	ATP6V1A	0.534155	ATP6V1B2	0.574186	BNIP3L	0.498267	C14orf1	0.350414	C5AR1	0.55305	CAB39	0.560252	CALML4	0.393844	CBL	0.506243	CCDC51	0.220071	CLTC	0.485944	CMTM6	0.544336	CSTF2	0.304406	CYBRD1	0.267808	DCP1B	0.438072	DCP2	0.564776	DDB2	0.337787	DDX24	0.446409	DEDD
KDM4B	AATK	0.455235	ABTB1	0.619062	ACTL6A	0.392739	API5	0.479054	APOOL	0.20042	ARAP1	0.556359	ATXN10	0.408962	B9D2	0.465826	BORA	0.260519	C15orf37	0.483909	C16orf54	0.42174	C6orf203	0.208635	CANT1	0.584609	CD82	0.378434	CMAS	0.23539	COPS4	0.364921	CREBBP	0.57302	CSPP1	0.349731	CSTF3	0.413775	CUL4A	0.377751	CUL5	0.430074	CYB5B	0.410992	CYCS	0.384298	DBNL	0.455202	DGCR2
STAT3	ABHD5	0.565117	ADIPOR1	0.534568	AQP9	0.630324	ARMCX6	0.355697	ATP6V1B2	0.579916	ATXN7	0.426673	BAZ1A	0.534845	BAZ2A	0.517935	BCL2A1	0.521473	BOD1	0.306184	BRWD3	0.532662	C16orf88	0.262145	C5AR1	0.612052	C7orf49	0.315911	CANT1	0.602327	CASC3	0.545787	CASP9	0.350041	CASS4	0.504376	CCDC111	0.182621	CD52	0.30473	CDC42EP2	0.395102	CDK5RAP1	0.358027	CEACAM3	0.534622	CFLAR	0.618874	CHD1L
UBXN2B	ABHD3	0.361405	ACAP2	0.580231	ACOX1	0.448448	AGTPBP1	0.523615	AKIRIN1	0.490617	AMN1	0.31251	ANGEL1	0.332487	ANKS6	0.387389	AQP9	0.625655	ARL11	0.568243	ARNTL	0.271369	BAZ2B	0.493895	BCL6	0.55647	BPHL	0.184015	BRD9	0.310373	C18orf32	0.406749	C1orf109	0.271332	C20orf24	0.477133	C8orf33	0.384442	CAB39	0.595928	CAPZA1	0.53711	CARD8	0.459454	CCNDBP1	0.582716	CHIC2	0.458214	CMTM1
CANT1	ABTB1	0.62129	ACTN1	0.625108	ANKRD13C	0.393667	AQP9	0.60179	ARPC1A	0.477121	ATP6V0B	0.612524	BCL3	0.543907	BIN3	0.508327	C10orf54	0.573743	C16orf54	0.429934	C17orf103	0.432476	C19orf35	0.592976	C5AR1	0.647202	CCNJL	0.528344	CDK5RAP1	0.358103	CHD1L	0.243226	CLIC1	0.523389	COMMD7	0.316055	COX10	0.30912	CSF2RB	0.568562	CSF3R	0.612651	CXCR1	0.589914	CXCR2	0.598223	DCTD	0.364549	DDB2
PDLIM7	AATK	0.456949	ABTB1	0.685585	ACADM	0.293311	ADAM8	0.516704	ADRBK1	0.539454	AGPAT5	0.311756	AIDA	0.355075	ANPEP	0.453294	API5	0.472692	ARAP3	0.480481	ARF1	0.553357	ARHGAP27	0.618288	ASCC3	0.401628	ATR	0.488662	ATXN7L3	0.466288	B9D2	0.471767	BBC3	0.356043	BBS12	0.164072	BBS9	0.204019	C16orf88	0.264289	C6orf203	0.208914	C9orf41	0.329821	C9orf89	0.235874	CAMK2G	0.494102	CAND1
TMEM127	ABAT	0.169333	ABHD5	0.550231	ACP1	0.527702	AGK	0.431919	ALOX5	0.564483	ANKRD13C	0.407293	APAF1	0.535045	ARHGAP30	0.503576	ARL11	0.545548	ARPC1A	0.504461	ARPC4	0.538469	ATP6V0B	0.587615	ATP6V0D1	0.549743	ATP6V1A	0.550034	ATP6V1B2	0.568868	ATPBD4	0.313552	ATXN7L3B	0.430474	BEST1	0.535619	BIN3	0.48107	BLMH	0.296143	BMS1	0.472493	BRI3	0.509874	C10orf54	0.561164	C19orf35	0.539092	C1orf109
KLF12	ABHD11	0.160528	ACAA1	0.398152	ACSS2	0.4679	ADAM22	0.339124	ADAMTSL4	0.384401	ADPGK	0.272202	AGTRAP	0.484658	AKT3	0.439083	ALG9	0.413539	ALMS1	0.411237	ANKH	0.490268	ARHGEF9	0.402485	ASF1A	0.359367	ATM	0.359126	BMPR1A	0.237023	BTRC	0.28921	BUB3	0.476451	C11orf63	0.128293	C15orf41	0.248758	C2orf44	0.424789	C5orf42	0.456958	CA5B	0.281122	CBLB	0.444577	CCDC25	0.349841	CD96
OSBPL11	ABHD14A	0.365724	ACAP2	0.616707	ACSS1	0.417447	ACTR2	0.526385	AES	0.548146	ANKRD23	0.259765	ANKS6	0.395311	APAF1	0.548708	ARFIP1	0.423802	ASAH1	0.363677	ATP6V1A	0.584555	ATP6V1B2	0.625665	ATP8B2	0.429397	BACH1	0.565698	BNIP2	0.520962	BNIP3L	0.523079	BRD9	0.313819	BRWD3	0.531677	C14orf169	0.36825	C1orf109	0.269164	CALML4	0.388411	CARD6	0.42195	CELSR3	0.16938	CLIP1	0.448764	CLTC
ARPC4	ACAD11	0.345212	ACADSB	0.390106	ALG9	0.411362	ANKS6	0.386516	ARMCX5	0.28635	ARPC1A	0.541199	ARPC3	0.497007	ATP6V0D1	0.546542	BDH2	0.286885	BMS1	0.460181	BMS1P4	0.163082	BSG	0.352335	C14orf182	0.21778	C16orf88	0.258585	C2orf44	0.429168	CAPZB	0.47378	CASP9	0.360688	CCNK	0.397913	CHMP2A	0.606523	CLOCK	0.301222	CNPY3	0.506688	COTL1	0.506441	COX11	0.448561	CREBZF	0.531243	CTBP2
2017-09-01	ABHD14A	0.352911	ADAM9	0.4223	AES	0.559381	AGBL2	0.252345	AGFG1	0.380387	AHCYL1	0.325051	ANKS6	0.39792	APBB1	0.453402	ATG7	0.400826	ATP6V1A	0.500132	ATP6V1B2	0.481652	ATP8B2	0.447266	B3GNT1	0.2613	BDH1	0.31531	BIN1	0.379711	BST1	0.43954	C11orf95	0.2864	C12orf57	0.431018	C1orf109	0.279761	CA11	0.319081	CARD11	0.52337	CARNS1	0.317104	CCDC64	0.522227	CD302	0.427171	CD6
SP3	ABCF2	0.2219	ACAP2	0.620975	ADCK2	0.265175	AKAP10	0.382223	AMN1	0.331798	ANP32A	0.541761	ARL11	0.552799	ARRDC3	0.416504	ASAH1	0.386259	BAHD1	0.353531	BLOC1S2	0.433083	BNIP2	0.546404	BNIP3L	0.495673	BRAP	0.456885	BRCA1	0.449496	BRD9	0.31221	C11orf54	0.466373	C18orf32	0.421884	C7orf60	0.474864	CAB39	0.608526	CAPZA2	0.575009	CCDC88C	0.443917	CCPG1	0.605315	CELF2	0.463101	CEP63
YPEL5	ABCF2	0.24416	ABHD5	0.579336	ACSS1	0.409421	ADCK2	0.260405	AGTPBP1	0.52998	AKIRIN1	0.452451	AMN1	0.308376	ANKRD13A	0.508662	ANTXR2	0.499784	APPL2	0.34103	ARFIP1	0.442549	ASAH1	0.36975	BNIP3L	0.487188	BUD31	0.443588	C14orf169	0.356713	C18orf32	0.418159	C20orf111	0.491857	C3orf62	0.535129	C5AR1	0.57507	CCNG2	0.433493	CD58	0.503666	CDC42SE1	0.573253	CDK19	0.562618	CEP63	0.492997	CHMP1B
LANCL1	ABCA11P	0.183342	ACADSB	0.380385	ACP1	0.514738	AEBP2	0.325244	AK3	0.191698	AP2M1	0.359261	ARHGEF9	0.416135	ASF1A	0.387058	ATXN7L3B	0.460784	BBS2	0.207478	BBS4	0.198505	C10orf88	0.359075	C15orf41	0.24678	C22orf46	0.217967	C2orf44	0.432967	C5orf28	0.313744	CASD1	0.449325	CASP8AP2	0.446515	CCDC14	0.487932	CCDC25	0.368627	CD96	0.505011	CEP120	0.336371	CEP57	0.373946	CETN3	0.325812	CHIC1
UPF1	AASDH	0.240337	ABR	0.475295	ABTB1	0.540263	ACADM	0.28924	ACP1	0.527583	ACTL6A	0.431682	ACTN4	0.504057	ACTR6	0.397567	ADH5	0.451846	ADRBK1	0.509943	AIMP1	0.439165	AKNA	0.406894	ANKRD11	0.4148	ANKS1A	0.472655	API5	0.475564	ARF1	0.550847	ARHGAP1	0.375218	ARL1	0.368895	ARMC1	0.422327	ARV1	0.282867	BANP	0.423856	BBS9	0.201308	BCCIP	0.489381	BRD4	0.563025	C10orf54
DDHD2	ACADSB	0.399612	AKT3	0.414291	ALG9	0.433883	ARF3	0.411247	ARHGAP12	0.25661	ARHGEF9	0.415025	ARPC4	0.520508	ATG7	0.404359	ATP6V1B2	0.506835	BDH2	0.292647	C10orf54	0.534356	C14orf182	0.219903	C5orf28	0.305782	C6orf170	0.307672	C9orf37	0.204236	CAPRIN2	0.417185	CASD1	0.474214	CEP95	0.370574	CHD1L	0.250531	CHIC1	0.515543	COQ10A	0.417293	COX11	0.455727	CPSF6	0.433746	CREBZF	0.490529	CXorf57
MEGF9	ABHD5	0.604694	ACAT2	0.2628	ACSS1	0.387366	AGPAT9	0.49088	APAF1	0.557223	APLP2	0.415019	APOA1BP	0.327334	ARRB2	0.54617	ATP11A	0.504459	ATP6V1B2	0.579314	BMX	0.525781	BNIP3L	0.519322	BRWD3	0.523089	C11orf49	0.271854	C1orf109	0.26579	C20orf24	0.478534	C5AR1	0.564011	CAB39	0.568386	CCDC51	0.21475	CD93	0.315832	CDC16	0.298153	CDK19	0.585163	CDK5R1	0.263266	CEACAM4	0.463327	CHST15
SACS	ACSS2	0.429747	ADAM22	0.362237	AKT3	0.413169	ALG10B	0.431089	ALMS1	0.443118	ANKRD36	0.266202	ANXA11	0.496478	ARHGAP5	0.368952	ARPC4	0.533735	ATM	0.366959	ATOX1	0.203191	ATP6V0D1	0.508713	BDP1	0.556464	BUB3	0.511849	C12orf66	0.311817	C2orf43	0.276228	C5orf42	0.449303	CASP8AP2	0.427217	CBX5	0.391721	CD300LF	0.359279	CD96	0.466295	CDK5RAP2	0.370409	CENPL	0.235971	CEP290	0.512082	CEP70
MIDN	ABHD10	0.310273	ACADM	0.280338	ADAM8	0.533053	AFG3L2	0.390879	AIMP1	0.424273	AP1AR	0.278978	ARHGAP27	0.593755	ARL1	0.390837	BBC3	0.361652	BCL3	0.588605	BMS1	0.458005	C16orf88	0.259533	C19orf35	0.589123	C6orf47	0.251324	CAND1	0.491633	CCDC41	0.23755	CCDC9	0.378515	CCNC	0.359788	CEBPB	0.512064	COG2	0.417497	CSNK1D	0.537211	CSTF3	0.394029	CTBP2	0.399678	DDX18	0.495777	DEDD2
LASP1	ACP1	0.516354	ACTN1	0.619203	ACTN4	0.47188	ACTR1A	0.412514	ADAR	0.509022	APOBR	0.508868	ARF3	0.445723	ARHGAP30	0.561087	ATG14	0.328952	ATPBD4	0.310529	BDH2	0.289841	BOD1	0.290878	BPHL	0.19131	C17orf75	0.208404	C5AR1	0.601556	C8orf40	0.27796	CANT1	0.607627	CDK5RAP1	0.357881	CLCC1	0.192033	CNN2	0.400507	COX18	0.209148	CREBBP	0.607693	CTDSP2	0.515166	CTPS2	0.21061	DET1
ZFYVE16	ABCF1	0.398489	ACAP2	0.585648	ACOX1	0.448521	ACSL1	0.546859	AES	0.509762	AGTPBP1	0.549654	AKAP10	0.361878	ALKBH3	0.290993	APOA1BP	0.336063	AQP9	0.59075	ASAH1	0.379422	BNIP3L	0.503119	BOD1	0.295868	BRD9	0.32699	BRWD3	0.534026	C21orf33	0.36026	CAB39	0.582844	CCDC30	0.158669	CD58	0.525809	CDK19	0.574076	CDKL5	0.439133	CFLAR	0.608217	CHST15	0.506204	CHUK	0.491392	CLEC7A
KLHL21	ABCG1	0.331514	ABTB1	0.639716	AFG3L2	0.370283	AIFM1	0.272669	AOC2	0.370496	ARAP3	0.476259	ARID3B	0.482754	ARL1	0.372331	ARMC1	0.422892	ASF1B	0.369295	ATG16L2	0.557234	ATP6V0B	0.594033	ATPBD4	0.313186	ATXN10	0.393351	BORA	0.259978	C16orf54	0.442242	C17orf103	0.455485	C19orf35	0.551412	C6orf203	0.203554	C7orf43	0.468397	CALCOCO1	0.495738	CARHSP1	0.218833	CCM2	0.345631	CCT2	0.452997	CDIPT
SP1	ACAP2	0.653482	AES	0.526796	ARHGAP26	0.579587	ARHGEF11	0.456386	ARL4C	0.426161	BAZ2B	0.474368	BMP2K	0.365642	BNIP1	0.198248	BNIP3L	0.482305	BRCA1	0.446327	BRD9	0.330491	BRWD3	0.552031	C1orf109	0.264472	C9orf78	0.324028	CALML4	0.390029	CBL	0.515576	CDK5RAP1	0.358305	CDKL5	0.452491	CELF2	0.490787	CFLAR	0.610427	CIAPIN1	0.27219	CMTM1	0.469191	CMTM6	0.622205	COL4A3BP	0.515288	COX10
SLC38A1	ABCC6	0.285858	ABHD11	0.175173	ABLIM1	0.469498	ACADSB	0.399717	ADAMTSL4	0.420831	AGL	0.36561	APLP2	0.401049	ARHGAP5	0.3333	ARSK	0.176996	ATM	0.358708	ATP6V0D1	0.494652	BCL2	0.271235	BICD1	0.195535	BRI3	0.484237	BUB3	0.475289	C12orf23	0.401566	C3orf17	0.371731	C5orf63	0.386709	CAMK4	0.432828	CBX5	0.400057	CCDC159	0.212603	CCDC25	0.353814	CD96	0.466175	CDK5RAP2	0.38963	CEBPA
TRAF5	ABI2	0.408759	ABLIM1	0.420457	ACTR1A	0.409761	ADAT2	0.46655	AGBL2	0.261933	ARHGAP5	0.357634	ASNS	0.187574	ATF7IP2	0.28517	ATG7	0.407689	BIRC3	0.396348	C11orf80	0.292922	C12orf66	0.3141	C14orf182	0.219104	C5orf28	0.295115	C5orf45	0.290567	C6orf170	0.305443	C8orf37	0.192827	CASK	0.349176	CCL28	0.343982	CCR9	0.138644	CDHR3	0.155498	CEP89	0.21611	COG1	0.248301	COQ10A	0.415289	COTL1
IFNGR2	ACAT2	0.261101	ACSL1	0.556395	ACSS1	0.394	ALOX5	0.591424	ANAPC5	0.337932	APOBEC3A	0.454211	ARHGAP26	0.550066	ARL11	0.550134	ARL4C	0.436137	ARPC1A	0.491368	ARPC3	0.539783	ARRB2	0.555306	ASB1	0.43293	ATAD5	0.342444	ATP6V0B	0.58207	ATP6V0D1	0.541457	ATP6V0E1	0.570216	BAZ1B	0.388506	BRI3	0.551097	BTNL8	0.336188	C20orf24	0.524432	C4orf21	0.275416	C5AR1	0.623578	CBLB	0.418096	CCDC147
NOP58	ABCD2	0.365113	ABCE1	0.569342	ABR	0.465933	ACADSB	0.387816	ACP1	0.486128	ACTR1A	0.410367	ADRBK1	0.466141	ALKBH8	0.42791	AP2A1	0.403993	ARAP1	0.508987	ARL1	0.392177	ATIC	0.375571	ATPBD4	0.317111	BCKDHB	0.330076	BMS1	0.462953	BRIX1	0.46821	C12orf29	0.460517	C5orf28	0.301996	C6orf170	0.336489	CAMTA2	0.460138	CCDC109B	0.355002	CCDC25	0.354174	CCDC58	0.330116	CCDC91	0.401065	CEBPZ
HEATR1	ACACA	0.327874	ADPRHL2	0.300484	AGL	0.352511	ALG10	0.300736	ALMS1	0.43016	ANKRD36	0.268028	ARFGEF2	0.43804	ARPC4	0.525282	ATIC	0.392382	ATP6V0B	0.520269	BAZ1B	0.406909	BLOC1S1	0.398956	C2orf44	0.425065	C5orf63	0.393848	C9orf41	0.339586	CAND1	0.489489	CDK5RAP2	0.359956	CDKAL1	0.315276	CENPJ	0.273892	CFL2	0.286976	CHD6	0.500979	CIDECP	0.159637	CLIC1	0.498967	CLOCK	0.330945	COX10
2017-03-07	ABHD3	0.358309	ACAP2	0.636946	AKAP10	0.370992	AMD1	0.510156	ARMC5	0.277902	ARNTL	0.28154	BABAM1	0.33663	BAZ2B	0.480782	BRD9	0.340389	BROX	0.459602	C21orf33	0.358442	C7orf60	0.466316	CAB39	0.593064	CAPZA1	0.531386	CAPZA2	0.57687	CCPG1	0.594999	CD46	0.597868	CMTM1	0.456536	CMTM6	0.626732	COG7	0.225597	CREB1	0.469952	CRLF3	0.508075	CTAGE5	0.410828	CTBS	0.563713	CTU2
NRBF2	ABHD5	0.602448	ADIPOR1	0.546381	AKIRIN1	0.453047	APBB1IP	0.491767	AQP9	0.652279	ARHGAP25	0.56728	ARPC1A	0.468263	ATP6V0E1	0.51907	BCL10	0.459025	BCL2A1	0.528902	BECN1	0.462059	BNIP3L	0.481373	BTG2	0.310195	BTNL8	0.347171	C20orf111	0.471628	C5AR1	0.62061	CAB39	0.600054	CANT1	0.581307	CARD8	0.420986	CCNDBP1	0.605794	CDK19	0.604575	CEACAM3	0.538463	CHMP1B	0.559336	CHSY1	0.418348	CMTM1
PPP1R3B	ACSL1	0.665194	ALOX5AP	0.414073	ALPK1	0.481412	APBB1IP	0.517558	AQP9	0.700973	ATP6V1C1	0.413388	BASP1	0.618386	BCL2A1	0.505534	BCL6	0.567813	C20orf24	0.482982	C5AR1	0.600927	C7orf49	0.310552	CAB39	0.608245	CANT1	0.588351	CASC3	0.549407	CASP4	0.539109	CCNDBP1	0.570492	CD55	0.372083	CDK14	0.319644	CEACAM3	0.567043	CFLAR	0.625731	CHSY1	0.43556	CLIC1	0.531945	CMTM1	0.500608	CMTM6
PRPF39	ACP1	0.502118	ACTR1A	0.404571	AP2A1	0.394224	ARF1	0.527882	ATP6V0C	0.432396	BCKDHB	0.315569	BET1	0.422071	BUB3	0.519592	C12orf29	0.483293	C16orf52	0.414353	C3orf17	0.393145	C5orf28	0.295281	CASP8AP2	0.451284	CCDC14	0.534663	CCDC39	0.343848	CCDC66	0.327191	CEP290	0.501244	CHCHD7	0.315594	CHIC1	0.479352	COIL	0.341071	CYB5A	0.185163	DCAF17	0.494779	DCUN1D4	0.335219	DDX20	0.249729	DDX26B
STAT6	ABCC5	0.241928	ABTB1	0.621818	ACAT2	0.252591	ADH5	0.440698	ADO	0.275306	AFG3L2	0.398667	ANAPC10	0.247862	AOC2	0.405533	ARAP3	0.470009	ARHGEF3	0.366045	ARRB2	0.541361	ASUN	0.385669	ATG16L2	0.563669	ATP6V0B	0.607848	ATPBD4	0.307884	ATXN10	0.379567	B3GNTL1	0.348969	BPNT1	0.299224	C6orf203	0.20832	C7orf43	0.438896	C9orf41	0.317831	CALCOCO1	0.474618	CAMTA2	0.445965	CAND1	0.497083	CCDC91
EIF4A2	ABR	0.450568	ACTR6	0.407531	ADRBK1	0.438964	ALKBH4	0.151904	ANKRD49	0.411403	AP2A1	0.387515	AP2M1	0.356107	AP3D1	0.317712	ATAD1	0.492937	BCKDHB	0.32602	BET1	0.389306	BUB3	0.515247	C12orf29	0.468342	C15orf40	0.146011	C19orf54	0.152975	C2orf43	0.268112	C3orf17	0.36458	CASP8AP2	0.433663	CCDC91	0.410392	CDKN2AIP	0.249492	CEBPZ	0.432546	CETN3	0.346796	CHCHD7	0.326818	CHIC1	0.448667	COIL
MAP2K3	ABHD4	0.514404	ABTB1	0.617246	ACTN1	0.633981	ANKIB1	0.392178	ARF1	0.561456	ATP6V0B	0.578453	ATR	0.497911	BBS7	0.222945	BCL6	0.548282	BDP1	0.46913	BMS1	0.460203	BTNL8	0.337559	BUB3	0.445843	C10orf54	0.572516	C19orf35	0.570517	C21orf59	0.355381	C5AR1	0.598681	CANT1	0.596001	CCAR1	0.479737	CDKN2D	0.538878	CHORDC1	0.279014	CLASP2	0.364395	CNTRL	0.370122	COG2	0.428118	COIL
PELI2	ABCA1	0.277978	ABCF1	0.390768	ABCF2	0.226047	ABHD3	0.367195	ACAP2	0.580468	ACSS1	0.38797	AKIRIN1	0.463061	AKR1B1	0.339762	ANTXR2	0.539431	ANXA6	0.314902	APOA1BP	0.318063	ARFIP1	0.434275	ARL11	0.550646	ASAH1	0.39702	BEST1	0.523748	BNIP3L	0.480695	BRD9	0.313672	C14orf169	0.350451	C3orf62	0.551566	C5AR1	0.606624	CARD8	0.436764	CCNDBP1	0.600139	CDC42SE1	0.558685	CDK19	0.616712	CEACAM4
TSEN34	ABCF1	0.393693	ABHD16A	0.418856	ABHD4	0.509985	ABTB1	0.624354	ADO	0.278655	AGPAT5	0.303065	ATP6V0B	0.593214	B3GNTL1	0.351656	BAZ1B	0.407938	BCL3	0.598946	BEST1	0.535156	BIN3	0.503711	BMS1	0.479575	BTNL8	0.336871	C5AR1	0.584824	CAND1	0.494172	CANT1	0.586175	CASC3	0.560793	CCDC9	0.366077	CCT4	0.386324	CDK6	0.316016	CDK8	0.190281	CEBPB	0.522508	CPT1C	0.189177	CSF3R
OS9	ACADSB	0.383474	ACSS2	0.470432	ACTR5	0.374036	ANKRD13C	0.400625	ANKS6	0.383516	APOBR	0.474653	ARF3	0.429876	ARHGAP26	0.520082	ARPC1A	0.530219	ARPC3	0.513988	ARPC4	0.555174	ASB1	0.417879	ATP6V0D1	0.532714	ATP6V1B2	0.568229	ATXN7L3B	0.439973	BPHL	0.184569	BPNT1	0.291932	C10orf54	0.532837	C1orf109	0.260741	C2orf44	0.456604	C6orf170	0.310067	C9orf37	0.220331	CASD1	0.475185	CBX5	0.396125	CENPH
PPP4C	ABTB1	0.573834	ADPRHL2	0.307372	ALG10	0.306744	ANKIB1	0.394705	APOOL	0.215378	ARF1	0.587049	ARF5	0.416375	B9D2	0.477898	BCL3	0.529475	BDP1	0.481393	BIN3	0.503654	BRMS1	0.339549	BSG	0.384338	C10orf137	0.30346	C4orf21	0.273168	C5orf24	0.302047	CAND1	0.479752	CANT1	0.581428	CASP9	0.388212	CCAR1	0.479186	CDIPT	0.496468	CHD9	0.414699	CHMP2A	0.583542	CLASP2	0.356328	CNTRL
ZNF146	ABCE1	0.54362	ABR	0.495441	ACADM	0.281483	ACADSB	0.371176	ACP1	0.535843	ADRBK1	0.502867	AGPAT5	0.314534	AIDA	0.337835	AIMP1	0.444689	ALKBH8	0.403485	ANP32E	0.294279	AP2A1	0.389464	ARL1	0.385409	ASF1A	0.361464	BCCIP	0.427322	BCKDHB	0.331029	BMS1	0.469795	BRIX1	0.463528	C12orf29	0.470375	C16orf88	0.26191	C5orf28	0.310022	C9orf41	0.323499	CCDC25	0.366692	CCDC58	0.328499	CCDC91
FLII	ABR	0.500718	ACTL6A	0.394875	ADRBK1	0.523771	AGPAT5	0.304736	AIDA	0.360452	AKAP7	0.269037	ALKBH8	0.396214	ANAPC10	0.258936	ANXA11	0.505157	AP2A1	0.411977	AP2M1	0.357445	ARMC1	0.426101	ARPC1B	0.451911	ATG9A	0.406064	ATR	0.482671	ATXN7L3	0.46546	BCCIP	0.442549	BCKDK	0.470319	BRD4	0.489548	BRIX1	0.443124	C14orf142	0.166029	C5orf28	0.294363	C6orf203	0.205736	CAMTA2	0.497082	CAPN1
GPSM3	ABTB1	0.580507	ACTN1	0.660024	ADO	0.273724	AGPAT1	0.349191	ANKMY2	0.318142	ANXA11	0.633833	ARL8A	0.504299	ARRB2	0.56192	ATP6V0D1	0.565389	ATR	0.510705	BDP1	0.46732	BSG	0.351074	BTAF1	0.374072	BTNL8	0.350169	C10orf137	0.316295	C10orf54	0.597592	C19orf35	0.571824	C5AR1	0.586969	C6orf170	0.312645	CAMK2G	0.487406	CANT1	0.597153	CAPZB	0.440824	CCAR1	0.454237	CCNK	0.401475	CDA
HGS	AASDHPPT	0.432665	ABCA7	0.271082	ABCD3	0.214621	ABCE1	0.432494	ADCK4	0.381236	ADRBK1	0.59508	AIDA	0.335594	AKNA	0.398886	ANKRD13D	0.536629	ANP32E	0.316406	API5	0.517241	ARHGAP27	0.54832	ARRDC1	0.380854	ARSA	0.380302	ATXN7L3	0.457874	BCAP29	0.255948	BTBD1	0.2614	C11orf57	0.288867	C11orf58	0.421076	C1orf131	0.204246	C5orf24	0.30303	CAMTA2	0.477109	CCDC41	0.23614	CCNC	0.359343	CCT8
NFIL3	ACACA	0.300532	ACSL1	0.608513	ALOX5	0.567058	ANKS6	0.377966	APBB1IP	0.500987	AQP9	0.664669	BASP1	0.600907	BCL6	0.586862	BIN2	0.449951	BTNL8	0.342319	C5AR1	0.609652	CAB39	0.598863	CCNDBP1	0.608785	CCPG1	0.585819	CDC42EP3	0.342104	CDC42SE1	0.570147	CFLAR	0.605515	CHIC2	0.457826	CLIC1	0.558985	CMTM1	0.462529	CR1	0.547697	CREB5	0.393341	CSF2RA	0.51196	CTBS	0.562985	CYB5R4
NOL11	ABCE1	0.53998	ABR	0.500299	ACP1	0.52075	ACTL6A	0.401048	ACTR6	0.367066	ALKBH8	0.401331	ANKRD46	0.348537	ARHGAP27	0.50739	ASUN	0.368683	ATAD1	0.451487	BCCIP	0.44378	BCKDHB	0.327557	BMS1	0.465675	BRIX1	0.445692	BUB3	0.453211	C10orf54	0.507986	C12orf29	0.449634	C2orf43	0.281877	C9orf41	0.325588	CAMTA2	0.463248	CAND1	0.4915	CCDC25	0.357126	CCDC58	0.31928	CCDC91	0.405847	CCT2
ACTN1	AGK	0.431105	ANAPC4	0.314728	ANXA11	0.576971	AP4B1	0.299862	ARHGEF11	0.464358	ASAP1	0.453755	ATP6V0D1	0.561234	BASP1	0.539662	BDH2	0.288322	BOD1	0.292962	C18orf54	0.165624	C19orf35	0.555685	C5AR1	0.643697	CAMK2G	0.499344	CANT1	0.625108	CERS2	0.39532	CLASP2	0.38548	CNN2	0.412833	CROT	0.406941	CSRP2BP	0.385422	CTDSP2	0.497282	CYB5B	0.407116	DDB2	0.32699	DENND3	0.568651	DENND5A
MAST3	ABCC5	0.239704	ABHD10	0.298806	ABTB1	0.57913	ACADM	0.286305	ACTL6A	0.408324	ADH5	0.451025	AFG3L2	0.365896	ARID3B	0.472684	ATG16L2	0.535638	ATXN10	0.387921	BFAR	0.231876	BPNT1	0.314402	BRD4	0.536937	C10orf76	0.227595	C22orf28	0.326787	C6orf203	0.216931	CAMTA2	0.48564	CCT2	0.458098	CD2AP	0.391599	CDC23	0.457608	CNOT3	0.578615	COG6	0.225848	COPS4	0.371786	COPS8	0.439622	COX6C
ANXA11	ACP1	0.539836	ACTN1	0.576971	ARF1	0.572166	ARL8A	0.52886	ARMC7	0.341022	ATP6AP1	0.527213	ATP6V0D1	0.566624	ATR	0.504663	BDP1	0.4661	BMS1	0.464295	BSG	0.364842	C10orf137	0.308273	C10orf54	0.631136	C16orf52	0.388069	C16orf88	0.263086	C2orf44	0.454712	C6orf170	0.3171	C9orf41	0.314037	CAMK2G	0.510816	CAPZB	0.450426	CDIPT	0.468999	CDKAL1	0.313138	CLCC1	0.195235	CNN2	0.412977	CYP2U1
TPD52L2	ABHD5	0.561723	ACACA	0.320338	ACSS1	0.385012	ACSS2	0.45416	AKIRIN2	0.550347	ALOX5	0.578194	ALOX5AP	0.411814	APOBEC3A	0.450214	APOBEC3C	0.293096	ARRB2	0.608497	ATAD5	0.367925	ATP6V0B	0.627132	BIN3	0.466714	BRI3	0.564322	BTNL8	0.34516	C20orf24	0.525062	C5AR1	0.605749	CA4	0.459616	CCDC127	0.211363	CDA	0.49405	CEACAM4	0.456041	CHD6	0.455216	CHIC2	0.454355	CHMP2A	0.555625	CHST15
DDX18	AASDH	0.231741	ABCE1	0.501561	ACP1	0.468883	ADRBK1	0.512763	AIMP1	0.422653	ALKBH8	0.422305	ANXA11	0.49266	API5	0.467068	ARAP1	0.468517	ARHGAP27	0.495175	ARHGEF2	0.478683	ARL1	0.37432	ARMCX5	0.316155	ATR	0.506509	BRMS1L	0.129072	C11orf57	0.284942	CCDC132	0.393655	CCDC41	0.237659	CDKAL1	0.321452	CEBPZ	0.44042	CETN3	0.357401	DCAF13	0.360027	DCTN5	0.153441	DDX10	0.27414	DDX24
EVL	ADA	0.252741	AK026965	0.252674	ANKH	0.425448	ANKRD23	0.278846	AP3S1	0.382218	APOBEC3D	0.366361	ARPC3	0.509375	ATG16L1	0.348979	ATP6V1A	0.552162	ATP6V1B2	0.530726	ATP8B2	0.410841	BNIP3L	0.487487	C11orf95	0.310784	C9orf37	0.213698	CD302	0.405684	CENPV	0.245805	CEP89	0.206439	CLMN	0.312831	CLTC	0.472169	CMTM6	0.516973	COL4A3BP	0.491223	COQ10A	0.392848	CORO1C	0.430999	CREBZF	0.470252	CTNNA1
NUP98	ABHD2	0.415905	ABHD5	0.595419	ADO	0.276658	ANKRD40	0.274923	ANTXR2	0.510876	AQP9	0.628794	BRD8	0.343688	BRD9	0.310199	BRWD3	0.525897	C6orf89	0.320531	CAB39	0.581746	CARD8	0.421318	CASS4	0.536823	CCNDBP1	0.573893	CDC42SE1	0.547604	CDK19	0.580556	COMMD7	0.319311	COX18	0.207579	CRK	0.544472	DAZAP2	0.551732	DDX3X	0.58159	DHX8	0.491479	DIP2B	0.575762	EI24	0.33715	ELF2
DAZAP2	ACSS1	0.407182	ADIPOR1	0.534098	ALOX5AP	0.423831	ANP32A	0.530418	ARPC1A	0.506119	ARPC3	0.556911	ARPC4	0.550334	ASB1	0.39242	ATP6AP2	0.365522	ATP6V0E1	0.525708	ATP6V1B2	0.638243	ATP6V1E1	0.492411	AVEN	0.146526	BECN1	0.492607	BNIP3L	0.50377	BRI3	0.531127	BUD31	0.442595	C11orf49	0.273087	C11orf95	0.304925	C16orf88	0.262338	C18orf32	0.420837	C20orf24	0.52274	C7orf49	0.307086	CAB39	0.589605	CCDC88C
KIAA0247	ACP1	0.516133	AKAP1	0.357055	ARHGAP25	0.556274	ARMCX5	0.285004	ARMCX6	0.378748	ATXN7L3B	0.432191	BAZ2A	0.539856	BMS1	0.477804	C10orf54	0.574238	C14orf159	0.34559	C16orf88	0.261055	C5AR1	0.572443	C8orf33	0.364149	CASD1	0.457857	CASP9	0.363032	CASS4	0.518834	CCT4	0.395803	CDC42EP2	0.408298	CDKAL1	0.326172	CFLAR	0.562175	CHD1L	0.240779	CHST11	0.544917	COX10	0.300619	CSF2RB	0.584785	CXCR1
NCL	ABCF1	0.38683	ABR	0.461719	ACTL6A	0.398155	ANP32E	0.285159	ARHGAP27	0.503165	ARL1	0.398094	ASUN	0.355347	ATG16L2	0.544153	ATIC	0.401542	ATP1A1	0.314135	ATP1B4	0.215549	ATXN7L3B	0.456259	BDH2	0.289082	BMS1	0.520888	BRIX1	0.427524	C10orf2	0.310889	CAND1	0.498499	CCDC51	0.210586	CCT2	0.497748	CCT7	0.421895	CEBPZ	0.406559	CIRH1A	0.332612	COX10	0.303226	CWC27	0.289945	DDX18
ALOX5	ACAA1	0.399147	ACADSB	0.36883	AGK	0.456073	ARL4C	0.428115	ATP6V0B	0.579657	ATP6V0D1	0.553016	AVEN	0.143086	BTRC	0.285214	C5AR1	0.594645	CA4	0.433813	CAMKK2	0.475945	CDH26	0.234826	CEACAM4	0.466949	CKAP4	0.450769	CLIC1	0.544566	CLYBL	0.28035	CSF2RA	0.54886	CSRP2BP	0.391424	CYP2U1	0.321667	DBNL	0.462876	DCTD	0.378434	DDX10	0.264057	DEF8	0.527725	DIMT1	0.367104	DOK3
RRM2B	ABCA1	0.299048	ABCF2	0.242559	ABHD3	0.371752	ACAP2	0.605521	AGPAT6	0.209899	ARHGAP25	0.543351	ARRDC3	0.417065	BAZ2B	0.484362	BRD9	0.307681	C11orf54	0.423082	C20orf111	0.487573	CARD8	0.439617	CASP8	0.173294	CCNDBP1	0.560512	CCNG2	0.420649	CD46	0.586633	CDC42SE1	0.56756	CELF2	0.50373	CEP63	0.509136	CHMP1B	0.556676	CIR1	0.50031	CMTM6	0.65101	COQ10B	0.532622	CPEB2	0.510605	CREB1
SLC6A6	ABTB1	0.591116	ACTN1	0.621241	ACTR5	0.357917	AP4B1	0.302625	C21orf59	0.349221	C5AR1	0.639117	CAMK2G	0.488556	CANT1	0.627776	CASS4	0.550194	CCNJL	0.572461	CDK5RAP1	0.391215	CDS2	0.224468	CFLAR	0.59142	CHST11	0.582684	CREBBP	0.572395	CROT	0.410124	CSF2RB	0.541729	CXCR2	0.614394	CYP4V2	0.182621	DCTD	0.364544	DENND3	0.564582	DENND5A	0.59069	DGAT2	0.562945	DIP2B	0.582088	ENOPH1
CCPG1	ACSL3	0.29925	ACTR2	0.534166	AKAP10	0.354652	AMICA1	0.519485	ANKRD16	0.189057	ANP32A	0.556222	AP3S1	0.396926	ASB8	0.385981	AVL9	0.379123	BNIP2	0.537715	BNIP3L	0.483841	BRAP	0.445885	C11orf49	0.295215	C18orf32	0.431252	C7orf25	0.190887	C7orf60	0.451204	CAB39	0.629301	CAP1	0.514768	CBX1	0.363375	CCDC125	0.311675	CCNG2	0.432877	CD46	0.555455	CELSR3	0.174734	CEP170	0.322669	CHMP3
WIPF2	ACTN1	0.570844	ADAR	0.489844	B4GALT1	0.329925	BAZ2A	0.545029	BOD1	0.302959	BRWD3	0.517061	C21orf59	0.344934	C5AR1	0.623124	CANT1	0.608173	CASS4	0.550007	CDK5RAP1	0.365717	CFLAR	0.588081	CIAPIN1	0.258425	COX10	0.301415	CPD	0.558319	CREBBP	0.618743	CRK	0.556813	CTDSP2	0.507464	CXCR2	0.603806	DDB2	0.330852	DHX8	0.525873	DIP2B	0.590041	EI24	0.329432	EIF2B1	0.387609	EIF2B5
PINK1	ABHD4	0.536924	ABTB1	0.636294	ACACA	0.315664	AGPAT5	0.324908	ALOX5	0.549005	ANXA11	0.582853	APOOL	0.210274	ARID3A	0.485542	ARID3B	0.460481	ATP1A1	0.309708	ATP6V0B	0.584951	BMS1	0.452829	C10orf54	0.588996	C17orf103	0.439986	C5AR1	0.566841	CA4	0.439186	CAMK2G	0.534164	CDC34	0.373385	CDKAL1	0.325866	CHIC2	0.472193	CNN2	0.418484	CSTF3	0.394181	DAPK2	0.438878	DCTN5	0.143203	DDX18
PPP1R12A	ABHD13	0.306392	ACAP2	0.54379	ACSF3	0.200105	ACSL3	0.312116	ACTR2	0.518357	AKR7A2	0.282477	APRT	0.379891	ARFGEF1	0.369909	ARFIP2	0.251729	ARID4A	0.516193	ASB8	0.405242	ATP11B	0.348106	ATP7A	0.392826	BABAM1	0.326259	BCAT2	0.302416	BNIP2	0.519073	BROX	0.442178	C11orf31	0.343711	C19orf70	0.283783	C21orf33	0.390275	C7orf25	0.188264	CARKD	0.301266	CCDC126	0.319993	CCPG1	0.5446	CD46
RAB5B	ABHD5	0.551677	ACPP	0.220752	AKIRIN1	0.460854	ALDH1B1	0.204148	ANGEL1	0.330993	ANKRD13A	0.504789	ANKRD40	0.276545	ANTXR2	0.538115	AQP9	0.571325	ATP6V1B2	0.569667	BTBD10	0.452502	C11orf49	0.26686	C1orf109	0.265353	CAB39	0.57436	CCNDBP1	0.619536	CCNG2	0.447445	CD46	0.569642	CHIC2	0.460335	CHST11	0.566422	CMTM6	0.589259	COX18	0.207673	CRLF3	0.495326	DAZAP2	0.594595	DIS3L	0.251904	DNMT1
CDK19	ABCC5	0.236513	ABHD5	0.619262	ACAT2	0.256285	ACSS1	0.39048	AHCTF1	0.513839	AKIRIN1	0.452781	AMD1	0.517652	ANGEL1	0.326967	AOC2	0.389443	APAF1	0.573093	APPL2	0.341775	ARFIP1	0.408393	C5AR1	0.590958	CARD8	0.446441	CCNDBP1	0.568875	CHMP1B	0.599368	CMTM2	0.502382	COX10	0.328313	CSTF2	0.330241	CWC25	0.503225	CXCL1	0.411449	CYP4F3	0.49237	DDX19A	0.329577	DNAJB6	0.334986	DOCK5
CXCR2	ABHD5	0.570458	ADIPOR1	0.54354	ADO	0.282774	AQP9	0.658395	ARHGAP25	0.58259	ARHGAP26	0.558643	C20orf111	0.471972	C5AR1	0.654758	CANT1	0.598223	CASC3	0.544196	CASS4	0.526155	CCNDBP1	0.582106	CCNJL	0.575183	CD55	0.384681	CDC42SE1	0.554163	CDK5RAP1	0.375018	CEACAM3	0.557919	CEP19	0.443448	CHST11	0.55915	CMTM2	0.496524	CMTM6	0.603455	COX10	0.307883	CSF2RB	0.575578	CSF3R	0.598476	CSTF2
PSEN1	ABHD14A	0.361299	ACSS1	0.393615	AES	0.576235	ANKRD16	0.187202	ANKRD23	0.273223	ANKS6	0.399075	ANTXR2	0.525259	APH1B	0.294209	APOBEC3D	0.332758	ARPC3	0.516271	ATP6AP2	0.369739	ATP6V1A	0.573739	ATP6V1B2	0.622307	ATP8B2	0.431405	AVEN	0.143584	AZIN1	0.423049	BNIP3L	0.502825	BROX	0.43782	C19orf12	0.390406	C1orf109	0.265195	CALML4	0.401368	CDK4	0.384186	CENPH	0.280231	CMTM6	0.589503	COL4A3BP
TXLNG2P	ACADSB	0.371607	ACTR1A	0.416852	ADAT2	0.526489	AGBL2	0.247583	ALG10B	0.470006	ALS2CR8	0.452466	ANKAR	0.263438	ANKRD36	0.264372	AP2M1	0.360531	ARMC7	0.342132	ARPC4	0.578155	ATG16L1	0.361604	BTAF1	0.407419	C10orf137	0.302653	C12orf66	0.301339	C14orf182	0.212895	C16orf52	0.416877	C22orf46	0.215487	C3orf17	0.401129	C5orf42	0.442734	C5orf63	0.41254	C6orf170	0.327735	CAPN7	0.283712	CBX5	0.384932	CCDC14
CAPZA2	ACAP2	0.59894	ACSL4	0.519942	ACSS1	0.407089	ANKRD23	0.260439	ANKS6	0.393248	ARPC3	0.582301	ATG3	0.543486	ATP6V0E1	0.522069	ATP6V1C1	0.392156	ATP6V1D	0.28499	ATP6V1E1	0.491056	B3GNT5	0.377806	BACH1	0.557892	BAZ1A	0.547851	BNIP2	0.518393	BPHL	0.186104	C14orf169	0.360915	C18orf32	0.426036	C1GALT1C1	0.286753	CAPZA1	0.576928	CBFA2T2	0.302141	CCR1	0.241358	CD58	0.527075	CD81	0.420827	CLEC4A
GDI1	ABCC5	0.243321	ABTB1	0.554889	AFG3L2	0.391568	AGER	0.380452	ANKRD13D	0.55268	APOOL	0.201794	ARHGAP27	0.558888	ARSA	0.346022	ASCC3	0.426476	ASUN	0.366096	ATG16L2	0.594223	ATPBD4	0.312531	C9orf41	0.312872	CAMK2D	0.327153	CAMTA2	0.469185	CAND1	0.511035	CARHSP1	0.230461	CCDC91	0.3874	CD2AP	0.420114	CIDECP	0.147389	CKAP5	0.444809	CLDN9	0.38052	CNOT3	0.545217	COIL	0.31037	CPSF7
CYB5R4	ACSL4	0.554512	ACTR2	0.521864	AKR1B1	0.349137	ANKRD13A	0.542603	ANKS6	0.406513	ARPC3	0.561279	ASB8	0.385814	ATG3	0.508153	ATP6V1C1	0.401179	ATP6V1E1	0.497351	BACH1	0.572023	BCAT2	0.297827	BNIP2	0.513226	BPHL	0.184291	C11orf49	0.285231	C18orf32	0.427379	C1orf109	0.260996	C20orf24	0.504484	CAB39	0.602178	CAPZA2	0.611278	CCPG1	0.5892	CD46	0.624857	CD58	0.503598	CDK5RAP1	0.367625	CHMP3
KIF13A	AGK	0.442428	AGPAT9	0.486353	ALOX5	0.546048	ANP32A	0.523014	APAF1	0.561355	ARL11	0.562049	ATG7	0.396283	ATP6V1A	0.574158	ATP6V1B2	0.642578	AVEN	0.152085	BNIP3L	0.508791	BST1	0.479935	C14orf169	0.354145	C21orf59	0.336607	C5AR1	0.587125	CAMKK2	0.457184	CCPG1	0.587178	CD93	0.313327	CKAP4	0.457995	CLEC4D	0.34293	CLIP1	0.495314	CMTM1	0.460794	COQ10A	0.388351	CORO1C	0.446137	CROT
PILRA	ABHD16A	0.414225	ADPRHL2	0.296064	AGPAT9	0.50055	ANKMY2	0.301667	ANKRD13C	0.402877	ANTXR2	0.506414	ARRB2	0.591366	ATAD5	0.348177	ATP6V0B	0.565142	ATP6V1B2	0.590726	BRI3	0.52873	C10orf54	0.563552	C18orf54	0.172113	C2orf43	0.265737	C5AR1	0.605578	C7orf49	0.308129	CADM4	0.304367	CAPRIN2	0.425398	CDA	0.50898	CDC42EP2	0.40754	CHMP2A	0.608735	CMTM2	0.477938	CNPY3	0.580229	COX10	0.313313	CROT
SOS2	AGTPBP1	0.589484	AKAP10	0.346769	ALKBH3	0.299383	APOA1BP	0.351982	AQP9	0.583991	ARNTL	0.285571	ASAH1	0.371627	B4GALT5	0.449603	BCL6	0.534471	BMX	0.488975	C11orf49	0.283702	CAB39	0.597139	CCNDBP1	0.572064	CCPG1	0.572757	CDKL5	0.443983	CFLAR	0.581037	CLIP1	0.494218	CMTM1	0.462339	CMTM6	0.574649	CR1	0.520848	CREB5	0.373567	CTBS	0.560101	CYB5R4	0.539637	DCTPP1	0.31573	DIRC2
PHF12	ABCC5	0.234591	ABCF1	0.363213	ABCG1	0.327987	ABTB1	0.586539	AFG3L2	0.382242	AIFM1	0.272088	APPL2	0.338273	ARHGAP9	0.465357	ARRB2	0.558172	ATXN10	0.382314	B3GNTL1	0.360555	BRD8	0.342655	C22orf28	0.323573	C5AR1	0.5533	CAPN2	0.249645	CASC3	0.530857	CCT6A	0.397413	CDK8	0.182531	CEP85	0.227341	CES3	0.181708	CMAS	0.250966	COG2	0.423338	COX10	0.308061	CREBBP	0.561333	CSNK1D
S1PR1	ADAMTSL4	0.382055	ADPGK	0.283247	ALDH18A1	0.472048	ALG9	0.421977	AMOT	0.259427	ANKS6	0.39007	APLP2	0.404599	ASF1A	0.359155	ATG16L1	0.360814	ATP6V1B2	0.466066	ATP8B2	0.434209	BIN1	0.378006	BMPR1A	0.243166	BTRC	0.296756	BUB3	0.462727	CCDC136	0.238467	CCDC65	0.436543	CD2	0.520236	CD3D	0.523833	CD3E	0.475467	CD3G	0.557305	CD96	0.484842	CLEC2D	0.37685	CNPY4	0.257324	CTNNA1
RASGRP1	ACADSB	0.372201	ADAM22	0.328109	ALDH18A1	0.453684	ALMS1	0.39954	AMIGO2	0.387781	ARF1	0.465107	ARHGEF5	0.133085	ATG16L1	0.373877	ATM	0.366627	BAG2	0.242398	BCKDHB	0.325634	BCKDK	0.447515	BCL11B	0.474069	BTN3A3	0.243728	BTRC	0.282708	BUB3	0.512517	C12orf23	0.399602	C5orf42	0.431328	CAMK4	0.423539	CCDC25	0.384754	CD28	0.428082	CD3D	0.535316	CD3G	0.585635	CD63	0.388225	CD96
XPO6	ABTB1	0.626979	ACSL1	0.582315	ACTN1	0.583514	ADO	0.272545	ALPK1	0.478981	AQP9	0.600854	ARRB2	0.563834	BASP1	0.558409	BCL6	0.546064	BRD8	0.339805	C14orf159	0.341398	C16orf88	0.260322	CANT1	0.644883	CASC3	0.552192	CCDC147	0.352785	CDKN2D	0.532465	COG2	0.415363	COX10	0.303551	CSF2RB	0.562839	CSF3R	0.605776	CXCR1	0.640871	CXCR2	0.641949	CYP4V2	0.184671	CYTH4	0.448632	DENND3
TSC22D4	ABHD10	0.313661	ADRBK1	0.608776	AKNA	0.401046	API5	0.482207	ARHGAP27	0.549472	ARSA	0.355815	C11orf57	0.292752	C6orf203	0.20515	CCDC132	0.397553	CCM2	0.360905	CDC23	0.451058	CDC34	0.383954	CDIPT	0.491571	CHPF2	0.435369	CNOT3	0.552099	CNTRL	0.358748	COPE	0.448374	CSNK1G2	0.376845	CSTF3	0.39783	CTDSP1	0.461747	CUL2	0.277577	CUL5	0.470601	DAPK3	0.389636	DDX18	0.471991	DHX15
CCNDBP1	ABCG1	0.313579	ANKRD40	0.292061	ANTXR2	0.533045	AQP9	0.602459	ARNTL	0.276861	ARRB2	0.55386	ATP6V0B	0.599191	BRD8	0.347723	BRD9	0.308295	BTG2	0.311805	C20orf111	0.510807	C5AR1	0.593405	C7orf25	0.17401	CA4	0.434031	CARD8	0.432076	CD55	0.382338	CDC42SE1	0.614888	CDK19	0.568875	CHIC2	0.454744	CHMP1B	0.587479	CMTM6	0.585343	CWC25	0.482618	CXCR2	0.582106	CXCR4	0.325447	DDX12P
GLT1D1	ABTB1	0.559507	ACOX1	0.447961	ACTN1	0.601592	ADO	0.278684	AQP9	0.623165	ARHGAP25	0.548364	ARHGAP26	0.570913	ARRB2	0.545829	ASAP1	0.444077	ATP6V0B	0.582688	BASP1	0.59183	BCL6	0.613343	C5AR1	0.668158	CCDC147	0.370496	CCNJL	0.608604	CEACAM3	0.533412	CEP19	0.459555	CFLAR	0.608461	CSF3R	0.588383	CSTF2	0.309936	CXCR1	0.604615	CXCR2	0.637108	DENND3	0.562091	DENND5A	0.603013	DNTTIP1
TOMM70A	ABCE1	0.517613	ACADSB	0.380998	ADRBK1	0.499082	AGPAT5	0.302628	ALKBH8	0.439838	ANKRD13D	0.464836	API5	0.449628	ARHGAP27	0.498307	ARMCX5	0.284868	ATG16L2	0.467373	ATIC	0.372692	AVEN	0.147671	BCKDHB	0.312834	BMS1	0.463393	BRIX1	0.445682	CAND1	0.471317	CCDC25	0.387876	CCDC41	0.235186	CCDC91	0.408084	CCT2	0.4613	CDC34	0.388045	CNOT3	0.449468	COIL	0.314484	CWC27	0.290364	DBF4
ZNF267	ABI1	0.502641	ACAP2	0.600663	ACTR2	0.536161	ATP6V1A	0.546766	ATP6V1B2	0.597863	BACH1	0.631782	BAZ1A	0.546751	BNIP2	0.528218	BROX	0.4437	C7orf60	0.455119	CAPZA1	0.57798	CAPZA2	0.578668	CARNS1	0.321245	CBFA2T2	0.314069	CD46	0.590693	CDK5RAP1	0.372663	CELSR3	0.180507	CEP63	0.505662	CHMP3	0.540156	CHMP5	0.454392	CHUK	0.485388	CIR1	0.549787	CMTM6	0.655192	COQ10B	0.537594	CTAGE5
DENND5A	ACAD9	0.309808	ACTN1	0.581438	AGK	0.430644	ALPK1	0.46792	APBB1IP	0.492259	APOBEC3A	0.452479	AQP9	0.618256	ARL11	0.559231	ARL4C	0.443109	ASAP1	0.423918	ATP6V1B2	0.62327	BAZ1A	0.529561	BCL6	0.582449	BID	0.528359	C14orf159	0.348218	C1orf109	0.259646	C4orf21	0.272743	C5AR1	0.636668	CARD8	0.435865	CCDC147	0.354126	CEACAM3	0.567284	CEP19	0.474321	CFLAR	0.609682	CLEC7A	0.347897	CREB5
R3HDM4	ABTB1	0.649367	ACTN1	0.603951	ACTR8	0.218019	ADO	0.292232	ATAD5	0.340823	ATP6V0B	0.599143	BASP1	0.557254	BBC3	0.365809	BBS12	0.155302	BBS7	0.217747	BCL3	0.545264	BCL6	0.574842	BTNL8	0.339674	C4orf21	0.301126	C5AR1	0.591964	CANT1	0.611938	CDK8	0.19663	CDKAL1	0.320007	CDKN2D	0.591141	CLASP2	0.393302	CRTC2	0.467628	CSF3R	0.606584	CUL5	0.431241	CYTH4	0.467967	DEDD2
SLC12A6	ACTN1	0.577055	AP4B1	0.296345	APC	0.505279	ARHGAP26	0.566548	ASAP1	0.454463	ATXN1	0.415499	BMP2K	0.359798	BNIP1	0.206012	BOD1	0.310554	BRWD3	0.548382	C9orf78	0.311353	CAB39	0.580228	CDK5RAP1	0.370575	CELF2	0.489853	CFLAR	0.648053	CMTM1	0.461548	COMMD7	0.329656	COX10	0.307942	CPEB4	0.549142	CR1	0.503186	CREB5	0.390158	CSF2RB	0.538397	DCP2	0.573279	DDX27	0.320154	DENND3
ACP1	ACADSB	0.369837	ANXA11	0.539836	ARHGAP27	0.534513	ASUN	0.360926	ATPBD4	0.337748	ATXN7L3B	0.459377	BCKDHB	0.330187	BORA	0.273574	C10orf54	0.560467	C12orf29	0.441153	C2orf44	0.442133	C6orf170	0.306753	C9orf41	0.329546	CASD1	0.454109	CCDC25	0.359335	CCDC91	0.396371	CCNB1IP1	0.333893	CHIC1	0.48156	COPS8	0.41074	COX11	0.468023	CYB5B	0.389303	DCAF13	0.339426	DDX18	0.468883	DDX47	0.427192	DNAJC24
PACSIN2	ABTB1	0.60783	ACACA	0.305762	ACTN1	0.573774	ANTXR2	0.518577	ATP6V0B	0.574971	B3GNTL1	0.367161	BASP1	0.570832	BRD8	0.349358	BTNL8	0.34595	C5AR1	0.60924	CANT1	0.606944	CASS4	0.510254	CCNJL	0.531286	CEACAM3	0.538803	CEACAM4	0.45918	CFLAR	0.554653	COX10	0.323549	CREBBP	0.545597	CSF3R	0.582142	CXCR1	0.592064	CXCR2	0.607566	CYP4V2	0.197013	DCTD	0.367009	DNTTIP1	0.514163	DOK3
ZER1	ACADM	0.279704	AK2	0.307124	AP1AR	0.271484	ARMCX3	0.171727	ATXN10	0.374975	C10orf76	0.223469	C16orf54	0.437365	C6orf203	0.207259	CALCOCO1	0.47006	CBX7	0.289552	CCDC9	0.400681	CCT6A	0.398862	CDIPT	0.467644	CEPT1	0.276523	CLNS1A	0.310029	CMAS	0.257112	COG2	0.429501	DCAF13	0.350318	DHX34	0.547657	DNAJC10	0.289764	DNAJC15	0.230851	DNAJC2	0.350982	DNM1L	0.441684	DYNC1I2	0.272177	EI24
SMARCAD1	AASDH	0.22356	ABCE1	0.465983	ABTB1	0.510419	ACADM	0.285868	ADRBK1	0.517561	ANXA11	0.497893	ARAP1	0.544358	ARF1	0.48761	ARHGAP27	0.507878	C2orf43	0.283687	C6orf47	0.263235	C9orf41	0.346743	CAMTA2	0.456363	CEP57	0.362055	CHIC1	0.463486	CHM	0.316216	CLIP4	0.233661	CSNK1D	0.496843	CUL5	0.431125	DCAF17	0.488137	DEDD2	0.495764	DNM2	0.498088	DPY19L4	0.423501	EIF4A2	0.462409	ELAC1
ARPC3	AIF1	0.375095	ANGEL1	0.327398	ANKH	0.456555	ANKS6	0.417326	AP3S1	0.383225	ARPC4	0.497007	ASB1	0.415933	ATG3	0.532807	ATP6V0E1	0.515677	ATP6V1B2	0.560767	ATP6V1E1	0.521716	BIN1	0.375794	BLOC1S2	0.396	BUD31	0.442846	C11orf95	0.288502	C18orf32	0.403145	C1D	0.224202	C20orf24	0.490862	CALM2	0.346582	CAP1	0.502029	CAPZA1	0.543681	CAPZA2	0.582301	CARD11	0.485519	CBFA2T2	0.309438	CELSR3
CHMP2A	ACAD11	0.380128	ARPC1A	0.517343	ARPC4	0.606523	ARRB2	0.551044	BCAP31	0.345177	BECN1	0.459197	BIN3	0.478071	BTNL8	0.350518	BUD31	0.457313	CAPRIN2	0.428488	CASP9	0.354646	CCNK	0.413394	CDA	0.494046	CNPY3	0.54643	CREBZF	0.479608	CYP20A1	0.172852	DAZAP2	0.642074	DDHD1	0.433266	DIS3L	0.265167	DUSP28	0.201222	EDEM2	0.426224	EIF1B	0.461977	EIF2B4	0.325343	EIF2B5	0.489272	ENTPD5
DNM2	ABCE1	0.462432	ABR	0.495764	ACADM	0.292372	ACTN4	0.523546	ACTR6	0.392118	ADRBK1	0.566806	AIDA	0.352129	AIMP1	0.42549	AKAP7	0.252729	AKNA	0.440949	ANKRD11	0.449041	ANXA11	0.498609	AP2A1	0.386244	ARAP1	0.522225	ARF1	0.4965	ARHGAP1	0.389469	ARPC1B	0.459016	ATP6AP1	0.475331	BCCIP	0.46242	C5orf28	0.303778	CAMTA2	0.492295	CCDC109B	0.352799	CCDC132	0.399389	CCDC58	0.340648	CCDC91
DYSF	ACSL1	0.598344	ACTN1	0.616379	ADAR	0.486715	ALOX5	0.585711	ANXA3	0.42556	APBB1IP	0.520129	AQP9	0.594654	ARL2BP	0.326079	ATP6V0D1	0.539329	ATP7B	0.174432	BCL6	0.599598	BOD1	0.301049	BPHL	0.190752	C5AR1	0.609839	C7orf49	0.318569	CACNA1E	0.339733	CFLAR	0.553136	CLIC1	0.551088	CR1	0.533982	CREB5	0.390576	CSRP2BP	0.385912	DENND5A	0.58867	DOCK8	0.346293	DOK3	0.642953	ECE1
PKN2	ABHD5	0.565882	ACAP2	0.585999	AHCTF1	0.511837	AMACR	0.119398	AMD1	0.517357	ANKRD16	0.182713	ARFIP1	0.430751	ARRDC3	0.417804	BAZ1A	0.52328	BAZ2B	0.500352	BRWD3	0.519427	CARD8	0.440848	CD46	0.582973	CDC42SE1	0.559992	CDK19	0.639841	CEP63	0.481689	CHMP1B	0.578944	CMTM6	0.595423	CPPED1	0.523119	CREB1	0.499416	CRLF3	0.503563	CTBS	0.58644	CWC25	0.512427	DCTPP1	0.328807	DDX3X
ATG16L2	ABCC5	0.236545	ABTB1	0.584272	AFG3L2	0.367748	AGER	0.388116	AIFM1	0.274962	ANKRD13D	0.554141	ARHGAP27	0.612458	ARHGAP9	0.492299	ARL1	0.363894	ARMC1	0.4215	ATHL1	0.256694	ATMIN	0.434392	ATP1A1	0.309431	ATP6V0B	0.545898	ATXN7L3B	0.427998	BBS12	0.154042	BEST1	0.52312	BPNT1	0.309031	C14orf159	0.371265	C3orf62	0.519246	C7orf43	0.456968	C9orf78	0.326111	CALCOCO1	0.468713	CCDC91	0.395243	CCT6A
ETS1	ABLIM1	0.507672	ACADSB	0.406426	ALKBH2	0.295666	ANK3	0.222342	AP3M2	0.307451	APLP2	0.422743	ARID3A	0.407246	ARID5B	0.368608	ATXN7L3B	0.473913	BCL11B	0.490314	BCL2	0.2761	BMS1	0.446044	BTRC	0.287562	C11orf63	0.135972	C12orf23	0.436188	C3orf37	0.160854	CAMK4	0.466212	CCDC159	0.200157	CCDC25	0.373889	CD96	0.493507	CEBPA	0.359428	CEP68	0.334422	CEP70	0.325919	CNST	0.236014	CTLA4
MAPK1	AGTPBP1	0.581447	ANTXR2	0.549693	APOA1BP	0.344092	AQP9	0.574034	ARHGAP19	0.386268	ARNTL	0.274148	BRD9	0.310851	C16orf88	0.261658	C5AR1	0.607072	CCDC51	0.225278	CCNDBP1	0.598555	CCPG1	0.533621	CDC42SE1	0.54959	CFLAR	0.584675	CHST15	0.536869	CLIP1	0.457802	CMTM6	0.585977	COL4A3BP	0.555228	CR1	0.505127	CTBS	0.546195	CUL3	0.525411	DDX39A	0.308346	DNAJC3	0.490967	DPH2	0.379368	EIF2B5
PLEKHM1	ABTB1	0.540097	AIDA	0.351671	AIMP1	0.425082	ARAP1	0.521625	ARHGAP27	0.526506	ARL1	0.365408	ASUN	0.356411	ATG14	0.331549	ATXN10	0.395328	BORA	0.269294	C10orf54	0.522854	C19orf35	0.522214	C5orf28	0.297878	C6orf203	0.204632	CANT1	0.549527	CCDC91	0.41151	CCT2	0.450081	CHD1L	0.254751	COX6C	0.376364	CREBBP	0.565202	DCAF16	0.388362	DCTD	0.373237	DNAJC2	0.363234	ECI2	0.410014	EXOSC8
PRKAR1A	ABHD5	0.549899	AKIRIN1	0.457778	ALDH1B1	0.224371	ANGEL1	0.333128	ANKRD13A	0.501473	ANTXR2	0.516155	APOA1BP	0.32922	AQP9	0.560882	ASAH1	0.367873	ATP6V1B2	0.550179	BPHL	0.191556	BTBD10	0.477691	CAB39	0.553411	CCNDBP1	0.601965	CD46	0.579851	CD55	0.376268	CDK19	0.536098	CHUK	0.481396	CMTM6	0.606023	CPEB2	0.501752	CWC25	0.491414	CYB5R4	0.560249	DDX39A	0.31349	DDX3X	0.550727	DPAGT1
CHIC1	ACP1	0.48156	ALG10B	0.412079	ARHGAP12	0.252731	ATAD1	0.438929	ATP6AP1	0.45578	ATXN7L3B	0.469612	B3GALTL	0.276359	BCKDHB	0.334365	BRMS1L	0.126815	BUB3	0.468241	C12orf29	0.456242	C15orf41	0.255552	C2orf42	0.173871	C2orf43	0.279675	C2orf44	0.457101	C5orf42	0.414062	C9orf41	0.321427	CD96	0.469948	COX11	0.466248	DDHD2	0.515543	DDX20	0.245847	DDX24	0.414925	DET1	0.205307	DIMT1	0.344525	EIF4A2
LYN	ACTR5	0.36482	ADHFE1	0.241984	ALPK1	0.514639	ANXA6	0.307664	AQP9	0.617509	ARHGAP26	0.605998	ASAP1	0.437429	ASB1	0.396697	BACH1	0.614079	BAZ1A	0.53429	BTG2	0.308196	C21orf59	0.372208	CCDC147	0.389169	CCR1	0.253319	CDC123	0.357633	CDK5RAP1	0.375245	CHMP3	0.540064	CIR1	0.504573	CMTM6	0.633199	CSF2RB	0.562134	CTBS	0.609565	CUL3	0.515972	CXCR2	0.597862	CYTH4	0.454035	DDX55
NCF4	ABCG1	0.320997	ABTB1	0.594858	ACAA1	0.407221	ALOX5	0.56298	ANKRD40	0.284086	ARHGAP9	0.500294	ARRB2	0.569643	ATP6V0B	0.615025	ATPBD4	0.306614	BCL3	0.565374	BCL6	0.565014	BIN3	0.470175	C17orf62	0.490486	C1RL	0.515637	C20orf24	0.47863	C5AR1	0.569923	C7orf43	0.447645	CAMK2G	0.516025	CANT1	0.574884	CCDC41	0.259298	CCNDBP1	0.551723	CDKAL1	0.331679	CLIC1	0.540606	COX10	0.300478	CSF2RB
MKRN1	ACBD6	0.303584	AKIRIN2	0.533424	AMICA1	0.538942	ANGEL1	0.336908	ANP32A	0.528527	ARHGAP25	0.549061	ARPC4	0.539974	ARRB2	0.574413	ASB8	0.381685	C20orf24	0.494515	C7orf25	0.171834	C8orf33	0.365602	CAB39	0.573611	CARD8	0.435288	CCNG2	0.420268	CD46	0.544504	CDK19	0.542629	CHIC2	0.485434	CHST11	0.531482	COX18	0.205989	CRLF3	0.496407	DAPK2	0.451652	DAZAP2	0.600204	DCAF4	0.194307	DCTN4
PHF20L1	ABHD13	0.330341	ABHD5	0.518592	ACAP2	0.561269	AKIRIN1	0.471069	APRT	0.391465	ARID4A	0.548575	ASAH1	0.365061	BABAM1	0.322742	BCAT2	0.288431	C11orf49	0.267865	C18orf32	0.414955	C21orf33	0.375258	CAB39	0.560377	CD58	0.52759	CHID1	0.287692	CHUK	0.513607	CIZ1	0.358346	CMTM6	0.591103	CRIPT	0.254244	CRLF3	0.494149	CWC25	0.482878	CYB5R4	0.570978	DCTPP1	0.325455	DDX3X	0.5244	DDX59
SORL1	AQP9	0.59628	ARHGAP26	0.604079	BAZ2A	0.523295	BOD1	0.293798	BRD8	0.341824	BRWD3	0.527453	C5AR1	0.615849	CANT1	0.573234	CCNJL	0.532617	CDK5RAP1	0.376849	CELF2	0.485204	CFLAR	0.607843	CMAS	0.248151	CR1	0.5045	CXCR2	0.60495	DIP2B	0.572312	DOCK5	0.632503	EI24	0.345964	EIF2B1	0.394259	EP300	0.54956	ERGIC1	0.486338	FAM126B	0.575024	FAM129A	0.553916	FAM212B	0.569922	FCGR2A
DHX34	ABTB1	0.630215	ACAT2	0.252221	ACTR8	0.236665	AFG3L2	0.363081	AIFM1	0.295859	AOC2	0.379115	ATG16L2	0.575227	ATP6V0B	0.583413	ATXN10	0.390575	B3GNTL1	0.384881	BCL6	0.544654	C22orf28	0.318475	C3orf62	0.545072	C5AR1	0.588612	CCM2	0.345291	CD2AP	0.384269	CDK8	0.185764	CHCHD3	0.247685	CKAP5	0.436647	CLEC18B	0.264568	COG2	0.455201	COL7A1	0.281909	COX10	0.304692	CSF3R	0.632914	CSNK2A1
LCK	ABHD14A	0.350701	AES	0.527096	AK026965	0.249798	AKR1B1	0.332265	ANKH	0.430457	ANKS6	0.413589	APBA2	0.287443	APLP2	0.404144	APOA1BP	0.332123	ATP8B2	0.452095	B3GNT1	0.28261	BCL11B	0.539013	BCL9L	0.473346	BDH1	0.299551	BIN1	0.404864	BMI1	0.193231	C12orf57	0.455245	CA11	0.293904	CARD11	0.506535	CCND2	0.313126	CD2	0.496214	CD3D	0.511217	CD3E	0.485762	CD6	0.54785	CD7
VMP1	ABHD5	0.577967	ACOX1	0.464637	ACSS1	0.388954	AGTPBP1	0.53683	AP4B1	0.289981	AQP9	0.63411	ARHGAP19	0.399364	ARHGAP26	0.572081	ATP6V1A	0.612892	C20orf111	0.469746	C5AR1	0.6565	CANT1	0.59159	CDC42SE1	0.556027	CDK5RAP1	0.367727	CEP19	0.449114	CEP63	0.483676	CFLAR	0.640879	CHMP1B	0.594108	CHST11	0.53084	CMTM6	0.602373	COG7	0.217352	CPPED1	0.60909	CSF2RA	0.515643	CTBS	0.594663	CXCR2
ABHD5	ABCG1	0.316208	ACACA	0.313876	ACAT2	0.256032	ACSL1	0.536594	AKIRIN1	0.462031	ALOX5AP	0.437614	AQP9	0.594113	ARHGAP19	0.397127	ATP6V0B	0.558455	BLMH	0.288802	C1orf109	0.264616	C20orf111	0.479735	CD55	0.408881	CDK19	0.619262	CEP85	0.219206	CHIC2	0.47997	CLEC4E	0.447597	CMTM2	0.497801	COMMD7	0.322641	COX10	0.317894	CPD	0.582926	CRK	0.586543	CWC25	0.499036	CXCL16	0.404072	CXCR2
BRD4	ACTL6A	0.400983	ACTN4	0.501205	ADH5	0.441728	ALG2	0.22115	ALG8	0.319149	ANAPC4	0.348869	ARID1A	0.468749	ARV1	0.297373	BAG6	0.417547	BRD3	0.424191	C14orf142	0.152843	C6orf203	0.218178	CAMTA2	0.44561	CCDC91	0.379185	CLPTM1	0.412416	CNOT3	0.575517	COPS8	0.449251	CREBBP	0.588314	DCAF13	0.34536	DNAJC19	0.327557	DTX2	0.447632	DUSP12	0.254731	EID1	0.373889	ELP4	0.255568	EXOSC9
EP300	ACIN1	0.338777	ACP1	0.508025	ARID1A	0.530361	ARMCX5	0.291221	ATP11A	0.505822	BAZ2A	0.600165	C10orf88	0.328348	C14orf1	0.34957	C9orf78	0.335919	CBL	0.605854	CIAPIN1	0.263095	CREBBP	0.659842	CUX1	0.444549	CYB5A	0.183308	DDX24	0.404651	DIP2B	0.516485	DNAJC19	0.329549	DUSP12	0.272664	ELMO1	0.308973	EXOSC7	0.379079	FAM162A	0.382408	FBXL20	0.480737	FOXJ2	0.387425	FOXN3	0.272491	FOXO3
RAB3D	ABHD5	0.553549	ABTB1	0.573777	ACAT2	0.266754	ACOX1	0.449984	ANKRD13C	0.403145	ANKRD34B	0.146966	ANTXR2	0.512741	APOOL	0.200965	ATP6V0B	0.586537	BIN2	0.457176	BLMH	0.288797	C16orf88	0.270566	C17orf103	0.443645	C5AR1	0.641841	CCDC51	0.221751	CCNDBP1	0.597436	CCNJL	0.531067	CDH26	0.241847	CDKAL1	0.318027	CEACAM4	0.453573	CFLAR	0.59473	CHMP1B	0.564974	CHST15	0.536313	CMTM1	0.454961	COX10
RNF24	ACTN1	0.545841	AGK	0.427124	ALOX5	0.526148	AP4B1	0.312982	BCL6	0.578413	BRWD3	0.525197	C17orf103	0.436111	C5AR1	0.56914	C7orf49	0.334406	CANT1	0.55764	CARD14	0.154739	CDC42EP3	0.34492	CFLAR	0.621146	CIAPIN1	0.250773	CMTM1	0.465695	CMTM6	0.554	COMMD7	0.350704	COX18	0.214546	CREB5	0.38374	DCTD	0.370513	DDX27	0.332251	DENND5A	0.599044	DIP2B	0.571461	DROSHA	0.346094	DYSF
TBL1X	ABTB1	0.586903	ACTN1	0.601218	ADH5	0.439399	AGK	0.430773	ANAPC5	0.364162	ANPEP	0.425002	ANTXR2	0.509795	ANXA11	0.547304	APOBEC3F	0.299241	ASAP1	0.437108	ATP6V0B	0.555885	ATP6V0D1	0.560438	BDH2	0.29022	BICD2	0.392343	BPNT1	0.304692	C10orf54	0.561937	C5AR1	0.582231	CAMK2G	0.497321	CANT1	0.548867	CBX1	0.356482	CD93	0.296057	CEACAM4	0.474199	CERS2	0.438292	CMAHP	0.225141	CROT
ROCK1	ACAP2	0.57374	ACTR2	0.562405	ARFGEF1	0.379176	ARFIP2	0.266529	ASB7	0.364544	ATXN1	0.405716	BABAM1	0.332117	BROX	0.480092	C21orf33	0.362897	C7orf25	0.179466	CAB39	0.584584	CASC4	0.326573	CCPG1	0.541179	CLTC	0.484493	CNPY2	0.311867	COG7	0.212245	COPS7B	0.373223	COQ9	0.200321	CTU2	0.229952	CXorf40B	0.19807	DCP2	0.578122	DCTN4	0.453432	DCUN1D1	0.422272	DDX28	0.253329	DGCR6L
UNC13D	ABCE1	0.468783	ACADM	0.288558	ADRBK1	0.57531	AGPAT5	0.299543	AIDA	0.361107	AIMP1	0.440391	API5	0.496636	ARAP1	0.515137	ASCC3	0.390383	ATXN7L3	0.458061	B3GNT8	0.525661	BCCIP	0.440766	CAND1	0.481765	CCDC91	0.381138	CCT6A	0.370618	CDIPT	0.483414	CIRH1A	0.334752	CLNS1A	0.299387	CREBL2	0.357913	CTDSP1	0.480303	CUL5	0.433326	CWC27	0.289599	DBNL	0.429306	DDX18	0.480531	DGCR14
HSPA9	ABTB1	0.492808	ACTL6A	0.412439	AFG3L2	0.365231	AIFM1	0.287907	ALG2	0.221795	ALG8	0.295953	APEX1	0.327609	ARHGAP27	0.504431	ARL1	0.363904	ATG16L2	0.536193	ATPBD4	0.306815	C9orf78	0.325064	CCT2	0.459025	CCT6A	0.409175	COX10	0.306496	CUL1	0.324936	CYCS	0.389442	DBF4	0.305618	DCTN5	0.145267	DDX18	0.471793	DDX47	0.446522	DHX34	0.487549	DLAT	0.390616	DOK3	0.493061	EIF2B3
LY9	ABI2	0.405614	ABLIM1	0.465749	ANKS6	0.406195	ARPC4	0.45829	ATP8B2	0.42209	B3GNT1	0.269002	BCKDHB	0.319858	C9orf37	0.201432	CA11	0.29031	CAMK4	0.438432	CASK	0.351188	CD28	0.459986	CD3D	0.49117	CD96	0.509019	CTNNA1	0.335261	CXCR7	0.270363	CYB5A	0.19833	DOCK9	0.46625	DYRK2	0.487716	EMG1	0.315425	EML5	0.313128	EPHA4	0.313483	ETS1	0.484255	ETV6	0.424105	EVL
MAP2K4	ABCA1	0.297164	AGPAT6	0.20237	AHCTF1	0.552018	AKIRIN1	0.470933	AMD1	0.530483	AQP9	0.602278	ARHGAP25	0.554318	ARNTL	0.272566	BMP1	0.171333	C20orf111	0.475432	C7orf60	0.441159	CAB39	0.583937	CARD8	0.42362	CCDC28A	0.430549	CCNDBP1	0.55496	CDC42SE1	0.567554	CDK19	0.623499	CEP63	0.516718	CMTM6	0.577076	CSTF2	0.317547	CUL4B	0.523123	CWC25	0.464276	CXCR2	0.597658	DNAJB6	0.336472	DYRK1A
PTEN	ACAP2	0.579288	ADCK2	0.261369	APOA1BP	0.319314	ASAP1	0.436619	ATP6V1A	0.566344	ATP6V1B2	0.595055	C12orf43	0.220389	C21orf59	0.336517	CAB39	0.556837	CELF2	0.478816	CEP63	0.483223	CHST11	0.543602	CMTM6	0.586039	CXCR2	0.552752	DCP2	0.575895	DCTN4	0.449955	DICER1	0.48222	DOLPP1	0.217563	DRG2	0.352047	E2F3	0.544295	EIF2B5	0.479039	EPHB1	0.3085	EVL	0.530942	FAM45A	0.451051	FAM49A
RORA	ABCB1	0.440391	ACSS2	0.465417	ADAM22	0.332874	AGK	0.439746	AKT3	0.407638	ALOX5	0.462985	ANKRD36B	0.241049	ARAP2	0.310616	ARL4C	0.509419	ATG16L1	0.348316	ATP6V0D1	0.46412	BIVM	0.28431	BMPR1A	0.262989	C10orf54	0.463092	C15orf41	0.255004	C2orf43	0.290585	C9orf41	0.319236	CBLB	0.475561	CCDC65	0.453215	CCND2	0.308659	CD2	0.48815	CD226	0.373412	CD96	0.498781	CHIC1	0.502094	CROT
WDR26	ACAP2	0.582312	ACTR5	0.361438	AGTPBP1	0.536922	ARFIP1	0.424586	C21orf59	0.348936	CAB39	0.580447	CARD8	0.426322	CDK19	0.599545	CELF2	0.475404	CTBS	0.538669	CXorf23	0.202018	DCP2	0.614337	DDX19A	0.309694	DDX24	0.40493	DFFA	0.213094	DNAJB6	0.363223	E2F3	0.654516	EPHB1	0.299243	FAM120A	0.495716	FAM160B1	0.463418	FAR1	0.493229	FBXL20	0.541973	FBXO11	0.49259	FLAD1	0.360525	GAB1
ZAP70	ABHD14A	0.384089	ABHD15	0.350392	ACTR2	0.465589	ADA	0.252469	ADAMTS10	0.374995	AES	0.532921	ALKBH6	0.23996	ANKRD23	0.28394	ANXA7	0.144765	ARL4C	0.468298	ATP6V1B2	0.488877	BAHD1	0.368487	BCL9L	0.461175	BNIP2	0.48057	BTBD6	0.22889	C11orf95	0.290892	C14orf169	0.355113	C19orf12	0.411865	C9orf142	0.442156	CALM2	0.351453	CARD11	0.563444	CARNS1	0.320172	CCDC102A	0.417843	CCDC88C	0.541646	CD247
ZFAND3	ACTR5	0.380846	ARHGAP25	0.540806	ARHGAP26	0.524817	ARPC4	0.540659	BPNT1	0.315517	C10orf54	0.566728	C5AR1	0.579106	CANT1	0.590462	CD52	0.333585	CHMP2A	0.537582	CREBBP	0.571641	CROT	0.415762	CTBP2	0.388963	CXCR2	0.564478	DDB2	0.325686	DDX24	0.441216	DNAJB6	0.343885	DUT	0.170735	E2F3	0.53031	EIF2B5	0.494568	EPS15L1	0.527404	EXOSC10	0.504767	EXOSC2	0.385694	FAM120A	0.510624	FHDC1
CAND1	ABTB1	0.514877	AGPAT5	0.311595	AIDA	0.354369	ANKRD13D	0.487303	ANP32E	0.295064	ARF1	0.472596	ARHGAP27	0.530428	ASUN	0.392872	ATP6V0B	0.49189	C9orf41	0.328336	CCDC91	0.370677	CCNG1	0.344259	CCT2	0.463814	CCT4	0.407437	CEBPD	0.39403	CENPL	0.240285	CEP76	0.234933	CHFR	0.443466	CIDECP	0.162398	CKAP2	0.191976	CKAP5	0.456436	CSF3R	0.499193	DBF4	0.312166	DEDD2	0.480219	DOK3
FAR1	ABHD14A	0.36747	ACAP2	0.527778	ACTR2	0.524549	ADCK2	0.275398	AES	0.486916	AGBL5	0.167409	ALKBH6	0.239663	ANKRD23	0.26556	AP3S1	0.411905	ATP6V1B2	0.502551	BNIP2	0.526385	BNIP3L	0.479667	C9orf37	0.198725	CAB39	0.495466	CAPZA1	0.500624	CAPZA2	0.544601	CCDC126	0.309039	CCPG1	0.503861	CMTM6	0.500258	CNIH4	0.288235	COL4A3BP	0.478901	CSGALNACT2	0.431581	CSTA	0.463547	CTU2	0.230368	DCP2
HNRNPK	ABHD15	0.337213	ACAP2	0.56448	ACTR2	0.578211	ANP32A	0.506567	ASB7	0.366972	ATP6V1B2	0.531853	BMP1	0.165038	BNIP2	0.515755	BRAP	0.438025	CAB39	0.553842	CCPG1	0.534698	CD46	0.553738	CDC123	0.37433	CELSR3	0.166681	CMTM6	0.567701	COG7	0.220499	CRLF3	0.518139	CUL3	0.584682	CYB5R4	0.526122	DAZAP2	0.515395	DDB2	0.354015	DDX56	0.343573	DHX30	0.464811	DNPEP	0.349281	DPH3
ITK	ABLIM1	0.512812	AMIGO2	0.41855	AP3M2	0.335933	BAG2	0.252426	BBS2	0.200895	BCKDHB	0.32831	BCL11B	0.516519	BCL2	0.274534	BMS1	0.443413	BNIP3	0.28658	BUB3	0.491725	C12orf23	0.394172	C12orf29	0.413819	C3orf17	0.385923	CA11	0.287905	CAMK4	0.470061	CCDC25	0.364422	CD28	0.448914	CD3D	0.508824	CD96	0.497136	CEP41	0.23023	CEP70	0.312667	CLEC2D	0.398758	CLUAP1	0.34082	CNST
PRKACA	ANAPC5	0.330409	ASF1B	0.391192	ATP6V0A1	0.407983	ATP6V0B	0.511279	ATP6V0D1	0.574666	ATXN7L3B	0.446049	BRI3	0.501724	BUB3	0.45623	C14orf1	0.345865	C16orf80	0.204402	C5AR1	0.539815	CAPRIN2	0.421947	CFP	0.476475	CNPY3	0.541347	CORO1C	0.432026	CSF2RA	0.501965	CTBP2	0.408129	CUX1	0.44853	DBF4	0.305926	DDX24	0.437354	DENND3	0.498209	DHRS7B	0.324862	ENTPD5	0.284948	FAM120A	0.533013	FCGRT
RGL2	ABCC5	0.242707	ABTB1	0.590755	AFG3L2	0.381529	AGER	0.373258	AIFM1	0.279407	ANKRD13D	0.506352	AOC2	0.383489	AOC3	0.351311	APOBEC3C	0.300582	ARHGAP27	0.556598	ARHGAP9	0.47481	ARHGEF3	0.372861	ATG16L2	0.646106	ATHL1	0.272535	ATMIN	0.431726	ATP6V0B	0.578249	ATPBD4	0.310495	B3GNTL1	0.368332	BPNT1	0.300576	C3orf62	0.547686	C7orf43	0.440866	CCM2	0.362935	CD2AP	0.383439	CKAP5	0.456884	COL7A1
SPAG9	AKIRIN1	0.473352	ANTXR2	0.531224	APAF1	0.528662	ARHGAP19	0.386469	ATP6V1B2	0.598978	ATP7A	0.389322	BAZ2B	0.507212	BNIP3L	0.476973	BRWD3	0.545301	CALCOCO1	0.448663	CARD8	0.43225	CASS4	0.529264	CDC42SE1	0.553784	CDK19	0.592634	CFLAR	0.579158	CHMP1B	0.539951	CHST11	0.575536	CREB1	0.46067	CWC25	0.507671	DCTPP1	0.318335	DDX3X	0.552551	DENND5A	0.560412	DHTKD1	0.52043	DICER1	0.466739	DNAJB6
KIAA1147	ABHD11	0.168004	ABI2	0.415637	ABLIM1	0.440424	ANKS6	0.377105	AP3M2	0.312451	AP4S1	0.211505	ARHGAP5	0.367995	ARPC4	0.532637	ASB1	0.40375	ATM	0.35945	ATP6V1E1	0.416592	BCL2	0.273711	BLOC1S1	0.395596	C5orf63	0.40111	CBX5	0.391702	CD63	0.386078	CEP76	0.236872	CLIC1	0.468787	CREBZF	0.527775	DIEXF	0.3984	DNAJC16	0.324873	DYRK2	0.512128	EDEM2	0.455181	EML5	0.347089	ETAA1
PLXNC1	ABCA1	0.272895	ADIPOR1	0.529964	APOA1BP	0.325948	AQP9	0.602495	ARL11	0.535108	ATP6V1B2	0.596142	ATXN1	0.410852	AVEN	0.148959	BRAP	0.435033	BRWD3	0.543769	C21orf59	0.359536	C5AR1	0.561493	CAB39	0.615295	CDK5RAP1	0.371602	CMTM1	0.477472	CMTM6	0.616554	COQ10A	0.391782	CPEB4	0.557374	CR1	0.504132	CREB5	0.395809	CYB5A	0.183417	DCP1B	0.409779	DCP2	0.55392	DENND5A	0.578399	DGCR8
S100A9	ACSL1	0.561965	ALG9	0.420146	ALOX5	0.567969	ANAPC5	0.337783	ANO10	0.457034	ANXA3	0.43266	AQP9	0.549696	ARL11	0.538111	ARL4C	0.455876	ATP6V0B	0.547593	ATP6V0D1	0.524109	BRI3	0.531192	BST1	0.520208	BTNL8	0.344635	C19orf59	0.444903	C20orf24	0.509547	C5AR1	0.562698	CA4	0.445746	CBLB	0.433576	CD14	0.38855	CD177	0.157172	CDA	0.490886	CDC42EP3	0.349771	CHD6	0.4742	CKAP4
WAC	ABHD3	0.355508	ABHD6	0.16391	ACAD9	0.314434	ACAP2	0.586942	AKIRIN1	0.459541	AP3S1	0.374882	ARNTL	0.278375	ATAT1	0.152693	C7orf60	0.444305	CAB39	0.548969	CAPZA1	0.524019	CAPZA2	0.537082	CD46	0.539864	CELSR3	0.162573	CFLAR	0.548935	CLIP1	0.450824	CMTM1	0.467561	CMTM6	0.568957	CUL3	0.545575	DCP2	0.57544	DDB2	0.348561	DDX59	0.272899	DPH2	0.361567	DRG2	0.35191	DYRK1A
CD46	ACAD9	0.314533	ACSL3	0.302698	ADAR	0.560194	ANKRD13A	0.53931	ANKRD40	0.278802	ARNTL	0.270537	ATP7A	0.377169	ATXN7	0.435926	BAZ1A	0.530727	BCAT2	0.301551	BPHL	0.184923	BRD9	0.312278	BRWD3	0.496743	C11orf24	0.30062	C11orf49	0.269377	CARD8	0.4321	CCPG1	0.555455	CMTM6	0.61257	CRLF3	0.549685	CTPS2	0.207737	CXorf38	0.352346	CXorf40B	0.19281	CYB5R4	0.624857	DAZAP2	0.553418	DPH2
PAIP2	AMD1	0.49398	ARRDC3	0.428908	BTBD10	0.49845	CCDC28A	0.432278	CCNDBP1	0.541619	CCNG2	0.417418	CD46	0.536567	CDK19	0.536869	CHMP2B	0.450932	CRLF3	0.500387	CRNKL1	0.495046	CUL3	0.540551	CUL4B	0.481466	DAZAP2	0.523434	DEXI	0.329444	DHX40	0.411237	DPAGT1	0.228463	DUS1L	0.450582	DYRK1A	0.407976	EAPP	0.329705	FAM103A1	0.428181	FAM177A1	0.300026	FBXO33	0.483629	FTH1P3	0.23675	FYCO1
WDFY3	ACAT2	0.252162	ACSL1	0.613537	AQP9	0.634186	ARHGAP26	0.622113	ASAP1	0.455716	ATXN1	0.422974	BCL2A1	0.509801	BCL6	0.565677	BMP2K	0.360454	BOD1	0.312209	BRWD3	0.542493	C21orf59	0.335865	C5AR1	0.613198	CFLAR	0.619714	CMTM1	0.459776	CMTM6	0.590608	COX10	0.303088	CPEB4	0.563428	CR1	0.551221	DCP1B	0.40763	DCP2	0.599409	DCTD	0.368974	DOCK5	0.59309	DOK3	0.57949	DYSF
DENND3	ABTB1	0.597206	ACTN1	0.568651	ANPEP	0.412872	ASAP1	0.434091	ATG16L2	0.56513	ATP1A1	0.310401	ATXN7L3B	0.460338	BBS12	0.161683	BIN2	0.461899	C21orf59	0.338903	C5AR1	0.565038	CAMK2G	0.505641	CANT1	0.571406	CCT4	0.386927	COX10	0.303593	CR1	0.479397	CRY1	0.355325	CSF2RB	0.524393	CSF3R	0.573966	CSRP2BP	0.396645	DDX24	0.403907	DDX47	0.429718	DET1	0.200746	DOK3	0.595415	DPEP2
FOXO3	ABHD4	0.513477	ABHD5	0.611271	ADIPOR1	0.549397	ADO	0.276418	ANTXR2	0.53848	ATP6V1A	0.552964	ATP6V1B2	0.572458	B4GALT1	0.3624	BNIP3L	0.482286	C10orf54	0.55649	C21orf59	0.336481	C5AR1	0.601408	CASC3	0.560246	CASS4	0.51949	CD52	0.313886	CDK19	0.584053	CHIC2	0.461078	CHST11	0.592276	CMIP	0.473232	COX10	0.31108	CPEB2	0.480501	CREBBP	0.590391	CXCL16	0.4239	CXCR2	0.577154	EIF2B5
IQSEC1	ACTL6A	0.412903	ADH5	0.44251	ATPBD4	0.325739	BAZ2A	0.525464	BLMH	0.3014	BOD1	0.292797	C14orf1	0.345446	C16orf88	0.264757	C19orf35	0.551975	C20orf196	0.152566	C9orf78	0.314874	CARD14	0.166408	COX10	0.325392	COX6C	0.373604	CREBBP	0.605993	DCTD	0.400908	ECE1	0.460562	EI24	0.358631	EID1	0.3912	EIF2B1	0.392158	ELP4	0.25052	ENOX2	0.245738	EXOSC2	0.355652	FAM136A	0.350947	FAM213A
KDM3B	AKR1B1	0.337641	ATP6V1A	0.540903	ATXN1	0.412586	BOD1	0.302797	C16orf80	0.195893	C21orf62	0.134538	C9orf78	0.334802	CD52	0.316276	CDK4	0.397587	CNPY2	0.342454	CPEB4	0.537826	CREBBP	0.541895	CYB5A	0.192741	DCP1B	0.404661	DCP2	0.528779	DNAJC19	0.337873	DUSP12	0.25737	E2F3	0.52183	ELP4	0.242613	ENOPH1	0.410571	EP300	0.58732	EXOSC7	0.361772	FARS2	0.219925	FBXL20	0.515434	FCHSD2
SRSF8	ABI2	0.43491	ACTR1A	0.43362	AGBL2	0.255836	ANKH	0.469953	ARHGAP5	0.362735	ARPC3	0.45261	ATG7	0.443533	BCKDHB	0.344788	C15orf41	0.243977	C5orf45	0.26306	CASK	0.34598	CCDC104	0.349762	CD28	0.414383	CD63	0.390539	CD96	0.47708	CEP290	0.465447	CEP68	0.33341	CEP89	0.209722	COQ10A	0.429432	COTL1	0.480927	CTLA4	0.262634	CXCR7	0.264859	CXorf57	0.394896	CYB5A	0.203544	DHRS3
UBN1	ABCG1	0.321305	ABTB1	0.587213	ACOX1	0.456221	ACTN1	0.57461	AHCTF1	0.486279	APAF1	0.536712	ARHGAP30	0.508577	ARID3B	0.479514	ASF1B	0.354868	BMX	0.490469	C17orf103	0.466723	C5AR1	0.621125	CANT1	0.563003	CDK19	0.616218	CEACAM4	0.454065	CMTM2	0.481471	COMMD7	0.328073	CREBBP	0.635039	CTDSP2	0.499338	CYP4F3	0.504192	DHTKD1	0.520936	DOCK5	0.547883	DYSF	0.575353	EGLN1	0.509548	EMR3
ABCE1	ABR	0.46044	ADRBK1	0.469255	ALG8	0.306445	ANKRD13D	0.425266	ANP32E	0.2963	AP2A1	0.400098	ARL1	0.365118	ARMCX5	0.301466	ATIC	0.369692	ATPBD4	0.324983	BCCIP	0.457279	BCKDHB	0.327065	BRIX1	0.477659	BZW2	0.331308	CAMTA2	0.44021	CCDC25	0.353877	CCDC41	0.234892	CCDC58	0.317693	CCDC91	0.382649	CCNC	0.39554	CCT2	0.453454	CYCS	0.360508	DARS	0.377786	DCK	0.367618	DDX18
CLIC1	ACAA1	0.402033	ACSL1	0.535516	ACTR1A	0.419686	AKAP11	0.418611	ALOX5	0.544566	ANKH	0.428428	ARPC3	0.527857	ATP6V0E1	0.540862	BLOC1S1	0.439097	BST1	0.488134	BTRC	0.284759	C20orf24	0.516292	CACNA1E	0.343776	CANT1	0.523389	CARD6	0.40721	CASP4	0.500989	CBLB	0.40177	CD63	0.408417	CHD6	0.48313	CRY1	0.337153	DHRS7B	0.319558	DNTTIP1	0.501734	DOK3	0.548182	DROSHA	0.353685	DYSF
PIK3CD	ABTB1	0.606406	ACTN1	0.573868	APBB1IP	0.523577	APOOL	0.203865	ARHGAP27	0.566091	ARHGAP9	0.512779	C17orf103	0.474394	C7orf43	0.441554	CAMK2G	0.491183	CCM2	0.347616	CDK8	0.186676	CDKAL1	0.31866	CHCHD3	0.238794	CMAS	0.256132	COX18	0.210087	CSF3R	0.600276	CTDSP2	0.479185	CTSO	0.249602	CUL5	0.437105	CYB5B	0.390813	CYP2R1	0.29743	DNM1L	0.413036	EGLN1	0.50621	EGLN2	0.425984	ELL
NCOA1	ACTN1	0.547592	ACTR5	0.358039	ARHGAP25	0.635772	ARHGAP26	0.567471	ARNTL	0.273823	ASAP1	0.455775	ATP7A	0.363016	BAZ2A	0.524318	C21orf59	0.338045	CARD8	0.423611	CASS4	0.528604	CDC42SE1	0.55432	CDK5RAP1	0.371601	CELF2	0.520069	CFLAR	0.596083	CHST11	0.554206	CSF2RB	0.583543	CSTF2	0.300242	CXCR2	0.595408	DNAJB6	0.342551	DOCK5	0.584986	EIF2B5	0.478776	EMR2	0.236428	EP300	0.560655	EXOSC10
RANBP6	AASDH	0.222284	ALG10B	0.410695	ANKRD49	0.400451	AP3D1	0.344554	ARHGAP27	0.423019	ARHGEF2	0.404673	ASTE1	0.395848	ATAD1	0.443847	ATP6V0C	0.403797	ATXN7L3B	0.453321	BBS10	0.264645	C11orf71	0.17357	C22orf46	0.2137	C2orf44	0.41932	CASP8AP2	0.434629	CCDC25	0.344547	CCDC66	0.337054	CD96	0.416293	CDKN2AIP	0.271157	CENPC1	0.37489	CEP290	0.437394	CHIC1	0.448443	COX11	0.404055	CRBN	0.363997	CSTF2T
RPS6KA1	ABR	0.4847	ABTB1	0.604533	ACTR1A	0.424255	ADAM8	0.534232	AGPAT5	0.319773	AKAP11	0.432946	ANAPC4	0.321567	ANXA11	0.60245	ARF1	0.558228	BBS9	0.202092	C10orf54	0.58525	C4orf21	0.292205	CAMK2G	0.497264	CBS	0.142274	CSNK1D	0.525458	CYP2U1	0.300177	DCAF16	0.392146	DDX18	0.472942	DDX47	0.416103	DEDD2	0.581095	DET1	0.199775	DGCR2	0.511827	DIMT1	0.345586	DNM2	0.487618	DOK3
TNRC18	ABCE1	0.452278	ADRBK1	0.563384	AIDA	0.348804	AIMP1	0.423015	AKNA	0.427305	ANKRD11	0.429976	AP2A1	0.407039	ARAP1	0.49534	ARL1	0.364693	BRD4	0.494471	C5orf28	0.31837	C6orf47	0.242094	C8orf59	0.337709	CCDC91	0.393377	CCNC	0.379121	CEP57	0.359099	CEPT1	0.270571	CETN3	0.325765	CHPF2	0.450877	CNOT3	0.527128	COA5	0.166134	CSNK1G2	0.382023	CSTF3	0.396416	CYBA	0.473373	DAPK3
ARRB2	ABTB1	0.558828	ACACA	0.303098	ARPC1A	0.471024	ASPRV1	0.346959	ATAD5	0.365682	ATP6V0B	0.589922	BASP1	0.565032	BCL6	0.572735	BMS1	0.474414	BRI3	0.536321	BTNL8	0.336553	C10orf54	0.566977	C5AR1	0.579065	CCNDBP1	0.55386	CDKAL1	0.308899	CHMP2A	0.551044	CIDECP	0.151595	COX10	0.310074	CXCL16	0.38482	CYP20A1	0.168924	DNTTIP1	0.555746	DOK3	0.584805	EIF2AK3	0.325154	ELP4	0.243841	FAM53C
DEDD2	ABCD3	0.22253	ABHD16A	0.43394	ABTB1	0.585765	ACADM	0.28682	ADAM8	0.541496	ADRBK1	0.542868	AKAP11	0.471099	APPL1	0.352159	ARF5	0.409835	ARHGAP27	0.606392	ARHGAP9	0.483222	ARL1	0.370421	B3GNT9	0.178464	BID	0.469648	C6orf47	0.245711	C7orf43	0.4547	CAND1	0.480219	CCDC6	0.256274	CDKAL1	0.334161	CKAP2	0.20356	CLASP2	0.357474	CMPK1	0.346088	CUL5	0.430705	DDX18	0.468648	DLG1
GABARAPL2	ADIPOR1	0.541538	AKIRIN1	0.465727	ANGEL1	0.330819	ASAH1	0.38468	ATP6V1B2	0.602503	BTBD10	0.460511	BUD31	0.441747	C18orf32	0.406531	C20orf111	0.499107	C5AR1	0.560859	CARD8	0.424989	CCNDBP1	0.599874	CCNG2	0.427335	CDKAL1	0.314052	CHIC2	0.457321	CHMP2A	0.590694	CHST11	0.530288	CMTM2	0.494801	CMTM6	0.565739	CXCR2	0.571781	CXCR4	0.328011	DAZAP2	0.56646	DNMT1	0.422972	EIF2B5	0.482233	FAM103A1
PYGL	ACSL1	0.585934	ACTN1	0.562152	ADAM19	0.318321	ALOX5	0.628154	AMICA1	0.517393	ANXA3	0.4195	BASP1	0.578168	BCL6	0.555855	BIN2	0.450245	C1RL	0.536237	CA4	0.457757	CAB39	0.553171	CCPG1	0.567218	CD177	0.150698	CDC42EP3	0.344752	CKAP4	0.477334	CLIC1	0.539685	CMTM1	0.474163	CR1	0.569949	CREB5	0.376392	CSF2RA	0.518897	CSRP2BP	0.400619	CYP2U1	0.312247	DHRS7	0.471181	DNAJC3
RGS2	ABCC5	0.237975	ABHD5	0.573995	ACAT2	0.252333	ACSS1	0.384382	AGTPBP1	0.5105	APOBEC3C	0.323946	AQP9	0.550733	ASAH1	0.371964	ATP6V0B	0.554062	BMX	0.496739	C20orf111	0.474781	C5AR1	0.583907	CCNDBP1	0.570332	CDK19	0.615069	CEACAM4	0.464734	CEP85	0.22851	CHST15	0.543175	CMTM2	0.540587	CPEB2	0.518914	CSTF2	0.325365	CWC25	0.497054	CXCR4	0.3607	DDIT3	0.423508	DPAGT1	0.224477	EIF2B4
SLC43A2	ACADM	0.285048	ANKRD13C	0.401084	ARF1	0.54919	BBS7	0.217843	BEST1	0.514623	BORA	0.283705	C10orf54	0.61149	C19orf35	0.551371	C5AR1	0.58272	CANT1	0.579491	CASD1	0.462822	CASS4	0.488135	CCAR1	0.479903	CCDC127	0.225846	CCDC91	0.385504	CCT2	0.44793	CDC42EP2	0.408542	CEACAM4	0.462926	CENPJ	0.279667	CENPL	0.260811	CHD1L	0.265617	CNPY3	0.513138	CRYZ	0.156419	CYB5B	0.39454	DBF4
MBD6	ABTB1	0.567638	AFG3L2	0.397648	AIFM1	0.270956	AOC3	0.332031	ARHGAP27	0.559091	ARHGAP9	0.481401	ATG16L2	0.551204	B3GNTL1	0.370911	C7orf43	0.484185	C9orf78	0.312768	CAND1	0.486004	CCT6A	0.371782	CDK11B	0.213278	CES3	0.18921	CIDECP	0.153458	CKAP5	0.434756	CNOT3	0.524861	CREBBP	0.535913	CRTC2	0.47272	CSF3R	0.556997	CYCS	0.36757	CYP2D7P1	0.291666	DCAF13	0.332821	DHX34	0.533144	ELL
N4BP1	ANKRD13A	0.502188	AQP9	0.603207	C4orf21	0.272407	C5AR1	0.597064	CAB39	0.564482	CDK5RAP1	0.372068	CEACAM3	0.607155	CFLAR	0.595132	CHST11	0.552663	CMTM6	0.58087	CSF2RB	0.552999	CXCR1	0.56917	CXCR2	0.609674	DAZAP2	0.560057	DENND5A	0.581616	DNAJB6	0.353072	DNTTIP1	0.535638	DOCK5	0.543548	EIF2B5	0.466194	FAM129A	0.531237	FAM49B	0.57752	FAM53C	0.601045	FCGR2A	0.601114	FCHO2	0.422797	FOXO3
STK40	AATK	0.473725	ABHD4	0.519206	ABTB1	0.607865	ACTN1	0.589755	AFG3L2	0.362912	AMPD2	0.404395	ANKRD40	0.291691	AOC2	0.373916	AP4E1	0.187394	ARHGAP25	0.576196	ARID3B	0.479848	BTN2A1	0.423291	C10orf76	0.21207	C14orf159	0.346322	C5AR1	0.6196	CALCOCO1	0.448737	CAMKK1	0.302379	CASS4	0.520606	CDC42EP2	0.411674	CMAS	0.239281	COG2	0.453965	CSF3R	0.580151	DEDD2	0.561994	DHX34	0.568817	DPF2
TBC1D10B	ACTN4	0.453078	ADRBK1	0.542365	AP2A1	0.371372	AP3D1	0.341248	ARAF	0.400262	ARMC7	0.369707	ATR	0.479387	BAG6	0.401785	BCKDK	0.43657	BRD4	0.500551	C11orf57	0.294553	CAMTA2	0.47449	CAPN1	0.368968	CCDC132	0.396302	CCDC41	0.234596	CDC34	0.376171	CHPF2	0.426741	CLIP4	0.227395	CNOT3	0.494504	CNTRL	0.361241	COIL	0.309031	COPE	0.443483	CPNE1	0.255186	CRBN	0.3816	CSK
ZNF22	AASDH	0.222825	ACP1	0.494169	ANKRD46	0.383445	ARAP1	0.500757	ARF1	0.496525	ARHGAP27	0.497132	ARL1	0.382794	ATR	0.463496	ATXN7L3B	0.43369	BBS9	0.202675	BRIX1	0.445304	C10orf54	0.516221	C20orf196	0.149442	C2orf42	0.183115	C2orf44	0.451007	C6orf203	0.208746	C9orf41	0.31288	CCDC65	0.378293	CCDC91	0.388393	CFL2	0.28478	CHIC1	0.503444	COIL	0.33951	DCAF17	0.490353	DDHD2	0.474425	DDX47
DYRK2	ABCC6	0.289963	ACSS2	0.47358	ADAMTSL4	0.400332	ADPGK	0.276131	ANKH	0.444049	ARF1	0.461606	ASB1	0.408896	ATP6V0B	0.476287	ATP8B2	0.415349	ATXN7L3B	0.515162	BRI3	0.469829	BUB3	0.504832	CAMK4	0.424316	CCDC127	0.229613	CCDC159	0.221141	CD200R1	0.267727	CD96	0.46472	DHRS7B	0.335648	DLG1	0.454735	DNAJC18	0.172054	ELK4	0.373284	EVL	0.483699	FAM120A	0.423721	FAM13A	0.18317	FBXO21
GLIPR2	ACADSB	0.372106	ACBD6	0.301972	ALOX5	0.538634	ANKS6	0.396716	ARPC1A	0.49512	ARPC3	0.539139	ARPC4	0.542481	ASB1	0.393587	ATP6V0E1	0.558233	ATP6V1E1	0.510324	BLOC1S1	0.419193	BPHL	0.18312	BRI3	0.523359	C18orf32	0.402368	C20orf24	0.560664	CAPZA2	0.511418	CHD6	0.444458	CHMP2A	0.506739	CLIC1	0.616637	CTBP2	0.387669	DAZAP2	0.540344	DIMT1	0.346834	DRAM1	0.398951	DYNLT1	0.532322	EIF4G3
RAB1A	ACSS1	0.388597	AGBL5	0.165651	ANGEL1	0.32882	ANKS6	0.396095	ANP32A	0.556315	ARF4	0.388199	ARPC1A	0.478703	ASAH1	0.378136	ASB1	0.410678	ATP6V0E1	0.515797	ATP6V1B2	0.568582	BLOC1S2	0.419896	BNIP3L	0.479909	C11orf95	0.280351	C15orf62	0.179376	C18orf32	0.423465	CMTM6	0.575963	DAZAP2	0.563308	DCTN4	0.486679	DDIT3	0.423769	DECR1	0.276138	DNAJB6	0.338019	DYNLT1	0.478727	EIF1B	0.450467	ESYT1
RPS27	ABR	0.413065	AGBL2	0.249132	ANAPC16	0.244468	ANK3	0.209781	ASNS	0.204181	ATP11A	0.406684	BCKDHB	0.336998	BEX2	0.311573	C11orf1	0.379211	C12orf29	0.395006	C9orf123	0.412149	CCDC104	0.385265	CCNB1IP1	0.416708	CD3D	0.489575	CD52	0.302259	CLYBL	0.284923	COMMD6	0.402567	CYB5A	0.188586	DNAJC19	0.333063	DPH5	0.514861	EID3	0.325234	EIF4A2	0.422937	EMG1	0.323757	FAM162A	0.366983	GCET2
SCYL2	ABCB8	0.44603	ABCF3	0.270487	ACSF3	0.202175	ACSL3	0.321886	ACTR10	0.24052	ACTR2	0.498826	AFTPH	0.462132	ANKS3	0.351179	APRT	0.384183	ARCN1	0.362898	ARFGEF1	0.374746	B3GAT3	0.291498	BCAT2	0.308847	BIRC2	0.290551	BLZF1	0.299359	BNIP2	0.483441	C6orf211	0.260642	CAPZA1	0.491746	CDC5L	0.285391	CDC73	0.333397	CELSR1	0.231651	CHMP2B	0.439167	COPB2	0.354705	CROCC	0.293328	CTAGE5
UBR2	ABCA1	0.271935	ANKRD13A	0.540754	ARNTL	0.298036	ATP7A	0.38095	BACH1	0.591523	BAZ1A	0.575915	BAZ2B	0.526492	BMP2K	0.330996	BROX	0.439659	BTN2A1	0.44002	CD46	0.61974	CDC42SE1	0.588619	CDK5RAP1	0.373537	CEP19	0.446782	CEP63	0.51683	CFLAR	0.598713	CHMP3	0.544796	CIR1	0.518835	CLEC7A	0.351674	CMTM6	0.618699	COQ10B	0.51324	CPPED1	0.537206	CRTC3	0.217005	CTAGE5	0.412568	CTBS
KPNB1	ADAR	0.654489	AFF1	0.421032	ALPK1	0.469922	ANKRD13A	0.521811	AQP9	0.579581	ATG3	0.562666	ATP6V1B2	0.549862	ATXN7	0.445819	BAZ1A	0.570708	BPHL	0.183217	CACNA1E	0.339866	CAPZA1	0.535259	CASP4	0.546919	CCDC147	0.357441	CD46	0.619835	CLEC7A	0.345916	CMTM6	0.581801	CREB3L4	0.2523	CYB5R4	0.588679	DAZAP2	0.562985	DDX60L	0.370255	DENND5A	0.555025	DIP2B	0.545902	EIF2D	0.312158	EXD2
YPEL3	ABTB1	0.621468	ACACA	0.300115	ADAM8	0.492719	AFG3L2	0.377614	AKIRIN2	0.501009	ANKRD13D	0.533818	APPL1	0.361975	ARAP3	0.481926	ARFGEF2	0.424329	ARHGAP25	0.521334	ARHGAP27	0.586414	ARHGAP9	0.498233	ASCC3	0.42593	ATG16L2	0.544581	ATP1A1	0.32361	ATP6V0B	0.561813	C10orf76	0.208873	C14orf159	0.344782	C7orf43	0.439692	CAND1	0.487659	CCM2	0.364876	CDIPT	0.470591	CIDECP	0.154223	CLDN9	0.391499	CLOCK
ZBTB7B	ABCA11P	0.19859	ACTR1A	0.415139	ADRBK1	0.508084	AGK	0.421832	ARHGAP27	0.512632	ARHGEF2	0.550592	ARHGEF9	0.408257	ARID3A	0.50099	ARMC1	0.421441	ATXN7L3	0.504619	C15orf41	0.245641	C3orf17	0.353948	C6orf70	0.376871	CD47	0.316907	CEP120	0.308654	CEP57	0.384773	CTSO	0.25611	CYP2R1	0.297404	CYTH2	0.347869	DCAF16	0.394168	DDX50	0.434174	DGAT1	0.393783	DNAJC27	0.356878	EHBP1L1	0.373999	ELAC1
GOPC	AASDHPPT	0.39011	ACP1	0.461689	ADRBK1	0.49188	AEBP2	0.33836	AGPAT5	0.306095	ARHGAP27	0.493989	BCKDK	0.444568	BRD4	0.453938	C15orf41	0.251806	C2orf42	0.173745	C2orf43	0.283434	C9orf41	0.318832	CAND1	0.458236	CCDC91	0.376481	CHCHD5	0.136826	CHIC1	0.460657	CHM	0.312003	CIDECP	0.146969	COG6	0.226527	DBT	0.373276	DCAF17	0.460884	DDX20	0.24426	DHFRL1	0.270321	DNM2	0.449478	ELAC1
RLTPR	ABCB8	0.407178	ADARB1	0.298756	ADCY3	0.185449	AEBP1	0.266782	AK1	0.321346	ALS2CL	0.319425	ANKS3	0.333936	ANO9	0.459249	AP3B1	0.258531	APBB1	0.500554	BCS1L	0.373926	BDH1	0.315301	C16orf58	0.423996	C16orf74	0.127565	C21orf2	0.310112	CDC42BPG	0.317881	CELSR1	0.256632	COPB2	0.352729	CTC1	0.171377	CXXC1	0.295282	DCAKD	0.277374	DDR1	0.204119	DPH1	0.331825	DVL2	0.277337	ERP44
ABLIM1	ADAT2	0.380455	AGMAT	0.396075	ALDH5A1	0.45185	AMIGO1	0.465275	APBB1	0.505204	ARMCX4	0.276361	ATM	0.346722	BACH2	0.421827	BCL11B	0.523615	CAMK4	0.54361	CCR7	0.509742	CD28	0.485537	CD63	0.40328	CEP41	0.245491	CEP68	0.366703	CEP85L	0.283085	CHMP7	0.552583	CNKSR2	0.316816	CNST	0.226527	DGKA	0.473893	DOCK9	0.488896	DPH5	0.431729	ETS1	0.507672	FAIM3	0.459199	FAM159A
CXCR1	ADO	0.28415	AQP9	0.650393	ARHGAP25	0.554934	ATP6V0B	0.567609	BCL2A1	0.510011	BTG2	0.311671	C4orf21	0.286191	C5AR1	0.627514	CANT1	0.589914	CASC3	0.553455	CD55	0.393548	CDK5RAP1	0.359387	CEACAM3	0.579126	CMTM2	0.518058	COX10	0.302151	CSF2RB	0.554589	CSF3R	0.597973	CXCR2	0.793555	DDIT3	0.433317	DNTTIP1	0.519678	DOK3	0.564307	DROSHA	0.334854	EXOSC10	0.495944	F2RL1	0.268828	FAM45B
NPEPPS	ABTB1	0.540977	ACOX1	0.469661	APOBEC3C	0.295115	AQP9	0.568754	ATP6V0B	0.541537	ATXN1	0.409989	BCL6	0.542051	BRWD3	0.525006	C5AR1	0.576486	C8orf33	0.364969	CAB39	0.564128	CCNDBP1	0.555552	CDK19	0.558356	CFLAR	0.593747	CXCR2	0.563593	DCP2	0.581003	DDX19B	0.251837	DENND5A	0.573569	DHX35	0.31912	E2F3	0.56079	EMG1	0.315111	FAM120A	0.483919	FAM212B	0.530773	FARS2	0.223538	FBXL20
ARAP1	ACTL6A	0.399453	ADH5	0.455117	ADRBK1	0.525799	ALG8	0.30591	ALKBH8	0.400827	ARAP3	0.473074	ARHGAP27	0.573932	ARHGEF2	0.527961	ARL1	0.363132	C18orf54	0.171206	CCDC91	0.395737	CDC16	0.300004	COG6	0.221776	CSTF3	0.40211	DDX18	0.468517	DNM2	0.522225	EID1	0.35714	ENOPH1	0.372155	EXOSC9	0.409895	FAM134A	0.255891	FANCM	0.233849	FMNL1	0.62356	GCFC2	0.426813	GDAP1	0.202817	GEMIN2
TMEM59	ANGEL1	0.332915	ANKRD52	0.332358	AQP9	0.552305	ARPC3	0.524647	ASAH1	0.3788	ATP6V0E1	0.559101	ATP6V1D	0.287833	ATP6V1E1	0.515146	BCL9L	0.403214	BECN1	0.471227	C18orf32	0.441542	C1GALT1C1	0.28414	CAPZA2	0.55332	CCDC88C	0.447229	CD53	0.581	CHMP3	0.556483	CMTM6	0.602155	CNBP	0.446226	DECR1	0.265384	DERL2	0.204607	DEXI	0.336694	DNMT1	0.416931	DPH3	0.380677	EXD3	0.285213	FAM103A1
SEC14L1	ABHD2	0.390666	AOC2	0.378954	ARHGAP25	0.657616	ATP6V1B2	0.543512	C21orf59	0.338069	C5AR1	0.59485	CANT1	0.571282	CASS4	0.572311	CDC42EP2	0.413378	CDK19	0.555961	CHST11	0.557882	CSF2RB	0.545768	CXCR1	0.581838	CXCR2	0.637634	DAZAP2	0.535159	DOCK5	0.574834	DPAGT1	0.239437	DPF2	0.415559	EPS15L1	0.534667	EXOSC10	0.478485	FAM212B	0.591299	FOXO3	0.574343	GAB2	0.590633	GLUL	0.536945	GOSR2
ZRANB2	ACTN4	0.443483	ADD3	0.192583	ALG10B	0.449776	ALS2CR8	0.421025	ANAPC4	0.316285	AP2M1	0.369495	ARF1	0.453072	ARV1	0.270033	ATAD1	0.447804	ATP6AP1	0.441795	ATP6V0C	0.458575	BET1	0.399979	C10orf54	0.438576	C11orf71	0.174573	C15orf40	0.145982	C16orf52	0.39388	CASP8AP2	0.417201	CCDC39	0.355145	CCDC66	0.320753	CEP44	0.23125	COA5	0.176334	DKFZP434I0714	0.339811	DMTF1	0.382472	DNM2	0.472176	DYNLT3
ATP6V0D1	ACTN1	0.561234	ALOX5	0.553016	ANAPC5	0.330855	ANXA11	0.566624	ARPC4	0.546542	BDH2	0.292819	BRI3	0.541597	BSG	0.351111	BUB3	0.474428	C2orf44	0.434637	CBLB	0.422543	CCND2	0.310766	CHD6	0.441537	CNN2	0.430182	CNPY3	0.512537	CORO1C	0.409158	CTBP2	0.397805	CYP2R1	0.310063	CYP2U1	0.303027	DDB2	0.337079	DDHD1	0.399529	DDX24	0.436253	DOPEY1	0.364148	DYSF	0.539329	EDEM2
BNIP2	AAAS	0.324688	AARS2	0.388326	ACAP2	0.52064	ACSL3	0.292347	ACSS1	0.388499	ACTR2	0.552566	AGTPBP1	0.481488	ANP32A	0.499114	AP3S1	0.383975	ATP6V1C1	0.388667	AZIN1	0.424462	BCAT2	0.289635	BTBD10	0.410133	C9orf114	0.380454	CAB39	0.532802	CAPZA1	0.525804	CAPZA2	0.518393	CCPG1	0.537715	CDC5L	0.273758	CHMP2B	0.466862	CHUK	0.48854	CMTM6	0.534925	CNOT8	0.312125	COPS7B	0.343085	CSGALNACT2
PPP3CC	ACSS2	0.502868	ADAMTSL4	0.384236	ALG9	0.422499	APLP2	0.403942	ATG7	0.378569	ATP6V1B2	0.472424	BBS2	0.205598	BUB3	0.438977	C10orf54	0.492089	C14orf1	0.381288	C2orf43	0.294019	CCDC65	0.412764	CD2	0.463438	CHIC1	0.492297	CNPY4	0.255051	DCP1B	0.426298	DDHD2	0.486254	EMG1	0.323442	ETV6	0.422831	FAM3C	0.326314	FGR	0.419711	GNAI2	0.473558	GNPNAT1	0.407544	GRB2	0.466942	GRINA
RNF111	ACAP2	0.606569	ANTXR2	0.499536	APC	0.482742	BROX	0.443853	CAB39	0.562399	CBL	0.499046	CDK5RAP1	0.372652	CFLAR	0.551311	CLTC	0.450438	CMTM6	0.585037	COL4A3BP	0.532662	CPEB4	0.535289	CUL3	0.537898	DCP2	0.593816	DDB2	0.324038	DICER1	0.492466	DIP2B	0.556504	DNAJC3	0.472094	DNPEP	0.36133	EDEM3	0.403229	ELAC2	0.409691	EP300	0.527681	EXOSC7	0.364804	FBXO11	0.505024	FLAD1
ILF3	ANKS6	0.402295	ATN1	0.334478	ATP6V1D	0.300965	ATP6V1E1	0.464021	BCL2	0.278288	BCL9L	0.43997	BDH1	0.307834	C1GALT1C1	0.299857	CARD11	0.432519	CCDC121	0.129149	CHMP3	0.526321	CMTM6	0.561863	CPSF6	0.357446	CRTC3	0.238611	CTAGE5	0.42047	CYB5R4	0.546102	DDX39A	0.309688	DDX56	0.339939	DNHD1	0.430346	DPH2	0.358865	DPH3	0.37657	EHMT2	0.472353	EXOC1	0.357322	FAM120B	0.221295	FLYWCH1
PTAFR	ABCF2	0.226006	ACPP	0.22238	AGK	0.442119	ALOX5	0.533501	ANKRD13A	0.540635	ANKRD40	0.278606	ATP6V0B	0.537214	ATP6V1B2	0.540318	BNIP1	0.200258	C5AR1	0.576121	CAMK2G	0.494966	CANT1	0.570288	CASS4	0.497257	CCNG2	0.423197	CCT4	0.368211	CFLAR	0.536278	CHST11	0.565764	CMTM6	0.549153	CSF2RB	0.544124	DENND3	0.538989	DIMT1	0.374165	DROSHA	0.33207	ENOPH1	0.381398	F11R	0.501393	FAM115A
RIT1	ABCA1	0.270519	ACSS1	0.407108	ADIPOR1	0.586541	AGBL5	0.165111	AGTPBP1	0.53911	ANP32A	0.518479	AQP9	0.597596	ARL11	0.550471	ASAH1	0.391213	ATP6V1A	0.606796	BACH1	0.558803	BLOC1S2	0.418482	BNIP3L	0.496265	C18orf32	0.407804	C20orf24	0.503672	C21orf59	0.35525	CCDC88C	0.438726	CD53	0.556107	CD58	0.513593	CHMP3	0.56817	CHST15	0.518441	CHUK	0.50789	CLIP1	0.461032	CXCR4	0.352772	DDIT3
SIGIRR	ABCB8	0.419877	ACSF3	0.212395	ACTR2	0.482908	ADAMTS10	0.373796	AES	0.510954	AFTPH	0.436901	ANKRD23	0.265748	ANO9	0.361013	ANXA7	0.145088	ARMC5	0.286306	AZIN1	0.390872	B3GAT3	0.317775	BCL9L	0.417671	BNIP2	0.494851	BTBD6	0.219953	C9orf114	0.387648	C9orf142	0.445936	CARNS1	0.312885	CCDC101	0.213579	CCDC47	0.326104	CD6	0.409884	CDK10	0.334563	CHTF18	0.311819	CIZ1	0.388603	COQ4
CNOT3	ABCD3	0.219904	API5	0.509174	ARHGAP27	0.542515	ARMC1	0.424294	BRD4	0.575517	C14orf142	0.155303	C6orf203	0.211759	CAMTA2	0.468345	CCDC91	0.390908	CDK11B	0.213638	CHERP	0.378241	COPS8	0.422707	CRBN	0.373893	CSTF3	0.425994	CUL2	0.268646	CUL5	0.445418	CWC27	0.305379	CYB5B	0.390649	DDX1	0.499925	DHX15	0.438592	EID1	0.378261	ELP4	0.261335	FAM134A	0.250703	FAM193A	0.445545	FASTKD3
DHX30	AARS2	0.353107	ABCB8	0.41828	ABI1	0.458716	ACSF3	0.210923	ADCK2	0.268493	AES	0.484677	ANXA7	0.143575	AP3S1	0.377656	ARMC5	0.299227	BCL9L	0.436948	BNIP2	0.493291	C16orf58	0.407824	CALM2	0.350504	CARD11	0.458191	CCDC88C	0.433824	CIZ1	0.391813	CMTM6	0.461018	CNOT8	0.308599	CNTROB	0.225981	CROCC	0.30297	CTU2	0.229508	CXXC5	0.228343	DDX39A	0.316337	DDX54	0.405434	DEXI
NUAK2	ABTB1	0.603621	ACTN1	0.561747	APBB1IP	0.501211	ARHGAP25	0.559601	BRD8	0.346157	C20orf111	0.466605	C5AR1	0.587496	CANT1	0.598434	CAPN2	0.262232	CCNJL	0.571544	CDK8	0.192124	CEP85	0.229879	CMAS	0.234572	COG2	0.414093	CSF3R	0.592617	CXCR2	0.586028	CYP20A1	0.162482	DNM1L	0.420922	DPF2	0.42999	EPS15L1	0.526029	EXOSC10	0.483406	FGD3	0.573334	FMNL1	0.577885	FTSJD1	0.357188	GAB2
RALB	ALDH1B1	0.206456	ALPK1	0.476553	ANKRD13A	0.511083	AQP9	0.626241	ARRB2	0.52107	ATP6V1C1	0.389377	B4GALT5	0.443842	BAZ1A	0.545619	BCL2A1	0.535935	C11orf49	0.26848	C1orf109	0.282674	CAB39	0.574781	CASP8	0.18411	CCDC147	0.355189	CMTM6	0.606129	CREB3L4	0.233754	DAZAP2	0.561246	DCAF12	0.46435	DCP1B	0.413969	DNTTIP1	0.520074	EMG1	0.314619	ENTPD1	0.492095	EXOSC2	0.378812	F5	0.412866	FAM45A
SLCO3A1	ACP1	0.503082	ACPP	0.232337	ANXA11	0.552424	BCKDHB	0.311093	BDH2	0.29936	C10orf54	0.555666	CANT1	0.512298	CCDC25	0.371529	CHST11	0.504715	CIRH1A	0.337529	CSRP2BP	0.384159	DDX10	0.255776	DDX24	0.42553	DDX47	0.422556	DET1	0.208117	DIMT1	0.36097	DYRK4	0.228912	FARS2	0.228297	FKTN	0.402109	FURIN	0.479957	GNAI2	0.559239	GNB2	0.508951	GORAB	0.302517	GRB2	0.523282	GTPBP4
BCL6	ACSL1	0.581544	AFG3L2	0.365671	APBB1IP	0.528038	APOBEC3A	0.453028	AQP9	0.596312	ARRB2	0.572735	BASP1	0.645358	BRD8	0.370811	BTNL8	0.363328	C5AR1	0.616735	CFLAR	0.591112	CREB5	0.368091	DBR1	0.302618	DENND5A	0.582449	DHX34	0.544654	DOK3	0.60457	DYSF	0.599598	ECE1	0.518275	FAM214B	0.549038	FAM53C	0.578021	FCGR2A	0.545005	FGR	0.469514	FLOT2	0.606422	FRAT1	0.514458	FRAT2
NADK	ADAR	0.508721	AKIRIN2	0.536033	ARHGAP25	0.556009	ATAD5	0.349542	ATP6V1B2	0.537949	BID	0.499126	BIN3	0.475657	BRI3	0.54173	BTN2A1	0.469257	CA5B	0.271929	CARS2	0.251819	DENND5A	0.594993	DET1	0.202148	DNTTIP1	0.534935	ECE1	0.464451	EIF2AK3	0.307492	FAM115A	0.259255	FAM120A	0.490528	FBXW8	0.248608	FGD3	0.567567	FGR	0.4594	FMNL1	0.601712	GIT2	0.527908	HEATR6	0.23742	HIP1
RPS4X	ABR	0.442309	ALDH5A1	0.384277	ALKBH2	0.291424	ARMCX5	0.299464	ATIC	0.391184	C11orf1	0.361504	C17orf76-AS1	0.442118	CCNB1IP1	0.398325	CLYBL	0.284085	CMIP	0.380217	COQ3	0.177265	CYB5A	0.184033	DDX24	0.38168	DKC1	0.369714	DPH5	0.483221	EBAG9	0.310142	EEF1B2	0.64945	EIF2D	0.466423	EIF3D	0.391065	EIF4B	0.417839	ETS1	0.453603	EXOSC2	0.349115	FAM162A	0.355491	FARS2	0.218705	GPATCH4
COL4A3BP	ACAP2	0.559833	ADAM10	0.442827	AES	0.52435	AGTPBP1	0.509745	AKAP1	0.349292	ANKS6	0.376804	AP3S1	0.372178	APOA1BP	0.332858	ATP8B2	0.418196	AZIN1	0.415438	BIN1	0.385292	BNIP3L	0.533321	BRD9	0.307245	CLIP1	0.46811	CLTC	0.471724	CMTM6	0.537041	DCP2	0.526802	DOLPP1	0.222103	DPH2	0.378898	DPH3	0.364899	ELAC2	0.407705	EVL	0.491223	FAM203A	0.384499	FAR1	0.478901	FBXO11
COX10	ABHD5	0.317894	ABTB1	0.302684	APAF1	0.320009	ARHGAP26	0.308963	ARRB2	0.310074	ATG16L2	0.329506	ATP6V0B	0.327529	BEST1	0.333582	C5AR1	0.319401	CANT1	0.30912	CASC3	0.30525	CDK19	0.328313	CFLAR	0.30962	CMTM6	0.306722	CREBBP	0.305141	CRK	0.31316	CSF3R	0.318672	CXCR1	0.302151	CXCR2	0.307883	DAZAP2	0.301476	DENND3	0.303593	DHX34	0.304692	DOCK5	0.32168	FAM63A	0.309938	FMNL1
MTMR10	ABCF2	0.225809	AMN1	0.316408	ANXA6	0.309074	APPL2	0.339007	AVEN	0.142973	BEST1	0.529597	C21orf59	0.338931	C3orf62	0.541823	CARD8	0.448432	CCNG2	0.415869	CDK14	0.315748	CDK19	0.598891	CHMP1B	0.59085	CHST15	0.519288	CMTM6	0.567785	COL4A3BP	0.507042	DYRK1A	0.406851	E2F3	0.554896	FOXO3	0.555891	FTSJ1	0.353935	GAB1	0.585252	GIMAP1	0.25732	HAL	0.522612	HIST1H2AC	0.479628	IFRD1
PAK2	ABCA1	0.275591	ABHD14A	0.35697	ACAP2	0.557318	ACTR2	0.506473	ANXA6	0.338192	ATP6V1B2	0.569589	ATP7A	0.381557	BROX	0.435921	CAB39	0.559472	CARKD	0.305678	CCPG1	0.533289	CLTC	0.488515	CMTM6	0.575479	COQ10A	0.374969	CUL3	0.528148	DISP1	0.201299	DMAP1	0.386272	E2F3	0.550221	EIF2B5	0.477818	FAR1	0.478795	FBXO11	0.503446	FCHSD2	0.279221	FLAD1	0.353564	HINT2	0.230292	ITFG2
PELI1	ABHD5	0.586768	ACTR5	0.365607	ANGEL1	0.336278	ARHGAP25	0.5365	ATP6V1A	0.607226	ATP6V1B2	0.634763	BCL2A1	0.508592	BNIP3L	0.490571	CDC42EP2	0.403628	CECR6	0.21882	CEP63	0.507562	CHST11	0.566771	CLEC7A	0.352063	CMTM6	0.615009	CPD	0.542448	CXCR1	0.601283	CXCR2	0.614139	CYP4V2	0.184289	DAZAP2	0.57613	DIS3L	0.261962	EIF2B5	0.468786	EPHB1	0.306066	EXOSC10	0.480977	FAM174A	0.440777	FAM49A
APRT	ACAP2	0.386374	AKR7A2	0.29466	APEH	0.219976	ARID4A	0.41988	ARID4B	0.405624	B3GAT3	0.310957	B4GALT7	0.275692	BCAT2	0.320207	C11orf83	0.241082	C19orf53	0.32063	C19orf70	0.305412	C21orf33	0.364537	CCDC94	0.207519	CHCHD10	0.190741	CUTA	0.407593	DDX54	0.397231	DGCR6L	0.307347	DHPS	0.233219	DOHH	0.257944	DTYMK	0.188395	DUS1L	0.407887	DUS3L	0.324388	EIF3G	0.405239	EIF5A	0.244831	ELK1
KRI1	AAAS	0.293189	ACPP	0.245171	ACSL4	0.49989	AK1	0.308566	ANKS6	0.393896	ATP6V1B2	0.496832	C1orf109	0.263871	CARD11	0.447315	CMTM6	0.527743	COQ10A	0.409351	CTU2	0.229727	CXCR7	0.265806	CXorf38	0.37187	CYB5R4	0.49519	DCAKD	0.287131	DMAP1	0.381383	DNAJA3	0.469167	DPH2	0.372792	EVL	0.472907	EXOSC2	0.348956	FAM45A	0.42475	FAM49A	0.458911	FBL	0.423957	FGD4	0.433035	GDAP2
VPS13A	ACSS2	0.460682	ANKMY2	0.324886	ARF1	0.477985	ATP6V0D1	0.467033	BDP1	0.462471	BLM	0.28277	C17orf80	0.22167	C22orf46	0.216481	C6orf170	0.317179	CAPRIN2	0.432621	CASD1	0.431164	CCDC111	0.183695	CD84	0.279952	CEP290	0.478526	CFP	0.468117	CHD9	0.414862	CHMP2A	0.495197	CNPY3	0.528091	CRYZ	0.141346	DAP	0.272253	DENND1A	0.306724	DENND1B	0.255239	DLG1	0.437218	DYRK2	0.50598	EIF2AK3
DEF8	ABTB1	0.604897	ACBD6	0.306572	ADCY4	0.454091	ADPRHL2	0.290833	ALOX5	0.527725	ANKRD13D	0.528773	ARAP3	0.49937	ARHGAP9	0.477949	ATG16L2	0.561972	ATP6V0B	0.56363	C7orf43	0.459397	C9orf41	0.322231	CAMK2G	0.538946	CAMTA2	0.450258	CLDN9	0.405003	CLIP4	0.242121	CTSO	0.24993	DAPK2	0.483	DNM2	0.466714	DPEP2	0.366697	EEPD1	0.503937	ENOX2	0.2334	FAM115A	0.2625	FAM134A	0.242995	FAM210A
IFITM2	ABTB1	0.572925	ASPRV1	0.353767	ATAD5	0.351417	ATP6V0B	0.575114	BASP1	0.542174	BCL6	0.541012	BTN2A1	0.459375	C5AR1	0.5923	CCDC147	0.351904	CDKAL1	0.307959	CLASP2	0.364167	CSF3R	0.588063	DDIT3	0.425293	DENND5A	0.568651	DOK3	0.566817	ELK4	0.392278	FAM178A	0.227617	FTL	0.503589	FYCO1	0.2859	GAB2	0.566885	GLT1D1	0.589879	GMFG	0.544737	GMPS	0.328898	GRB2	0.558861	H3F3B
KCNE3	ACBD6	0.302246	AGPAT9	0.489475	ARL11	0.593386	ATP6AP2	0.374484	ATP6V1B2	0.60529	C20orf24	0.48599	CARD8	0.443337	CD300LF	0.350707	CDK5R1	0.25693	CHIC2	0.464664	CLEC1A	0.212578	CSTA	0.462836	DCAF12	0.513096	DDHD2	0.515034	DDX24	0.404668	DYNLT1	0.445965	EIF4EBP2	0.41672	FAM120A	0.473362	FANCC	0.253791	FAR1	0.502201	FGD4	0.406545	FKBP1A	0.533048	FLI1	0.529909	FTL	0.509166	GBA
PRR14	AASDH	0.226754	ABCE1	0.43343	ADPRHL2	0.298783	ANKRD13D	0.555832	APOOL	0.216575	APPL1	0.343415	ARFGEF2	0.385554	ARSA	0.375782	ASCC3	0.420945	ATP5S	0.206353	BRMS1	0.337911	C11orf57	0.303282	CAND1	0.460628	CCDC41	0.251091	CDC34	0.417033	CPNE1	0.251636	CYHR1	0.49483	CYP2D7P1	0.312306	DDX21	0.314151	DDX52	0.234048	DENND4A	0.301296	DGCR14	0.278734	DHX15	0.485301	DHX36	0.359713	DVL3
RB1CC1	ABHD13	0.304405	AKR7A2	0.279038	AP1G1	0.418005	APEX2	0.143963	ARID4A	0.555411	ARID4B	0.547721	C10orf118	0.380348	C1orf35	0.340754	C21orf33	0.364521	CLIP1	0.450967	CRNKL1	0.481772	CUL4B	0.539117	DDX6	0.388622	DNAJC11	0.337983	DNPEP	0.33787	DYRK1A	0.420709	ELF2	0.495202	ERCC1	0.288443	ERGIC2	0.362794	FAM160B1	0.456384	FARSA	0.407247	GALNT4	0.239074	GPBP1	0.38894	GPI	0.237616	GSS
TLE4	ACBD6	0.331507	AKIRIN2	0.501606	AKR1B1	0.374134	AMICA1	0.564716	ANKRD16	0.179754	ARPC1A	0.497954	ARPC4	0.524208	BDH2	0.299731	BIN2	0.446351	C11orf63	0.13215	CLYBL	0.287953	CMTM1	0.458145	CTBP2	0.414483	CXorf38	0.336557	DAPK2	0.441589	DEDD	0.483833	DEF8	0.504792	DPY19L4	0.360005	ELMO1	0.316217	F11R	0.470391	FLI1	0.50778	FMNL1	0.512311	FRY	0.496977	GIT2	0.570685	GLIPR2
MDH1	ACADM	0.283503	ACAT1	0.226468	ADH5	0.381599	ADSL	0.287518	ALG2	0.218223	ALG8	0.328136	ARAP1	0.400494	ATP5O	0.35453	BCCIP	0.383265	BRD4	0.412259	C14orf166	0.33931	C22orf28	0.300197	CNOT3	0.384013	COMMD3	0.225298	COPZ1	0.305012	COX16	0.315566	COX6C	0.440411	COX7C	0.410373	CREBBP	0.408247	CYCS	0.380998	EI24	0.348499	EID1	0.361216	EPS15L1	0.380028	FBRS	0.396247	FMNL1
NBR1	ACTR2	0.532071	AGPAT6	0.204504	APOA1BP	0.326433	ASAH1	0.359125	ASB8	0.395784	ATP6V1E1	0.480846	ATP7A	0.375549	BRAP	0.457023	BROX	0.450929	CCPG1	0.573131	CHMP3	0.551652	CMTM6	0.640805	COQ10A	0.383214	CSNK1E	0.25256	CTAGE5	0.423695	CXorf40B	0.192679	CYB5R4	0.582978	DDX12P	0.17557	DFFB	0.18462	DHX8	0.525834	DNAJA3	0.452649	DPH2	0.356889	DUS1L	0.443061	ELOVL5	0.523617	FLI1
SNX10	ABHD3	0.346192	ABI1	0.482178	ACAP2	0.581302	ARFIP1	0.415968	ARPC3	0.551475	ASB1	0.397436	ATG3	0.540567	ATP6V1B2	0.582819	ATP6V1E1	0.486597	BCL10	0.469101	C1GALT1C1	0.304799	CAPZA2	0.65509	CBFA2T2	0.305756	CIR1	0.498325	CMTM6	0.59779	CRY2	0.295519	DCP2	0.556938	DECR1	0.294626	DEXI	0.329354	DMAP1	0.375048	DOCK8	0.346124	DUS1L	0.448195	EVI2A	0.45274	EXD3	0.278128	FAM49B
SPOPL	ABCA1	0.271999	ACAD9	0.328242	ACAP2	0.580947	AIFM2	0.157113	ATP6V1B2	0.574861	BPHL	0.188769	CCNG2	0.418398	CD46	0.58001	CFLAR	0.576915	CMTM6	0.61733	CRLF3	0.507755	CTBS	0.573927	DCP2	0.556045	DDX27	0.317631	DPH2	0.370924	ERAL1	0.278884	EVI2A	0.42916	FAM49B	0.584303	FAM91A1	0.523538	FTSJ1	0.352612	GCA	0.587087	GSS	0.350493	H2AFZ	0.444499	HINT3	0.369798	HNRNPK
IDS	ANTXR2	0.526472	BRD8	0.350882	C16orf54	0.460752	C22orf28	0.344983	C3orf62	0.608524	C5AR1	0.604206	CALCOCO1	0.474291	CCNDBP1	0.534999	CD97	0.471209	CDC42SE1	0.569556	CDK19	0.537555	CFLAR	0.589309	COX10	0.312152	CPPED1	0.560014	CPSF7	0.498473	DDX19B	0.262761	DOCK5	0.574802	EIF3I	0.302507	ERGIC1	0.50026	FAM126B	0.548152	FAM212B	0.597972	FAM63A	0.554391	FGFR1OP	0.148082	GIMAP6	0.390233	GTPBP4
MSN	AATF	0.223786	ACTN1	0.497097	ACTR2	0.468587	AGBL2	0.239495	ANAPC5	0.333679	ARF3	0.470509	ATP6V1B2	0.479883	BCAS3	0.232717	BOD1	0.321345	C10orf54	0.477058	C5AR1	0.501634	CANT1	0.481769	CAP1	0.47031	CCPG1	0.469961	CLTC	0.499993	COG7	0.215557	COQ10A	0.394164	CORO1C	0.40478	DHRS7	0.433248	DHX8	0.488712	DIP2B	0.489785	DNAAF2	0.260816	DNAJA4	0.220789	DNAJC19	0.318616	DOCK2
MYO9B	ABR	0.487345	ACTL6A	0.389566	ADRBK1	0.48967	AIMP1	0.415619	AKAP7	0.260994	ANKRD11	0.407188	ARAP1	0.514327	ARID3A	0.539707	ARMC1	0.427556	ATG9A	0.371851	BRPF3	0.242769	C4orf52	0.167503	CAMTA2	0.531343	CCDC91	0.398297	COQ3	0.189862	COX16	0.292423	CREBBP	0.548922	DGCR2	0.483639	DNM2	0.539197	EIF5B	0.428963	EXOC3	0.273266	FAM35A	0.413528	FBXO5	0.233578	FKBP3	0.319362	FLII
RAD21	AKR7A2	0.273289	ALDH9A1	0.183266	AMD1	0.510127	BRAP	0.454777	C11orf24	0.323729	C7orf60	0.449561	CAB39	0.555468	CD46	0.539161	CRLF3	0.507453	CRNKL1	0.48164	CUL3	0.552583	CUL4B	0.508285	DDB2	0.329492	DHDDS	0.12374	DUS1L	0.454192	DYRK1A	0.444536	EPC2	0.302615	ERCC1	0.307962	FBXL3	0.481503	FBXO11	0.489174	FBXW7	0.178054	GMCL1	0.282516	GPBP1	0.406708	GTDC1	0.33952	HECA
TM9SF2	ACTR2	0.543959	AES	0.525664	AIFM2	0.165074	AKAP10	0.34463	ATP6AP2	0.379916	ATP6V1B2	0.576183	AZIN1	0.396886	BNIP3L	0.497388	BPHL	0.183837	BRAP	0.445088	BRCA1	0.456229	CAB39	0.544633	CAPN12	0.244345	CARNS1	0.310079	CCPG1	0.561821	CD93	0.29559	CDCA8	0.122776	CHUK	0.480891	CLCN4	0.121559	CLTC	0.490473	CMTM6	0.5769	COPS7B	0.352252	COQ10A	0.375649	CSNK1A1	0.380604	CTSS
ZMYND11	ABCC6	0.286215	ACSS2	0.439555	ARL4C	0.438757	ATP6V0D1	0.469343	B3GALTL	0.259589	BBS2	0.218135	CAPRIN2	0.408898	CARD14	0.157723	CBLB	0.421779	CEP290	0.442132	CFP	0.477749	CHIC1	0.476148	CNPY4	0.236795	CROT	0.441087	CUEDC1	0.303767	DBF4	0.303381	DNAJB4	0.190442	DOK1	0.413856	DYRK2	0.49458	DYSF	0.455037	ERCC5	0.376183	FAM169A	0.42733	FANCF	0.395521	FCGRT	0.486867	GNAI2
ATP6V1A	ADA	0.251603	AES	0.519085	ARHGEF5	0.136512	ATP6V1B2	0.633827	AVEN	0.146688	BAZ2B	0.488063	BNIP3L	0.500383	BRWD3	0.51991	CBX1	0.355944	CCDC136	0.214743	CCDC88C	0.43941	CCNY	0.442667	CDK2	0.157591	CECR6	0.229458	CEP63	0.484962	CHST11	0.568852	CLMN	0.301445	CMTM6	0.597964	COQ10A	0.375496	CORO1C	0.424102	CPEB4	0.550408	DICER1	0.468933	E2F3	0.563133	EPHB1	0.330683	EVL
BUB3	ADAM22	0.335725	ARSK	0.182949	ATG16L1	0.368434	ATP6V0D1	0.474428	BAG2	0.243034	BBS2	0.204209	C12orf29	0.451818	C2orf43	0.277797	C2orf44	0.439076	C5orf42	0.435369	C9orf41	0.320534	CAMK4	0.423195	CASP8AP2	0.432962	CCDC66	0.308603	CD96	0.478668	CDKN2AIP	0.251495	CENPL	0.261956	CHCHD5	0.132633	CHIC1	0.468241	COIL	0.31398	CREBZF	0.468319	CTNNA1	0.321143	CYB5A	0.190505	DDX26B	0.363639	DHFRL1
DUS1L	ABI1	0.428688	ACAP2	0.45129	ACSF3	0.197858	ACTR1B	0.353614	ACTR2	0.450089	AFTPH	0.440081	AKAP8	0.233045	APRT	0.407887	ARFIP2	0.264648	ATP13A1	0.334222	B3GALT6	0.199103	B4GALT7	0.258848	C12orf52	0.270885	C16orf58	0.418216	CAPZA1	0.434656	CAPZA2	0.426806	CCDC157	0.123381	CHMP2B	0.417167	CTU2	0.245726	CUL3	0.43351	CUL4B	0.435744	CXXC1	0.321253	DBP	0.308656	DDX39A	0.308349	DHX30
IGF2R	ABHD2	0.387687	ACAT2	0.268892	C17orf103	0.463852	C5AR1	0.583384	C9orf78	0.317148	CCDC115	0.351991	CDK19	0.593709	CEACAM4	0.460896	CHI3L1	0.253695	CHST15	0.528261	CMAS	0.236453	COX10	0.310232	CPD	0.510122	CREBBP	0.614327	CSTF2	0.307162	CTDSP2	0.483744	CYP4F3	0.517502	DDB2	0.324019	DOCK5	0.553814	EIF2B1	0.377318	EXTL3	0.547523	FAM120A	0.517236	FHDC1	0.316644	FOXJ2	0.371876	FOXO3
PLIN3	ACTR1A	0.401239	ALOX5	0.545782	ANAPC5	0.331995	ASAP1	0.431548	ATXN7L3B	0.454057	C15orf41	0.262575	C4orf21	0.287257	CANT1	0.57365	CBLB	0.405238	CDC42EP3	0.340817	CENPJ	0.296713	CHCHD5	0.13475	CLIC1	0.577458	CRY1	0.345745	CTNNA1	0.328584	DHRS7B	0.314073	DOK3	0.598694	DROSHA	0.344805	DUSP22	0.207097	DYSF	0.586684	EDEM2	0.433526	EHBP1L1	0.36521	EXOSC8	0.349276	FAM114A1	0.248685	FBXO25
REPS2	ACOX1	0.4568	ADIPOR1	0.553225	APOA1BP	0.324819	AQP9	0.547261	ARHGAP19	0.386364	ATP6V1B2	0.573761	BMX	0.474236	C5AR1	0.556649	CAB39	0.560839	CD93	0.299247	CDK5R1	0.270822	CDKL5	0.426299	CFLAR	0.551756	CHIC2	0.450982	CHST11	0.568265	CLEC4D	0.35374	CRISPLD2	0.390099	CYP4V2	0.183219	DAPK2	0.420342	DENND5A	0.548795	EMG1	0.325237	ENOPH1	0.38331	FOXO3	0.583377	GAB1	0.534219	GABARAPL2
SLC15A3	ABCC6	0.288884	ACSS2	0.451352	AEBP2	0.324713	AGTRAP	0.476452	ALG9	0.420747	ANAPC4	0.317229	ANGEL2	0.21037	ANKMY2	0.315698	ATAD5	0.347729	ATXN7L3B	0.454927	BLM	0.275567	C10orf54	0.571847	C18orf54	0.170024	C2orf43	0.267557	CAPRIN2	0.432474	CCDC111	0.180203	CFP	0.506295	CHIC1	0.473998	CROT	0.416433	CTSD	0.409454	CUEDC1	0.318457	DBF4	0.313928	DCUN1D4	0.335431	DLG1	0.465738	DOK1
STAG2	ACAD9	0.32204	ACAP2	0.581039	ACTR2	0.505918	AMD1	0.491473	B4GALT7	0.259941	BABAM1	0.351273	BMP1	0.163945	CAB39	0.546286	CACNB1	0.252482	COG7	0.227131	CRLF3	0.487987	CRNKL1	0.497563	CTU2	0.235763	DCUN1D1	0.433164	DOCK11	0.45002	DPH3	0.373575	DUS1L	0.453695	DYRK1A	0.418358	EGLN1	0.481689	ERBB2IP	0.396718	ERCC1	0.303565	ERGIC2	0.340617	EXD3	0.280108	GALNT4	0.240251	GPBP1
VPRBP	AKIRIN2	0.471841	ALMS1	0.416006	ARPC4	0.49013	ATIC	0.382847	ATP1A1	0.324303	ATXN7L3B	0.449657	BAZ1B	0.406371	BBS9	0.205356	BMS1	0.450365	BRI3	0.485071	BTRC	0.299845	BUB3	0.457244	C10orf54	0.482877	CDK5RAP2	0.369799	CHD6	0.474812	CHIC1	0.473747	CLOCK	0.309076	CSRP2BP	0.395809	CTBP2	0.388608	DDX24	0.429223	DIEXF	0.433305	DNAJC16	0.301046	DOCK10	0.436843	DYRK2	0.497536	ETS1
GIT2	ACBD6	0.303687	ALOX5	0.513572	ARHGAP26	0.522163	ARRB2	0.512331	ATP6V1B2	0.557362	ATXN7L3B	0.431331	CBL	0.469885	CBS	0.133296	CCDC51	0.229697	CIAPIN1	0.248929	DDX24	0.442234	DEDD	0.502083	DET1	0.203513	DHX35	0.309768	DIEXF	0.373229	EP300	0.509452	EXOSC2	0.366736	EXOSC7	0.362115	FAM120A	0.497976	FANCF	0.406745	FAR1	0.479631	FLI1	0.500435	FOXO3	0.519518	GPX7	0.283533	GRB2
MAP3K2	ACAP2	0.606484	ALKBH3	0.271054	APC	0.49372	BRD9	0.320508	BRWD3	0.53684	CAB39	0.578301	CBL	0.496408	CELF2	0.486479	CLIP1	0.4669	DCP2	0.584635	DIP2B	0.531484	DNAJC17	0.192661	DNAJC30	0.230387	DNPEP	0.352519	DPM2	0.189636	DRG2	0.355322	EDEM3	0.416496	EIF4E3	0.319727	FAR1	0.475436	FBXO38	0.369938	FTSJ1	0.34787	GSK3B	0.500317	IMP4	0.341739	ITPA	0.325289	ITSN2
MCM3	ACAT2	0.258908	AKIRIN2	0.43331	ALDH18A1	0.410394	APAF1	0.434229	APLP2	0.421187	ATAD2	0.421274	ATAD5	0.38027	ATP6V0A1	0.390796	ATP6V1A	0.438534	ATP6V1B2	0.443808	BARD1	0.164053	BLM	0.289795	C14orf1	0.346326	C16orf80	0.215276	CALML4	0.381164	CCT7	0.361621	CDCA4	0.235306	CENPH	0.300613	CENPJ	0.279165	CENPO	0.279214	CEP128	0.217626	CHST15	0.44265	CKAP5	0.410509	CKS1B	0.24179	COX10
NEDD9	ADAR	0.532973	ANKRD40	0.283533	ARHGAP25	0.569235	ATP6V1B2	0.612287	BAZ2A	0.492425	BAZ2B	0.491731	BTN2A1	0.428243	CARD8	0.42189	CASS4	0.516315	CD46	0.579047	CHST11	0.529244	CREBBP	0.542926	CYB5R4	0.531261	DAZAP2	0.570511	DDX55	0.293914	DENND5A	0.551535	DHTKD1	0.51039	DIP2B	0.556163	FLI1	0.512114	FOXO3	0.566416	GAB2	0.579437	GCC1	0.432266	H3F3B	0.573543	HLA-E	0.454058	IGF2R
SIRPA	AGK	0.473408	ALOX5	0.53536	ANXA11	0.522932	ARHGEF2	0.511631	ARHGEF9	0.41246	AVEN	0.147482	C10orf54	0.538132	C15orf41	0.258019	C4orf21	0.28018	CAMK2G	0.497365	CAMKK2	0.461346	CANT1	0.550912	CLEC2D	0.364339	CRY1	0.343885	CSF2RA	0.516313	DDHD1	0.404067	DENND3	0.541404	DISP1	0.202392	DNAJC27	0.331346	EXOG	0.414092	FAM53C	0.568785	FBXO25	0.286786	FCHSD2	0.263463	FRAT1	0.512562	GNAI2
SRGN	ABHD5	0.569887	ADIPOR1	0.569573	AGAP5	0.172114	ALOX5AP	0.427501	ANKRD13A	0.507443	AQP9	0.628457	ARRB2	0.512996	ASAH1	0.383926	ATP6V1E1	0.477557	B4GALT5	0.485855	BACH1	0.547526	BAZ1A	0.523181	BCL2A1	0.522396	BNIP3L	0.492562	BPHL	0.18617	BRD9	0.311724	C16orf88	0.261126	C20orf24	0.510615	CAB39	0.566523	CCDC88C	0.439527	CD55	0.370363	CD58	0.530166	CDK5RAP1	0.388326	CLIC1	0.534847	CMTM6
SUPT4H1	APOBEC3A	0.449353	ARPC1A	0.485776	ARPC3	0.571386	ARPC4	0.507889	ASB1	0.401795	ATG3	0.496571	ATP6V0D1	0.507938	ATP6V0E1	0.551134	ATP6V1B2	0.553198	ATP6V1E1	0.525246	BMI1	0.192581	BUD31	0.475483	C18orf32	0.405781	C20orf24	0.493236	CEACAM3	0.517619	CHMP2A	0.555344	CIR1	0.484085	CLIC1	0.528604	CYP20A1	0.173115	DAZAP2	0.574493	DECR1	0.274732	DYNLT1	0.490074	FAM120C	0.270554	FAM49B	0.593734	FBXW8
TOPORS	ABHD5	0.570205	ACAP2	0.546181	AKIRIN1	0.475754	AMD1	0.543189	APC	0.483438	AQP9	0.56671	ARHGAP25	0.542428	BAZ2B	0.476889	BRWD3	0.527129	CASS4	0.507645	CD46	0.55375	CDK19	0.570394	CHMP1B	0.548853	CMTM6	0.57671	CRK	0.546504	CWC25	0.466178	DDX3X	0.553728	DNAJB6	0.34919	DYRK1A	0.408997	EIF3B	0.478128	EXOC8	0.540861	FBXO33	0.478252	FCHO2	0.419961	H3F3B	0.56345	HBP1
FTL	ACADSB	0.378669	AEBP2	0.322396	ANKH	0.447877	ARPC1A	0.486925	ARPC4	0.530557	ATP6V0B	0.522938	ATP6V0D1	0.522719	ATRIP	0.181668	BRI3	0.559604	C11orf63	0.128304	C5orf42	0.44234	CCND2	0.306013	CD63	0.378771	CHCHD5	0.132299	CHD6	0.452377	CLIC1	0.518145	COX11	0.482597	DAZAP2	0.541303	DNAJC16	0.312529	ELK4	0.404837	ETAA1	0.419366	ETS1	0.494776	FBXO21	0.438359	GLIPR2	0.532513	GNAI2
MLL4	ACTR6	0.365893	AKNA	0.401793	ANKRD11	0.447931	BAG6	0.387449	BRD4	0.56602	BTBD1	0.276901	C14orf142	0.155288	CCDC91	0.380664	CD48	0.238974	CDK11B	0.219728	CENPC1	0.302713	CHPF2	0.438633	CIC	0.434838	CLNS1A	0.303804	CLPTM1	0.440306	CNOT3	0.567433	CWC27	0.297704	EIF2A	0.276487	FAM175B	0.291144	FAM193A	0.444316	FBRS	0.558608	FXR2	0.247963	GATAD2A	0.424192	GDAP1	0.191527	GOLT1B
NPM1	ABCE1	0.443283	ABR	0.442262	ACADSB	0.369106	ADSL	0.292417	ATIC	0.371505	BCKDHB	0.322502	BRIX1	0.437989	C11orf1	0.400696	C3orf17	0.377981	CCDC109B	0.371976	CCDC25	0.37583	CCNG1	0.327539	CCT2	0.416007	CLYBL	0.28584	CMPK1	0.343295	COX11	0.386886	DAP3	0.370275	DDX50	0.413827	DPH5	0.507831	EBAG9	0.332924	EPRS	0.414601	ERICH1	0.131178	ETS1	0.434403	FAM175A	0.297887	FARSB
SDAD1	ABCE1	0.506096	ACTL6A	0.410526	ADAM8	0.453946	AIMP1	0.46665	ALG8	0.300467	ALKBH8	0.416249	ARAP1	0.488548	C12orf4	0.229641	C5orf28	0.29441	CAMK2G	0.434622	CCDC25	0.360071	CUL2	0.270556	CYTH2	0.345891	DDX10	0.268007	DDX18	0.506807	DIMT1	0.33849	DUSP22	0.19994	EFHD2	0.437097	EIF5B	0.409069	ELAC1	0.213312	EXOSC8	0.34858	EXOSC9	0.437049	FARSB	0.399616	FASTKD2	0.45952	FLII
UNC119	ABTB1	0.503121	ACAA1	0.392269	ACADM	0.300936	ADPRHL2	0.317298	AEBP2	0.340759	AIDA	0.343461	APPL1	0.360547	ARF5	0.425659	ARHGAP27	0.516897	ARL1	0.368193	ATG16L2	0.479435	ATP6V0B	0.473526	C6orf47	0.250432	CAND1	0.509192	CDKAL1	0.313917	CEP76	0.237275	CHFR	0.433021	CMPK1	0.351182	CUEDC1	0.311469	DEDD2	0.5356	DEF8	0.513357	ECI2	0.399468	EHBP1	0.323169	EPRS	0.460036	FAM208A
BCL9L	AES	0.445319	APBA2	0.28522	ASXL1	0.352949	ATP6V0E1	0.417334	BAHD1	0.370995	CARD11	0.465574	CARNS1	0.312061	CCDC101	0.214285	CCDC120	0.209443	CCDC121	0.127667	CCDC88C	0.473074	CD58	0.422763	CD6	0.455224	CD7	0.369163	CDC25B	0.49751	CHUK	0.407346	CLSTN1	0.46143	DHX30	0.436948	DNMT1	0.522572	DVL2	0.282239	EXOC1	0.325529	FAM206A	0.279208	FAM78A	0.301642	FAM83G	0.234225	GYPC
MATR3	ABCE1	0.500188	ADRBK1	0.48922	AGPAT5	0.321721	AIDA	0.371921	ALKBH4	0.157756	ANP32E	0.307662	AP2A1	0.427825	API5	0.464624	ARHGAP27	0.46229	ARRDC1	0.359077	ASL	0.256781	ATP6V0C	0.39473	C11orf58	0.391219	CASP8AP2	0.438829	CCNG1	0.344249	CEBPD	0.392448	CETN3	0.325221	CHCHD5	0.133551	CMPK1	0.375441	CNOT2	0.263155	CNOT7	0.322474	CSE1L	0.386775	CWF19L2	0.220852	DDX20	0.251997	DDX50
PPP1R15A	ABHD4	0.490971	ABTB1	0.519469	ACACA	0.309968	ATP6V0B	0.534435	BCL6	0.529357	BTNL8	0.336492	C16orf54	0.429554	C3orf62	0.513914	C5AR1	0.559166	C9orf41	0.312119	CANT1	0.530958	CHMP2A	0.517661	CSF3R	0.523542	CSRNP1	0.426887	CXCL16	0.38393	CYTH2	0.360366	DUSP1	0.482993	ERGIC1	0.469166	FAM212B	0.511009	FAM214B	0.536964	FAM53C	0.525714	FRAT1	0.535094	GLUL	0.555564	GNB2	0.522349	GOSR2
RBBP7	ACP1	0.526251	ACSS2	0.46053	ALOX5	0.515032	ATAD5	0.35578	ATPBD4	0.316119	ATXN7L3B	0.447988	AVEN	0.142755	BORA	0.265395	BRI3	0.50227	C10orf54	0.5213	C16orf80	0.204968	CAMKK2	0.460701	CDKAL1	0.312295	COX11	0.467235	CROT	0.404994	DBF4	0.311054	DDHD2	0.499541	DOK3	0.512537	EPT1	0.362996	FAM120A	0.473073	FGR	0.432008	FMNL1	0.50554	GAB2	0.518179	GRB2	0.529759	GRINA
CSNK1D	ABTB1	0.5351	ACADM	0.294331	ACAT1	0.208486	ACTL6A	0.404608	AGPAT5	0.314484	AKAP7	0.250475	ALG8	0.304181	ARHGAP27	0.561421	ASCC3	0.391843	C11orf71	0.16196	CAMTA2	0.454431	CCDC41	0.235528	CLNS1A	0.285875	CPNE1	0.254908	CRTC2	0.473586	DCTN5	0.141359	DDX19B	0.260919	DET1	0.209265	EID1	0.385326	ELP4	0.247955	EXOSC9	0.442462	FBRS	0.541127	FLJ45340	0.410138	FMNL1	0.561554	G3BP1
HBP1	ABHD5	0.55968	AQP9	0.554969	ASAH1	0.363998	BACH1	0.530653	BECN1	0.446834	BMP1	0.17095	C20orf111	0.476684	CAB39	0.523413	CCNDBP1	0.564201	CD46	0.532426	CD53	0.526752	CDC42SE1	0.535807	CMTM6	0.571553	CRNKL1	0.478817	CTBS	0.543605	CXCR4	0.339705	CYB5R4	0.544812	CYTIP	0.450824	DDX3X	0.566346	DHX40	0.373143	DNAJC11	0.34364	EXOC8	0.488216	FAM49B	0.550127	FBXL13	0.274085	FBXO33
KIAA0430	AHCTF1	0.493711	BOD1	0.295079	BRD9	0.310517	C21orf59	0.33764	C9orf78	0.32223	CDK19	0.558986	CDKL5	0.43837	CELF2	0.488986	CREBBP	0.556313	CSTF2	0.30944	DHTKD1	0.5107	DIP2B	0.546654	EP300	0.531945	EXOC8	0.504509	FBXL20	0.572222	FNIP1	0.549361	FOXO3	0.576384	FTSJ1	0.377554	HECA	0.502835	IGF2R	0.537609	IKBKE	0.223533	ITSN2	0.4104	JAK1	0.416581	JHDM1D	0.505354	KDM3B
MKNK2	ABCD3	0.233808	ABHD10	0.317411	AFG3L2	0.361408	AIFM1	0.270694	ANKRD40	0.294234	APOOL	0.220098	ATXN7L3	0.45845	BLMH	0.289586	C15orf37	0.442487	C7orf43	0.444832	CAPN2	0.247589	CDK11B	0.230804	CLK3	0.433319	CMAS	0.259759	CNOT3	0.487025	COPZ1	0.276966	COX18	0.212073	CRTC2	0.461474	CSNK1D	0.521817	CTNNBL1	0.279974	CYCS	0.385536	CYTH2	0.352833	DBR1	0.292939	DCAF13	0.345744	EGLN2
NIPBL	ACAP2	0.546916	ALKBH6	0.252939	APC	0.49568	APRT	0.38995	ARID4B	0.479669	ARIH1	0.280711	ARL2	0.282521	ATP7A	0.381778	ATXN7	0.425125	BABAM1	0.340226	BROX	0.439607	BRWD3	0.546271	C11orf24	0.291872	C11orf30	0.302244	C11orf31	0.323252	C19orf70	0.280351	C21orf33	0.384622	CELF2	0.446811	COMMD4	0.30583	DCP2	0.502714	DPM2	0.188674	EDEM3	0.405344	GAPVD1	0.398053	GSK3B	0.502733	GSS
NOP56	ARPC4	0.410419	C10orf54	0.418622	C5AR1	0.417204	CFLAR	0.423358	DCP2	0.398523	DDHD2	0.403505	DENND3	0.429733	EIF2B5	0.412814	ENTPD1	0.402688	EP300	0.417824	EXOSC10	0.400072	FARS2	0.221092	FMNL1	0.413736	GAB2	0.423851	GABARAPL2	0.401471	GRB2	0.42547	IFNGR2	0.413322	IL17RA	0.420499	IL6R	0.404826	ITPRIP	0.418389	KDM3B	0.411272	KIAA0247	0.43019	LAMP2	0.412687	LASP1	0.398921	LRRC1
STRN4	ABTB1	0.469771	ADCK3	0.151124	ADRBK1	0.500536	ARAP1	0.466612	ARF1	0.486378	ARHGAP27	0.473315	ARHGEF2	0.488891	ATR	0.494963	BBS12	0.155418	BBS7	0.236989	C5orf22	0.258747	C9orf89	0.260474	CHM	0.319645	CNTRL	0.365715	CUL2	0.295636	CUL5	0.434818	DMTF1	0.36087	DNAJB4	0.206768	ERF	0.472041	FAM76A	0.272044	FBRS	0.493451	FCGRT	0.517913	FLII	0.498021	FMNL1	0.479854	GNB2
ABR	ABCE1	0.46044	ACTR6	0.375083	AGPAT5	0.323076	AIDA	0.345887	ARHGAP27	0.474857	ARMCX5	0.290159	ATP6AP1	0.469214	BCKDHB	0.343265	BRIX1	0.432565	CAMTA2	0.448808	CCDC58	0.314938	CCDC91	0.420635	DNAJC19	0.323256	DNM2	0.495764	EIF2AK3	0.324462	EIF4A2	0.450568	ELP4	0.250478	FAM3C	0.320922	FAM60A	0.426902	FBXO5	0.225081	FLII	0.500718	FMNL1	0.503293	FOPNL	0.257571	G6PD	0.473232	GIMAP7
ARL4C	ADA	0.252567	AGK	0.450266	AK4	0.148508	ALOX5	0.428115	APLP2	0.36858	ARHGEF9	0.412428	ARL11	0.433096	CALM1	0.299706	CBLB	0.542634	CD247	0.557025	CD69	0.363822	CD81	0.416039	CTSW	0.349283	DENND5A	0.443109	DLG3	0.457021	ERCC3	0.259747	FAM169A	0.407686	FKBP1A	0.43119	FUT11	0.439365	FYN	0.415439	GZMA	0.508236	GZMM	0.494963	HEG1	0.329701	IFNGR2	0.436137	IL6R
MED13	ACAP2	0.493979	AKR7A2	0.284807	AP1G1	0.431292	APC	0.470988	APRT	0.418852	ARFGEF1	0.373382	ARID4A	0.47072	ARID4B	0.475353	ARL2	0.288185	ATP7A	0.372874	B3GAT3	0.313489	BABAM1	0.323911	BRAF	0.291804	C11orf30	0.301209	C11orf31	0.356072	C18orf25	0.29496	C21orf33	0.352177	CDC73	0.341193	CELF2	0.47156	CNOT1	0.329486	COQ9	0.18909	CUTA	0.398594	DCUN1D1	0.426211	DDX28	0.233556	GAPVD1
PBX2	ABAT	0.154957	ABTB1	0.599734	AFG3L2	0.368571	AOC2	0.391123	APOBEC3C	0.291782	APPL2	0.342182	ARHGAP25	0.594107	ATG16L2	0.535259	ATP6V0B	0.583729	BPNT1	0.301428	BRD8	0.361545	C5AR1	0.594206	CALCOCO1	0.449497	CDK19	0.593681	CHMP1B	0.571769	COG2	0.418041	COX10	0.318442	CRK	0.531998	CSF3R	0.579787	CSTF2	0.315495	CXCR2	0.567014	DOCK5	0.558274	DPEP2	0.364786	DPF2	0.426958	EPS15L1
WDTC1	ACTN1	0.586665	ACTN4	0.4721	ALG2	0.238245	ALOX5	0.537815	ANXA11	0.551463	ARID3B	0.458058	BDH2	0.2873	BSG	0.35531	CANT1	0.574404	CIAPIN1	0.254795	CMAS	0.234244	CNN2	0.429172	CREBBP	0.571518	CSRP2BP	0.384459	CTDSP2	0.485916	DCAF13	0.327632	DDX47	0.413281	DNAJC2	0.341932	EI24	0.324543	EIF2B1	0.370889	ENOPH1	0.375113	EXOSC2	0.362006	FAM136A	0.354342	FMNL1	0.607474	FOXO4
ACSL1	ABHD5	0.536594	ANXA3	0.422387	AQP9	0.674957	ATP6V1C1	0.391554	ATXN1	0.404833	BASP1	0.634701	BCL2A1	0.525724	BCL6	0.581544	BTNL8	0.338044	CASP4	0.528092	CCDC71L	0.401308	CDC42EP3	0.353739	CHSY1	0.43893	CLIC1	0.535516	CR1	0.514181	CREB5	0.405838	DGAT2	0.558103	DOK3	0.624395	DROSHA	0.329927	DYSF	0.598344	FAM126B	0.524154	FAM53C	0.599278	FLOT1	0.475171	FLOT2	0.58244	FRAT1
ACSL4	AARS2	0.379785	ANKS6	0.411309	ATP6V1C1	0.405618	BDH1	0.313695	BPHL	0.19644	C16orf58	0.471726	CAP1	0.466185	CAPZA2	0.519942	CARKD	0.312091	CD63	0.380962	CDC25B	0.458737	CMTM6	0.542541	CYB5R4	0.554512	DNAJA3	0.476324	DPH1	0.327166	DPH2	0.365522	EXOC6	0.458612	FAHD2A	0.172194	FARS2	0.219857	FGD4	0.416184	GEMIN4	0.332152	HOXB2	0.128525	IL21R	0.439018	ITFG2	0.353573	KIF5B
CD96	ANK3	0.204101	ASF1A	0.356598	ATAD1	0.419946	ATG16L1	0.358081	ATXN7L3B	0.451818	BUB3	0.478668	C11orf63	0.124167	C12orf29	0.429553	C16orf80	0.197396	C22orf46	0.225522	CASP8AP2	0.421071	CCDC65	0.408831	CD28	0.436198	CD3D	0.455341	CDC37L1	0.183974	CHIC1	0.469948	CORO1C	0.396259	CTNNA1	0.329535	CTSZ	0.344574	DDX24	0.410609	DHFRL1	0.270625	DLEU1	0.26305	DYRK2	0.46472	EID3	0.306254	ETS1
DOCK5	ACAT2	0.25005	ARHGAP25	0.533792	ARHGAP26	0.549925	BAZ2A	0.502011	BAZ2B	0.488155	BMP2K	0.331746	BRWD3	0.544536	C5AR1	0.564396	CDK19	0.568966	CELF2	0.47818	CFLAR	0.595272	CMAS	0.239169	COX10	0.32168	CPPED1	0.524982	CRX	0.139363	CSF3R	0.567998	CWC25	0.488153	DCTD	0.3626	EXD1	0.188325	FAM212B	0.555577	FAM214B	0.520786	FAM53C	0.551115	FBXL13	0.270243	FBXL20	0.486014	FCHO2
HCLS1	ABTB1	0.540344	ACAD11	0.342677	ADHFE1	0.23896	ADIPOR1	0.53475	AQP9	0.545579	ARPC1A	0.468215	ATP6V0B	0.529955	AVEN	0.145676	BASP1	0.522942	C10orf54	0.529685	C5AR1	0.54448	CANT1	0.572051	CHMP2A	0.618339	CHST11	0.52692	CXCR1	0.531432	CXCR2	0.540155	CYP4V2	0.194758	DAZAP2	0.594265	DIP2B	0.517694	DNTTIP1	0.520384	FAM53C	0.551328	FLI1	0.496737	FPR1	0.523148	GAB2	0.53365	GABARAPL1
MBNL3	ABTB1	0.476961	AGPAT5	0.296564	AKAP11	0.432232	ALG10	0.297213	ANXA11	0.480501	APPL1	0.372858	ARFGEF2	0.460908	ARHGAP27	0.459984	ARHGAP9	0.44984	ARL4A	0.133917	ATG14	0.329945	ATG16L2	0.467897	BDP1	0.456248	C10orf54	0.450912	C18orf54	0.164333	CAMK2D	0.303587	CAMK2G	0.467439	CDKAL1	0.317243	CHD9	0.456208	CLASP2	0.378176	CYP2U1	0.303178	CYTH2	0.336978	DEDD2	0.468474	DEF8	0.479575	DGAT1
NOLC1	AARS	0.313885	ABCE1	0.42193	ABCF1	0.396542	ACACA	0.330976	ACADSB	0.373702	ALDH18A1	0.414244	ALOX5	0.464331	ARID3A	0.447704	ARRB2	0.434074	ATIC	0.390737	ATP6V0B	0.457716	C10orf2	0.339665	C2orf68	0.262915	CIRH1A	0.367144	CLYBL	0.286424	COX10	0.306002	CSF3R	0.440938	DDX10	0.281947	DDX24	0.392604	DKC1	0.468012	DLAT	0.405409	EIF5B	0.450906	ETS1	0.428656	FAM214B	0.447288	GMIP
RAB21	ABHD14A	0.35533	ACAP2	0.588405	AVEN	0.14396	BNIP2	0.511799	BNIP3L	0.485945	BRAP	0.441739	BRD9	0.311587	BROX	0.435716	CAB39	0.566038	CHUK	0.490046	CLTC	0.45621	CMTM6	0.59565	COX10	0.309436	CUL3	0.53821	DCP2	0.558245	DCTN4	0.473346	DNAJA3	0.459879	E2F3	0.525199	ELAC2	0.407308	ETF1	0.377478	EVL	0.490924	FAM203A	0.381703	FAM49B	0.550566	FAR1	0.477377	FBXO11
SLC16A3	ABHD16A	0.39879	ATAD5	0.341995	BCL2	0.272267	BCL3	0.547338	BIN3	0.475303	BORA	0.282231	C10orf54	0.560493	C15orf41	0.246293	C5AR1	0.548235	CANT1	0.547567	CASP9	0.369368	CDKAL1	0.312869	CHCHD5	0.132433	CHD1L	0.252819	CXCL16	0.381817	DBNL	0.474436	DLG1	0.464707	DNAJC2	0.352513	DOK3	0.572143	DONSON	0.136269	DROSHA	0.329149	EHBP1	0.323878	EHD1	0.347067	FAM208A	0.387243	FAM214B
TMCC3	ABCA1	0.281049	ABCG1	0.313796	ABHD5	0.5787	ALOX5AP	0.429212	ASAH1	0.380408	C20orf111	0.500281	C5AR1	0.593049	CASC3	0.526955	CCNDBP1	0.561779	CDK19	0.593587	CHST15	0.536183	CMTM2	0.53075	CSTF2	0.300948	CWC25	0.471312	CXCR2	0.564127	CYP4F3	0.467899	DHTKD1	0.492221	EIF2B4	0.331762	ELF2	0.514365	ESYT1	0.384903	FOXO3	0.556502	GAB2	0.575785	GABARAPL1	0.535169	GABARAPL2	0.558932	GREB1
VPS4B	ACTR2	0.51241	AGPAT6	0.223816	AKAP10	0.368804	AZIN1	0.39587	BECN1	0.449255	BRCA1	0.452306	BRD9	0.310374	CD46	0.55762	CHUK	0.494666	CLCN4	0.125384	CMTM6	0.607395	COQ10B	0.531134	CRNKL1	0.52665	DDX56	0.345031	DPH2	0.37524	DPH3	0.362529	DUS1L	0.428551	EXOC8	0.509707	FAM103A1	0.393272	FAM120B	0.227021	FAM49B	0.56078	FTSJ1	0.34835	GALNT4	0.239693	GLE1	0.29563	GNAI3
ATP11A	ACYP1	0.217522	AGBL2	0.238623	AIFM2	0.169954	ANP32A-IT1	0.255739	ARID3A	0.451031	ARL2BP	0.361884	BORA	0.27858	C10orf88	0.360335	C5orf28	0.317035	CBL	0.456967	CDKL5	0.470389	CEP95	0.359679	CLEC2D	0.356692	COQ10A	0.390937	COQ3	0.183251	CREBBP	0.504246	CRKL	0.296403	DOCK2	0.431181	EHBP1L1	0.349209	EP300	0.505822	EXOSC8	0.386572	FAM162A	0.398144	FKBP15	0.318409	FKBP3	0.31941	GPR107
FBXO11	ACAP2	0.510666	ALG1	0.281321	ARL2	0.298971	ARMC6	0.261799	C6orf62	0.267313	C9orf37	0.206917	CNOT8	0.320009	COL4A3BP	0.474049	CUL3	0.492798	DCP2	0.500302	DFFA	0.192084	DYNC1LI2	0.256206	FAR1	0.480792	FLAD1	0.366461	GATAD2B	0.370126	GPBP1L1	0.373809	HERC4	0.380503	ILVBL	0.331662	IPMK	0.469663	JMJD4	0.303925	KBTBD2	0.489487	KPNA4	0.521812	MAP1LC3B	0.455837	MARK3	0.311154	MED9
FLOT2	ACSL1	0.58244	ACTN1	0.576905	ALPL	0.437658	ANXA3	0.442589	AQP9	0.572591	BASP1	0.620744	BCL6	0.606422	BTNL8	0.340806	C1RL	0.536537	C4orf21	0.27262	CANT1	0.577507	CDK8	0.187818	CEACAM3	0.522807	CFLAR	0.539625	CXCR1	0.537798	CXCR2	0.539077	CYTH4	0.446121	DGAT2	0.558248	DHRS12	0.362594	DHRS13	0.48938	DOK3	0.630222	DYSF	0.599486	EXT2	0.155513	FCGR2A	0.533096	FRAT1
HSDL2	ANKRD40	0.275672	AQP9	0.627643	C5AR1	0.57692	CAB39	0.587584	CARD8	0.431117	CCNDBP1	0.586523	CCPG1	0.574434	CDC123	0.369056	CDC42SE1	0.551465	CHMP1B	0.559921	CHMP3	0.531408	CMTM6	0.587539	CREB5	0.369014	CTBS	0.563693	CXCR2	0.567093	CYB5R4	0.556797	DGAT2	0.532479	DHRS7	0.45367	EIF1AY	0.421216	EIF2B4	0.327284	GAB1	0.526597	GABARAPL2	0.564643	GCA	0.631795	GGA2	0.399659	H3F3B
RPL3	ACSL4	0.411537	AKR1B1	0.317398	ALDH5A1	0.414082	ALKBH2	0.293462	APBB1	0.474985	BCAS4	0.367697	BDH1	0.318755	C10orf2	0.327333	C12orf57	0.469357	C16orf58	0.397345	CDK20	0.291607	CHMP7	0.438904	DNAJA3	0.418768	DNAJC30	0.245682	DSCR3	0.16295	EEF1B2	0.575819	EEF1G	0.615601	EIF2D	0.438196	FAIM3	0.415154	FAM50B	0.1642	FAM91A1	0.397601	FBL	0.618898	FBXO31	0.398509	FIG4	0.236026	GPD2
ST6GAL1	ABLIM1	0.481306	AGPAT5	0.310053	ANKS6	0.390785	ARPC3	0.423264	BIRC3	0.362743	C5orf45	0.26726	CD5	0.416258	CD63	0.412408	CEP89	0.200162	CLYBL	0.28062	CSF2RA	0.412216	CTBP2	0.386732	DDX24	0.402408	DKC1	0.361396	DNAJC16	0.306674	DZIP3	0.32536	ETS1	0.514839	FAIM3	0.460444	FBXO21	0.449637	FOXO3B	0.29469	GLIPR2	0.439078	GNB5	0.239941	H2AFY	0.427531	HADH	0.350345	HIRIP3
ATG3	AGBL5	0.165576	AIF1	0.373246	ANKS6	0.38952	ARPC3	0.532807	ATP6V1B2	0.523505	C16orf58	0.414958	C1GALT1C1	0.295785	C1orf43	0.292467	CALCOCO2	0.452732	CAPZA1	0.524746	CAPZA2	0.543486	CARD16	0.429844	CASP1	0.402075	CBFA2T2	0.289865	CLEC4A	0.382132	CMTM6	0.507961	CNIH4	0.293669	CTSS	0.477768	CXorf21	0.453565	CXorf38	0.356463	CYB5R4	0.508153	DCAF12	0.462181	DECR1	0.293614	DEXI	0.330082	DMAP1
FRAT1	ACSL1	0.504371	ALOX5	0.52213	AQP9	0.508668	ARHGAP19	0.429022	ARRB2	0.521513	ATP6V0B	0.545637	BASP1	0.549045	BCL6	0.514458	C19orf35	0.507366	C4orf21	0.273211	C5AR1	0.564703	CANT1	0.554805	CFLAR	0.509562	CSF3R	0.512666	DCTN5	0.156147	DOK3	0.552446	FAM115A	0.250704	FAM208B	0.34979	FAM53C	0.543231	FLOT2	0.522198	FRAT2	0.633415	GNAI2	0.511678	GNB2	0.513191	GOT1	0.273231	GRB2
IER3IP1	ABTB1	0.329106	ACP1	0.323918	ANKRD13D	0.328774	API5	0.324377	ARAP1	0.337642	ARHGAP27	0.348489	ARL5A	0.207962	ATCAY	0.201035	ATG16L2	0.358522	ATG4A	0.220084	ATXN7L3	0.326636	C14orf142	0.158166	C16orf87	0.19728	CAMTA2	0.339957	CNOT3	0.35301	CRTC2	0.326547	CYB5B	0.343816	CYCS	0.358814	DDX1	0.339267	DEF8	0.336755	DHX34	0.352403	EID1	0.407698	FAM63A	0.338432	FBRS	0.348588	FGD3
NIN	ACAP2	0.525327	APOA1BP	0.338225	ATP6V1B2	0.490894	ATP7A	0.372045	C11orf49	0.282171	C1orf109	0.280212	CAB39	0.485617	CCDC125	0.293253	CCNG2	0.462681	CCPG1	0.489942	CELSR3	0.172535	CHST11	0.541895	CUTA	0.397818	DCP2	0.485711	DCTN4	0.439686	ERAL1	0.271497	FAM91A1	0.484615	FCHSD2	0.270397	FGD4	0.408189	FTSJ1	0.346792	GDAP2	0.34629	GIPC1	0.392405	ICAM2	0.390655	IKZF4	0.143133	JHDM1D
STK25	ACSF3	0.197963	ACTR1B	0.359863	ACTR2	0.413648	ADCK5	0.287514	AES	0.394495	AP1G2	0.216836	ARID4A	0.383545	ARID4B	0.387335	BNIP2	0.394411	C14orf80	0.226129	C1orf159	0.30013	C1orf35	0.370227	C9orf114	0.363166	C9orf142	0.408677	CCDC130	0.272188	CDK10	0.369248	CHTF18	0.309824	CIZ1	0.361344	CNTROB	0.227467	CUL4B	0.417034	CXXC1	0.324135	DDX28	0.240056	DDX56	0.342261	DHX30	0.395832	DPP7
ANKRD13D	ABCA7	0.294066	ABCB7	0.245668	ABCE1	0.425266	ADRBK1	0.572791	AGER	0.410284	ANP32E	0.309368	ARHGAP27	0.579141	ARHGAP9	0.472292	ASCC3	0.39592	ATG16L2	0.554141	ATP1A1	0.324212	BARD1	0.169919	BBS12	0.160116	CAMTA2	0.455675	CAND1	0.487303	CCM2	0.382661	CDC34	0.375512	CHKA	0.34628	CIDECP	0.159456	CLDN9	0.387263	CLK3	0.455549	COG6	0.22718	CSAD	0.483574	CYHR1	0.469803	CYP2D7P1
BRWD3	ACAP2	0.564416	APC	0.482827	ATP6V1A	0.51991	ATP6V1B2	0.541313	ATXN1	0.406445	ATXN7	0.40355	BAZ2B	0.458536	C1orf109	0.260603	CAB39	0.537506	CD46	0.496743	CMTM6	0.543999	CPD	0.511851	CPEB4	0.544869	CRK	0.533829	DCP2	0.57914	DCTD	0.361297	DICER1	0.466698	DIP2B	0.55227	DOCK5	0.544536	EDEM3	0.421277	FAHD2A	0.173396	GAPVD1	0.42067	GSK3B	0.496729	HECA	0.47989	HINT2
FAM91A1	ACAP2	0.593714	AES	0.531488	APRT	0.381872	ATP7A	0.397137	BROX	0.440472	C18orf25	0.287091	CARNS1	0.314014	CHUK	0.495248	CIZ1	0.359995	CMTM6	0.560541	CTAGE5	0.41538	CTU2	0.251488	CUTA	0.438248	CXorf38	0.361432	CYB5R4	0.521825	DICER1	0.498128	DMXL2	0.341628	EXOC1	0.343365	FAM203A	0.370063	FAM49A	0.510154	FTSJ1	0.358725	GDAP2	0.3472	GIPC1	0.422042	GLTSCR2	0.38599	GPBP1L1
HNRPDL	ACP1	0.464289	ACTR1A	0.400759	ALS2CR8	0.415991	ANKAR	0.260602	AP2M1	0.335665	ARMC7	0.37854	BDH2	0.287494	C9orf123	0.34968	CCDC25	0.366028	CCDC66	0.308753	COG1	0.250647	COX11	0.448838	CSRP2BP	0.380497	CYP2R1	0.29912	DCUN1D5	0.32834	DDX18	0.451289	DDX20	0.245342	DDX42	0.235417	DET1	0.200879	DOPEY1	0.357846	EPM2AIP1	0.373435	ERCC5	0.366933	FANCM	0.255987	FASTKD2	0.458078	FBXO25
NBEAL2	ABTB1	0.530463	AGPAT5	0.320042	AIDA	0.366745	ARHGAP27	0.575913	ARMC1	0.426258	ARSA	0.354955	ATG9A	0.366953	CAMTA2	0.455866	CCDC91	0.381537	CD200R1	0.242981	CD2AP	0.379209	CDH26	0.237079	CREBBP	0.520714	DDX50	0.430912	DLAT	0.39588	DNM2	0.489723	EID1	0.374003	ENOX2	0.244921	EPRS	0.433142	FGD3	0.523651	FLII	0.48739	FLJ45340	0.422927	FMNL1	0.566944	FOLR3	0.209456	GMIP
PTPRCAP	ABHD14A	0.366859	ABT1	0.294095	AES	0.56043	AIP	0.341055	ALKBH6	0.252935	ANKRD23	0.269813	ANKRD39	0.244119	ARL2	0.290988	ARPC5L	0.370553	ATXN3	0.13514	B3GAT3	0.322018	BIN1	0.37527	C12orf52	0.255176	C9orf142	0.439475	CCDC102A	0.403891	CTU2	0.240554	CXCR3	0.308427	CXXC5	0.249848	DMAP1	0.391076	DMXL2	0.335294	DNAJB2	0.202464	DNAJC13	0.239131	DOHH	0.262965	DVL2	0.282253	EIF2S3
TAB2	ACAD9	0.311179	ACAP2	0.564894	ACSS1	0.388232	AKIRIN1	0.500394	AMD1	0.545042	AMN1	0.338165	ANTXR2	0.505267	APOBEC3C	0.296595	ARFIP1	0.422028	C11orf24	0.314431	C7orf25	0.177365	CAB39	0.564067	CARD8	0.431592	CDK19	0.597907	CRLF3	0.492539	CUL4B	0.476776	DCP2	0.540757	DDX3X	0.534399	DFFA	0.193106	DNAJB6	0.351702	DRG2	0.342178	DUS1L	0.425531	DYRK1A	0.4483	FBXO11	0.488848	GAB1
TPP2	ACSS2	0.43284	ADAL	0.231418	AGL	0.360984	ANKRD36	0.26654	ARF1	0.520164	ARHGAP27	0.513254	ATP6V0B	0.503918	ATPBD4	0.330597	BAG2	0.24481	C10orf54	0.507605	C2orf43	0.278895	C3orf17	0.369145	C9orf41	0.327584	CAND1	0.511247	CCDC91	0.389125	CIDECP	0.151316	COX10	0.314644	CYTH2	0.325602	DBF4	0.297657	DBT	0.368427	DYRK2	0.487255	ELP4	0.246448	FAM175A	0.273025	FBXW8	0.240557	FCGRT
ARHGAP25	ABCA1	0.270227	BTG2	0.307045	BTN2A1	0.431833	CASS4	0.57336	CDC42EP2	0.413398	CHST11	0.56359	CSF2RB	0.574231	CXCR1	0.554934	CXCR2	0.58259	CYP20A1	0.162167	DOCK5	0.533792	DPAGT1	0.248555	DPF2	0.439162	EIF2B5	0.457572	F11R	0.466785	FOXO4	0.509417	GCC1	0.433622	GLT1D1	0.548364	GOSR2	0.423249	H3F3B	0.566451	HHLA1	0.364833	IP6K1	0.570981	ITPRIP	0.57388	JAK1	0.400569	KCMF1
ARID4A	ABHD13	0.337531	APRT	0.41988	ARID4B	0.570622	ATP13A1	0.357696	ATP13A2	0.297116	BABAM1	0.331873	C10orf118	0.394612	C21orf33	0.357396	C9orf114	0.378778	CACNB1	0.274061	CASP8	0.178655	CCDC121	0.125457	CCDC22	0.268677	CIZ1	0.395948	CTAGE5	0.444778	DAZAP1	0.399968	DDX39A	0.319636	DDX54	0.371419	DDX56	0.370451	DNAJC11	0.352664	DNPEP	0.362062	ERAL1	0.281259	EXOC1	0.34065	FAM203A	0.39534	FAM78A
BDP1	AKAP11	0.425174	AKAP9	0.362328	ALG10	0.323657	ANXA11	0.4661	ARF1	0.46947	ATR	0.456688	BRMS1L	0.137991	CDIPT	0.449684	CEP290	0.463765	CHD9	0.441966	CKAP2	0.191724	CLOCK	0.328363	CNPY3	0.456025	CTDNEP1	0.342774	DBT	0.365052	DENND4A	0.297342	DENND4C	0.461582	DOPEY1	0.390163	ELK4	0.385009	ERCC4	0.198764	FAM178A	0.21576	FCGRT	0.475482	GPSM3	0.46732	HCFC2	0.43228	KIAA0947
RAB11FIP1	ACAT2	0.256885	ANTXR2	0.552106	BAZ1A	0.525235	BNIP1	0.212211	C16orf54	0.476588	C5AR1	0.614328	CCDC51	0.219507	CD97	0.466133	CFLAR	0.581158	COX10	0.305725	CPPED1	0.589788	CREB1	0.460962	DOCK5	0.548401	DYNC1LI1	0.368425	ERGIC1	0.465256	F11R	0.458401	FAM212B	0.621344	FAM63A	0.600957	FTSJ1	0.35243	GLI1	0.317456	GPR157	0.189475	HDDC2	0.205062	HIPK1	0.429805	HIPK3	0.519193	HSD17B11
RPL27A	AKR1B1	0.329046	ALKBH2	0.286179	APBB1	0.43184	ARNT	0.235054	B3GNT1	0.263508	BDH1	0.304433	BEX2	0.307987	BTBD7	0.188912	C12orf57	0.461863	C16orf58	0.386617	C22orf32	0.121727	C9orf123	0.401285	CHMP7	0.397962	DCAKD	0.28111	DNAJC30	0.255938	DOCK2	0.36826	EEF1B2	0.581552	FAM50B	0.166188	FBXO31	0.385401	FLT3LG	0.414628	GPD2	0.239497	IL23A	0.356261	KRI1	0.442291	LAT	0.448883	LCK
RPL6	ABR	0.437544	ALKBH2	0.27536	APEX1	0.334323	ATF7IP2	0.258743	BCKDHB	0.321753	C17orf76-AS1	0.431763	CASP6	0.226554	CCDC109B	0.377082	CCNB1IP1	0.378527	DAP3	0.376133	DKC1	0.3521	DPH5	0.495945	EBAG9	0.340428	EEF1B2	0.62264	EIF3D	0.377914	EIF3H	0.473189	EIF4A2	0.417655	ELF4	0.341022	GIMAP7	0.417542	GLOD4	0.381779	GMIP	0.409388	GNL3	0.390012	HNRNPA1	0.414864	MAML1	0.416522	METTL16
WDR89	ABCA11P	0.189377	ABCE1	0.434004	ACTR1A	0.390008	ALKBH2	0.272352	ARMCX5	0.295778	ATAD1	0.422195	BCKDHB	0.34296	BRIX1	0.420717	C12orf29	0.431563	C5orf28	0.32702	CCDC25	0.382577	CHIC1	0.434945	CLUAP1	0.336642	COA5	0.179546	DDX20	0.25776	DDX50	0.440675	DPH5	0.434781	EIF4A2	0.459452	ETS1	0.45631	EXOSC8	0.35995	FAM175A	0.274534	FZD6	0.179799	GIMAP7	0.425551	GLOD4	0.403139	GPR18
IARS	ACACA	0.332537	ACADSB	0.362344	AKIRIN2	0.464632	ALDH18A1	0.431609	ALOX5	0.460024	ARHGAP27	0.462255	ARL8A	0.479285	ATIC	0.403322	ATP6V0B	0.463177	C10orf54	0.494195	C19orf35	0.460359	C6orf47	0.240766	C9orf41	0.312748	CDKAL1	0.340078	CHIC2	0.447991	CIRH1A	0.345193	CLYBL	0.27822	EML4	0.261074	EPT1	0.387269	FCGRT	0.460549	FKTN	0.395333	FMNL1	0.470109	GNAI2	0.479423	GNPNAT1	0.421267	GRB2
KIAA0317	ABHD2	0.428596	ACSL3	0.292239	ADIPOR1	0.550704	ARSG	0.312315	ASB8	0.387967	BPHL	0.194359	C11orf49	0.268543	CAB39	0.56023	CCDC125	0.317592	CCPG1	0.583598	CKAP4	0.4392	CLIP1	0.451792	CMTM1	0.457326	CYB5R4	0.562715	DHRS7	0.457733	DNAJC3	0.483107	EMR3	0.536913	F5	0.410472	FBXO38	0.3715	FCAR	0.506524	GCA	0.596906	HDDC3	0.201009	KDSR	0.289641	KIAA0232	0.571545	KPNA1
RAC1	ACSS1	0.399489	ANKRD23	0.266587	ARPC1A	0.508361	ARRB2	0.521633	ASB1	0.414444	ATP6V0E1	0.518207	ATP6V1A	0.559951	ATP6V1B2	0.571627	C3orf62	0.525855	CALML4	0.39728	CCNY	0.399513	CXCR2	0.561617	DDX12P	0.170405	DECR1	0.265287	DEDD	0.481841	DNAJB6	0.342659	E2F3	0.556934	EIF1B	0.458499	EIF2B5	0.479699	EVL	0.531605	FAM120A	0.495367	FAM49B	0.543716	FTH1P3	0.23258	H3F3B	0.603533	IFNGR2
SBNO2	ABHD10	0.326479	ABHD16A	0.403315	AIMP1	0.409709	ARHGAP27	0.564861	BCL3	0.628807	C17orf62	0.572906	C7orf31	0.17005	CANT1	0.57033	CDK8	0.182749	CHD1L	0.255633	CUL5	0.426139	DHRS13	0.490525	DOK3	0.573477	FAM53C	0.555909	FLOT2	0.556195	GMIP	0.578025	GNB2	0.640795	GNPDA2	0.326097	GPD1L	0.234424	GPR27	0.523666	GRAMD1A	0.511855	HDHD2	0.268575	HLX	0.459227	HNRNPH1	0.415478	JAK3
SLAMF6	ACSS2	0.468369	ADA	0.255109	ANKMY2	0.306656	ARL4C	0.51199	ATG16L1	0.354878	ATR	0.425327	BBS4	0.182199	BLM	0.266414	BTG3	0.308157	C2orf44	0.419603	CD2	0.497822	CFP	0.465841	CHIC1	0.460845	CNPY4	0.235804	CROT	0.444376	CTSZ	0.360165	DCLRE1A	0.290742	FCRL3	0.296264	GPR174	0.329626	HNRNPA1L2	0.403037	HSPB11	0.420836	IKZF2	0.39293	KATNAL1	0.25043	KIAA1671	0.314244	KLF12
DIP2B	ACAP2	0.576992	ADAR	0.495147	AP4B1	0.319891	APC	0.51617	ATP6V1B2	0.571988	AVL9	0.411809	BROX	0.451872	BRWD3	0.55227	CBL	0.512498	CDK5RAP1	0.377333	CMTM1	0.462853	CMTM6	0.605519	COG7	0.214109	CPEB4	0.553206	CTPS2	0.209429	DCP2	0.556325	DNAJA4	0.210499	DOCK8	0.37138	EP300	0.516485	FCHSD2	0.266308	FYB	0.509518	GAB2	0.567258	GFER	0.284324	HCLS1	0.517694	IL6R
EIF2B5	ACAP2	0.47249	ANGEL1	0.338647	ARHGAP25	0.457572	ARPC4	0.465809	ATP6V1B2	0.466204	C5AR1	0.488158	CAB39	0.480977	CDK19	0.462916	CHMP2A	0.489272	CMTM6	0.479423	FAM49B	0.492803	FOXO3	0.48666	GABARAPL2	0.482233	GCA	0.496333	GLUL	0.456396	H3F3B	0.481997	HSD17B11	0.458006	IL6R	0.46623	ITFG2	0.352361	KIAA0247	0.484951	LAMP2	0.495895	LASP1	0.4738	MAP1LC3B	0.473595	MAPK1	0.487071	METTL17
EXOSC10	ABTB1	0.513054	ACTN1	0.500452	AQP9	0.48148	ATP6V0B	0.489798	C19orf35	0.48438	C21orf59	0.34003	C5AR1	0.503698	CAB39	0.480719	CANT1	0.524412	CHMP2A	0.478805	CMTM6	0.473021	CSF2RB	0.479978	CXCR1	0.495944	CXCR2	0.505148	DENND3	0.533552	DET1	0.202215	FAM53C	0.483316	GAB2	0.48818	GCA	0.482092	GNAI2	0.48473	GPSM3	0.479887	GRB2	0.489803	IKZF4	0.140613	IL6R	0.508903	IP6K1
KLHL2	ACSL1	0.603177	ADIPOR1	0.558245	AGTPBP1	0.538774	AQP9	0.633012	ASPH	0.258755	ATP6V1C1	0.406528	B3GNT5	0.383106	C12orf43	0.200681	CAB39	0.611792	CCNJL	0.520859	CLEC4D	0.36121	CMTM6	0.59877	CPEB4	0.580541	CXCR2	0.578475	DCP2	0.552054	DRG2	0.349941	E2F3	0.51317	ELF2	0.514352	EVL	0.517464	EXOC6	0.495583	GCA	0.680029	GDE1	0.444817	GGA2	0.386662	GPR160	0.288374	HCLS1
LPGAT1	ABHD14A	0.355617	ACSL4	0.465785	AMICA1	0.491534	ANGEL1	0.338954	AP3S1	0.400332	BPHL	0.185522	C11orf49	0.278263	C16orf58	0.438222	C1orf109	0.26622	C7orf25	0.185973	CAB39	0.531559	CAP1	0.48821	CCDC125	0.306221	CCDC126	0.324054	CCNG2	0.42723	CCPG1	0.536058	CMIP	0.431791	CNOT8	0.325317	COX18	0.214573	CXorf38	0.33666	DAPK2	0.434433	EIF4EBP2	0.40869	F5	0.400809	FAHD2A	0.181925	FAM101B
MLF2	AATK	0.465212	ABHD16A	0.409104	ABHD4	0.495105	ABTB1	0.617637	ACACA	0.300229	ACADM	0.28103	ADPRHL2	0.302455	ATP6V0B	0.575065	BBS9	0.199038	BIN3	0.470474	C10orf54	0.58661	CAND1	0.466516	CASP9	0.361058	CD82	0.378507	CDK6	0.292376	CHFR	0.425403	CHMP2A	0.568911	CIDECP	0.146246	CLOCK	0.300448	DIS3L	0.254114	DNAJC18	0.16276	DPEP2	0.380007	DPEP3	0.290007	FAM115A	0.26684	FAM208A
NEK7	ABI1	0.493276	ACAP2	0.578716	AP1G1	0.391028	C7orf60	0.45857	CASC4	0.315641	CHMP2B	0.44642	CPEB4	0.505061	CUL3	0.551732	CUL4B	0.508212	DDX59	0.2709	DUS1L	0.431687	DYRK1A	0.414072	FAM49B	0.55888	FBXL3	0.448312	FBXO33	0.500525	FBXW7	0.183586	GTDC1	0.342505	HIAT1	0.520365	HNRNPK	0.526499	ING3	0.333255	ITCH	0.427668	MAP2K4	0.566241	2017-03-07	0.564555	MDM2	0.230438	MIER1
ZBTB34	ACAD9	0.316924	APAF1	0.515307	ARHGAP25	0.543639	BAZ2B	0.493202	BNIP1	0.218816	BRWD3	0.513989	CBL	0.484075	CD46	0.562081	CFLAR	0.584631	CHIC2	0.449438	CMTM6	0.573432	COX18	0.206249	CRK	0.545058	DCP2	0.540716	DENND5A	0.563362	DNAJB6	0.359658	DNAJC30	0.231475	DOCK5	0.568843	EXD1	0.191752	F11R	0.485693	FAM53C	0.556423	FCHO2	0.419605	FRAT2	0.507348	FRY	0.465668	GAB2
ZFP106	ACAP2	0.483376	AES	0.501748	AIFM2	0.16123	ANP32A-IT1	0.252115	APAF1	0.488534	APLP2	0.390715	ATP11A	0.571867	AVL9	0.412863	C1QTNF3	0.258547	CARD14	0.156298	CARD6	0.424561	CBL	0.503509	CDKL5	0.48914	CEP170	0.324261	DCP2	0.504813	DLST	0.152723	DNAJC30	0.23232	DOCK2	0.471676	EIF4E3	0.296201	FAM86A	0.259899	FKBP15	0.338913	FTSJ1	0.351933	GAPVD1	0.386987	GNS	0.445521	GPR107
ARHGEF2	ACTR6	0.362427	ANAPC4	0.323025	ARAP1	0.527961	ARHGAP27	0.523819	BICD2	0.40038	CCDC66	0.312109	CYP2R1	0.308505	DDX18	0.478683	DDX50	0.449101	DNAJC19	0.328246	DNAJC27	0.334421	EHBP1L1	0.366601	EXOSC9	0.407138	FAM76A	0.294725	FXR2	0.251033	GORAB	0.283098	HELQ	0.356976	IFT46	0.175483	IMPDH1	0.537844	KIAA1279	0.21459	KLHL20	0.456255	KRIT1	0.369556	MAP3K11	0.478276	MAP3K3	0.524321	MARK2
ARL11	ALDH1B1	0.210696	AMN1	0.309756	ANKRD13C	0.405524	ARL4C	0.433096	ASAH1	0.358662	ATP6V0E1	0.517714	ATP6V1B2	0.56934	ATP6V1E1	0.460497	AVL9	0.380024	BEST1	0.494182	BRI3	0.537035	BST1	0.478151	C19orf12	0.378862	C20orf24	0.50184	CA5B	0.281698	CCND2	0.317557	CMTM6	0.570292	DENND5A	0.559231	DROSHA	0.325743	ERV3-1	0.22002	FAM120AOS	0.364115	FAM200B	0.340234	FCAR	0.486411	FKBP1A	0.503798	FRAT2
CTBS	ABCA1	0.272045	ACAP2	0.562959	APBB1IP	0.476767	AQP9	0.610622	BACH1	0.568398	CDC123	0.341076	CDK5RAP1	0.360727	CEP63	0.493831	CFLAR	0.572703	CHMP1B	0.541953	CHMP3	0.584759	CIR1	0.504269	CMTM6	0.618105	CNBP	0.440357	COQ10B	0.5284	CTAGE5	0.425572	CYB5R4	0.566175	DDX59	0.269675	ERO1L	0.139863	FAM120B	0.217156	FAM126B	0.523654	FAM134C	0.194435	FAM49B	0.597214	FCGR2A	0.579266	FNIP1
HCK	ACAA1	0.439605	ALOX5	0.580934	ALPK1	0.471048	BID	0.524459	BTRC	0.282158	C1RL	0.50095	C2orf42	0.16773	CA5B	0.27224	CACNA1E	0.345839	CAMKK2	0.464145	CCDC147	0.370801	CLIC1	0.548941	COTL1	0.468678	CRY1	0.347281	CSF2RB	0.568248	CSRP2BP	0.385031	CYTH4	0.475329	DIMT1	0.381849	DOK3	0.610761	DROSHA	0.330469	DYSF	0.551486	EHBP1L1	0.395481	ETS2	0.504943	ETV6	0.471466	EXTL2
MOB1A	ACSL4	0.500399	ACTR2	0.495521	ANO9	0.365322	ATG3	0.487199	BBS1	0.157883	BCAT2	0.282173	C16orf58	0.452076	C6orf211	0.257171	CAPZA2	0.492564	CARNS1	0.331453	CBFA2T2	0.319733	CCDC85C	0.320063	CCR1	0.23963	CMTM6	0.500826	COPB2	0.341787	COPS7B	0.374975	CSNK1A1	0.41304	CYB5R4	0.541645	DAPP1	0.389728	DCAKD	0.287005	DDX27	0.32258	DDX60L	0.395281	DMAP1	0.372528	ENO2	0.367553	FBL
OXCT1	ACADSB	0.375173	AGPAT2	0.343264	ALDH18A1	0.502569	ALKBH4	0.152091	ATIC	0.412856	BAG2	0.241017	BCKDHB	0.321292	BUB3	0.432434	C12orf29	0.42023	C16orf80	0.198498	CCDC25	0.370968	CD14	0.349272	CD3G	0.434334	CD96	0.449725	CDC37L1	0.170028	COX11	0.428859	DDX24	0.411252	DZIP3	0.346664	EIF4A2	0.413462	ETS1	0.485175	EVI5	0.364514	FAM69A	0.338946	GNA15	0.294509	GRINA	0.380587	HK3
USP9X	ACAP2	0.523764	APC	0.470746	APOA1BP	0.318408	ARID4B	0.473327	B3GALT6	0.195182	BROX	0.443835	CLTC	0.446535	CNPY2	0.334609	CUL4B	0.487192	DNAJC17	0.208049	DUT	0.178496	EIF2B2	0.196761	FLAD1	0.354009	FTSJ1	0.354234	GAPVD1	0.401818	GATAD2B	0.411236	GSK3B	0.49355	GSTK1	0.193613	HCST	0.248676	HIVEP1	0.244384	IL18RAP	0.180664	IMP3	0.477261	IQGAP1	0.516593	KDM3B	0.505906	KIAA0232
ATP6V0E1	AMN1	0.3221	ANKRD52	0.357548	ARL11	0.517714	ARPC3	0.515677	ASB1	0.417817	ATP6V1E1	0.510797	BCL9L	0.417334	C18orf32	0.443442	C20orf24	0.502773	CAMSAP1	0.185683	CAPZA2	0.522069	CCDC30	0.171134	CD53	0.53118	CDK6	0.292659	CHD6	0.443888	CLIC1	0.540862	DAZAP2	0.525708	DDIT3	0.460404	DECR1	0.279393	DNMT1	0.429719	DYNLT1	0.517774	EP400NL	0.146181	FAM120AOS	0.368626	FYCO1	0.294809	GLIPR2
C20orf24	ALOX5AP	0.447227	AMICA1	0.458151	APLP2	0.39977	ARL11	0.50184	ARPC3	0.490862	ATP6V0E1	0.502773	ATP6V1B2	0.483633	ATP6V1E1	0.519614	BPHL	0.195358	BRI3	0.49855	C18orf32	0.424317	CARS2	0.267357	CD53	0.480271	CLIC1	0.516292	CMTM6	0.478253	CYB5R4	0.504484	DAZAP2	0.52274	DROSHA	0.326795	DYNLT1	0.536838	FAM49B	0.5069	GLIPR2	0.560664	GMFG	0.487852	GPR97	0.459125	HEBP2	0.434242	IFNGR2
GMFG	ACSS1	0.397412	ANKRD52	0.335076	ARPC3	0.532906	ARRB2	0.506965	ATP6V0E1	0.526446	BTNL8	0.348899	BUD31	0.458542	C18orf32	0.417775	C20orf24	0.487852	CCDC147	0.357953	CCNDBP1	0.537817	CLIC1	0.558763	CNBP	0.455623	CRY1	0.340936	CYP20A1	0.164416	DNMT1	0.428844	DNTTIP1	0.519868	DOK3	0.52203	DROSHA	0.321278	FAM45A	0.426539	FAM49B	0.533939	FYCO1	0.287913	GABARAPL2	0.542017	GCA	0.566939	GRB2
MAP4K4	ABHD6	0.161531	AMN1	0.322814	APAF1	0.515804	AQP9	0.534686	ARHGEF11	0.462493	BEND7	0.257283	C5AR1	0.542612	CAB39	0.538806	CDH26	0.258323	CDK14	0.326793	CDK19	0.528258	CEP85	0.238523	CFLAR	0.504205	COMMD7	0.316665	EGLN1	0.500189	FECH	0.256309	FOSL2	0.515478	GAB2	0.548823	HAL	0.530658	HECW2	0.476416	IGF2R	0.551632	IL6R	0.557894	ITPA	0.305159	JHDM1D	0.496408	KIAA0232
NAA15	ABCE1	0.470689	ABTB1	0.453466	ACADM	0.283758	ARHGAP27	0.461054	ASCC3	0.39397	ATG16L2	0.452868	C10orf54	0.446551	CAND1	0.486854	CCDC41	0.250239	CYCS	0.396254	DEDD2	0.452951	EIF2S1	0.421956	EPRS	0.460296	ESF1	0.39142	FAM35A	0.408921	FBRS	0.488481	FGD3	0.483984	FMNL1	0.485805	G3BP1	0.466377	GDI1	0.498021	GNB2	0.473016	HGS	0.457798	HNRNPR	0.428304	HSPA9	0.493386	IP6K1
NCOA2	AP4B1	0.306896	ATP11A	0.518059	ATP7A	0.357546	AVL9	0.455828	BCAS3	0.209796	BMP2K	0.336739	BRWD3	0.508861	C21orf59	0.335022	CDKL5	0.484914	CFLAR	0.505293	CREBBP	0.508088	DIP2B	0.551774	DOCK5	0.51559	FAM120B	0.217264	FAM53C	0.493633	FKBP11	0.20944	FTSJ1	0.345425	GAB2	0.499423	GTF3A	0.365927	HIPK3	0.500571	IL6R	0.504232	IQGAP1	0.501702	ITGB1BP1	0.259457	JHDM1D	0.489875	KDM2A
PRRC2A	AIMP1	0.401315	ALG2	0.227323	ARV1	0.268739	BAG6	0.408722	BRD4	0.570479	BTBD1	0.278808	C12orf4	0.234892	C14orf142	0.154076	CIC	0.478072	CLNS1A	0.303493	CLPTM1	0.425373	CMAS	0.257834	COG3	0.203505	DNM2	0.469095	DTWD1	0.278993	ERF	0.482062	FAM133B	0.398248	FAM175B	0.269029	FASTKD1	0.212336	FBRS	0.519343	FLII	0.471694	FOPNL	0.269141	FURIN	0.455877	FXR2	0.252014	GATAD2A
ATXN7L3B	ACP1	0.459377	ADAMTSL4	0.38692	ANKDD1A	0.116486	ARHGAP27	0.464843	ATG16L2	0.427998	C15orf41	0.24431	C16orf80	0.215056	C2orf44	0.418352	CD96	0.451818	CHIC1	0.469612	DDX24	0.408107	DENND3	0.460338	DHFRL1	0.268544	DYRK2	0.515162	ETS1	0.473913	ETV6	0.429788	FAM120A	0.429477	FANCF	0.398989	FMNL1	0.439346	GABPB2	0.278345	GIT2	0.431331	GPX7	0.272503	GRB2	0.461811	GSPT2	0.359928	HNRNPA1L2
CAMK2G	ABTB1	0.539665	ACTN1	0.499344	ADAM8	0.497273	AMICA1	0.491579	ANXA11	0.510816	C1RL	0.490986	CAPN2	0.247096	CHST11	0.513714	CLASP2	0.361478	CLDN9	0.391714	CLIP4	0.250703	COX18	0.209266	CTSO	0.264339	DAPK2	0.471836	DEF8	0.538946	DENND3	0.505641	DET1	0.212733	DPEP2	0.393541	FAM210A	0.312201	FGD3	0.50657	FMNL1	0.488302	FMO4	0.171506	FRY	0.477739	GORAB	0.28668	GPSM3
DDX24	ANXA11	0.40647	ATP6V0D1	0.436253	ATXN7L3B	0.408107	BMS1	0.436141	CD3D	0.390783	CD52	0.315476	CD96	0.410609	CHIC1	0.414925	CMIP	0.412365	CNPY4	0.233457	DDX18	0.410357	DEDD	0.425491	DENND3	0.403907	EP300	0.404651	ETS1	0.415182	EXOC2	0.29859	FAM120A	0.426431	FMNL1	0.418242	GIT2	0.442234	GPR18	0.380473	GPX7	0.262816	GRB2	0.423092	IL17RA	0.430763	INTS3	0.368633	ITK
G6PD	ABR	0.473232	ACTN4	0.485234	ALKBH8	0.411394	ANXA11	0.551641	AP2M1	0.357667	ARHGAP1	0.41088	ARID3A	0.475437	ATP6AP1	0.519518	BCKDHB	0.328127	C12orf29	0.418701	C15orf41	0.250483	C2orf43	0.266162	C5orf28	0.309046	CCDC58	0.344581	CHIC1	0.467562	CMIP	0.484041	CORO1A	0.488818	CTLA4	0.259259	CUEDC1	0.302484	CYP2U1	0.299817	DNAJB4	0.187694	DNM2	0.558295	EIF4A2	0.441696	EPM2A	0.214702	EXOC3
NFE2	ACSL1	0.581361	ALOX5	0.551162	AQP9	0.56383	ARRB2	0.552963	ATP6V0B	0.566933	ATPBD4	0.318674	BASP1	0.564642	BCL3	0.595174	BCL6	0.566929	C5AR1	0.574199	C7orf53	0.361933	CANT1	0.612653	CBLB	0.395053	CDKAL1	0.312076	CLIC1	0.568964	COX10	0.306677	CSF3R	0.584225	CXCR1	0.561996	DDX19B	0.258141	DNTTIP1	0.514444	DOK3	0.606245	ERCC5	0.344659	FLOT2	0.604022	FRAT2	0.554778	FUT7
RAB35	ABTB1	0.515426	ACTN4	0.485105	ACTR1A	0.405517	ACVR2A	0.154856	ANXA11	0.515426	APOOL	0.221397	ARPC4	0.507094	BSG	0.352455	C2CD2	0.1985	C6orf47	0.263603	CANT1	0.548862	DGCR2	0.532761	EFHD2	0.479089	EXOSC2	0.371777	FAM134A	0.24466	FKTN	0.433412	FMNL1	0.54851	FOXO4	0.495868	FXR2	0.251888	GMIP	0.512504	GNAI2	0.527565	GNB2	0.552044	GUF1	0.412428	IKZF4	0.137265	IP6K1
RPL26	ABR	0.402412	ACTN4	0.382099	ADSL	0.278033	ARMCX5	0.286658	ATP5O	0.327014	C11orf1	0.374208	C4orf52	0.16933	CCDC109B	0.365468	CCT2	0.375246	CD52	0.320234	CMIP	0.372283	COMMD6	0.408478	COX7C	0.473402	CREBBP	0.366673	DAP3	0.383256	DNAJC19	0.341992	DNM2	0.377725	DYRK4	0.248585	EIF4A2	0.4083	FAM162A	0.353457	G6PD	0.367921	GIMAP7	0.402336	GLOD4	0.365704	GMIP	0.379533	GNL3
RPL36A	ABR	0.406944	ADSL	0.303687	ALKBH2	0.284079	APEX1	0.330401	ARMCX5	0.296205	BMS1	0.366531	C11orf1	0.394795	C17orf76-AS1	0.413316	C22orf32	0.120074	CASP6	0.231672	CCT2	0.376518	CD52	0.297167	CLYBL	0.287226	CMIP	0.380879	DAP3	0.350073	DDX24	0.363835	DNAJC19	0.316924	EIF3D	0.369567	EMG1	0.311262	EXOSC2	0.357213	FAM162A	0.356129	GIMAP7	0.405696	GLOD4	0.388198	GMIP	0.377299	GNL3
SH3BP5L	ABTB1	0.554075	AIDA	0.337288	ALOX5	0.512498	ANKIB1	0.404622	ARHGAP30	0.463744	ARID3A	0.535645	ARID3B	0.449438	CA4	0.443128	CDA	0.445491	CDH26	0.24363	CLIP4	0.234039	CYP2U1	0.322331	DEDD2	0.509275	DEF8	0.548101	EPHB4	0.25816	EPT1	0.365583	FADD	0.444473	FAM101B	0.323871	FAM134A	0.251677	FCGRT	0.520882	FGD3	0.553034	FMNL1	0.515509	FOSL2	0.484581	FUT7	0.413627	GPR27
SSRP1	AARS	0.30675	ABCF1	0.395502	ACBD6	0.303989	AKR1B1	0.348454	ALDH18A1	0.406793	ALDH1B1	0.21958	APOA1BP	0.319286	ATIC	0.41252	AVEN	0.14936	BLMH	0.318565	C1QBP	0.403682	C1orf109	0.272114	CCT3	0.313253	CCT4	0.374215	CDK4	0.384331	COX10	0.312833	CYB5R4	0.459854	DAPK2	0.415187	DCTD	0.366971	EBNA1BP2	0.314101	EIF3B	0.437417	EMG1	0.324996	ENTPD1	0.451961	EXD1	0.199952	FAM86A
USP4	ABHD5	0.531893	ACAT2	0.269832	AGK	0.445602	ANTXR2	0.544748	ARHGEF11	0.455166	BAZ1A	0.511487	C3orf62	0.658315	C5AR1	0.618944	CCDC51	0.223848	CDC42SE1	0.528009	CDK19	0.564723	CFLAR	0.574622	CHMP1B	0.573417	CPPED1	0.597575	CPSF7	0.45788	CREB1	0.464068	CWC25	0.482673	DLEU2	0.359754	DOCK5	0.532624	DYNC1LI1	0.372636	FAM212B	0.614936	FAM63A	0.551373	HECA	0.51549	HECW2	0.444192	HIPK3
ZNF148	ACTR1B	0.332617	ACTR2	0.500863	APC	0.488504	APPBP2	0.222565	APRT	0.385628	ARFGEF1	0.391346	ARID4B	0.492942	ARMC5	0.283584	ATP13A1	0.347727	B3GALT6	0.20377	B3GAT3	0.311089	BABAM1	0.327689	BROX	0.437102	CPSF4	0.313278	CSDE1	0.282314	CUL4B	0.471626	DDX28	0.235554	DDX6	0.401506	DOCK11	0.472847	DPP7	0.394273	ERBB2IP	0.375796	FAM127B	0.197885	FBXL3	0.454967	FBXW7	0.179565	GNA13
BRI3	ACADSB	0.37365	AKIRIN2	0.532493	AKT3	0.413078	ARL11	0.537035	ARRB2	0.536321	ATP6V0B	0.510855	ATP6V0D1	0.541597	BAZ1B	0.400918	BMS1	0.441781	C20orf24	0.49855	CA5B	0.265414	CCDC30	0.165183	CCND2	0.317131	CDK5RAP2	0.38614	CHD6	0.475374	CSTA	0.46743	CTBP2	0.400622	CYP20A1	0.173075	DAZAP2	0.531127	DYRK2	0.469829	ESYT1	0.37491	FAM120AOS	0.336581	FKBP1A	0.499284	FLCN	0.289733	FTL
CCT2	ABCE1	0.453454	ASUN	0.361174	C10orf54	0.474241	CALCOCO1	0.415598	CAND1	0.463814	CCDC91	0.395014	CCT4	0.425203	CCT7	0.418442	DCAF13	0.346099	ELP4	0.255777	EMG1	0.325858	EPRS	0.446564	FBXO5	0.23467	FMNL1	0.484405	GNL3	0.419321	GOLGA2	0.44343	GOT1	0.283923	GTF3A	0.358309	GTPBP8	0.260782	HSPA9	0.459025	HSPH1	0.282328	ILF2	0.403684	INTS10	0.188468	KIAA0020	0.420326	KLHL21
KIF5B	ACBD4	0.312507	ACSL4	0.440509	ACTR2	0.520774	AES	0.448123	B3GAT3	0.29076	BCAT2	0.303732	BNIP2	0.478169	C16orf58	0.464964	CARNS1	0.314161	CDC5L	0.279546	CDC73	0.330952	CHMP2B	0.436737	CHUK	0.43326	COPB2	0.322261	COQ4	0.394466	CTU2	0.244725	CYB5R4	0.476915	DCUN1D1	0.451972	DNAJB2	0.21328	DPP8	0.319102	EHMT2	0.387723	EIF4G2	0.363821	ERP44	0.439673	ETF1	0.339759	FAM91A1
LBH	ABLIM1	0.506711	ADAM9	0.416914	AGBL2	0.240074	ALDH5A1	0.435657	APBB1	0.464204	APLP2	0.395043	ATG7	0.413989	BCL11B	0.462783	C3orf37	0.171197	CA11	0.303774	CD5	0.436231	CD63	0.430192	CHI3L2	0.172654	CHMP7	0.473208	CREG1	0.300173	CSF2RA	0.410232	CTNNA1	0.349742	DYRK2	0.442812	DZIP3	0.317769	EMILIN2	0.345788	ETS1	0.511026	FAIM3	0.534153	FAM114A1	0.232043	GAPDH	0.323655	GLA
LBR	ABHD5	0.502362	ALOX5AP	0.470136	ANP32A	0.489856	AQP9	0.500426	BMX	0.506914	CAB39	0.530275	CCNDBP1	0.50346	CCPG1	0.502495	CDK19	0.536136	CRLF3	0.489547	DAZAP2	0.520274	FAM120B	0.220793	FAM211A	0.1679	FAM49B	0.50616	FBXO38	0.376494	GNG2	0.167646	GPR160	0.272533	HBP1	0.505091	HSD17B11	0.507055	HSDL2	0.496017	IL6R	0.543085	IVD	0.223232	KIAA0226L	0.365419	KIAA0232	0.54729	LAMP2
MTR	ACVR2B	0.205617	AKAP11	0.453724	ARPC4	0.466992	ATP6V0D1	0.481699	BCL11B	0.418063	BRI3	0.501044	C15orf41	0.245415	CBX5	0.411158	CD63	0.392598	CHD6	0.498803	CLIC1	0.518395	CLYBL	0.275774	CYP2U1	0.306497	DDHD1	0.400251	DIEXF	0.390302	EDEM2	0.42135	ELK4	0.376448	ELOVL1	0.327849	FAM120C	0.27578	FAM208B	0.398657	FTL	0.511673	GLIPR2	0.490362	GNAI2	0.477874	GRB2	0.468664	HEATR1
RAB1B	ARF1	0.579657	ATXN7L3	0.456526	BRMS1	0.368151	BSG	0.358095	C5orf24	0.314643	C6orf47	0.240037	CALM3	0.294747	CCAR1	0.473923	CD2BP2	0.271113	CDIPT	0.461192	CNTRL	0.382516	COPE	0.458822	CORO1A	0.465768	CPNE1	0.254756	CRTC2	0.436314	CTDSP1	0.4943	DBNL	0.436254	FAM134A	0.25412	FAM208A	0.389597	FKBP8	0.564074	GNAI2	0.540918	GNB2	0.59708	GOPC	0.484941	GRK6	0.470933	HACE1
RHOH	ABLIM1	0.47818	AGBL2	0.252034	ALG9	0.382486	ATP11A	0.404628	ATP8B2	0.427	ATXN7L3B	0.445643	BAG2	0.240413	BNIP3	0.281872	C3orf37	0.171447	CD52	0.309561	CDKN2AIP	0.245786	CENPV	0.233436	CHMP7	0.462143	CNKSR2	0.296623	CTNNA1	0.340942	CUX1	0.393953	DDX24	0.416167	DYRK2	0.45658	DZIP3	0.328124	EMILIN2	0.334795	ERICH1	0.131826	ETS1	0.503682	EVL	0.458833	FAM114A1	0.235336	GALNT12
RIN3	ABR	0.460689	ACTR6	0.37691	ADRBK1	0.51627	ANXA11	0.499704	AP2A1	0.374282	ARHGAP1	0.411595	ARHGEF2	0.46212	ATP6AP1	0.464942	ATP6V0C	0.4924	ATR	0.479412	BIRC3	0.350844	BSG	0.362425	C10orf54	0.484196	CAPN1	0.373077	CEBPZ	0.421064	CSK	0.359895	DDX18	0.489779	DNM2	0.511828	EBAG9	0.309716	EIF4A2	0.477824	EPN1	0.444063	FAM98A	0.365734	FES	0.431852	FLII	0.532279	FMNL1
RPS12	ABLIM1	0.441031	AMIGO1	0.398265	ANK3	0.210735	ATIC	0.370352	BEX2	0.306954	BEX4	0.232557	C11orf1	0.387704	C17orf76-AS1	0.428069	C22orf32	0.123573	C6orf48	0.413367	C9orf123	0.407924	CCDC104	0.347156	CHMP7	0.428691	CLYBL	0.283252	DPH5	0.482665	EEF1B2	0.67517	EEF1G	0.573803	EIF3D	0.373074	IL23A	0.363321	LATS2	0.384349	LDHB	0.545316	LYRM4	0.255475	METTL16	0.407763	MPI	0.347	MTUS1
TCEA1	AASDHPPT	0.435705	ABCE1	0.434396	ACADM	0.286178	AEBP2	0.326354	AGPAT5	0.308774	AIDA	0.363008	AK3	0.186184	ANP32E	0.304727	API5	0.410465	ARAP1	0.427014	ARHGAP27	0.447571	ARL1	0.36558	ARMC1	0.464761	C2orf43	0.267339	CAMTA2	0.416326	CCDC91	0.399023	CCNC	0.37302	DCK	0.381676	EBAG9	0.313473	EID1	0.391031	EIF2AK3	0.351485	EIF5B	0.415179	ERLEC1	0.317132	FAM3C	0.325054	FBXO5
TNFRSF10C	ALDH3A2	0.227036	ANKRD40	0.281637	APBB1IP	0.501871	AQP9	0.619228	BCL6	0.574863	BMP1	0.167528	BTG2	0.305671	C17orf103	0.448082	C5AR1	0.632287	CANT1	0.58573	CEACAM3	0.539887	CFLAR	0.569917	CMAS	0.258783	COG2	0.415354	CSF2RB	0.528016	CSF3R	0.584859	CXCR1	0.597419	CXCR2	0.61399	DCTD	0.363622	DGAT2	0.52716	DHX33	0.164449	DOCK5	0.529305	DROSHA	0.331455	EIF2B1	0.379039	EMR3
C3orf62	ACAT2	0.263658	ACTR8	0.226718	ANTXR2	0.498681	APPL2	0.34529	ATG16L2	0.519246	AVIL	0.346534	BPNT1	0.307065	C5AR1	0.622068	C7orf53	0.365345	CEP19	0.444994	CHMP1B	0.548527	CLEC18B	0.269947	CPPED1	0.542397	CPSF7	0.470793	CSF3R	0.565374	CSTF2	0.325777	DCTN5	0.143804	DDB1	0.390425	DDX19B	0.253667	DHX34	0.545072	DLEU2	0.369158	FAM212B	0.574062	FAM45B	0.285988	FHDC1	0.339509	FYCO1
CDC25B	ACSL4	0.458737	ANKH	0.393492	ASXL1	0.381029	ATP8B2	0.427039	B3GNT1	0.272676	BCL11B	0.507919	BCL9L	0.49751	BDH1	0.30409	CARNS1	0.321083	CBFA2T2	0.290261	CCDC85C	0.336699	CD3E	0.460688	CTSS	0.453458	CXCR3	0.318142	DSE	0.178567	ENO3	0.28406	ENTPD1	0.449147	FBXO31	0.411271	FGD4	0.41152	FIG4	0.238335	GATA3	0.451769	HABP4	0.400958	IFFO2	0.414757	KIAA1033	0.412293	LAT
CHST11	ABHD2	0.396564	ACPP	0.231734	ARHGAP25	0.56359	ATP6V1A	0.568852	ATP6V1B2	0.585004	C10orf54	0.574237	C2CD2	0.198263	CAMK2G	0.513714	CASS4	0.537181	CCNG2	0.461511	CHIC2	0.470625	CXCR2	0.55915	DPEP2	0.364718	ENOPH1	0.387451	EPHB1	0.326324	EPS15L1	0.5287	FAM212B	0.528004	FCHSD2	0.264033	FLI1	0.479169	FMO4	0.165515	FOXO3	0.592276	GABARAPL2	0.530288	GORAB	0.278797	HCLS1	0.52692	IKZF4
FAM63A	ACTN1	0.547201	AGK	0.431342	ALOX5	0.517548	ANKRD40	0.286165	ANTXR2	0.500801	ANXA9	0.463773	ATPBD4	0.309227	C16orf88	0.262442	C2orf68	0.268555	C5AR1	0.560649	CARHSP1	0.233926	COX10	0.309938	CTDSP2	0.513261	CUL4A	0.356854	CYTH2	0.366119	DCTD	0.361853	EID1	0.358206	EIF2B1	0.398209	F11R	0.455522	GCLC	0.357429	GLI1	0.298019	GMIP	0.504039	IDS	0.554391	IER3IP1	0.338432	IL6R
LRCH4	ABCA7	0.271955	APOOL	0.216323	BTBD1	0.288126	C11orf58	0.386563	C15orf37	0.464493	C6orf203	0.206474	CDK11A	0.16599	CDK11B	0.223687	CLASRP	0.4026	CLK3	0.472031	CLNS1A	0.286025	CNOT3	0.501696	CPSF3	0.247297	CSTF3	0.384621	CYCS	0.373045	DCAF15	0.360111	DSTN	0.19457	EIF2S1	0.357954	ENOX2	0.233689	FBRS	0.52981	FCHO1	0.39198	GDAP1	0.188163	GEMIN6	0.195098	GMIP	0.528901	GRK6
MCCC2	ABHD5	0.373337	ALOX5	0.391954	C5AR1	0.378992	CANT1	0.40647	CFLAR	0.400976	CREBBP	0.372484	CRK	0.385033	FAM53C	0.382875	FAM63A	0.409502	FOSL2	0.397067	FOXO4	0.384674	FRAT1	0.38485	GAB2	0.399734	GMIP	0.385067	HSPA1A	0.3844	IARS	0.375575	IL6R	0.377227	IP6K1	0.373713	ITPRIP	0.38995	KDM4B	0.384422	KDM6B	0.377581	KLHL21	0.384667	LASP1	0.413508	LRP10	0.413447	MARK2
NUP205	ABTB1	0.511123	AHI1	0.144049	ALMS1	0.401634	ALOX5	0.491495	ANXA11	0.492059	ARF1	0.511275	ATP1A1	0.342044	ATP6V0B	0.50399	ATR	0.4927	BDP1	0.465944	BMS1	0.472912	BUB3	0.491757	C10orf54	0.516209	C5orf42	0.442301	C9orf41	0.343232	CDKAL1	0.324025	CENPJ	0.297427	COX10	0.314989	DDX18	0.45746	DENND3	0.493674	ENOPH1	0.37664	EXOC2	0.302239	FCGRT	0.542609	FMNL1	0.50037	FUBP1
PLCG1	ACSL4	0.422552	ANKS6	0.403283	APBB1	0.489752	ASXL1	0.357518	ATP8B2	0.412877	BAG3	0.290685	BCL11B	0.592017	BCL2	0.295437	BDH1	0.320796	BNIP3	0.307499	CCDC85C	0.349614	CDC25B	0.536182	COL4A3BP	0.426546	CPT2	0.175931	DCAKD	0.285612	DGKA	0.466035	DNAJA3	0.416961	DOCK9	0.477289	ENO2	0.42701	ENO3	0.275729	FAM102A	0.513002	FLT3LG	0.440265	FXN	0.246944	GOLGA8B	0.319998	GPRASP1
RHOA	ANAPC5	0.339453	ANKRD23	0.278795	ARPC3	0.491205	ARPC4	0.52167	ARSK	0.172179	ATG16L1	0.360733	ATP6AP2	0.36853	ATP6V0D1	0.503069	ATP6V1B2	0.50445	CAP1	0.464101	CAPZB	0.454328	CARKD	0.297134	CCNK	0.408715	CHMP2A	0.523538	CLTC	0.553344	CREBZF	0.470863	DDB2	0.34505	DECR1	0.26738	DNAJA3	0.440591	E2F3	0.490574	EID2B	0.173259	EVL	0.51821	FBXO11	0.453677	GBE1	0.378685	GGT7
SETD1B	ACTR6	0.363186	AKNA	0.402225	ANKRD11	0.420546	ARHGEF2	0.514742	ARID1A	0.429848	ARMC1	0.42371	ARV1	0.272903	BRD4	0.568531	C4orf27	0.239063	C6orf203	0.218481	CNOT3	0.526469	COX16	0.290515	CREBBP	0.518719	DCAF13	0.330132	DUSP12	0.260539	EID1	0.361987	FAM114A2	0.236563	FBRS	0.569211	FLII	0.476851	FMNL1	0.537908	GDAP1	0.199879	GMIP	0.516971	HAUS2	0.142739	IER3IP1	0.338494	IFT52
BASP1	ACSL1	0.634701	ACTN1	0.539662	APBB1IP	0.501354	AQP9	0.644863	ARRB2	0.565032	BCL3	0.531763	BCL6	0.645358	BTNL8	0.372143	C5AR1	0.598994	CCNJL	0.562886	CHSY1	0.404709	CREB5	0.386809	DCTN5	0.141659	DGAT2	0.59173	DNTTIP1	0.523922	DOK3	0.645381	ERGIC1	0.454268	ETS2	0.498304	FAM53C	0.618941	FLOT1	0.48214	FLOT2	0.620744	FRAT1	0.549045	FRAT2	0.567537	GAB2	0.564316	GCA
CARD11	AES	0.509849	ANKH	0.422674	ANKS6	0.381296	ANXA7	0.154664	AP3S1	0.376992	ARPC3	0.485519	BAHD1	0.376987	BCL9L	0.465574	BIN1	0.380121	CALM2	0.365721	CCDC120	0.210432	CD7	0.367553	CXXC5	0.240112	CXorf38	0.348058	DHX30	0.458191	DNAJC13	0.244286	DVL2	0.303068	FAM160B2	0.383513	FAM45A	0.444395	FBXO31	0.408158	GDF11	0.415238	GNB5	0.256505	GNL1	0.344966	HIRIP3	0.349881	HSBP1
IFNGR1	ACSS1	0.38881	AES	0.51916	ANKH	0.420148	ANKS6	0.384789	ASAH1	0.390722	ATP6V1B2	0.604697	ATP6V1E1	0.486819	BAHD1	0.361351	BCL9L	0.441724	BLOC1S2	0.417168	BMI1	0.197715	C11orf95	0.293264	C18orf32	0.405966	CARD11	0.461266	CCDC88C	0.465108	CD53	0.553112	CD58	0.522689	CECR6	0.225325	CHUK	0.493573	CLEC4E	0.433173	CRK	0.523335	CXCR4	0.34847	DNMT1	0.461978	DRAM1	0.415065	DYNLT1
MAP3K4	AKIRIN2	0.477317	ALMS1	0.417519	ALOX5	0.492968	ARPC1A	0.472351	ARPC4	0.514212	ATP6V0D1	0.486284	BBS2	0.215721	BRI3	0.503719	BRMS1L	0.128099	BUB3	0.464686	C10orf54	0.488141	CEP290	0.47413	CFL2	0.27273	DDHD2	0.485665	DEDD	0.494887	DENND3	0.493453	DHRS7B	0.317487	DYNC2H1	0.215677	ECI2	0.395707	EXOC2	0.296995	FDXACB1	0.21227	FIGNL1	0.303295	GNAI2	0.494985	GRB2	0.528717	HCK
MRVI1	AQP9	0.460393	BEST1	0.443297	C19orf40	0.122659	C5AR1	0.470065	CANT1	0.439332	CD53	0.437132	CFLAR	0.435791	CHMP3	0.440948	CHST15	0.454964	CMTM6	0.429283	CTBS	0.434174	CXCR1	0.431086	CXCR2	0.453387	DGAT2	0.466589	DOCK5	0.435344	FAM212B	0.436489	FAM214B	0.429342	FAM53C	0.429228	FCGR2A	0.460126	FNIP1	0.459471	FRAT2	0.444691	GAB2	0.453148	GLT1D1	0.431869	GLUL	0.437648	H3F3B
NARG2	ABHD11	0.16534	ARF1	0.505307	ARHGAP27	0.47779	CAND1	0.467192	CCDC91	0.383593	CHCHD7	0.314269	DLG1	0.437577	DNAJC16	0.310162	EIF4A2	0.470981	ELAC1	0.216622	ETS1	0.414447	FCGRT	0.479244	FMNL1	0.465421	FUBP1	0.452842	GCFC2	0.42202	GEMIN2	0.251169	GNB2	0.4777	GOPC	0.454569	GTF2H3	0.351484	GTF3C3	0.45073	GTPBP8	0.264586	HEATR1	0.493523	KRR1	0.431361	MALT1	0.440323	METTL5
PYCARD	ABHD11	0.164232	ACAA1	0.386909	ADAP1	0.268696	ADRBK1	0.549238	AGPAT2	0.409476	AGTRAP	0.452052	ALKBH4	0.152063	ARF5	0.41044	ARPC1B	0.521834	ATP11C	0.227811	ATP6V0C	0.437905	BCKDK	0.45857	BRMS1	0.333945	C18orf54	0.172251	C6orf47	0.245392	C9orf41	0.324102	CEBPD	0.372147	CEP290	0.446675	COPE	0.478747	CTSD	0.37783	CUEDC1	0.314923	CYBA	0.471341	DCAF17	0.479183	DNAJC27	0.338939	EFHD2
STAT5B	ACSL1	0.606728	ACTN1	0.569579	ALPL	0.406442	APBB1IP	0.543526	AQP9	0.606545	BASP1	0.615475	BCL6	0.579801	C5AR1	0.586085	CANT1	0.591559	CDK8	0.183021	CDS2	0.232568	CFLAR	0.577766	CPT1C	0.187784	CR1	0.542812	CSF2RB	0.528428	CYTH4	0.461883	DGAT2	0.608593	DOK3	0.636756	DYSF	0.586137	FAM129A	0.593496	FAM53C	0.648797	FCGR2A	0.586007	FLOT2	0.640693	FNIP1	0.550798	FRAT2
TRIM25	ACSL1	0.586614	AKIRIN2	0.538316	AQP9	0.558547	ATXN7L3B	0.454399	BAZ1A	0.506871	BCL2A1	0.538195	C1orf109	0.271459	CARD6	0.409459	CCDC147	0.354521	CFLAR	0.570836	CLIC1	0.55421	CREB3L4	0.246569	CYTH4	0.428323	DCAF12	0.446737	DCP1B	0.412627	DCTD	0.367826	DENND5A	0.562016	DIP2B	0.52594	DOK3	0.557288	DYSF	0.569108	EIF4E3	0.303135	ERCC5	0.348108	ETV6	0.474546	FAM53C	0.568928	FAM8A1
ARHGAP4	ABHD16B	0.228754	ABHD8	0.280838	ACAP3	0.352768	AGXT2L2	0.219461	AKT2	0.376246	APBA3	0.321855	ARRDC1	0.402332	ATG4B	0.333017	C19orf25	0.37312	C19orf60	0.267138	C9orf16	0.32282	CDC37	0.25705	CEMP1	0.232206	CHMP6	0.203512	COPS2	0.275191	DEF6	0.270294	DENR	0.176709	DGKZ	0.388014	DNAJC4	0.299745	ELMO3	0.184239	EML3	0.20387	EXOC7	0.283372	FBXO46	0.313531	GIGYF1	0.280772	HMG20B
BNIP3L	ACAP2	0.513691	ADA	0.252739	AES	0.495991	ANKRD34B	0.146839	ASAH1	0.36443	ATP6V1A	0.500383	ATP6V1B2	0.526481	CCPG1	0.483841	CMTM6	0.512405	COL4A3BP	0.533321	CSTA	0.454322	DAZAP2	0.50377	DCP2	0.483131	DCTN4	0.451807	DSE	0.179909	EVL	0.487487	FAM49B	0.505928	FAM84B	0.312607	FANCC	0.253033	FAR1	0.479667	FOXO3	0.482286	GBE1	0.379893	GCA	0.477236	HMGCR	0.481478	HSD17B11
CDC42SE1	ABCA1	0.276886	ABCF2	0.229775	ACAD9	0.316542	C12orf43	0.221433	C20orf111	0.474219	C7orf25	0.172649	CALCOCO1	0.453864	CCNDBP1	0.614888	CDC123	0.363652	CELF2	0.473951	CHMP1B	0.53804	CMTM6	0.556501	CXCR2	0.554163	CYTIP	0.496162	DDX3X	0.541545	DNPEP	0.341929	DYRK1A	0.404648	EIF3I	0.309347	EXT2	0.16034	FBXO38	0.369789	FNIP1	0.558654	H3F3B	0.580042	HBP1	0.535807	HNRNPAB	0.201234	HSDL2
EPRS	ABCE1	0.492646	ACAT1	0.204148	ADRBK1	0.444537	ANKRD13D	0.457733	ANP32E	0.310388	ARHGAP27	0.469932	ARL1	0.362521	ARSA	0.360524	CAND1	0.452669	CCDC41	0.239837	CCNC	0.373732	CCT2	0.446564	CCT7	0.3927	CHFR	0.431747	DDX18	0.444072	DDX50	0.413205	DTWD2	0.12808	DVL3	0.390161	EIF2AK3	0.334989	FAM35A	0.405489	FBRS	0.451802	FGD3	0.463353	FMNL1	0.480731	GDI1	0.442838	GLRX3
NAA25	ABCE1	0.436116	ACTR1A	0.406548	ADAM8	0.453227	ARAP1	0.471863	BCKDHB	0.329336	CHD1L	0.239769	DDX10	0.255044	EFHD2	0.448328	EHD1	0.335656	FMNL1	0.485736	FURIN	0.470599	G6PD	0.439722	GMIP	0.494726	GNAI2	0.463201	GNB2	0.475832	GNL3	0.416255	HNRNPH1	0.408568	INO80	0.319765	ITGB3BP	0.16466	ITPRIP	0.459912	LARS	0.404034	LASP1	0.460706	LRP10	0.467479	MAP7D3	0.284941	MAPKAPK5
NAE1	ACP1	0.468463	ARF1	0.440218	ATAD1	0.449707	BBS2	0.214602	BUB3	0.49372	C12orf29	0.479034	C2orf43	0.273795	CASP8AP2	0.41933	CCDC25	0.356211	CHIC1	0.497233	CRBN	0.361868	DDX20	0.251812	DOK1	0.404131	EBAG9	0.324172	EIF4A2	0.499538	ELAC1	0.216267	ETAA1	0.434591	EXOSC9	0.402387	GNAI2	0.481961	GPAM	0.390488	HELQ	0.35642	HNRPDL	0.458714	HSF2	0.365959	KIF20B	0.38636	KRR1
PA2G4	ABCF1	0.396292	AIFM1	0.281573	ATG16L2	0.46235	ATIC	0.402137	BANF1	0.254373	BEST1	0.425594	BLMH	0.307007	BNIP1	0.197267	C1QBP	0.383279	C2orf68	0.287475	CCT3	0.309478	CCT7	0.447103	CDK4	0.358546	CFLAR	0.424702	DHTKD1	0.42795	DLAT	0.37512	EIF3I	0.291693	ENTPD1	0.423778	FBL	0.366841	FBLIM1	0.223061	GARS	0.279307	GMIP	0.462397	GMPS	0.348166	GORASP2	0.384444	GTF3A
RGS14	ABTB1	0.5275	ADRBK1	0.569387	API5	0.476026	ARHGAP27	0.526444	ARHGAP9	0.48879	ATP5S	0.19899	B3GNT9	0.178044	CAMK2G	0.491865	CCM2	0.369061	CD2AP	0.39376	CDKAL1	0.32607	CKAP2	0.197987	CLASP2	0.359114	CLDN9	0.394678	CLIP4	0.232474	CLK3	0.452768	CTSO	0.263977	CUL5	0.459087	DCTN5	0.143749	DDX18	0.473344	DEDD2	0.520808	DEF6	0.29881	DEF8	0.510463	DND1	0.11936	EPT1
RTTN	ACADSB	0.382062	ADAMTSL4	0.390704	ANKAR	0.255356	ATG16L1	0.362461	ATP6V0D1	0.476388	ATXN7L3B	0.457964	BUB3	0.4659	C10orf54	0.473855	C22orf46	0.234639	C2orf44	0.421422	C4orf21	0.274625	CHIC1	0.484079	CLEC1A	0.217441	DDX24	0.437458	DNAJC27	0.34562	ETAA1	0.409963	FANCF	0.411424	FANCM	0.244093	GNAI2	0.485564	GRN	0.380802	H2AFY	0.449032	HNRNPA1L2	0.422217	IL17RA	0.481467	KLF12	0.535541	LANCL1
TCERG1	ACTN1	0.42536	ALOX5	0.43954	ANTXR2	0.436957	ARPC4	0.455687	ATG14	0.356401	C2CD2	0.217193	C5AR1	0.447937	CANT1	0.431295	CCNDBP1	0.433157	CHD1L	0.249064	DDHD2	0.447255	FAM136A	0.346423	FAM63A	0.438604	FOSL2	0.433095	FPR1	0.427147	GMIP	0.424424	GNAI2	0.470715	GPSM3	0.423892	GRB2	0.462072	HNRNPH1	0.50095	IL6R	0.440805	IP6K1	0.447502	ITPRIP	0.454787	KLHL21	0.449093	LASP1
EID1	ACAA2	0.17109	ADH5	0.378306	ALG2	0.223033	ANAPC10	0.248322	ARAP1	0.35714	ARHGAP27	0.380948	ARMC1	0.363308	BRD4	0.373889	C11orf73	0.161361	C14orf142	0.166984	CARD14	0.157824	CNOT3	0.378261	COX16	0.297092	CREBBP	0.393448	CSNK1D	0.385326	CSTF3	0.347801	ENOX2	0.240599	FAM63A	0.358206	FMNL1	0.36747	GDI1	0.370489	GLT8D1	0.215712	GMIP	0.359421	GPN1	0.355587	HDHD2	0.260757	HNRNPR
FKBP8	ABTB1	0.535796	ACTN4	0.461797	AGPAT1	0.365284	ANAPC4	0.327306	ANKRD36	0.271301	ARF1	0.590542	ATP6V0C	0.43832	BRD4	0.502559	BRMS1	0.337507	BSG	0.354387	C10orf137	0.30263	C5orf24	0.301952	CCAR1	0.475162	CCDC9	0.367636	CLPTM1	0.417098	CNTRL	0.36577	COG5	0.197335	COPE	0.445949	CTDSP1	0.451306	DAPK3	0.378891	FBRS	0.545323	GATAD2A	0.43378	GNB2	0.575067	IMPDH1	0.536522	IP6K1
JDP2	ABTB1	0.496052	AKIRIN2	0.501326	BRI3	0.468318	C10orf54	0.550942	C2orf43	0.286073	C9orf41	0.31331	CDC16	0.311392	CMAHP	0.214919	COX11	0.470157	CRBN	0.351172	CUEDC1	0.316416	DEF8	0.504066	DNAJC16	0.305466	DOCK10	0.436562	DOK1	0.460308	ELAC1	0.223781	FBXO25	0.287911	FBXO4	0.358093	FCGRT	0.52882	FMNL1	0.500883	GNAI2	0.522671	GPX3	0.182164	HS1BP3	0.445144	IRS2	0.486867	KAT6B
RAD50	ABHD16A	0.426038	ABTB1	0.506527	AFG3L2	0.371817	AGPAT5	0.29815	ANKRD13D	0.501253	ANP32E	0.291807	ARFGEF2	0.42023	ARHGAP27	0.510434	ARRB2	0.513648	ASCC3	0.399492	ATG16L2	0.506917	ATP6V0B	0.516215	ATPBD4	0.306369	C22orf46	0.218354	C9orf41	0.323356	CAND1	0.488796	CDH26	0.237534	CIDECP	0.15678	DEDD2	0.491016	DEF8	0.528352	DTWD2	0.126846	ELMOD1	0.165565	EPT1	0.383878	FAM179B	0.292907	FAM20B
RPS19	ALKBH2	0.282625	APBB1	0.432349	ARNT	0.258672	ATF7IP2	0.25759	BCAS4	0.387846	BDH1	0.300778	C12orf57	0.438066	C16orf58	0.425588	C19orf48	0.263182	C9orf123	0.404885	CDK20	0.294578	CLYBL	0.278238	DCAKD	0.274525	DNAJA3	0.409117	DNAJC30	0.231378	FAIM3	0.440296	FAR1	0.398408	FARS2	0.225042	FBXO31	0.393657	FLT3LG	0.430063	GDAP2	0.328499	GPD2	0.235957	IL23A	0.363932	KDM3B	0.411406	KRI1
ZNF507	ATAD1	0.413378	ATM	0.335344	BBS2	0.212254	BLVRB	0.316453	C16orf70	0.256381	C5orf63	0.410294	CASP8AP2	0.464092	CEP70	0.338296	CHIC1	0.444543	CTSZ	0.349812	DCTN2	0.246535	DDX20	0.246481	DENND1A	0.312001	DYRK2	0.488404	EMILIN2	0.317911	ETAA1	0.442122	FANCM	0.240187	GOLGA4	0.313051	GRINA	0.394981	GRPEL2	0.37859	HK3	0.366516	INPPL1	0.320845	KIAA1143	0.312498	KLF12	0.487515	KPNA5
ACTN4	AIMP1	0.39961	AP2M1	0.342051	APOBR	0.476203	ARF1	0.47597	ARHGAP1	0.375181	BET1	0.383462	BRD4	0.501205	CCDC109B	0.372013	CEPT1	0.27045	CLPTM1	0.404734	DCTN1	0.34823	DNM2	0.523546	EIF3E	0.369188	FKBP8	0.461797	FNBP1	0.217126	FOPNL	0.267444	FXR2	0.274576	G6PD	0.485234	GATAD2A	0.416722	GNAI2	0.475768	HNRNPUL1	0.361728	KDM5C	0.432903	LASP1	0.47188	LIAS	0.175586	LYRM2
CHUK	AAAS	0.301906	ACAP2	0.479822	ACSL3	0.297653	AES	0.478377	AGBL5	0.165723	ATN1	0.330779	ATP6V1B2	0.475355	BCAT2	0.297534	BCL9L	0.407346	BNIP2	0.48854	C16orf58	0.41826	C18orf32	0.407036	CAB39	0.477392	CARNS1	0.319942	CMTM6	0.52716	CRIPT	0.257006	CYB5R4	0.495295	DCP2	0.476002	EHMT2	0.415436	ETF1	0.356343	FAM49B	0.527018	FAM91A1	0.495248	GCA	0.477268	GGT7	0.332785	GPR160
CSF2RB	ARHGAP25	0.574231	BTG2	0.323573	C15orf39	0.505376	CANT1	0.568562	CDC123	0.360397	CEACAM3	0.539927	CHD1L	0.256541	CTPS2	0.210853	CXCR1	0.554589	CXCR2	0.575578	CYTH4	0.475615	DENND3	0.524393	EMR2	0.261264	ETV6	0.454164	EXOSC10	0.479978	F11R	0.474285	FAM129A	0.558335	FAM53C	0.544667	FCGR2A	0.577396	FFAR2	0.507264	GK	0.536844	GNG10	0.526698	H3F3B	0.547549	HCK	0.568248	HN1
CYCS	ABCE1	0.360508	ALG5	0.326671	ARL5A	0.204047	ARMCX3	0.171058	ATG4A	0.226688	ATG5	0.249325	ATP5F1	0.243985	BTBD1	0.269342	C14orf142	0.167752	CCNC	0.348045	CCT8	0.209629	CISD2	0.204743	COX6C	0.352228	DCAF13	0.345473	EIF2B2	0.162994	EIF2S1	0.424704	EIF5B	0.383916	FBRS	0.365632	FLII	0.363114	GGCT	0.18372	GLRX3	0.368178	GNL2	0.347052	GPX3	0.185576	GTF3C6	0.242109	HAUS1
FCGR2A	ALPK1	0.506244	APBB1IP	0.522404	AQP9	0.665003	ARNTL	0.284309	BCL6	0.545005	BMP1	0.166274	CASP4	0.53096	CCR1	0.239052	CFLAR	0.589248	CMTM6	0.598213	CSF2RB	0.577396	CTBS	0.579266	CXCR1	0.589032	CXCR2	0.621955	DDX12P	0.177511	DGAT2	0.564293	DOK3	0.564188	DROSHA	0.331537	FAM129A	0.580709	FAM53C	0.594258	FAM8A1	0.501114	FBXL13	0.271534	FFAR2	0.483677	FLOT2	0.533096	FNDC3B
GPS1	AAMP	0.271239	AKR7A2	0.301244	APEH	0.223945	APPBP2	0.214688	APRT	0.407613	ARID4A	0.427099	ARMC5	0.282444	ASCC2	0.20719	ATP13A1	0.380547	ATP13A2	0.292928	ATP5SL	0.17187	B4GALT7	0.272085	BABAM1	0.304822	BCL7B	0.159617	C18orf25	0.276456	CCDC22	0.27325	CCDC94	0.215658	CDK2AP2	0.243576	CENPB	0.309902	CIZ1	0.376637	CREB1	0.345328	DDX54	0.371698	DOHH	0.265238	DPP7	0.396049	ECH1
ITGA5	ABTB1	0.530895	ACAT2	0.25179	ADAL	0.224447	APOOL	0.205359	BAIAP2	0.173955	BORA	0.273285	BPNT1	0.296271	C3orf62	0.50013	C9orf78	0.342793	CD47	0.307195	COL7A1	0.27736	CPPED1	0.498119	CSF3R	0.554618	CYB5B	0.392597	CYTH2	0.353386	DHX34	0.534055	ERCC5	0.36651	EXOSC9	0.41166	FAM63A	0.493596	FBXO25	0.280878	FCGRT	0.539351	IDS	0.510252	IP6K1	0.541259	KDM6B	0.531275	KIFAP3
KBTBD2	ABCF2	0.225228	ABHD3	0.371766	ACAP2	0.538093	AKIRIN1	0.454889	ARNTL	0.287273	CSTF2	0.314761	DDX59	0.278005	DEXI	0.332843	DNAJB6	0.351393	DYRK1A	0.416908	FAM177A1	0.294365	FBXO11	0.489487	FCHO2	0.416034	FTH1P3	0.242799	GAB1	0.552487	GPBP1L1	0.36741	H3F3B	0.560956	IL1R1	0.466919	ITFG2	0.354243	JAK1	0.402564	KCMF1	0.482889	KDM6A	0.498927	MAP2K4	0.562664	MARK3	0.317159	METTL21D
NOTCH1	AP4E1	0.182696	ARHGAP27	0.537899	ARHGEF2	0.525057	ARMCX3	0.178317	BBS7	0.216599	C15orf39	0.599496	C6orf203	0.215171	CCDC9	0.366256	CMAS	0.239679	COPS4	0.360588	EHBP1L1	0.393164	EPS15L1	0.515863	ERF	0.521434	FAM76A	0.29298	FASTKD3	0.278676	FBRS	0.565202	FMNL1	0.596045	FXR2	0.261588	GNPDA2	0.341053	HDAC5	0.443855	HPS5	0.250786	IER3IP1	0.329619	KDM5C	0.463607	KDM6B	0.64153	LEO1
PTPN4	ADA	0.255175	AGK	0.46571	ARAP2	0.314096	ARHGEF3	0.502958	ARL4C	0.562268	CALM1	0.30133	CCND2	0.3323	CD226	0.370379	CEP78	0.539275	DCLRE1A	0.304261	EIF5A2	0.398494	ENPP4	0.507341	ENPP5	0.471305	FAM169A	0.423499	FUT11	0.443962	GNPTAB	0.447987	GORASP1	0.309836	GOT1	0.278256	GZMA	0.573816	HOXB4	0.182564	IKZF2	0.382154	JAKMIP2	0.307164	KDELC2	0.327827	KIAA1377	0.331373	KIAA1671
RPL13A	AKR1B1	0.308141	ALKBH2	0.291614	APBB1	0.456554	BCAS4	0.403651	C10orf2	0.321353	C12orf57	0.479246	CD27	0.360707	CHMP7	0.431412	CLYBL	0.28185	DNAJA3	0.399174	DNAJC30	0.238735	EEF1B2	0.576458	EEF1G	0.566974	EIF2D	0.456127	FIG4	0.231076	GPD2	0.247819	GRAP	0.388462	IMPDH2	0.388605	KDM1B	0.354211	KRI1	0.434624	LAT	0.419242	LBH	0.424742	LCK	0.418585	LCMT2	0.252345	LY9
SYNJ1	ABHD14A	0.390993	ATP6V1B2	0.492458	ATP7A	0.36501	CARD8	0.431865	CCT7	0.357628	CD46	0.472535	CDK4	0.421199	CXorf38	0.344428	CYB5R4	0.484721	EP300	0.477436	FAM91A1	0.459517	FOXO3	0.471572	FRY	0.449144	GCA	0.469129	GIT2	0.513153	HINT2	0.235171	IMP3	0.408953	ITGB1BP1	0.275966	KDM1B	0.348002	KIAA0247	0.469771	LAMP2	0.498933	LPGAT1	0.490432	MAPK1	0.480608	MED13L	0.488382	MEI1
TLE3	ABTB1	0.557448	BCL3	0.534406	BRD8	0.336261	BTG2	0.313512	C17orf103	0.427719	C5AR1	0.575377	CANT1	0.60798	CCNJL	0.533632	CDK8	0.185154	CEACAM4	0.459228	CSF3R	0.603881	CXCR1	0.5765	CXCR2	0.589915	DBR1	0.280943	DGAT2	0.567954	DOK3	0.556997	DPAGT1	0.22603	FAM134A	0.246775	FLOT2	0.528267	GAB2	0.54974	GIMAP6	0.366933	GLUL	0.533223	HIST1H1C	0.218277	IP6K1	0.588483	KDM6B
ZNF91	ALG10B	0.452736	ANKRD26	0.285341	ARF1	0.456679	ARHGAP5	0.347113	ATM	0.351211	ATXN7L3B	0.444413	BUB3	0.447168	C5orf63	0.387313	CASP8AP2	0.434638	CEP290	0.472906	CHIC1	0.491136	CYP2U1	0.302878	DNAJB4	0.18891	DYRK2	0.475497	EIF4A2	0.43939	ETAA1	0.42604	ETV6	0.418357	FAM175A	0.29351	FCGRT	0.442323	FTL	0.461967	GNAI2	0.469045	HDLBP	0.321835	HSF2	0.359359	KIAA1147	0.467652	KLF12
API5	AASDHPPT	0.445683	ABCD3	0.216099	ABTB1	0.474237	ADRBK1	0.494758	AIDA	0.35518	ARHGAP27	0.514238	ARMC1	0.421582	C5orf22	0.235357	CD2AP	0.3907	CNOT3	0.509174	CUL2	0.276416	CWC27	0.294473	DDX1	0.473698	DDX18	0.467068	EIF1AX	0.377823	EIF5B	0.418827	FAM175B	0.262457	FBRS	0.51207	FGD3	0.487854	FMNL1	0.486525	G3BP1	0.426246	GFM1	0.443423	GMIP	0.473955	GNB2	0.5162	HDHD2
ATR	ABTB1	0.500836	ACSL5	0.364851	ANXA11	0.504663	ARF1	0.523932	BDP1	0.456688	C6orf170	0.305413	C9orf89	0.248526	CD47	0.336441	CDKAL1	0.308811	CENPJ	0.281826	CMAHP	0.212947	CNTRL	0.37751	DDX18	0.506509	EPT1	0.381191	FBRS	0.474732	FCGRT	0.520749	FLII	0.482671	FMNL1	0.491351	GNAI2	0.490865	GNB2	0.509256	GPSM3	0.510705	HACL1	0.285691	HPS3	0.199925	IMPDH1	0.512373	IP6K1
CHMP3	ACSS1	0.394625	AKAP10	0.348132	ANKRD52	0.344493	AQP9	0.548668	ARHGEF7	0.177727	ASB8	0.376009	BACH1	0.558676	BECN1	0.486949	C21orf59	0.335964	CASP8	0.175279	CCDC88C	0.461843	CCPG1	0.549785	CD53	0.542063	CDK2	0.160985	CMTM6	0.59235	CNBP	0.464769	COQ10B	0.523151	CRTC3	0.235471	CTAGE5	0.402375	CTBS	0.584759	CYB5R4	0.560526	DAZAP2	0.538683	DGCR8	0.37407	FAM103A1	0.395834	FAM120AOS
GAB1	ABCA1	0.281965	ABHD3	0.382699	ACAP2	0.530382	ALKBH3	0.271337	APOA1BP	0.32248	APPL2	0.350975	ASAH1	0.363684	C22orf28	0.312737	C3orf62	0.504863	CCT7	0.366474	CHST15	0.520642	CPEB2	0.515874	CSTF2	0.305914	CXCR2	0.520975	DCP2	0.522365	ELF2	0.505589	FOXO3	0.522834	GABARAPL2	0.505931	GCA	0.521744	GIMAP1	0.257491	GLT1D1	0.541477	HIST1H2AC	0.462954	HSDL2	0.526597	HSPBAP1	0.255477	KBTBD2
GIMAP7	ABR	0.397385	ACP1	0.394368	BCKDHB	0.31279	BRD4	0.391961	C19orf35	0.393521	CCDC109B	0.398238	CCDC91	0.380123	CD3D	0.418078	COX6C	0.348029	DENND3	0.391023	DNAJB4	0.191057	DNAJC19	0.319386	DOPEY2	0.182633	EIF4A2	0.408849	EXOC3	0.263088	FURIN	0.389188	GIMAP5	0.435819	GIMAP6	0.417908	GLOD4	0.407484	GMIP	0.431547	GTF2H5	0.180227	IQSEC1	0.410443	ITK	0.429957	KDM3B	0.390762	KDM4B
HAL	ABCC5	0.253829	ABCF1	0.392072	ABHD5	0.538872	AMN1	0.322926	BMX	0.486506	C5AR1	0.529013	CA4	0.446445	CCNDBP1	0.512645	CD55	0.375088	CDH26	0.250867	CDK19	0.557096	CEP85	0.223755	CHST15	0.549419	EPHB4	0.27113	ESYT1	0.400373	ESYT2	0.301517	FAM20B	0.288317	FOSL2	0.539051	GAB2	0.580274	HECW2	0.465595	HIVEP3	0.201118	IFRD1	0.525591	IL1R1	0.489996	INTS9	0.209577	LAMP2
HMHA1	AGAP2	0.350507	AGGF1	0.249352	AKAP8L	0.270686	ALKBH4	0.151038	ANKRD11	0.393742	ATP2C1	0.239593	BAP1	0.388689	BBS5	0.291401	BCAP29	0.274799	BTBD1	0.269157	C1orf131	0.219851	CCDC90B	0.20414	CCT8	0.199675	CHERP	0.424256	CPSF3	0.248369	DAPK3	0.408181	FAM114A2	0.251783	FAM122C	0.335521	FBRS	0.427716	FBXO46	0.3071	FCHO1	0.397011	GDAP1	0.197761	GIGYF1	0.272696	GLTSCR1	0.351293	HGS
MLL2	AASDHPPT	0.379898	AIMP1	0.409411	AKAP7	0.249101	ANKRD11	0.408732	ANP32A-IT1	0.252137	ARMC1	0.41753	C4orf27	0.249959	C4orf52	0.18599	CARD14	0.170109	CES3	0.177177	CLNS1A	0.289486	COX16	0.30826	COX7C	0.343574	CREBBP	0.531371	CRKL	0.306005	EID1	0.38742	EIF3H	0.34051	EP300	0.516349	EXOC3	0.266258	FBLIM1	0.24468	GMIP	0.4836	GORAB	0.296106	GPR157	0.180225	HDDC2	0.204165	HDHD2
MNDA	ARPC3	0.548626	ATP6V1B2	0.63944	BLOC1S2	0.399294	BNIP3L	0.47781	BST1	0.461101	CBFA2T2	0.297271	CELSR3	0.166714	CEP63	0.49525	CMTM6	0.646517	CXCR1	0.579647	CXCR2	0.577115	DAZAP2	0.598604	DENND5A	0.578809	DIP2B	0.582975	FAM120C	0.253821	FAM134C	0.203996	FAM49B	0.591086	GGA2	0.409808	H3F3B	0.628249	HCLS1	0.536719	HNRNPK	0.54163	HPS4	0.354769	HSD17B11	0.564606	HSDL2	0.563978	IL1RN
NDUFV1	ABCB8	0.396567	ACTR2	0.410639	AKAP8	0.229596	ARFGEF1	0.358062	ARMC5	0.28502	ARRDC2	0.194391	ATP13A1	0.362196	ATXN3	0.130915	B3GAT3	0.322576	C1orf159	0.293085	C1orf35	0.332379	CAPS	0.277295	CCDC94	0.214845	CDC5L	0.258913	COQ4	0.376245	CPSF4	0.337946	CTU2	0.244757	CXXC5	0.225996	DHX30	0.415056	DOCK11	0.38918	DUS1L	0.398799	EDEM3	0.382738	EEFSEC	0.292548	EIF3G	0.321816	EIF5
PIK3R5	ABTB1	0.580885	ACP1	0.519222	AGPAT5	0.313698	AIMP1	0.423336	ANP32E	0.295742	ARHGAP27	0.597024	ARHGAP9	0.484539	ATG9A	0.372879	C14orf159	0.370954	CDC16	0.298117	CIRH1A	0.348581	CSTF3	0.402483	CTBP2	0.393677	CTSO	0.24986	DDX47	0.416829	DET1	0.203885	DNAJC10	0.28972	EID1	0.368194	ELL	0.539391	FGD3	0.593663	FHDC1	0.324609	FLCN	0.268271	FMNL1	0.639438	GEMIN2	0.229307	GNL3
PPIA	ACIN1	0.321474	ATP5G1	0.301233	AVEN	0.154431	CCDC167	0.167309	CDK4	0.382045	COX6C	0.442114	CREBBP	0.474629	CYCS	0.355143	DLEU1	0.291498	DNAJC19	0.343526	EBNA1BP2	0.345411	EIF2B2	0.179365	EIF3I	0.277139	EMG1	0.331649	EP300	0.451587	EXOSC7	0.359032	FKBP3	0.333078	FOXJ2	0.389833	FUNDC2	0.352767	GLO1	0.376358	GMIP	0.430614	GTF3A	0.353853	ICT1	0.24522	IGF2R	0.429127	ILF2
RPL5	ADSL	0.277618	ANAPC16	0.244942	C17orf76-AS1	0.426813	CASP6	0.22569	CLYBL	0.304823	DAP3	0.369102	DDX50	0.37817	DPH5	0.48599	EBAG9	0.317979	EEF1B2	0.67287	EIF3D	0.366856	EIF4B	0.377563	ELF4	0.338082	FBL	0.509888	GNL3	0.393086	HNRNPA1	0.408359	LDHB	0.541593	METTL16	0.404087	MPI	0.343873	NACA	0.476516	NPM1	0.595815	NSA2	0.315803	PAQR8	0.272825	POLR1C	0.31649	PPA1
SIGLEC9	ALOX5	0.496945	ANKRD34B	0.156016	ATP6V0D1	0.471144	C9orf78	0.314731	CARD14	0.163021	CECR6	0.242552	CMAHP	0.213193	COQ10A	0.386543	CORO1C	0.409644	CSF2RA	0.467922	CTNNA1	0.327602	EHBP1L1	0.373269	ERCC5	0.346244	EXTL2	0.222659	GALNT12	0.360206	GNAI2	0.47016	GRB2	0.463401	HNRNPA1L2	0.454358	IL17RA	0.50472	IL6R	0.475347	KDM3B	0.467038	KIF13A	0.483945	KIFAP3	0.353881	LANCL1	0.470469	LRIG1
TBC1D14	ABTB1	0.575986	ACSL1	0.577316	AGPAT5	0.312215	AQP9	0.568308	ATP6V0B	0.570922	BASP1	0.550552	CANT1	0.581688	COX10	0.314805	CPD	0.513899	CSF3R	0.543092	DCTD	0.370569	DGAT2	0.526539	DOK3	0.571316	ELP4	0.243126	EXOSC10	0.484567	EXTL3	0.500087	FAM53C	0.579962	FLOT2	0.530445	GAB2	0.571103	GCA	0.55761	GOSR2	0.41087	GRB2	0.532155	HLX	0.42715	HRH2	0.502196	IL6R
TMEM71	ABCA1	0.272088	AKIRIN1	0.458038	APPL2	0.360896	AQP9	0.521739	ATP6V0B	0.520711	BMX	0.457786	C20orf111	0.524981	C5AR1	0.528325	CCDC136	0.214975	CCDC28A	0.42142	CCNDBP1	0.560781	CDC42SE1	0.516032	CDK19	0.546496	CWC25	0.485886	CXCR4	0.326206	DDIT3	0.419593	DDX19A	0.299879	EIF2B4	0.344378	ESYT1	0.373946	FYCO1	0.278409	GABARAPL1	0.498159	GABARAPL2	0.54556	GREB1	0.179839	H3F3B	0.554517	HSDL2
UHRF1BP1L	ACAP2	0.589077	AQP9	0.556138	BACH1	0.557013	BMP1	0.163734	BNIP3L	0.4779	BRD9	0.310458	CD46	0.542745	CDKL5	0.449317	CMTM6	0.582614	COL4A3BP	0.518881	DDX27	0.316017	DENND5A	0.556936	DIP2B	0.547073	DPH2	0.376455	FBXO38	0.389331	GCA	0.546601	HBP1	0.521545	ILKAP	0.283155	IQGAP1	0.55528	JHDM1D	0.492128	KIAA0232	0.615783	KIDINS220	0.454451	LAMP2	0.568539	LSG1	0.247866	LYN
VAMP3	ANKRD23	0.26501	ANKS6	0.393832	ARPC3	0.500947	ATG7	0.386596	ATP6AP2	0.399723	ATP6V1B2	0.479024	BNIP2	0.463124	CARD11	0.488885	CNIH4	0.314196	COTL1	0.427674	CSTA	0.425278	DNAJA3	0.452754	DPYD	0.391733	DVL2	0.28509	ERLIN1	0.331573	FAIM3	0.401444	FAM45A	0.421874	FAR1	0.461635	FKBP1A	0.484952	GBE1	0.389266	GDF11	0.392432	GNL1	0.327892	GNS	0.410312	GYG1	0.299618	HEMK1
CEP290	AP4S1	0.226267	ARF1	0.487756	ARSK	0.172527	ATP6V0C	0.436433	BDP1	0.463765	CASP8AP2	0.435873	CCDC66	0.340013	COTL1	0.474641	CYP20A1	0.177363	DCUN1D4	0.345567	DDX26B	0.357533	DENND1A	0.338715	DHRS7B	0.322693	DOPEY1	0.371548	EDEM2	0.43147	EIF4B	0.323052	GNAI2	0.523728	GRINA	0.384436	IKBKAP	0.468513	KRIT1	0.367787	MAP3K4	0.47413	MTCP1	0.222129	MTX3	0.493673	MYEF2	0.24475	NEK1
CTSS	AES	0.51385	AGBL5	0.168737	AIF1	0.34747	ATG3	0.477768	ATG7	0.408011	ATP6V1B2	0.584476	ATP8B2	0.44681	BDH1	0.297468	BST1	0.447764	BTBD6	0.231971	C1orf43	0.300981	CAPN12	0.222031	CDC25B	0.453458	CLEC4A	0.34562	COQ10A	0.392031	CORO1C	0.404707	CSNK1A1	0.369869	DMXL2	0.332794	DPYD	0.381483	DRAM1	0.394176	ENO3	0.271056	ERP44	0.424445	FBXO31	0.405215	FGL2	0.391646	FKBP15
LDHB	ABCD2	0.44242	ABLIM1	0.471419	ALKBH2	0.27634	BAG2	0.244161	BCKDHB	0.320666	BEX4	0.238511	BNIP3	0.282525	C12orf29	0.394746	CAMK4	0.496132	CCDC109B	0.391565	CCNG1	0.315984	CD28	0.52622	CD40LG	0.413392	CDR2	0.479941	CHCHD7	0.319118	CLUAP1	0.341865	CNST	0.222952	ETS1	0.435729	GIMAP7	0.441955	GPATCH4	0.379902	GPR183	0.376366	GRPEL2	0.443103	HINT1	0.462448	HOOK1	0.414724	ICOS
MLL5	ACAP2	0.463207	APRT	0.387747	ARID4A	0.458655	ARID4B	0.438849	C11orf30	0.300475	C21orf33	0.378672	CELF2	0.462887	CIAPIN1	0.24851	DDX28	0.234464	DYRK1A	0.441984	EIF3I	0.303397	EIF5A	0.231309	EP300	0.445156	FAM91A1	0.420388	GNA13	0.427868	HCST	0.238685	HINT2	0.227859	ITSN2	0.432292	KAT6A	0.431655	KDM6A	0.443128	KIAA0430	0.45955	2017-03-07	0.436953	MED13	0.512185	MED13L	0.455381	MLL3
MRPL3	ABCE1	0.414628	ABHD4	0.372339	ALG5	0.300797	APEX1	0.331271	ARMCX5	0.285694	ATG16L2	0.398285	ATP5O	0.321081	BZW2	0.316374	C14orf166	0.307663	CLNS1A	0.314538	CREBBP	0.379338	CRLS1	0.192941	CYCS	0.356781	DCAF13	0.405509	EIF3H	0.328263	EIF3I	0.280119	EMG1	0.352933	ENOX2	0.235255	EPRS	0.39549	FBRS	0.389133	FGD3	0.392023	FH	0.296851	FLJ45340	0.362914	GGCT	0.174241	GMIP
MTF1	AES	0.465954	ALG9	0.40897	ATG7	0.415944	ATP11A	0.533563	ATP6V1B2	0.484014	C16orf80	0.203719	CAP1	0.46715	CARD6	0.467203	CBL	0.455172	CKAP4	0.441719	COQ10A	0.396797	CSNK1A1	0.375214	CXCR7	0.259873	DOCK2	0.465425	ERICH1	0.133673	EXOSC8	0.365777	F5	0.413077	FANCF	0.435118	FGD4	0.436051	GDAP2	0.325158	GNS	0.473126	GPR141	0.408259	HIATL1	0.191289	IL17RA	0.565414	KDM1B
RAB8B	ABCF3	0.252036	ACAP2	0.491189	ARCN1	0.374384	ATN1	0.361292	ATP13A1	0.362081	BCAT2	0.290757	C1GALT1C1	0.277046	CAPZA1	0.512308	CAPZA2	0.501353	CDC5L	0.265712	CXXC1	0.327637	DCUN1D1	0.438699	DERL2	0.203975	DNAJB2	0.218581	DPP8	0.311139	EHMT2	0.4042	ELF1	0.375173	EPS15	0.244773	ERGIC2	0.334113	FEM1C	0.268019	HDAC6	0.402956	HINT3	0.382525	INPP5E	0.366972	ITCH	0.430828	KIF5B
RARA	ADAMTSL4	0.370961	ARHGAP26	0.486352	CAND1	0.4646	CCDC91	0.377973	CD97	0.530259	CHD1L	0.246547	CSRNP1	0.422815	DDAH2	0.296466	DDX47	0.430457	DNAJC2	0.33257	EHBP1	0.327157	ELF4	0.385331	FMNL1	0.591404	GLUL	0.512649	GPAM	0.410053	HIST1H2BK	0.249063	HSPA9	0.485212	IARS	0.460061	KCND1	0.323842	KDELC2	0.313352	KIAA0556	0.434346	LONRF1	0.218415	LTV1	0.412748	MAP7D3	0.28608	MAPKAPK5
RBM47	ACSL1	0.543779	APBB1IP	0.516476	ARHGAP26	0.557294	BASP1	0.535701	BCL6	0.552841	C5AR1	0.592045	CANT1	0.600611	CBLB	0.394887	CDK5RAP1	0.35691	CFLAR	0.593062	CPPED1	0.545297	CSF3R	0.585878	CYTH4	0.447114	DOCK5	0.559486	DYSF	0.536295	EGLN1	0.540317	FAM126B	0.542877	FAM214B	0.536524	FAM65B	0.524773	FRAT2	0.568977	FTSJ3	0.267988	GAB2	0.609805	HCAR2	0.427189	HIPK3	0.525507	HIST2H2BF
SF3B3	ABCF1	0.433358	ABTB1	0.494934	ACACA	0.307152	AQP9	0.489783	ARL11	0.493529	ATP6V0B	0.541934	BAZ1B	0.409382	C18orf32	0.408638	CCNDBP1	0.535462	COX10	0.30704	CSF3R	0.498009	CXCR1	0.496521	DDB1	0.422849	DDIT3	0.424285	DDX19B	0.273308	DNMT1	0.450966	DROSHA	0.331645	ESYT1	0.362963	GABARAPL2	0.491234	GMFG	0.495886	GMPS	0.352634	GRB2	0.491963	GSPT1	0.343834	H3F3B	0.505865	IFNGR2
SLC25A44	ACSL1	0.566061	AQP9	0.575179	ASPH	0.252928	CANT1	0.54886	CASP4	0.506997	CCDC147	0.359237	CECR6	0.238227	CLIC1	0.528121	CXCR1	0.545294	CXCR2	0.548002	DNTTIP1	0.536953	DOK3	0.556722	FAM53C	0.60067	FBXL13	0.279421	FCGR2A	0.542002	FLOT1	0.479733	FRAT2	0.565447	GAB2	0.563542	GCA	0.57043	GK	0.492463	GMPR2	0.484415	H3F3B	0.580804	HCAR2	0.412832	HCAR3	0.392853	IFITM2
AGPAT5	ABR	0.323076	ABTB1	0.322225	ADRBK1	0.302153	AIDA	0.33218	ARHGAP27	0.309701	BIRC3	0.317352	C10orf54	0.312894	CA4	0.295034	CAND1	0.311595	CD2AP	0.300918	CEBPD	0.306306	CHFR	0.305875	CSNK1D	0.314484	DNTTIP1	0.307184	DOK3	0.299446	DVL3	0.310785	FCGRT	0.303004	FLII	0.304736	FMNL1	0.308787	G3BP1	0.311202	GNB2	0.304671	GOPC	0.306095	IKBKG	0.299511	IL17RA	0.296188	IMPDH1
APAF1	AKIRIN2	0.49517	ATP6V0A1	0.408386	ATP6V1B2	0.558607	CBX1	0.349304	CD93	0.306401	CDK19	0.573093	CMTM1	0.454374	COX10	0.320009	COX18	0.206725	CRK	0.526242	DNAJB6	0.33906	ELMOD1	0.16319	FAM120A	0.490548	FTSJ1	0.349732	GAB2	0.522304	GLIPR1	0.408149	HECW2	0.474374	HINT3	0.356394	HIP1	0.226588	IKBIP	0.547564	IL6R	0.534471	KIAA0232	0.528377	KIAA0319L	0.435336	KIF13A	0.561355	LAMP2
CD68	ALDH1A1	0.232895	ALDH3B1	0.29683	ANXA5	0.194542	AP1S2	0.305715	BCL2L13	0.121836	BLVRB	0.382943	C11orf75	0.224748	CAPG	0.221204	CD300C	0.342184	CD33	0.350242	CD86	0.304588	CLTA	0.201881	CNTLN	0.267667	CRTAP	0.297477	CTSB	0.341029	CTSH	0.214528	CYBB	0.353057	CYFIP1	0.406984	EIF4E2	0.211625	EMILIN2	0.433233	EPB41L3	0.286721	FCN1	0.353242	FOLR2	0.146924	FSTL3	0.182292	FXYD6
CEACAM3	ALPK1	0.499771	APOBEC3A	0.44635	AQP9	0.55247	BID	0.496645	BTG2	0.338463	C5AR1	0.545936	CCDC147	0.376578	CDK8	0.183426	CSF2RB	0.539927	CXCR1	0.579126	CXCR2	0.557919	DENND5A	0.567284	DHRS12	0.361407	DOK3	0.526434	EXT2	0.15152	F11R	0.461032	FAM53C	0.543141	FFAR2	0.509775	FLOT2	0.522807	FPR1	0.526033	GCA	0.552299	GLT1D1	0.533412	GMPR2	0.464352	GRB2	0.548888	H3F3B
CHMP1B	ABCF2	0.226947	ABHD3	0.360905	ACSS1	0.394311	AHCTF1	0.492716	ANTXR2	0.506168	APPL2	0.340047	ARNTL	0.271923	ARRDC3	0.395106	ATP6V0B	0.543688	C20orf111	0.463585	C3orf62	0.548527	C5AR1	0.5798	CARD8	0.428417	CCNDBP1	0.587479	CDC42SE1	0.53804	CDK19	0.599368	CTBS	0.541953	DHTKD1	0.523982	DLEU2	0.372823	GGNBP2	0.147818	H3F3B	0.59903	HIST1H2AC	0.498187	HNRNPAB	0.195973	HSDL2	0.559921	IKBKE
CREBZF	ACAD11	0.371877	ADAM22	0.364249	AHSA2	0.240371	ALS2CR8	0.424416	ARPC4	0.531243	ASB1	0.40029	ATG16L1	0.386909	BUB3	0.468319	C14orf182	0.219422	C5orf42	0.428616	CAPRIN2	0.446293	CCDC14	0.497628	CFL1	0.369147	CHMP2A	0.479608	COX11	0.427683	DDHD2	0.490529	DGKE	0.498865	DGKH	0.204478	ETV6	0.429733	EVL	0.470252	EXOSC6	0.190027	GNAI2	0.492478	GOLGA8B	0.332007	KDM5D	0.398374	KIAA1147
DDX3X	ABHD5	0.56908	ANKRD16	0.189991	AQP9	0.573251	BTG2	0.307653	CAB39	0.558875	CCNDBP1	0.560222	CDC42SE1	0.541545	CHSY1	0.39882	CMTM6	0.552114	CRK	0.564184	CWC25	0.482119	ELF2	0.518118	FAM49B	0.532062	FBXO33	0.478409	FBXO38	0.378638	FTSJ1	0.35017	GAB2	0.547173	H3F3B	0.537837	HBP1	0.566346	IFRD1	0.482681	IST1	0.539152	KIAA0232	0.601026	KIAA0825	0.411151	KPNA1	0.421463	LAMP2
DNAJA3	ACAP2	0.448536	ACSL4	0.476324	AKAP1	0.362543	ANKS6	0.409051	ARPC3	0.454738	BCL2	0.267913	BDH1	0.317338	BPHL	0.18252	C16orf58	0.454482	CAB39	0.45079	CAPZA2	0.450615	CCPG1	0.472544	CELSR1	0.251501	CMTM6	0.486433	CTPS2	0.229105	CYB5R4	0.45902	DCP2	0.451965	DPH2	0.371721	FAM49B	0.459376	FBL	0.387121	GEMIN4	0.327768	GGT7	0.321375	KRI1	0.469167	LAMP2	0.469051	2017-03-09
FURIN	ABCE1	0.441842	ABHD10	0.303534	ACTL6A	0.392661	ADAM8	0.527297	ARID5A	0.363362	BCCIP	0.444114	C10orf54	0.510995	C16orf88	0.258813	CCDC109B	0.359747	CCDC132	0.405774	CCDC58	0.313883	CHD1L	0.249593	CHPF2	0.421268	CWC27	0.292169	DDX47	0.412064	DNM2	0.510041	DOCK7	0.120486	DTWD1	0.274572	EBAG9	0.31108	EHD1	0.340954	FES	0.430248	GIMAP7	0.389188	GNB2	0.55643	GORAB	0.291698	GRB10
MED13L	APC	0.481152	APOA1BP	0.324732	ASAP1	0.435981	ATP7A	0.375146	BNIP1	0.209382	BRWD3	0.53012	CDK5RAP1	0.35677	CELF2	0.530091	CHD7	0.257711	CHST11	0.553543	COQ10A	0.374902	DNAJA4	0.204841	EMR2	0.249136	ENOPH1	0.374206	ENTPD1	0.48501	EP300	0.614838	FCHSD2	0.290114	FOXN3	0.293401	FRY	0.513876	GNAQ	0.493419	IFT46	0.187784	KDM3B	0.563845	KIAA0317	0.555576	KIAA0430	0.576384	KIDINS220
OAZ2	ACPP	0.230368	ARHGAP25	0.592043	ATP6V1B2	0.568398	BID	0.538249	C10orf54	0.531432	C5AR1	0.561852	CDC123	0.362335	CDC42EP2	0.403726	CEP19	0.492709	CHST11	0.567956	CSF2RB	0.537408	CXCR2	0.573069	DENND5A	0.564591	ELAC1	0.217576	EPHB1	0.302488	EPS15L1	0.503014	FAM212B	0.543315	FAM45B	0.31772	FAM53C	0.542272	GHRL	0.247665	GLT1D1	0.605096	GPSM3	0.528509	GRB2	0.54585	HCK	0.513735	HCLS1
PCBP1	ACTN1	0.564546	AGPAT1	0.34736	ANAPC5	0.360696	ARF1	0.538342	BRD4	0.54871	BSG	0.373182	C10orf137	0.307628	C19orf35	0.55833	C4orf21	0.2937	CANT1	0.572771	CEP57L1	0.183423	CROT	0.405336	DOPEY1	0.36175	EIF2B1	0.385211	EXOSC10	0.485167	FKBP8	0.531763	FMNL1	0.5929	GNAI2	0.573486	GNB2	0.568816	GPSM3	0.604562	IP6K1	0.569454	LAMP1	0.430457	LASP1	0.573531	LTV1	0.3933	MARK2
PGK1	ACSL4	0.49628	ARPC3	0.488788	ATG7	0.377578	ATP6V1C1	0.4056	BCL9L	0.417748	BST1	0.438215	CARD11	0.438169	CBFA2T2	0.296692	CCDC88C	0.457979	CDC25B	0.4601	CKAP4	0.432111	CLEC2D	0.357574	CLIC1	0.485581	CMTM6	0.484441	COPA	0.293545	COPB2	0.330302	DSE	0.182436	ENO3	0.2843	EP400NL	0.148944	FGD4	0.41362	FKBP1A	0.443427	GBE1	0.387882	GCA	0.483971	GLA	0.324626	GLIPR2
PTPRE	ANXA6	0.317202	ATP6V1B2	0.523622	C1orf109	0.262836	C8orf33	0.350328	CCT7	0.370637	CMTM6	0.518192	CTBP2	0.387806	CYB5A	0.193982	DOK3	0.51608	EXOSC2	0.382101	FAM49B	0.512425	FAM53C	0.531705	FBL	0.365881	FGR	0.458913	GAB2	0.556759	GCA	0.519338	GIT2	0.529984	IL6R	0.51535	ITPRIP	0.553178	KIAA0247	0.527241	LILRB5	0.419421	MED13L	0.514751	METTL2A	0.231857	MKS1	0.236112	MTMR3
RNF19B	ABCA1	0.270715	ARHGAP25	0.606537	ASB1	0.397653	ASPRV1	0.346371	ATP6V1B2	0.576527	BID	0.546632	BTN2A1	0.442365	C14orf159	0.350665	C15orf39	0.483404	C5AR1	0.541646	CD300A	0.235863	CD46	0.525361	CDC42EP2	0.402293	CEACAM3	0.528395	CEP19	0.444652	CEP63	0.490817	CIR1	0.497383	CSF2RB	0.532681	CXCR2	0.535316	CYP20A1	0.166365	DAZAP2	0.541337	DENND5A	0.594431	EPHB1	0.308346	FAM49B	0.534141	FAS
SCRIB	ARHGAP33	0.168575	ARMC5	0.279843	ATN1	0.291295	ATP13A1	0.388305	ATP13A2	0.27512	ATXN2L	0.287332	BTBD2	0.327037	CDK2AP2	0.255091	CENPB	0.280258	CHST14	0.211058	CHURC1	0.143107	CRAMP1L	0.164297	CSDE1	0.277151	CTBP1	0.36888	CYTH3	0.139181	DOT1L	0.384307	EDC4	0.304688	ELMOD2	0.244883	EML3	0.205784	FBXW5	0.37655	FOXP4	0.245488	GIT1	0.232164	GPS1	0.404418	HCFC1	0.380204	HECTD3
UFM1	ACTR6	0.368021	BCCIP	0.421808	BET1	0.38999	BRD4	0.423711	C11orf73	0.159638	C5orf22	0.260222	CAMTA2	0.418437	CENPQ	0.120657	COA5	0.181868	DDX1	0.413278	DDX18	0.437806	DHX15	0.420412	DMTF1	0.397155	DNAJC10	0.317136	DTWD1	0.274199	DYNLT3	0.209555	EIF4A2	0.462424	FASTKD3	0.294491	FBRS	0.429396	FLII	0.427169	G2E3	0.294187	GOPC	0.47454	GTF3C3	0.425554	HSPB11	0.373276	LRRC40
ZNF516	ABCA11P	0.178783	ABTB1	0.511856	AGPAT5	0.306727	ALKBH8	0.385922	ALOX5	0.509085	APOOL	0.213816	ARID3A	0.508555	C10orf88	0.324979	C9orf78	0.326964	CMAHP	0.213032	CREBBP	0.535958	DGKG	0.289839	DOK3	0.499906	FAM53C	0.511624	FLII	0.491832	FMNL1	0.501321	GMIP	0.554754	IL17RA	0.540413	IL6R	0.495386	IMPDH1	0.502122	KDM4B	0.524462	LILRB5	0.427622	LIPT1	0.232331	LRP10	0.521995	MAML1
CHST15	ACAT2	0.27726	APOA1BP	0.331993	ASAH1	0.365171	ATP6V0B	0.534041	BEND7	0.267105	BEST1	0.524978	C17orf103	0.433617	C5AR1	0.588778	CA4	0.451233	CCDC30	0.160097	CD2	0.384053	CEACAM4	0.471371	DROSHA	0.324119	ESYT1	0.396661	FAM214B	0.537995	GAB1	0.520642	GAB2	0.548314	GORASP2	0.358802	HAL	0.549419	HIST1H2AC	0.466789	IGF2R	0.528261	IL6R	0.558525	KIAA0232	0.55519	LAMP2	0.536514	LPIN1
FAM120A	AOC2	0.36734	AOC3	0.33323	APAF1	0.490548	ARHGEF11	0.450817	ATP6V0A1	0.38446	ATP6V1B2	0.493663	ATXN7L3B	0.429477	C9orf78	0.345826	DDX24	0.426431	DYRK2	0.423721	E2F3	0.498676	FHDC1	0.343632	FMNL1	0.504158	GAB2	0.488186	GIT2	0.497976	GPX7	0.264694	IGF2R	0.517236	IL6R	0.494941	INTS3	0.404477	KCNE3	0.473362	KIAA0319L	0.479337	LILRA2	0.479868	MARK2	0.478129	MEGF9	0.504661	MPHOSPH9
OSTF1	AKAP1	0.339866	ANKS6	0.387952	ANP32A	0.520967	ARFIP1	0.405563	ARNTL	0.281418	BCL10	0.46584	C15orf62	0.184726	CBFA2T2	0.293078	CMTM6	0.615306	DFFB	0.18758	EIF2B5	0.496227	EXOSC2	0.355515	FAM49B	0.60238	FAR1	0.497651	GABARAPL2	0.55574	GCA	0.578239	GGA2	0.426641	H3F3B	0.599229	HNRNPK	0.521019	HPS4	0.347638	HSDL2	0.541659	IPMK	0.512967	ITFG2	0.347382	LAMP2	0.588089	LYN
PLEKHO2	ALPK1	0.461946	C5AR1	0.528843	CANT1	0.526574	CCDC147	0.358325	CEACAM3	0.52273	CFLAR	0.505742	DKC1	0.368781	DYSF	0.529878	EDEM2	0.446908	EHBP1L1	0.382021	ENTPD5	0.256641	ERCC5	0.349706	FAM53C	0.517929	FCRL3	0.270318	FPR1	0.517726	GAB2	0.509971	GRB2	0.548659	HNRNPH1	0.401549	IFNGR2	0.513144	IL6R	0.513512	IP6K1	0.51839	ITPRIP	0.548254	LASP1	0.520422	LRRC1	0.180071	LYN
RPS20	ALKBH2	0.2703	ASNS	0.192723	ATF7IP2	0.270883	ATIC	0.361562	BCKDHB	0.347036	BEX4	0.228659	C11orf1	0.373019	C17orf76-AS1	0.409392	CD40LG	0.38903	COMMD6	0.397088	DAP3	0.350925	DPH5	0.487905	HAX1	0.254124	LATS2	0.36653	LDHB	0.558072	LETMD1	0.293245	LYRM4	0.244241	MPI	0.365794	NDUFAF4	0.292484	NPM1	0.541783	OCIAD2	0.437416	RPL11	0.659934	RPL13A	0.566222	RPL13AP20	0.26959	RPL15
TMEM33	ACAP2	0.575289	ACSS1	0.400675	ADCK2	0.270532	AQP9	0.513622	ATP6V1A	0.544092	ATP6V1B2	0.551761	BCL10	0.472148	BNIP2	0.512293	CAB39	0.556053	CAPZA2	0.535372	CMTM6	0.552685	COX10	0.302747	DCP2	0.572217	FAM49B	0.543839	FAR1	0.492711	GNRHR2	0.153249	H3F3B	0.519559	KIAA0232	0.519244	KIF22	0.428798	KPNB1	0.503739	LAMP2	0.564668	MSTO1	0.384083	MXD1	0.539118	NCF2	0.518023	NRBF2
UBA2	ABCE1	0.452634	ASUN	0.389191	ATXN10	0.400193	BORA	0.286893	BRMS1L	0.126568	C10orf54	0.491392	C18orf54	0.164963	CAND1	0.478477	CCDC91	0.411711	CCT2	0.479529	CEPT1	0.260566	COX6C	0.389975	DDX47	0.426909	DNAJC2	0.352566	ENOPH1	0.383825	FMNL1	0.524065	GMIP	0.554649	GTF3A	0.368448	HDDC2	0.210989	IQSEC1	0.51381	KCNQ5	0.204174	KDM4B	0.518322	KIAA0020	0.414879	LARS	0.435216	MAU2
ZNF644	AASDH	0.239942	ADRBK1	0.516507	ALG10B	0.396525	ANKRD13D	0.468706	API5	0.450422	ARHGAP27	0.491381	BDP1	0.427025	CEP57	0.340888	CHIC1	0.420182	CHM	0.325397	CNOT2	0.270978	COIL	0.309428	CRBN	0.37168	CTDSPL2	0.347679	CUL2	0.286522	CUL5	0.432793	CWC27	0.291387	DDX50	0.421941	DHX15	0.414189	DHX29	0.221689	DHX36	0.33419	DIS3	0.314352	EIF1AX	0.376593	ESF1	0.426365	FAM175A
ZSWIM6	ACAT2	0.26667	AGTPBP1	0.486368	APLP2	0.448183	ARHGAP26	0.519523	ATP6V1A	0.538195	ATXN7L3B	0.415495	C9orf78	0.31942	CLMN	0.33447	CSTA	0.450992	CUX1	0.419587	DCP2	0.502076	DYNLL2	0.151963	E2F3	0.488536	EVL	0.512805	GAB2	0.491709	IFNGR1	0.49857	IFNGR2	0.507539	KANSL2	0.281487	KIF13A	0.498209	LCK	0.474881	LILRB4	0.226629	MXD1	0.511374	NAP1L4	0.421443	NCSTN	0.434654	NGRN
EPN1	ABCD1	0.364751	ADAP1	0.275836	ADRBK1	0.469886	ALG6	0.194995	ALKBH4	0.16664	AP2A1	0.410277	ARAF	0.367638	ARPC1B	0.488154	ATL2	0.129284	ATP11C	0.219565	ATP6V0C	0.535357	BAG6	0.37818	CLPTM1	0.471805	COPE	0.489012	CORO1B	0.258561	CSK	0.366643	CYBA	0.426984	DAPK3	0.415191	DMTF1	0.413079	GAA	0.21855	GOLPH3L	0.14092	GTF2F1	0.203021	HAUS6	0.348497	ITGB3BP	0.15866	KCNQ1
FOSL2	ABHD5	0.544601	ALOX5	0.51171	ARID3A	0.471396	ARRB2	0.536365	BMX	0.484801	C17orf103	0.424417	CCNDBP1	0.522448	CEACAM4	0.455697	CHIC2	0.467717	CREBBP	0.531104	CRKL	0.313308	DCTD	0.372904	ELMO1	0.308233	EPHB4	0.284791	EXOSC2	0.356536	EXTL3	0.547588	FAM53C	0.531314	FOXO3	0.531108	GAB2	0.589362	GABARAPL1	0.4951	GPR141	0.402915	HAL	0.539051	IL6R	0.540999	ITPRIP	0.535539	KLHL21
IQGAP1	ACAP2	0.576131	AQP9	0.566624	ARHGAP19	0.388277	B3GNT5	0.383291	BRD9	0.320507	BROX	0.446003	CAB39	0.553592	CASC4	0.341107	CDK5RAP1	0.369573	CMTM6	0.584652	COG7	0.221817	CUL3	0.514705	CXorf40B	0.202012	DIP2B	0.552344	DUT	0.175215	EXOC8	0.497969	FAM126B	0.538136	FNIP1	0.542485	HIPK3	0.523337	HOXB3	0.132282	ILKAP	0.278198	ITSN2	0.391118	JMJD1C	0.509097	KIAA0232	0.592182	LAMP2
PRKCH	ADA	0.261791	AGK	0.432362	APLP2	0.389341	ARHGEF3	0.481555	ARIH2	0.263976	ARL4C	0.594522	ATP1A3	0.360445	BST1	0.389314	C15orf41	0.267166	C16orf80	0.216997	C19orf12	0.478382	CBLB	0.515358	CCND2	0.315188	CD2	0.461074	CD247	0.568644	CD69	0.347175	CORO1C	0.397045	CXCR7	0.258567	DLG3	0.441959	DTX3	0.377759	DUSP14	0.206166	EIF5A2	0.367964	FAM169A	0.445977	FYN	0.421988	GRAMD3
RPL19	ALKBH2	0.289665	APBB1	0.434157	BCAS4	0.36578	C12orf57	0.439736	C19orf53	0.279534	C22orf32	0.121048	C6orf48	0.414729	C9orf123	0.405426	CD27	0.346687	CHMP7	0.401271	CLYBL	0.287133	DCP2	0.373077	DNAJA3	0.382511	DNAJC30	0.233123	EEF1B2	0.614945	EEF1G	0.588078	EIF2D	0.471012	GRAP	0.377566	IL23A	0.358648	IMPDH2	0.38205	JAZF1	0.147175	KIF18B	0.123408	KRI1	0.399157	LCMT2	0.250052	LYRM4
RPL31	ALKBH2	0.27023	ANK3	0.200417	ARMCX5	0.283802	BEX4	0.234702	C11orf1	0.386218	C17orf76-AS1	0.445739	C6orf48	0.412734	CCDC104	0.350416	COMMD6	0.407257	DAP3	0.350012	DPH5	0.5079	EEF1B2	0.689408	EIF4A2	0.385605	GIMAP7	0.400602	HINT1	0.489616	LDHB	0.573514	NPM1	0.577728	NSA2	0.312642	OCIAD2	0.438358	PAQR8	0.261259	POLR1C	0.317868	RPL11	0.716094	RPL13AP20	0.260385	RPL17	0.676094	RPL19
RPL32	AGBL2	0.243615	BCKDHB	0.31285	BEX4	0.228398	C11orf1	0.37361	C17orf76-AS1	0.416806	C6orf48	0.411273	C9orf123	0.433042	CCDC104	0.348135	CCR7	0.392427	CD52	0.29409	CHMP7	0.420654	EEF1B2	0.65283	EIF2D	0.434241	GPR183	0.350498	HAX1	0.247972	IL23A	0.389393	KDM4A	0.201178	LDHB	0.54166	LYRM4	0.239901	MPI	0.351821	MRPS21	0.322301	MTUS1	0.237165	NSMCE1	0.280975	PLEKHB1	0.389899	RIC3
YTHDF3	ACAP2	0.58579	AGBL5	0.168604	ANKRD23	0.287168	AQP9	0.493533	ARL2	0.282273	BNIP2	0.496025	C15orf62	0.174957	CAB39	0.527997	CAPZA2	0.532478	CMTM6	0.539314	CUL4B	0.471138	DFFB	0.185635	DUS1L	0.449497	EIF2B5	0.455714	EIF4G3	0.231496	ETF1	0.358373	FAM49B	0.539938	FAR1	0.497855	FLAD1	0.360093	FTH1P3	0.241085	GCA	0.51267	GNA13	0.513703	IL18RAP	0.184247	KBTBD2	0.486649	KIF5B
ZFP36L1	AQP9	0.522517	BASP1	0.520859	BCL6	0.509254	BRD8	0.333965	BTG2	0.316512	C5AR1	0.542804	C7orf53	0.36939	CANT1	0.539318	CFLAR	0.507889	COX18	0.206674	CSF3R	0.550499	CXCR1	0.507106	CXCR2	0.529777	FAM53C	0.528246	FCGR2A	0.509687	FFAR2	0.44481	FLOT2	0.508651	FRAT2	0.528782	GAB2	0.525648	GLT1D1	0.52057	H3F3B	0.523716	HCAR2	0.422671	IFITM2	0.505461	ITPRIP	0.517408	KDM6B
ANTXR2	ABCF2	0.222356	ATP6V1B2	0.527194	C3orf62	0.498681	C5AR1	0.538757	C7orf25	0.174759	CAB39	0.53006	CCNDBP1	0.533045	CERS2	0.429558	CHMP1B	0.506168	CMTM6	0.538223	EIF4EBP2	0.413437	ELAC2	0.43581	ELMO1	0.309892	FAM63A	0.500801	FOXO3	0.53848	H3F3B	0.510345	IDS	0.526472	IL6R	0.548477	KIAA0232	0.539161	LAMP2	0.554837	MAPK1	0.549693	MBP	0.48679	MSL1	0.517421	MXD1	0.547071	NCF2
BMS1	ANXA11	0.464295	ARPC4	0.460181	ARRB2	0.474414	ATP6V0B	0.452125	BRI3	0.441781	C10orf2	0.335001	C10orf54	0.497236	CEACAM4	0.421302	CYB5A	0.18408	DDX24	0.436141	DDX47	0.416335	DNAJC2	0.340847	DOCK10	0.431628	DPY19L4	0.374102	ETS1	0.446044	GEMIN5	0.380347	GNAI2	0.470948	GNB2	0.458014	GRB2	0.460744	GTPBP4	0.420353	HNRNPH1	0.408476	ITK	0.443413	KIAA0247	0.477804	MAML1	0.45788	MAP2K3
C16orf58	ACBD4	0.323456	ACSL4	0.471726	ACTR2	0.515679	ATG3	0.414958	BDH1	0.30932	CAPZA1	0.449476	CHUK	0.41826	DCP2	0.433891	DHX30	0.407824	DMAP1	0.393908	DNAJA3	0.454482	DPH1	0.343931	DUS1L	0.418216	EIF4EBP2	0.398395	EIF4G3	0.242734	EXD3	0.273609	FBXO30	0.325731	FEM1C	0.265948	GEMIN4	0.329059	GGT7	0.33509	GOLPH3	0.305828	GTDC1	0.325698	HEMK1	0.39794	IGSF8	0.371392	INO80E
CAPZA1	ABI1	0.496963	ARPC3	0.543681	ATG3	0.524746	ATP6V1C1	0.425513	BAZ1A	0.520166	BNIP2	0.525804	C16orf58	0.449476	CAP1	0.474935	CAPZA2	0.576928	CMTM6	0.551034	CUL3	0.520383	DCP2	0.549189	DEXI	0.337942	DUS1L	0.434656	EIF4E3	0.298497	FAM49B	0.603563	FAR1	0.500624	FEM1C	0.2591	GFER	0.294718	GGT7	0.32304	JMJD4	0.282383	KPNB1	0.535259	LRRK2	0.533137	LY96	0.466756	2017-03-07
CNPY3	ABTB1	0.512672	ANKRD36	0.266713	ARPC4	0.506688	ATP6V0B	0.512437	ATP6V0D1	0.512537	AVEN	0.145815	BDP1	0.456025	CDA	0.497188	CENPJ	0.270699	CFP	0.441649	CHD6	0.434071	CHMP2A	0.54643	CNTRL	0.360266	DAP	0.286835	DBNL	0.463179	DDHD1	0.410001	DENND1B	0.244228	EEPD1	0.438807	ENTPD5	0.268986	FCGRT	0.546751	GNAI2	0.531772	GPSM3	0.523485	HIST1H1C	0.226755	KNTC1	0.308021	LAMP1
DDX47	ABCE1	0.460154	ACP1	0.427192	AIMP1	0.405037	ANXA11	0.41509	ARPC4	0.407344	ATIC	0.374046	BCCIP	0.424778	BCKDHB	0.327676	BMS1	0.416335	C10orf54	0.420579	CCDC109B	0.360537	CCDC58	0.312903	CIRH1A	0.331714	DDX10	0.254024	DDX18	0.432704	DENND3	0.429718	EMG1	0.355983	FARS2	0.239327	FASTKD2	0.423378	FMNL1	0.41792	FURIN	0.412064	GMIP	0.4205	GNAI2	0.421098	GNB2	0.414903	HSPA9
DNTTIP1	ADIPOR1	0.51247	AGPAT5	0.307184	ARRB2	0.555746	ATP6V0B	0.569792	AVEN	0.143609	BASP1	0.523922	C2orf44	0.420439	C5AR1	0.570082	CLIC1	0.501734	CXCR1	0.519678	CXCR2	0.520272	CYP20A1	0.167987	DAZAP2	0.546744	DENND5A	0.529686	FAM214B	0.545035	GLT1D1	0.561996	GMFG	0.519868	H3F3B	0.543261	HCLS1	0.520384	IFNGR2	0.551519	ITPRIP	0.563942	METTL2A	0.241665	MXD1	0.534999	N4BP1	0.535638	NAA30
GLUL	ABCF2	0.230537	ANKRD13A	0.524829	AQP9	0.589676	ASAH1	0.359494	ASB1	0.397364	BTG2	0.318203	BUD31	0.458454	C20orf111	0.465918	C5AR1	0.612285	CCNDBP1	0.556142	CHD1L	0.252154	CNBP	0.457067	CPEB2	0.504149	CSRNP1	0.456759	CXCL16	0.417269	DUSP1	0.434936	EIF2B5	0.456396	ERGIC1	0.451255	FXN	0.243777	GNAI3	0.531207	H3F3B	0.643922	HBP1	0.536315	HERPUD2	0.217577	HIF1A	0.397528	HIST1H2AC
HSD17B11	ACAP2	0.55035	ARFIP1	0.428092	ARPC3	0.521712	ATG3	0.502392	ATP6V1B2	0.591324	BAZ2B	0.462175	BNIP3L	0.519613	BRWD3	0.499065	CAB39	0.568109	CCDC88C	0.442656	CMTM1	0.457171	CMTM6	0.603138	CRLF3	0.506595	CSTA	0.45523	CYB5R4	0.558189	DAZAP2	0.617307	DCTN4	0.463889	DPH2	0.365414	EIF2B5	0.458006	FANCC	0.257037	FAR1	0.502563	FTSJ1	0.359761	GLIPR1	0.37431	H3F3B	0.56598	HMGCR
PDPK1	ABR	0.462014	ACP1	0.505527	ANKS1A	0.456822	ARMCX5	0.284634	ATIC	0.394332	ATP1B4	0.215148	C10orf88	0.332359	C15orf40	0.145953	C4orf52	0.17153	CREBBP	0.532462	CYB5A	0.184944	DYRK4	0.241926	ELMOD1	0.163421	ENOPH1	0.394068	EP300	0.545364	EXOC3	0.269729	FAM131A	0.402303	FMNL1	0.497874	FOXO3	0.507288	G6PD	0.46643	GIMAP7	0.391728	GMIP	0.486204	GPR89A	0.196649	KIAA1279	0.211433	LATS2
PRR13	AKIRIN2	0.496649	ARFGEF2	0.396433	ARPC1A	0.492666	ARPC3	0.54229	ARPC4	0.549527	ASB1	0.418164	BRI3	0.514218	BUD31	0.446498	C9orf66	0.365014	CBX5	0.419884	CCDC147	0.3562	CCNK	0.440162	CHMP2A	0.583863	CLOCK	0.302558	CNN2	0.396494	CSTF2	0.317759	CYP20A1	0.176812	DECR1	0.277068	DEDD	0.490977	DNAJB6	0.338305	DNTTIP1	0.521677	FAM192A	0.310494	FMNL3	0.416955	GALT	0.378031	GMFG
RAB5A	ANGEL1	0.330191	ANKRD23	0.262065	AP3S1	0.373462	ARFGAP3	0.2733	ATG3	0.488528	ATP6V1C1	0.400992	BCL10	0.45556	BNIP2	0.505769	C7orf60	0.445184	CAPZA1	0.557803	CASC4	0.310648	CELSR3	0.167032	CHMP2B	0.455541	CMTM6	0.597548	CTAGE5	0.401633	DERL2	0.206393	DEXI	0.351883	DHX30	0.467316	DRG2	0.363604	EXOC6	0.479674	FAM103A1	0.39567	FAM45A	0.418587	FAM49B	0.634507	GCA	0.61983	GEMIN4
RBMS1	ACAP2	0.570251	AES	0.49068	AMN1	0.310865	ATP6V1C1	0.422271	B3GNT5	0.376811	BNIP2	0.510109	CAB39	0.5304	CAPZA2	0.554365	CELF2	0.455744	CMTM6	0.57405	COQ4	0.398517	DCP2	0.540271	DPH3	0.371211	DRG2	0.347536	EDEM3	0.438758	EIF4E3	0.308431	FAM200B	0.360629	FAM49B	0.564063	FAR1	0.511617	GALNT4	0.246795	GALNT7	0.458152	GCA	0.554124	GFER	0.283794	HNRNPK	0.511095	ITPA
RPL7	ABR	0.417506	ANAPC16	0.240021	ARMCX5	0.286938	C11orf1	0.363957	C17orf76-AS1	0.423255	CHCHD7	0.30906	COA5	0.167251	COMMD6	0.392055	DAP3	0.371938	DNM2	0.377286	DPH5	0.494157	EBAG9	0.344207	EIF3E	0.634014	EIF3H	0.516787	EIF4A2	0.410011	FAM175A	0.271921	HIRA	0.250591	LDHB	0.530134	LSM5	0.359814	MRPL45	0.346417	MRPS33	0.309503	MYO9B	0.381694	NACA	0.503265	NOL11	0.384285	NPM1
SCAF11	ACTR2	0.43531	AKR7A2	0.280786	APEH	0.218226	APRT	0.396946	ARID4B	0.50257	ATP7A	0.409854	B3GALT6	0.196079	B3GAT3	0.308116	BCAT2	0.294313	BROX	0.435374	CCDC94	0.216283	CDC73	0.335965	CHD1	0.414912	CNOT1	0.298914	DGCR6L	0.280974	DOCK11	0.40574	DPP7	0.358704	FAM203A	0.374031	FAM91A1	0.423877	HCST	0.24664	HINT2	0.243362	ILVBL	0.300254	KIAA1109	0.308094	KIF5B	0.432526	KPNA4
SNX13	ACAP2	0.52343	ACTR2	0.510317	ADAM10	0.450788	AKAP10	0.353341	ARID4A	0.53258	ATP13A1	0.338434	AVL9	0.395905	C10orf118	0.38889	C1orf35	0.359768	CACNB1	0.24772	CDC5L	0.270937	CIZ1	0.368807	CTNNB1	0.215017	CXorf40B	0.213295	CYB5R4	0.50555	DCUN1D1	0.420502	DDX56	0.342694	DRG2	0.345835	EIF5	0.224105	FAM120B	0.240775	GALNT4	0.256401	GSS	0.385849	ITCH	0.41132	KIAA1033	0.48416	KRAS
TOP1	ACAP2	0.507875	ACTR1B	0.335006	ACTR2	0.468599	ADCK2	0.267066	ANKRD23	0.268471	BPHL	0.182331	C16orf58	0.431023	CHMP2B	0.448251	CREB3L4	0.252736	CUL3	0.491686	DCP2	0.471749	EIF2B5	0.46852	EIF4G3	0.24544	FAM49B	0.514001	FMR1	0.356743	GNA13	0.492868	HEMK1	0.397517	HNRNPK	0.473133	IL18RAP	0.182451	KPNA4	0.500827	KPNB1	0.538935	LAMP2	0.491582	LOC100132356	0.164672	LYN	0.509353	NBR1
TOR1AIP1	ACSL3	0.291608	ACTR2	0.49609	ASH2L	0.174436	ATN1	0.332199	BCAT2	0.286214	BPGM	0.194498	CD46	0.436691	CDC5L	0.283354	CMTM6	0.46101	CRNKL1	0.43362	CYB5R4	0.474129	DDX56	0.346772	ELF1	0.360041	ERP44	0.445725	FDX1L	0.167094	FLYWCH1	0.194302	GABBR1	0.189959	GALNT3	0.305411	GHITM	0.377569	HDAC6	0.394843	HIAT1	0.42653	ILF3	0.483203	INPP5E	0.366686	KAT2A	0.369218	KIFC2
TSG101	ABI1	0.495336	ANGEL1	0.34433	AQP9	0.506162	BECN1	0.473879	BTBD10	0.4596	C15orf62	0.188337	CCNDBP1	0.512687	CDC123	0.353075	CHMP2A	0.522183	CHMP3	0.518769	CMTM6	0.536214	CNBP	0.460081	CYB5R4	0.519447	CYP4V2	0.186308	DAZAP2	0.510332	EAPP	0.335341	FAM103A1	0.399276	FAM49B	0.537482	FXN	0.234302	GABARAPL2	0.505597	GCA	0.523108	GIMAP1	0.254337	GLE1	0.305479	GLUL	0.513342	GMFG
USP19	ACADM	0.292191	AIDA	0.335239	ATG2A	0.37521	ATXN10	0.401957	CCDC9	0.367269	CCDC91	0.400981	CDK11B	0.217238	CEPT1	0.251537	CLNS1A	0.290327	CNOT3	0.505556	COX6C	0.360619	DGCR14	0.289479	FAM131A	0.401571	FBRS	0.54181	FGD3	0.552277	FKBP3	0.326761	FMNL1	0.52866	GLRX3	0.331667	GMIP	0.503107	GTPBP5	0.380496	IARS2	0.408221	IER3IP1	0.343541	INPP5D	0.379461	IPO11	0.244074	IQCG
WDR75	ABCE1	0.425594	ABR	0.464611	ACTN4	0.498109	ANXA11	0.501754	ARF1	0.492717	ARMCX5	0.301108	BCKDHB	0.322933	C10orf54	0.519667	CYP4V2	0.183891	DCUN1D4	0.332214	DDX47	0.428794	DDX55	0.318662	ELMO1	0.309748	ELP4	0.250918	EXOC3	0.267228	FMNL1	0.536935	FURIN	0.470421	FXR2	0.257918	GIMAP7	0.393385	GNAI2	0.546033	GNB2	0.495221	GORAB	0.287394	IP6K1	0.493565	LASP1	0.497286	LIPT1
ZBTB4	AGBL5	0.164083	AMOT	0.238713	ANKS6	0.397135	ARF4	0.392254	ARPC3	0.521817	ASB1	0.409734	ATP6V1B2	0.543897	BAHD1	0.353512	BCL9L	0.447407	BMI1	0.211675	C11orf95	0.295583	CARD11	0.446412	CD81	0.423329	CMTM6	0.510942	CRY2	0.270679	DAZAP2	0.489837	DUSP8	0.250985	DYNLL2	0.163027	DYNLT1	0.474592	DYRK2	0.443711	EVL	0.484771	FAM134C	0.196043	FAM49B	0.513045	GABARAPL2	0.492345	GGT7
ANKRD11	ACAT1	0.204663	AKNA	0.423312	ATP5F1	0.256402	BCCIP	0.428539	C12orf4	0.228807	CCDC90B	0.196089	CDK11B	0.217132	COMMD3	0.244024	COX16	0.28897	COX7C	0.345075	DDX1	0.405798	DNM2	0.449041	ERN1	0.18221	FAM104B	0.1837	FAM122C	0.304873	FBRS	0.450701	GIGYF1	0.283561	GLRX3	0.320349	GRK5	0.16321	HIBCH	0.174985	HMHA1	0.393742	HPRT1	0.202391	KATNA1	0.154665	LOC401397	0.261545	LPAR6
CMTM1	ACAP2	0.459338	AMICA1	0.465215	APAF1	0.454374	CAB39	0.487141	CCPG1	0.465441	CECR6	0.223201	CFLAR	0.462574	CIAPIN1	0.247214	CMTM6	0.468248	CPEB4	0.454341	CREB5	0.388583	CYB5R4	0.455798	DCP2	0.470083	DIP2B	0.462853	FAM53C	0.456264	HIP1	0.230985	HSD17B11	0.457171	IFNGR2	0.461506	IL6R	0.480794	IST1	0.453409	KIAA0232	0.471248	KIAA0317	0.457326	KIF13A	0.460794	LAMP2	0.481759	LRRK2
ESYT1	AACS	0.124624	ABHD5	0.371013	ACACB	0.25702	ACCS	0.120433	ACSF2	0.270659	ACSM3	0.236884	ALDH6A1	0.278288	ATP8B2	0.412059	BACE2	0.314478	BEST1	0.363091	BRI3	0.37491	CD200R1	0.296404	CEP85	0.241018	CHST15	0.396661	CLINT1	0.267383	CMTM2	0.36386	CSTA	0.3992	DEPDC5	0.292116	DLST	0.161105	EEF2K	0.46106	ENTPD5	0.263621	FLNB	0.256448	FMNL3	0.38827	GPI	0.2839	GPR114
GTPBP4	ACP1	0.422247	ANXA11	0.424953	ARRB2	0.419341	BMS1	0.420353	BRD4	0.408926	C5AR1	0.409391	CREBBP	0.425834	CSF3R	0.421611	DCAF13	0.339149	DENND3	0.420506	EP300	0.410846	FBXL20	0.402797	GIT2	0.439752	HSPA9	0.450503	IDS	0.407155	IP6K1	0.425214	KDM6B	0.425634	KIAA0247	0.43453	KLHL21	0.425493	LSG1	0.232615	MAML1	0.439558	MAP3K3	0.42811	MARK2	0.434812	MAST3	0.425369	MBOAT7
P2RY13	ABCA1	0.273039	ASAH1	0.367145	ATP6V1B2	0.554643	BLOC1S2	0.403171	C1GALT1C1	0.27587	CARD8	0.430719	CASP8	0.173574	CD46	0.535033	CD53	0.529149	CEP63	0.485588	CLEC7A	0.363859	CMTM6	0.573866	COQ10B	0.513923	CTBS	0.545645	CXCR2	0.548696	DAZAP2	0.551846	DDX59	0.275871	DERL2	0.203468	EPHB1	0.311679	FAM103A1	0.391505	FAM134C	0.205243	FAM49B	0.603653	GCA	0.54637	GGA2	0.387872	H3F3B
PPP4R1	AQP9	0.579554	ARHGAP26	0.538562	BMP1	0.169458	C3orf62	0.572613	C5AR1	0.589042	CDC42SE1	0.566518	CEP19	0.446706	CFLAR	0.572994	CNTNAP3	0.28335	CPPED1	0.536051	CTBS	0.539446	DENND5A	0.573098	DYNC1LI1	0.351864	ERGIC1	0.470106	FAM212B	0.563765	FNIP1	0.554187	GAB1	0.51012	GLT1D1	0.619718	GNAQ	0.473245	H3F3B	0.547819	IDS	0.552436	IL6R	0.536149	IVD	0.225702	KCMF1	0.451303	KIAA0232
RAP1A	ABI1	0.489031	ACAP2	0.552503	ALDH9A1	0.164986	ANP32A	0.507734	BLOC1S2	0.419043	C1D	0.220629	CAPZA2	0.554191	CELSR3	0.166134	CHMP2B	0.449914	CIR1	0.512001	CMTM6	0.562931	CTAGE5	0.407664	FAM49B	0.60228	FTH1P3	0.226346	GNAI3	0.523073	GPBP1	0.388115	GTF2H4	0.257073	HNRNPK	0.530171	JKAMP	0.369599	JRK	0.358907	LGALSL	0.196027	LLGL1	0.324998	2017-03-07	0.543869	MED31	0.25734	NAB1
RTN4	ACSL4	0.409512	ARPC3	0.429458	ARPC4	0.42148	CAP1	0.412876	CAPZA2	0.415853	CD63	0.416564	CLIC1	0.44538	COTL1	0.399677	DEDD	0.416062	EVL	0.433458	FAM114A1	0.226144	FTL	0.402298	GLIPR2	0.408875	GNAI2	0.409868	GNG5	0.41976	GNRHR2	0.142277	GRB2	0.439049	IFNGR2	0.431427	IL10RB	0.404156	IL21R	0.402117	ITK	0.409937	KLF12	0.428002	LBH	0.395726	LRRFIP2	0.293072	MPP1
ST3GAL2	ABTB1	0.448938	ACPP	0.223863	ADAM8	0.468358	ANXA11	0.454633	C10orf54	0.467299	C5orf28	0.305301	CAMK2G	0.468795	CANT1	0.455375	CBS	0.133955	CEACAM3	0.453895	CHST11	0.454037	CSF2RB	0.502589	DET1	0.214159	DOK3	0.473495	FAM122B	0.277977	FAM53C	0.482635	FMO4	0.163163	GHRL	0.255031	GMIP	0.495076	GNAI2	0.460944	GNB2	0.459977	GORAB	0.304031	GRB2	0.491283	GSN	0.36069	HCK
SVIL	ACTN1	0.6059	AGK	0.428702	ARHGAP26	0.527415	ARHGEF11	0.492881	BIN2	0.455852	C3orf62	0.523206	C5AR1	0.568913	C9orf78	0.3285	CFLAR	0.548398	DOCK8	0.355433	DUSP12	0.249695	ELMO1	0.323206	EP300	0.539174	FAM63A	0.509822	GAB1	0.514605	GATAD2B	0.404454	GIT2	0.530776	GLT1D1	0.541791	IGF2R	0.530338	IL6R	0.58177	ILF2	0.387681	ITGB1BP1	0.258234	KIAA0430	0.546396	LAMP2	0.558572	MARK2
TIMP2	ARPC4	0.489443	ATP6AP1	0.478925	ATP6V0D1	0.49024	C10orf54	0.523412	CAMKK2	0.481826	CD63	0.379696	CEP89	0.205581	CORO1C	0.416246	CSF2RA	0.483016	CTSD	0.370353	DNAJA3	0.431186	EVL	0.48808	FCHSD2	0.262441	FKBP9	0.282537	GLS	0.360361	GNAI2	0.52121	GRB2	0.51227	GSR	0.279127	H2AFY	0.465237	IL17RA	0.515048	ITK	0.475126	KDM3B	0.472792	KIF13A	0.497657	MANBA	0.379222	MARS2
TMEM167A	ADAM9	0.406784	AES	0.445951	AGFG1	0.385689	ARL8B	0.282659	BTBD6	0.239703	C5orf15	0.215128	CD164	0.246138	CHTF18	0.295325	CREG1	0.31123	CSGALNACT2	0.353814	DNAJC13	0.265228	DPYD	0.390261	FAM160B2	0.364059	FAM96A	0.202372	FIG4	0.238987	FPGT	0.170117	GDI2	0.242658	GMFB	0.221658	HADHB	0.325292	HMOX2	0.147045	IDH1	0.286947	ITFG1	0.258949	KCTD12	0.298062	KIAA1432	0.272307	LACTB
C19orf35	ACTN1	0.555685	ANKMY2	0.299268	ARF1	0.531304	ATP6V0B	0.545327	C10orf54	0.555953	C14orf1	0.345765	CANT1	0.592976	DBNL	0.452328	DOK3	0.575933	EHBP1	0.324342	EXOSC10	0.48438	FMNL1	0.603152	FRAT1	0.507366	GAB2	0.544938	GIMAP5	0.377389	GIMAP7	0.393521	GNAI2	0.574569	GNB2	0.585648	GPR89A	0.1986	GPSM3	0.571824	HNRNPH1	0.415009	IARS	0.460359	IL17RA	0.534719	IP6K1	0.580233	IQSEC1
CCNJL	ABTB1	0.55232	ALPL	0.417585	AQP9	0.556964	ATP6V0B	0.549078	BASP1	0.562886	C21orf59	0.337523	C5AR1	0.573813	CANT1	0.528344	CAPN2	0.261907	CEACAM4	0.490671	CSF3R	0.543262	CXCR2	0.575183	DAAM2	0.250371	DGAT2	0.550852	DOK3	0.554217	ENTPD5	0.259761	ERGIC1	0.475665	FAM212B	0.530843	FAM53C	0.551547	GAB2	0.540437	GLT1D1	0.608604	GRB2	0.523988	HRH2	0.478231	IL6R	0.565948	IP6K1
CUL3	ACAP2	0.568519	AZIN1	0.399497	CAB39	0.582227	CAPZA1	0.520383	CASC4	0.314261	CELSR3	0.16386	CMTM6	0.565548	DEXI	0.329687	DNPEP	0.366218	DUS1L	0.43351	FAM49B	0.556072	FBXO11	0.492798	GFER	0.290933	GSS	0.362226	GTDC1	0.323661	HIAT1	0.475813	HNRNPK	0.584682	IKBKE	0.243143	IL18RAP	0.197659	INTS6	0.391146	IPMK	0.506403	IQGAP1	0.514705	KDM6A	0.498472	KIAA0232	0.547688	KPNA4
IBTK	ALG5	0.312935	AP4E1	0.184386	ARHGAP27	0.40121	ARL5A	0.198201	BCAP29	0.252018	BTBD1	0.266718	CCDC43	0.297864	CCNC	0.395771	CDK11B	0.231614	CPSF3	0.224057	CSNK1D	0.408448	CUL5	0.430642	CYCS	0.372855	DARS2	0.301472	DDX21	0.315792	DDX52	0.234106	DHX29	0.234595	DNAJC10	0.286954	DTX2	0.402656	EID1	0.431263	EIF2S1	0.363835	FASTKD3	0.266056	FBRS	0.444654	FRMD8	0.439665	GFM1
LAT	ACSL4	0.419021	ACYP1	0.227022	AES	0.53008	AHCYL1	0.359524	APBB1	0.45463	ARNT	0.23571	BCL11B	0.5147	BDH1	0.323597	BIN1	0.375649	C12orf57	0.446109	CCDC64	0.496143	CCDC85C	0.347896	CD3E	0.443014	CD6	0.534745	CD7	0.355379	CDC25B	0.520679	COPA	0.265155	CXCR7	0.26673	DHCR7	0.151909	DMXL2	0.332859	ENO2	0.397713	ENO3	0.274322	EVI5	0.423213	FBXO31	0.402158	FGD4
MGAM	ACSL1	0.529612	AQP9	0.559478	BCL6	0.574252	BMX	0.512959	BOD1	0.291271	C17orf103	0.432115	C5AR1	0.594833	CCDC51	0.213262	CDKL5	0.427715	CEACAM4	0.462416	CHST15	0.556346	CSTF2	0.300065	DYSF	0.564957	ECE1	0.487149	EMR3	0.498158	FECH	0.25407	GAB2	0.547354	GLT1D1	0.549666	GORASP2	0.351869	GOT1	0.277595	HAL	0.501694	IGF2R	0.572346	IL6R	0.596925	INTS9	0.211676	KIAA0232
MRPS27	ABR	0.398103	ATG16L2	0.406715	BLMH	0.287071	C10orf54	0.418099	CALCOCO1	0.395717	CCT2	0.416635	CDK4	0.360951	CSNK1D	0.396797	DDX10	0.266297	FCGRT	0.40605	FMNL1	0.417737	GMIP	0.432455	GNAI2	0.427544	GRB2	0.430121	HSPA9	0.402757	IARS	0.443111	ICT1	0.236378	IPO5	0.380598	KIAA0247	0.420022	MAML1	0.414183	MAP3K3	0.434519	MAP7D3	0.282659	MARK2	0.420009	MAST3	0.398244	MBOAT7
NUP214	ABTB1	0.568073	ALOX5	0.536892	ARHGEF11	0.457074	ARRB2	0.53227	ATP6V0B	0.57151	C4orf21	0.277154	C5AR1	0.550604	CKAP5	0.442704	CSF3R	0.559774	CSTF2	0.29977	CYB5B	0.397499	DHX34	0.533462	EPHB4	0.258155	FAM120A	0.502314	FCGRT	0.550517	FGD3	0.548459	FGR	0.435661	FMNL1	0.56792	FOLR3	0.219925	IL6R	0.546686	ITPRIP	0.541749	LPAR2	0.490309	MARK2	0.548374	MBD6	0.514653	MOB3A
PHF21A	ACSL1	0.582957	APBB1IP	0.518615	AQP9	0.577028	ARHGAP26	0.552651	BASP1	0.599678	BCL6	0.63682	C5AR1	0.5869	CANT1	0.543909	CDK14	0.327141	CDK8	0.183654	CFLAR	0.57473	CR1	0.508041	DOK3	0.569715	DYSF	0.575914	EGLN1	0.539226	FAM126B	0.559407	FAM134A	0.243374	FCGR2A	0.549198	FLOT2	0.653686	FRAT2	0.547452	GLT1D1	0.563949	HAUS4	0.299739	ICT1	0.233218	IFNGR2	0.538968	KIAA0040
PRPS1	AP4S1	0.230758	ATXN7L3B	0.417348	CCDC25	0.366106	CD3D	0.40702	CD96	0.419266	DDX24	0.439202	DNAJC19	0.314953	EIF4A2	0.398382	ETS1	0.449071	GIT2	0.41689	GPX7	0.278914	ITK	0.449896	KLF12	0.424997	LANCL1	0.42212	LATS2	0.397292	LY9	0.41169	MAGEH1	0.359842	MANBA	0.352622	NCL	0.473086	NOP56	0.411074	NOP58	0.435538	NPM1	0.413727	OCIAD2	0.410161	OXCT1	0.439379	PARP1
SCMH1	ABHD5	0.30138	ACAP2	0.295908	AQP9	0.303727	ATP6V1B2	0.308009	BNIP3L	0.302924	BRWD3	0.288191	CAPZA2	0.293312	CD46	0.289371	CD53	0.291268	CD58	0.305902	CDK19	0.290286	CHST15	0.301895	CHUK	0.311008	CMTM6	0.309974	CTSS	0.299741	CYB5R4	0.296905	DCP2	0.30258	DDX3X	0.304393	ESYT1	0.300892	FAM49B	0.319674	FCGR2A	0.289823	GAB2	0.295015	GSTM2	0.150992	H3F3B	0.288208	HAL
SIDT1	AK4	0.140358	CARD11	0.427011	CHIC1	0.467303	CLEC1A	0.217514	COG1	0.246319	COTL1	0.474659	CTSZ	0.371807	CYP2U1	0.312066	DDHD2	0.437069	EID3	0.307567	EVL	0.438928	FCRL3	0.270358	FKBP1A	0.441007	GIT2	0.443263	HK3	0.359281	HSD17B7	0.135957	IKZF3	0.416339	IL17RA	0.437254	KAT6B	0.362509	KLF12	0.456061	LAX1	0.422345	LBH	0.431476	LOC93622	0.375624	LY9	0.430189	MARS2
SLC25A36	AGGF1	0.227228	AP4E1	0.182317	ATP5S	0.204054	CBR4	0.262722	CEP57	0.348131	CHD9	0.418492	CNOT3	0.413528	DNAJC10	0.30289	EPM2AIP1	0.402909	FAM114A2	0.233015	FAM73A	0.336805	FBRS	0.44694	FTSJD1	0.352246	GDAP1	0.19018	GOPC	0.452669	GTF3C3	0.436581	HACL1	0.29799	HNRPDL	0.471722	KDM4C	0.405977	LOC339803	0.119414	LRRC40	0.379298	MBTPS2	0.341208	MRPL32	0.388132	MTIF2	0.330845	NBEAL2
SYNCRIP	ABCA7	0.274792	ABHD16A	0.399361	ALG5	0.310497	ANKRD13D	0.438543	ANP32E	0.291383	ARFGEF2	0.38275	C7orf43	0.420726	CARHSP1	0.228291	CBX7	0.289262	CSNK2A1	0.258505	CYCS	0.388194	DDB1	0.353497	DDX21	0.343719	DEF8	0.435135	DHX34	0.443498	EIF1AX	0.356243	EIF2S1	0.421808	EIF3A	0.353076	EIF5B	0.420108	FGD3	0.474537	FMNL1	0.432652	GDI1	0.450936	GEMIN5	0.348374	GPX3	0.19967	GSPT1
TET2	ALKBH3	0.271738	APC	0.516572	ARFGAP3	0.273064	ATP6V1C1	0.417533	B3GNT5	0.417651	BRWD3	0.527145	CBL	0.468684	CCR1	0.255665	CDK5RAP1	0.368115	CELF2	0.491598	CMTM6	0.595186	CPEB4	0.560229	DCP2	0.558265	DCTD	0.363773	DICER1	0.475616	DIP2B	0.585881	DNAJA4	0.207704	FAM126B	0.561146	FAM129A	0.61534	FNDC3B	0.478401	FNIP1	0.571017	GFER	0.29667	GNAQ	0.490595	HIPK3	0.56754	IL1RAP
UBE4B	ABCC5	0.234149	AOC2	0.374698	APPL2	0.357606	BPNT1	0.296338	C3orf62	0.504134	CD52	0.328318	CDK19	0.562576	CREBBP	0.570896	DDX24	0.419865	DNAJC17	0.190842	EP300	0.521012	FAM120A	0.589696	FBXL20	0.524488	FHDC1	0.309354	FOXO3	0.578629	GAB2	0.531697	GATAD2B	0.385604	GIT2	0.499521	GTPBP4	0.430618	HECW2	0.444986	IGF2R	0.565461	IL6R	0.521735	KIAA0430	0.522726	MAST3	0.520478	MEGF9
BCL11B	ABLIM1	0.523615	ALDH5A1	0.410913	AMIGO2	0.408273	ANKH	0.418311	APBA2	0.276147	APBB1	0.46213	ASNS	0.184861	BCL2	0.278372	BDH1	0.306588	BNIP3	0.283855	C3orf37	0.160871	CD3E	0.456566	CD5	0.440992	CDC25B	0.507919	CDK20	0.301439	CENPBD1	0.138337	DGKA	0.436463	DOCK9	0.502054	ENO2	0.426083	ETS1	0.490314	FXN	0.230315	GOLGA8B	0.333674	GPRASP1	0.46049	HABP4	0.382021	ITK
CAMTA2	ABCE1	0.44021	ABR	0.448808	ACADM	0.296129	ADRBK1	0.505066	ANKRD13D	0.455675	ARHGAP27	0.455577	ATG9A	0.402067	BRD4	0.44561	CCDC91	0.38496	CNOT3	0.468345	CSNK1D	0.454431	DEF8	0.450258	DHX15	0.412582	DNM2	0.492295	DVL3	0.389019	EXOC3	0.269868	FAM134A	0.250113	FBRS	0.476666	FBXO5	0.233714	FGD3	0.458227	FLII	0.497082	FMNL1	0.479764	GDI1	0.469185	GEMIN2	0.240905	GGA3
CCDC91	ABCE1	0.382649	ABR	0.420635	ACP1	0.396371	ARAP1	0.395737	ARHGAP27	0.394002	ATG16L2	0.395243	BRD4	0.379185	C12orf29	0.385239	CAMTA2	0.38496	CAND1	0.370677	CCT2	0.395014	CDC23	0.38786	CNOT3	0.390908	DBF4	0.305565	DNM2	0.394053	EIF4A2	0.410392	FCGRT	0.409565	FLII	0.410519	FMNL1	0.399934	GDI1	0.3874	GIMAP7	0.380123	GMIP	0.394357	GOPC	0.376481	GTPBP8	0.278258	IMPDH1
CDKAL1	ABTB1	0.320621	ANXA11	0.313138	ARHGAP27	0.310432	ARRB2	0.308899	ATG16L2	0.317037	ATP6V0B	0.308941	ATR	0.308811	C10orf54	0.318982	DDX18	0.321452	DEDD2	0.334161	FAM53C	0.309576	FCGRT	0.315436	FGD3	0.319363	FMNL1	0.330707	GABARAPL2	0.314052	GNAI2	0.318354	GNB2	0.321342	GPSM3	0.314763	GRB2	0.308971	HEATR1	0.315276	IARS	0.340078	IFITM2	0.307959	IP6K1	0.317089	ITPRIP	0.327103	KDM6B
FOXO4	ABTB1	0.542719	ACVR2A	0.147707	ANKRD40	0.282605	ARHGAP25	0.509417	ARHGAP30	0.49684	C14orf159	0.342623	C4orf21	0.295721	C8orf40	0.272697	CALCOCO1	0.46685	CANT1	0.542032	CREBBP	0.522955	CTSO	0.251709	CYP4V2	0.184388	DROSHA	0.319678	EXOC3	0.263499	FAM134A	0.248622	FAM53C	0.517083	FMNL1	0.517601	GAB2	0.510176	GCC1	0.450352	GPD1L	0.229204	HEXIM1	0.231199	IKZF4	0.13884	IP6K1	0.537063	ITPRIP
FTSJ1	ACAP2	0.369917	APAF1	0.349732	ATP6V1B2	0.348458	BRCA1	0.347414	CD46	0.344052	CDK19	0.355488	CMTM6	0.358468	COL4A3BP	0.352333	CYB5R4	0.345972	DCP2	0.344453	DDX3X	0.35017	DICER1	0.349059	DPM2	0.201975	EBP	0.307192	ELMOD1	0.167803	EXOC8	0.371438	FAM91A1	0.358725	FOXO3	0.344558	HSD17B11	0.359761	IL6R	0.349227	JHDM1D	0.369992	KIAA0232	0.377687	KIAA0430	0.377554	KIF13A	0.360078	LAMP2
MTX3	ACADSB	0.387757	AFAP1L2	0.167471	ALS2CR8	0.412974	AP4S1	0.209659	ARF1	0.455487	ARPC1A	0.44432	ATP6V0D1	0.457044	C22orf46	0.219663	C6orf170	0.310647	CBX5	0.387619	CEP290	0.493673	COG1	0.234204	COX11	0.432616	CYP20A1	0.165142	DCUN1D4	0.346721	DDHD2	0.493756	DNAJC16	0.33331	DOPEY1	0.343178	ETAA1	0.413226	FKTN	0.413309	FTL	0.476623	ICA1L	0.15744	KCTD7	0.394167	KIAA1147	0.487882	KPNA5
NAGA	ADAP2	0.30527	ADPRH	0.179002	ADRBK2	0.255622	AGPAT3	0.34185	ARSD	0.199029	BLVRA	0.169629	C10orf11	0.253514	CAMK1	0.188868	CCDC88A	0.329118	CD300C	0.358963	CD300E	0.36456	CD68	0.500325	CD86	0.31266	CECR1	0.355873	CNTLN	0.258273	COMMD9	0.358616	CRTAP	0.280625	CTNND1	0.31669	CYBB	0.349621	CYFIP1	0.431733	DCLRE1B	0.120155	EIF4A1	0.358039	EPB41L3	0.296143	FAM109B	0.225785	FGD2
NCBP2	ABTB1	0.503307	ACTR1A	0.405416	ANXA11	0.513514	ARMCX5	0.30676	ATP1B4	0.231791	CDKAL1	0.309018	CSRP2BP	0.392884	DDX18	0.48376	EXOSC2	0.361641	FGD3	0.495894	FMNL1	0.535661	FRA10AC1	0.277785	FURIN	0.465308	GNAI2	0.496744	GNB2	0.515291	GORAB	0.284913	GPSM3	0.498041	GSK3A	0.480697	HNRNPA3	0.488183	IP6K1	0.49532	KDM6B	0.505792	KIAA1279	0.213356	MAML1	0.500617	MARK2	0.519455	MIDN
NUP210	BCL9L	0.541846	CARNS1	0.320671	CBFA2T2	0.297807	CCDC88C	0.518389	CCPG1	0.447264	CHMP3	0.442073	CHUK	0.42838	CLSTN1	0.457004	CMTM6	0.462733	CYB5R4	0.417883	DAG1	0.172881	DHX30	0.424551	DNMT1	0.521634	GATA3	0.390096	GCN1L1	0.489224	HTT	0.301433	IFFO2	0.418114	IFNGR1	0.445582	ILF3	0.433373	IST1	0.433739	ITPR3	0.401195	KANSL3	0.312946	KDM2B	0.411429	LARP1	0.24302	MAP4K1
PPP1R12C	ADRBK1	0.413842	ARHGAP4	0.466273	ARID5A	0.285856	ARRDC1	0.37631	ASL	0.232118	ATG4B	0.306908	BAP1	0.451853	CCDC90B	0.195022	CDC27	0.267771	CDK3	0.250576	CGGBP1	0.201416	CLCN3	0.225413	CLN3	0.273298	COPS2	0.251832	CORO7	0.397799	CSNK1G2	0.421865	CTDSP1	0.377067	DCAF15	0.381107	E2F4	0.34092	FCHSD1	0.349102	FSCN1	0.178521	GIGYF1	0.278837	GIN1	0.166054	GPS2	0.315673	GTF2H1
PRPF19	ALDH1B1	0.221088	APOA1BP	0.320708	APRT	0.410088	BCAT2	0.292886	CD58	0.479717	CHID1	0.266374	CHUK	0.471476	CUTA	0.400272	DDX54	0.38219	DNMT1	0.430875	DOLPP1	0.206219	EEFSEC	0.320699	EIF3B	0.485689	FAM177A1	0.317943	FAM86A	0.282546	FARSA	0.370251	GALNT7	0.390858	GPR160	0.274426	HNRNPM	0.240317	HSD17B10	0.262622	INMT	0.197823	INTS8	0.231457	LARS2	0.226401	LONP1	0.351416	NHP2
PURA	ABTB1	0.402828	ARF1	0.41362	ATP6V0B	0.415143	BAZ1B	0.407645	BDP1	0.411124	C10orf54	0.399086	C5AR1	0.397522	CANT1	0.391031	CCDC14	0.390016	CHD6	0.410824	CHMP2A	0.418514	CLIC1	0.392856	CNPY3	0.396829	CREBZF	0.42409	CSF3R	0.39907	CXCR1	0.397141	DCAF17	0.394012	DNTTIP1	0.431546	DOK3	0.391881	DYRK2	0.443327	FCGRT	0.408582	FMNL1	0.39309	FTL	0.417497	GLT1D1	0.404996	GNAI2
RPL22	ABR	0.419319	ACTR1A	0.382862	ALKBH2	0.276922	ATF7IP2	0.265312	BCKDHB	0.347524	BEX4	0.231902	C11orf1	0.371746	C17orf76-AS1	0.43474	C5orf28	0.300699	CCDC109B	0.389835	CHCHD7	0.338696	COA5	0.175947	DAP3	0.351893	DPH5	0.529306	EBAG9	0.335715	EEF1B2	0.647856	EIF3H	0.467908	EIF4A2	0.412345	HNRNPA1	0.42168	ITGB3BP	0.160182	LDHB	0.543064	MRPS33	0.30662	NAA25	0.383394	NACA	0.502592	NAP1L1
STAU1	ACAP2	0.456248	ANTXR2	0.453949	ATP6V1B2	0.487607	CAB39	0.478167	CHMP2A	0.504364	CMTM6	0.478791	DUSP28	0.219746	E2F3	0.482991	EIF2B5	0.465555	FAM49B	0.462016	FOXO3	0.490073	GABARAPL2	0.470198	GCA	0.462531	GOSR2	0.424749	IL6R	0.474539	KBTBD2	0.457702	KCTD7	0.383914	KLHL2	0.470497	LAMP2	0.497137	LOC100132356	0.16635	MAP1LC3B	0.456057	MAPK1	0.455137	MEFV	0.469156	MKRN1	0.470348	MTMR10
TMEM109	ABHD15	0.362887	ACAP2	0.468726	AES	0.452731	ARL11	0.440954	ARL2	0.310859	ATP6V1B2	0.45711	BNIP2	0.444866	C11orf49	0.26956	CAB39	0.440891	CAPZA2	0.479083	CCDC51	0.209686	CD58	0.455644	CD81	0.438458	CD99	0.197342	CMTM6	0.468128	CYB5R4	0.437081	DCP2	0.467864	EEFSEC	0.310004	FAM49B	0.448628	FAR1	0.457271	GCA	0.481714	GPR160	0.271918	GZMM	0.409922	HCST	0.240598	HIRIP3
UTP15	ABCE1	0.366371	ACP1	0.372328	ADRBK1	0.372376	AKIRIN2	0.367291	ARHGAP27	0.380653	ATR	0.365608	C10orf54	0.378448	CHIC1	0.380867	DDX18	0.395048	DEDD2	0.375999	DOK3	0.376735	FASTKD2	0.36527	FCGRT	0.387618	FMNL1	0.376619	G3BP1	0.365383	GNAI2	0.363361	GNB2	0.38849	GOPC	0.375331	HEATR1	0.399361	IL17RA	0.365458	IMPDH1	0.371746	IP6K1	0.365197	KDM6B	0.367764	KLF12	0.385815	MARK2
ZFP62	ABLIM1	0.454114	AGPAT5	0.306216	AP3M2	0.311434	ARHGAP5	0.363383	ATM	0.333547	ATXN7L3B	0.430005	BIRC3	0.362623	BUB3	0.438825	C3orf52	0.292815	C5orf63	0.416678	C9orf123	0.34992	CAMK4	0.428157	CD63	0.373207	CEP85L	0.311444	DNAJC16	0.311249	DYRK2	0.425542	DZIP3	0.320705	EIF4A2	0.438859	EML5	0.316914	ETS1	0.433101	FAM175A	0.277396	FAN1	0.313401	FRA10AC1	0.295915	GPR18	0.447197	HEATR1
ZZZ3	ABCE1	0.433853	ACADSB	0.370366	ANKRD13D	0.413365	ARHGAP27	0.458534	ATG16L2	0.427737	BMS1	0.41911	C12orf29	0.401893	CCDC25	0.371579	CCNG1	0.314376	CD96	0.401082	CFL2	0.291107	CHIC1	0.416228	CMPK1	0.336794	DDX18	0.426681	DDX50	0.40134	EPRS	0.433035	FMNL1	0.456558	GMIP	0.428468	GRB2	0.441668	HEATR1	0.469174	HSPA9	0.423705	ITK	0.40947	KLF12	0.427278	MICAL1	0.303825	MIDN
COX11	ACP1	0.468023	AKIRIN2	0.442164	ARPC4	0.448561	C10orf54	0.452006	CCDC25	0.353205	CHIC1	0.466248	CIDECP	0.148386	CREBZF	0.427683	DDHD2	0.455727	DLG1	0.458313	ELAC1	0.216944	FAM175A	0.285289	FCGRT	0.449761	FMNL1	0.452924	FTL	0.482597	FZD3	0.21062	GNAI2	0.450069	HEATR1	0.459041	HNRPDL	0.448838	HSF2	0.345858	JDP2	0.470157	KIAA1704	0.444736	KLF12	0.465682	LANCL1	0.490867	LRPPRC
DCAF17	AGTRAP	0.465601	ANXA11	0.530299	AP3M2	0.328343	BCKDHB	0.311264	BCKDK	0.454503	C10orf54	0.526413	C15orf41	0.263915	C5orf28	0.306103	C9orf41	0.329415	CCDC66	0.319078	DIMT1	0.35223	DNAJC16	0.31202	ETS1	0.439733	FANCM	0.236135	GNAI2	0.568626	GOPC	0.460884	GPR108	0.441558	GRB2	0.517174	HEATR1	0.48659	IL17RA	0.513771	KAT6B	0.37789	KIAA1430	0.486282	LANCL1	0.491055	LNX2	0.252438	LTBP2
FRAT2	ACSL1	0.534035	APBB1IP	0.517672	AQP9	0.548677	ARL11	0.507753	ARRB2	0.525498	ATP6V0B	0.550198	BASP1	0.567537	BCL6	0.52715	C5AR1	0.569019	CECR6	0.22932	DDIT3	0.424556	DGAT2	0.537408	DOK3	0.559424	EGLN1	0.500915	FAM53C	0.575756	FCGR2A	0.52888	FLOT2	0.530997	FRAT1	0.633415	GAB2	0.557006	H3F3B	0.557636	HCAR2	0.413857	IFNGR2	0.587201	MPZ	0.264406	MRVI1	0.444691	MSL1
IFFO2	ADCY3	0.168164	ARL11	0.452461	ARPC3	0.448632	ATP6V1B2	0.456926	ATP6V1E1	0.417593	BRI3	0.456882	CCDC88C	0.427635	CCND2	0.310664	CDC25B	0.414757	CSTA	0.439106	DAZAP2	0.439247	DUSP8	0.277687	FAM32A	0.346153	FAM83G	0.24077	FKBP1A	0.460818	GATA3	0.434535	GLA	0.301297	GLIPR2	0.423938	HHEX	0.323551	IFNGR1	0.443858	IKZF3	0.484192	IL10RB	0.418304	IL32	0.305394	KCNA3	0.428172	KCNE3
IST1	AQP9	0.56209	C18orf32	0.411467	CCNDBP1	0.594463	CLP1	0.360934	CMTM1	0.453409	CMTM6	0.55448	CWC25	0.468904	DAZAP2	0.548025	DDX3X	0.539152	DNMT1	0.445012	FAM103A1	0.410366	FAM120AOS	0.335042	FYCO1	0.279892	GCA	0.558186	GMFG	0.514228	H3F3B	0.562937	IFT20	0.230937	IWS1	0.239496	KIAA0232	0.549425	LAMP2	0.55715	LARP1	0.25739	MAP1LC3B2	0.217929	MAP3K5	0.515892	MED31	0.259465	MXD1
NUCKS1	ABCE1	0.427826	ACADSB	0.38434	AEBP2	0.35496	AKIRIN2	0.43874	ANP32E	0.29719	APOOL	0.206283	ARAP1	0.431231	ARHGAP27	0.469476	ARMC1	0.399168	CARS2	0.252089	CCDC25	0.349147	CEBPD	0.387187	CMPK1	0.362243	CMTM7	0.219969	COX11	0.425759	CYTH2	0.342429	DEDD2	0.454069	EIF2AK3	0.321716	EPT1	0.369179	FAM69A	0.329989	FANCM	0.241938	GNPNAT1	0.428712	GRAMD3	0.294486	HEATR1	0.43857	HLX
PGD	ADAM19	0.336898	ALAS1	0.327884	ALOX5	0.490621	AMPD3	0.238102	APLP2	0.397412	ARL8A	0.465581	ARNT	0.238977	C15orf41	0.24533	CA5B	0.265206	CCDC125	0.294885	CD63	0.376142	CHPT1	0.282692	COTL1	0.48045	CYP2U1	0.301423	DAPK2	0.413087	F5	0.438529	FAM101B	0.329366	G6PD	0.447946	GADD45A	0.258507	GBE1	0.396536	GOT1	0.271491	GRINA	0.366631	GSR	0.288642	HHAT	0.124805	HK2
QPCT	AGPAT9	0.467985	AMN1	0.3134	AQP9	0.560295	BEND7	0.277934	BMX	0.550378	C5AR1	0.56203	CAB39	0.541357	CDA	0.47494	CDH26	0.241524	CDK14	0.345737	CLCN4	0.124241	CLEC4D	0.377512	CMTM2	0.528617	CRISPLD2	0.413586	DYSF	0.604055	FAM120AOS	0.335049	FTSJ3	0.273408	GDE1	0.473438	IL6R	0.557341	KIF3C	0.425684	LAMP2	0.552488	LRRC4	0.573885	MANSC1	0.546372	MAP4K4	0.617683	MAPK14
RBM23	ABHD5	0.54533	ABTB1	0.53555	ADIPOR1	0.503727	ANKRD40	0.304619	ATP6V0B	0.542813	BIN3	0.467034	C18orf54	0.169194	C20orf24	0.506538	CA4	0.440378	CASP9	0.378142	COMMD7	0.328145	CPD	0.507452	CRK	0.542018	DAZAP2	0.540837	DCTD	0.371026	DDX3X	0.505535	DNTTIP1	0.514942	EMR3	0.473767	FAM53C	0.547577	FOSL2	0.527949	GAB2	0.556786	GLYR1	0.465056	GPR97	0.48457	HCLS1	0.510483	IL6R
RPL21	ABR	0.405911	ANAPC16	0.262997	ATF7IP2	0.267356	C11orf1	0.379793	CCNB1IP1	0.405199	COMMD6	0.400769	DDX50	0.398086	DNAJC19	0.312478	DPH5	0.501224	EBAG9	0.331349	EIF4A2	0.425869	EMG1	0.31552	HSF2	0.367446	KIF18B	0.116513	LATS2	0.367201	LRRK1	0.307694	LSM5	0.385166	METTL18	0.2285	MRPL1	0.35286	MRPS33	0.294319	NPM1	0.549769	PIGP	0.183837	POLR1C	0.317696	RPL11	0.635475	RPL17
RPL7A	ALKBH2	0.284985	C10orf2	0.326205	C19orf53	0.293269	C22orf32	0.127155	CD3E	0.399756	CUTA	0.363577	DCP2	0.375416	DNAJC30	0.237837	EEF1G	0.578137	EIF3D	0.398843	EIF3K	0.339116	ENTPD1	0.357505	FAM91A1	0.369317	FBL	0.623383	GDAP2	0.318343	GNB2L1	0.458618	HDDC3	0.208795	HSP90AB1	0.282286	IMPDH2	0.415066	LSM2	0.200812	MINA	0.219248	MORC2	0.363347	MPI	0.345383	MRPL2	0.254203	NHP2
SAMD4B	ACADM	0.299593	ACTL6A	0.389135	ATG2A	0.350592	B3GNTL1	0.348118	BRD4	0.549777	C6orf203	0.206829	CLNS1A	0.309104	CMAS	0.257258	CNOT3	0.54288	COX6C	0.363745	CREBBP	0.522608	CRTC2	0.461558	CWC27	0.295795	EID1	0.35749	FBRS	0.556434	FGD3	0.530192	FMNL1	0.549139	GATAD2A	0.39856	GOLGA2	0.49726	HPS5	0.229539	IAH1	0.267301	IP6K1	0.507747	KDM6B	0.541549	KIAA1279	0.218415	KIAA1586
SH3BP2	ABR	0.445955	ADRBK1	0.471991	ARHGAP27	0.507892	BMF	0.161673	C10orf88	0.325278	CCDC25	0.357926	CEP120	0.340177	CHIC1	0.430615	DDX50	0.457415	DHFRL1	0.279673	EHBP1L1	0.381267	EIF4A2	0.451008	ERCC5	0.35658	ETS1	0.422382	EXOSC9	0.411512	FLII	0.442272	GLOD4	0.441479	GPR183	0.36141	INPPL1	0.354382	IRGQ	0.200608	KBTBD3	0.172636	LANCL1	0.438541	LRRK1	0.328293	MAML3	0.367906	MPHOSPH10
SLC44A2	ABTB1	0.540593	ACADM	0.280868	ACTN1	0.605775	ALDH3A2	0.228113	ARHGAP25	0.533238	C5AR1	0.571577	C6orf203	0.20671	CAPN2	0.259655	CLASP2	0.372751	CMAS	0.234842	CYB5B	0.382054	DNM1L	0.421151	DPEP2	0.36735	DPF2	0.418704	FAHD1	0.140002	FAM134A	0.243322	FGD3	0.547941	FMNL1	0.55326	GPSM3	0.576692	IER3IP1	0.328169	IP6K1	0.599306	KCTD2	0.376555	KDM6B	0.565232	KLHL21	0.556395	LASP1
TRIP12	ACAP2	0.492851	ACE	0.154192	ACTR2	0.533209	ADAM10	0.432128	AK1	0.298587	ANO9	0.375123	ARFGEF1	0.369011	ARHGEF19	0.230302	B3GAT3	0.30943	BRAF	0.277051	BROX	0.47744	BRWD3	0.465196	C1orf50	0.137963	CCDC94	0.20952	COPS7B	0.358804	CPEB4	0.448651	CXorf40B	0.203298	DCP2	0.462779	DCUN1D3	0.141054	DIP2B	0.46626	DPP8	0.300929	EIF4G3	0.230329	GAPVD1	0.401316	GNL3L	0.13061	GPR107
AKIRIN2	ACBD6	0.321379	APAF1	0.49517	ATAD5	0.366918	ATP6V1B2	0.496494	ATPBD4	0.30972	BRI3	0.532493	C8orf33	0.353151	CEBPD	0.384446	CHIC2	0.504347	COX11	0.442164	DEDD	0.479381	ELAC1	0.220458	FBXW8	0.248985	FHDC1	0.316432	FMNL1	0.543346	GAB2	0.539757	HEBP2	0.427771	HLX	0.485596	IARS	0.464632	ITPRIP	0.548351	JDP2	0.501326	KCNQ5	0.189004	KIAA0319L	0.408933	MAP3K4	0.477317	MCM3
APLP2	ABCC6	0.308241	ACSS2	0.433292	ADAM9	0.450351	ALDH18A1	0.421074	ARL4C	0.36858	ATG7	0.383527	ATP6AP2	0.346246	C19orf59	0.39929	C20orf24	0.39977	CFP	0.483908	CREG1	0.314246	CSTA	0.503293	CUX1	0.396786	ERICH1	0.13762	ETS1	0.422743	EVI5	0.365568	FMO5	0.15354	GLA	0.295	GLTP	0.235807	GNS	0.395436	GRN	0.467161	H2AFY	0.413167	HEXB	0.396275	ITGAM	0.401295	ITGB7
ATP6V1E1	ANKS6	0.380396	ARL11	0.460497	ARPC3	0.521716	ATP6V0E1	0.510797	ATP6V1B2	0.511372	ATP6V1D	0.288077	BPHL	0.188258	C18orf32	0.418704	C20orf24	0.519614	CAPZA2	0.491056	CMTM6	0.502808	CYB5R4	0.497351	DAZAP2	0.492411	DERL2	0.203805	DYNLT1	0.475236	FAM103A1	0.392904	FAM49B	0.526653	FEZ2	0.267409	GEMIN4	0.34958	GHITM	0.3798	GLIPR2	0.510324	GNAI3	0.47481	H3F3B	0.494754	HINT3	0.355484	HSBP1
BAZ1A	ACAP2	0.530498	ANKRD13A	0.510839	AQP9	0.533756	B3GNT5	0.39235	BPHL	0.185714	C18orf25	0.293289	CAPZA1	0.520166	CAPZA2	0.547851	CD46	0.530727	CD81	0.419674	CFLAR	0.555372	CMTM6	0.580876	DCP2	0.542216	DENND5A	0.529561	FAM126B	0.525311	FAM49B	0.550693	GCA	0.525319	H3F3B	0.556508	HIVEP1	0.251048	IL1RAP	0.41262	IRF2	0.557602	JMJD1C	0.493888	KIAA0040	0.502556	KPNB1	0.570708	LYN
BEST1	ACAT2	0.263829	ARL11	0.494182	ATG16L2	0.52312	ATP6V0B	0.59245	BEND7	0.254336	BOD1	0.289708	C5AR1	0.553949	C9orf66	0.333359	CCND2	0.290509	CEACAM4	0.497224	CHST15	0.524978	CLCN4	0.127869	CMTM2	0.473221	COX10	0.333582	CSF3R	0.557256	CUL1	0.322406	DLEU2	0.392472	DNAJC2	0.351729	ELP3	0.284786	ESYT1	0.363091	FAM134A	0.265324	GAB2	0.541687	HIST1H2AC	0.483788	INMT	0.213816	INTS7
DDX50	ADRBK1	0.435375	ALKBH8	0.396081	ARHGAP27	0.437782	ARHGEF2	0.449101	CCDC25	0.360412	DCUN1D5	0.304471	DDX10	0.265154	DDX18	0.482385	EPRS	0.413205	FLII	0.463961	HACL1	0.300427	HELQ	0.360942	HNRNPA1	0.402123	KIAA0020	0.395404	KIF1C	0.31509	LANCL1	0.427971	MATR3	0.421776	MFSD8	0.313307	MRPL1	0.346206	NBEAL2	0.430912	NGDN	0.371365	NOC3L	0.418357	NOL11	0.438779	NOP58	0.466029	NPM1
DNAJC2	ACTN1	0.346135	ADIPOR1	0.346676	ARF1	0.337618	BEST1	0.351729	BMS1	0.340847	C10orf54	0.350512	C21orf62	0.137969	C5AR1	0.351086	CANT1	0.364051	DOK3	0.333328	FAM214B	0.337379	FAM53C	0.341062	FMNL1	0.340817	GLOD4	0.346579	GMIP	0.347665	GNAI2	0.338938	GPSM3	0.342878	IP6K1	0.358919	ITPRIP	0.345957	KIAA0247	0.338895	LASP1	0.345293	LRP10	0.350944	LSP1	0.33384	MAML1	0.345764	MAP2K3
DROSHA	ABTB1	0.322941	ACSL1	0.329927	ALOX5	0.336264	AQP9	0.332694	ARL11	0.325743	ATP6V0B	0.326864	C20orf24	0.326795	C5AR1	0.335117	CANT1	0.332199	CFLAR	0.330167	CHD6	0.336387	CHST15	0.324119	CLIC1	0.353685	CXCR1	0.334854	DENND3	0.323701	DENND5A	0.332946	DOK3	0.325903	FAM53C	0.348914	FCGR2A	0.331537	FOXO4	0.319678	GMFG	0.321278	GRB2	0.336365	H3F3B	0.322807	HCK	0.330469	HEATR1
FPR1	ADIPOR1	0.535822	APOBEC3A	0.475488	AQP9	0.613192	C5AR1	0.583575	CD53	0.53101	CD55	0.372248	CDK5RAP1	0.358361	CEACAM3	0.526033	CFLAR	0.557116	CHMP2A	0.529132	CLIC1	0.513087	CXCL16	0.393755	CXCR1	0.595086	CXCR2	0.590128	DAZAP2	0.541104	ETS2	0.499377	F2RL1	0.280961	FAM53C	0.606352	FPR2	0.570906	GAB2	0.595646	GMPR2	0.478313	GRB2	0.549169	H3F3B	0.57707	HCLS1	0.523148	IL1RN
HSPA6	ACTR8	0.22967	APBB1IP	0.490405	BCL6	0.522758	BTN2A1	0.461118	C5AR1	0.525911	CEACAM3	0.503656	CMTM2	0.474913	CSF3R	0.564018	DOK3	0.510297	FCGR2A	0.575065	FHDC1	0.315906	FMNL1	0.511673	GAB2	0.520108	H3F3B	0.543716	HCAR2	0.407548	IFITM2	0.56151	IFNGR2	0.531214	ITPRIP	0.536695	KDM6B	0.515123	LIG3	0.291487	LPAR2	0.470759	MAP1LC3B2	0.212507	MOB3A	0.519835	MSL1	0.541593	MXD1
KCMF1	AQP9	0.466317	ARHGAP25	0.473055	ATAT1	0.148816	C5AR1	0.458964	CMTM6	0.454676	CXCR1	0.466179	CXCR2	0.482316	DENND5A	0.478815	FAM49B	0.479505	GALT	0.366823	GCA	0.467884	GLT1D1	0.477847	GNG10	0.451147	H3F3B	0.486268	IFITM2	0.461653	IFNGR2	0.461962	KBTBD2	0.482889	LAMP2	0.457259	LINC00152	0.160492	LYN	0.500337	MAP2K4	0.473993	MKRN1	0.462232	MSL1	0.481571	MXD1	0.484318	N4BP1
PPP1R18	ACTN1	0.567534	AGK	0.433884	ARHGEF2	0.576125	ARHGEF9	0.402446	C4orf21	0.27392	CDKAL1	0.316337	CNN2	0.420582	COX18	0.216078	CYP2R1	0.328865	EGLN1	0.499249	EIF4E3	0.295908	FBXO25	0.298407	FHDC1	0.335766	FMNL1	0.57935	FRAT2	0.502475	FTSJD1	0.360161	GPSM3	0.578256	HLCS	0.354995	HPS4	0.340414	ICA1L	0.1632	IKZF4	0.145879	ITPRIP	0.58413	KDELC2	0.307097	KDM6B	0.580171	LASP1
RNF125	ABTB1	0.431806	ADO	0.274126	ARF1	0.43743	ARRB2	0.46056	ATP6V0B	0.443217	C10orf54	0.460819	C18orf54	0.168034	CHMP2A	0.448061	CROT	0.388752	CYP20A1	0.162677	DNTTIP1	0.443463	DOK3	0.470132	FCGRT	0.429222	FTL	0.441245	G3BP1	0.457955	GNAI2	0.455231	GPSM3	0.439749	GRB2	0.433298	GRINA	0.404408	IL17RA	0.42551	ITPRIP	0.44777	KDELC2	0.310718	KLF12	0.4761	MAP2K3	0.435095	METTL2A
RPL11	ADSL	0.291146	AGBL2	0.239517	ALKBH2	0.283765	C11orf1	0.382576	C6orf48	0.449487	C9orf123	0.442865	CASP6	0.226829	CCDC109B	0.372691	CD52	0.303734	DAP3	0.350692	EEF1B2	0.667278	EIF2D	0.449076	EIF3D	0.381716	EXOSC2	0.346245	FARS2	0.222411	HAX1	0.251693	HSF2	0.353496	KIF18B	0.119798	LATS2	0.383263	LETMD1	0.285605	LYRM4	0.233373	MPI	0.343894	MRPS21	0.326287	NSMCE1	0.28547	POLR1C
RPS6	ABLIM1	0.4467	ALKBH2	0.274729	ASNS	0.19026	BCKDHB	0.334009	C17orf76-AS1	0.41749	C9orf123	0.413487	CCDC109B	0.376412	CD40LG	0.382698	CHMP7	0.402319	DPH5	0.479133	EEF1B2	0.664771	EEF1G	0.546798	EIF2D	0.44757	KIF18B	0.123667	LATS2	0.375485	LDHB	0.547723	LETMD1	0.284704	MTUS1	0.214716	PAQR8	0.279132	PRPSAP2	0.311084	RPL11	0.672719	RPL13A	0.568435	RPL19	0.6281	RPL21	0.651344	RPL22
SHPRH	AHI1	0.148275	AKAP9	0.329971	ANKRD36	0.283425	ARF1	0.443386	ARPC4	0.466126	BDP1	0.490765	BIRC6	0.356228	BMS1P4	0.155227	BTAF1	0.377615	C11orf68	0.327538	CAPN7	0.25971	CBX5	0.396027	CHD6	0.429603	CHMP2A	0.464506	CLOCK	0.29959	CTDNEP1	0.348527	DDI2	0.215262	DGKH	0.211516	DNAJC16	0.307645	FUBP1	0.434347	GPRIN3	0.361292	GPSM3	0.476325	HEATR1	0.469035	IPO9	0.448125	KIAA0947
SLC25A38	ACAP2	0.453024	ACTR5	0.359306	AES	0.500189	ANKRD34B	0.148659	ATP6V1A	0.475525	ATP6V1B2	0.483549	BEST1	0.440739	C14orf169	0.353577	CALML4	0.386582	CMTM6	0.464254	COL4A3BP	0.456784	CORO1C	0.411508	CSF2RA	0.436689	CTSS	0.468469	DCP2	0.476418	DUSP14	0.190136	DYRK2	0.426783	EVL	0.459312	FAM114A1	0.240189	HADH	0.341747	HIRIP3	0.377122	KDM3B	0.455808	KIAA0232	0.463152	KIF13A	0.483989	LAMP2
SLU7	BECN1	0.457084	BPGM	0.192593	COQ10B	0.493326	CRIPT	0.248471	CRNKL1	0.502334	DCUN1D3	0.137888	DHX40	0.389587	ERCC1	0.302762	FAM103A1	0.408968	FARSA	0.382321	GPBP1	0.401856	GTDC1	0.336209	GTF2B	0.438647	HBP1	0.551323	HIAT1	0.48155	HMBS	0.139787	ING3	0.305898	ITCH	0.405367	LAMTOR3	0.457651	LRRC41	0.329167	2017-03-07	0.517739	NEK7	0.524325	NFYA	0.279526	NTHL1	0.255024	NUP85
ZNF510	ALG10B	0.408993	ARHGAP27	0.461433	ATXN7L3B	0.440687	BBS2	0.204853	BUB3	0.442484	C2orf43	0.294669	CCDC25	0.357464	CCDC66	0.334042	CHIC1	0.439501	CHKA	0.317587	COX11	0.437274	DHFRL1	0.270926	DLG1	0.431586	DNAJC27	0.357897	EIF4A2	0.442535	ETAA1	0.417608	FANCM	0.239508	FCGRT	0.433864	FMNL1	0.465077	GNAI2	0.434894	HEATR1	0.44747	HELQ	0.35726	HNRPDL	0.436598	IMPDH1	0.430057	INTS3
BCLAF1	ANKRD12	0.34838	ATRX	0.255285	C9orf156	0.127933	CCDC124	0.206775	CCNT1	0.31647	CCNT2	0.189245	CHURC1	0.149213	DCP1A	0.143594	DDX3Y	0.1937	DDX49	0.195242	DDX6	0.223542	DNAJC4	0.233333	DOT1L	0.211146	EIF5	0.214923	EPC1	0.191858	ESCO1	0.243683	FAM110A	0.185277	FHOD1	0.206565	GOLGB1	0.207157	HMGB1	0.209754	HSF1	0.222968	ING3	0.220192	KIAA0195	0.205657	KLHL15	0.192382	LEMD3
CRK	ABHD5	0.586543	APAF1	0.526242	ATP6V1B2	0.550413	BCL2A1	0.496757	BLMH	0.286869	BRWD3	0.533829	CMTM6	0.571964	COX10	0.31316	CPD	0.531534	DCTD	0.370686	DDX3X	0.564184	DTX3	0.329425	ELF2	0.507093	ERV3-1	0.21511	GAB2	0.610249	HINT3	0.370866	HNRNPH2	0.418167	IFNGR1	0.523335	INMT	0.203749	KIAA0232	0.596558	KLF7	0.451155	LAMP2	0.562836	LRTOMT	0.19526	MCCC2	0.385033	MSL1
CSTA	AES	0.436978	AGBL5	0.173487	ANO10	0.457628	APLP2	0.503293	ATG7	0.376619	ATP6AP2	0.365557	ATP8B2	0.464255	BNIP3L	0.454322	BRI3	0.46743	BST1	0.455403	CAPZA2	0.464585	CD14	0.365428	CREG1	0.290355	DYNLT1	0.492894	ESYT1	0.3992	FANCC	0.25177	FAR1	0.463547	FBN2	0.1863	FEZ2	0.288723	GLTP	0.246566	GPR141	0.363147	HINT3	0.352359	HPSE	0.258958	HSD17B11	0.45523	IFFO2
CYB5B	ABTB1	0.387681	ACP1	0.389303	ACTN1	0.407116	ARHGEF11	0.389386	ARHGEF3	0.355744	C5AR1	0.37769	CNOT3	0.390649	DERL1	0.316	DHX34	0.414554	DOK3	0.374725	FBRS	0.373189	FCGRT	0.389772	FECH	0.2634	FMNL1	0.386809	FYTTD1	0.365222	GDI1	0.375464	GPN1	0.396038	GZMA	0.33512	ID2	0.279452	IER3IP1	0.343816	IL17RA	0.374802	IMPDH1	0.38434	IP6K1	0.396348	ITGA5	0.392597	KDM4B
DYNLT1	AGBL5	0.164393	ARPC3	0.509335	ATP6V0E1	0.517774	ATP6V1E1	0.475236	BPHL	0.183849	C1orf43	0.285858	C20orf24	0.536838	CAPZA2	0.498676	CARD16	0.463578	CASP1	0.429082	CCDC30	0.161557	CD53	0.479377	CNIH4	0.311258	CSTA	0.492894	CSTB	0.193425	DECR1	0.279959	EVI2A	0.409986	FAM49B	0.47381	FBXW8	0.238564	FCER1G	0.213132	FKBP1A	0.482852	GLIPR2	0.532322	HIATL1	0.194991	HINT3	0.351357	HSBP1
FAM212B	ACAT2	0.249747	AOC2	0.384036	C16orf54	0.444274	C3orf62	0.574062	C5AR1	0.621096	CCNJL	0.530843	CDS2	0.235926	CHST11	0.528004	CPPED1	0.554879	CSF3R	0.565769	DOCK5	0.555577	EPS15L1	0.533075	ERGIC1	0.513689	FAM214B	0.529167	FNIP1	0.548254	FOXO3	0.563188	GPR157	0.198696	GRAMD1C	0.194923	HCG27	0.416936	IDS	0.597972	JARID2	0.43288	KIAA0232	0.587606	KIAA1045	0.300946	KIF27	0.438219	MBP
HNRNPA1	ABCE1	0.431641	ALKBH2	0.271281	ANKRD13D	0.454026	APEX1	0.349783	ARHGAP27	0.447756	ATG16L2	0.455032	ATIC	0.403155	ATPBD4	0.309094	C12orf45	0.191849	C1orf63	0.309141	CLK3	0.423273	CLYBL	0.293384	DDX18	0.440613	DDX50	0.402123	HSPA9	0.4356	JMJD6	0.22149	LRPPRC	0.477227	METTL16	0.39832	MICAL1	0.274974	MLL2	0.409247	MRPL3	0.396093	MRPS33	0.334488	MYLK3	0.154164	NCF4	0.427556	NCL
HNRNPH1	BMS1	0.408476	C19orf35	0.415009	C5orf28	0.318329	CANT1	0.420534	CHD1L	0.257812	CPSF6	0.394165	CUZD1	0.156285	DDHD2	0.409346	DDX55	0.316163	DGKA	0.304678	ELF4	0.347641	GNB2	0.415346	GOLGA8B	0.353279	GPSM3	0.410664	GRB2	0.425944	IGIP	0.304312	ITPRIP	0.416255	KDM6B	0.400904	LUC7L2	0.271521	MAP2K3	0.40646	MIDN	0.40787	MOB3A	0.416677	NAA25	0.408568	NOL9	0.262616	PLEKHO2
IL1R1	ABCF1	0.393984	ABHD5	0.52634	ARRB2	0.466235	ATP6V0B	0.505127	C3orf62	0.482596	C7orf53	0.393278	CCT7	0.350134	CDK19	0.504228	CPEB2	0.467493	CSF3R	0.475076	DCTN5	0.149165	DDB1	0.394098	GAB2	0.4952	GCA	0.473774	HAL	0.489996	KBTBD2	0.466919	KLHL2	0.476834	LGALSL	0.215503	LRRC6	0.213648	MAPKAP1	0.154608	MSL1	0.488052	MTHFD1	0.284445	MXD1	0.492255	NDEL1	0.517859	NECAB2
INPPL1	ABCD1	0.296508	ACAP3	0.350981	ADAP1	0.26398	AGPAT2	0.382657	ALDH4A1	0.137738	C11orf71	0.163178	CDC42SE2	0.207695	CLN3	0.276439	CTDSPL2	0.285006	CTIF	0.248066	DDX20	0.27048	DENND4B	0.261284	DVL3	0.416162	EIF4A2	0.341222	FAM129B	0.268463	FAM189B	0.249615	FERMT3	0.316369	FHOD1	0.390989	GNA15	0.298799	GTPBP10	0.263096	IFFO1	0.33067	IRF5	0.252744	LZTFL1	0.123099	MAFG	0.35442	MAVS
KRR1	ACP1	0.423095	ADRBK1	0.41519	ARAP1	0.405534	ARF1	0.413756	ARHGAP27	0.430603	ATAD1	0.420227	ATP6V0C	0.411164	BUB3	0.439303	CHIC1	0.408174	CRBN	0.369284	DDX18	0.407082	EIF2AK3	0.328634	EIF4A2	0.443007	FCGRT	0.423571	FLII	0.405387	FMNL1	0.438779	FUBP1	0.416874	GDI1	0.411562	GTPBP8	0.272987	HEATR1	0.411674	KIAA1143	0.304841	LANCL1	0.410278	MATR3	0.428643	MPP5	0.202217	NAE1
MANSC1	ABHD5	0.545593	ALOX5AP	0.43239	AQP9	0.589588	C20orf111	0.49341	C5AR1	0.628571	CBX1	0.348985	CCNDBP1	0.582015	CCNJL	0.543218	CD93	0.302444	CDK19	0.545189	CMTM2	0.496113	CXCR1	0.569372	CXCR2	0.597696	CXCR4	0.34427	ENTPD5	0.268726	EXTL3	0.508968	GLT1D1	0.570529	HAL	0.518859	IL6R	0.591035	KIAA0232	0.609814	KLHL2	0.550788	LAMP2	0.598715	MAP1LC3B2	0.218249	MAP4K4	0.55467	MGAM
NUBP2	AIP	0.31495	ALKBH7	0.266345	APPBP2	0.215931	B3GAT3	0.306052	BTBD2	0.292992	C14orf80	0.218516	C9orf16	0.25776	CCDC94	0.217674	CHMP6	0.206438	CLPP	0.224519	CPSF2	0.201323	CXXC1	0.301487	DCXR	0.204745	DDX49	0.217194	DHPS	0.255399	DPP7	0.367055	EVI5L	0.22131	FAM108A1	0.329923	GPAA1	0.296172	GPS1	0.353874	IREB2	0.209028	LSM7	0.308488	MAF1	0.221453	MCRS1	0.193503	MFNG
OPTN	ADA	0.253659	AGK	0.424801	ARL11	0.442559	AVEN	0.144427	CALM1	0.308603	CAMKK2	0.435444	CCND2	0.300364	CD2	0.478498	CD96	0.454796	CYB5A	0.197515	DCLRE1A	0.273967	DLG3	0.417048	ELP3	0.282446	ENTPD1	0.429203	EPHA4	0.284345	GATA3	0.44768	GOT1	0.274387	GOT2	0.358528	IFFO2	0.470465	IFNGR1	0.425355	IL17RA	0.438761	IL32	0.304846	KIF13A	0.436054	KIF21A	0.455468	KLF12
POLR3E	AMIGO1	0.360106	ANKS6	0.389322	ARPC3	0.505037	ARPC4	0.447935	BPHL	0.19481	C9orf37	0.20838	DEDD	0.435512	DIS3L2	0.403982	DNAJA3	0.458813	EID2B	0.159435	EML5	0.314891	EVL	0.487882	FAM159A	0.375356	FAM192A	0.301746	FAM49B	0.468155	FAN1	0.283335	FAR1	0.474066	FTL	0.42907	HEMK1	0.445507	HSBP1	0.403179	ITFG2	0.344948	KIAA1147	0.464615	KRI1	0.453475	LINC00152	0.157352	LOC100132356
RBMX	ARPC4	0.497538	BTAF1	0.391684	BUB3	0.462724	CAND1	0.448854	CAPN7	0.269098	CHML	0.267817	COIL	0.33812	CSF3R	0.466807	DNAJC10	0.313915	FIGNL1	0.324808	FMNL1	0.492263	FUBP1	0.511944	GNB2	0.47655	HEATR1	0.504684	HNRNPH1	0.419413	HNRPDL	0.496192	INTS10	0.18565	KIAA1147	0.487074	LONP2	0.21933	MALT1	0.43037	MAP2K3	0.499853	MAPKAPK5	0.251713	METTL3	0.478116	MOB3A	0.478853	MRPL32
SEMA4B	ABTB1	0.554116	ANKMY2	0.300829	ARHGAP27	0.526228	B9D2	0.514216	C9orf41	0.314661	CDH26	0.248174	CNOT3	0.495782	CREBBP	0.512688	CSF3R	0.515914	DEF8	0.499861	ELP3	0.275397	ERCC5	0.350012	FAM134A	0.264481	FCGRT	0.502026	FECH	0.275659	FGD3	0.516632	FMNL1	0.532086	GCLC	0.356102	GNB2	0.504692	IL6R	0.520416	IMPDH1	0.528533	IP6K1	0.520228	ITPRIP	0.513391	KDELC2	0.3052	KDM4B
TBC1D10C	ACAP1	0.271399	ACD	0.240251	APBA3	0.312053	ARHGAP4	0.496284	ASB6	0.28699	ATP13A3	0.15934	AXIN1	0.293119	BBS5	0.29667	C19orf25	0.347155	C19orf60	0.259351	CEMP1	0.227444	CERS6	0.197155	CLDN15	0.275593	DENND1C	0.360153	ETFA	0.166643	FAM98C	0.280439	FBXO46	0.333556	FCHSD1	0.282211	GPC2	0.125179	HSPA4	0.162524	IREB2	0.221289	KLHL22	0.175502	KLHL36	0.230244	LCORL	0.223257	LIMD2
TLR4	ACSL1	0.55618	AQP9	0.602985	BPHL	0.185164	BST1	0.471147	C20orf24	0.492228	C21orf59	0.343472	CAB39	0.578708	CANT1	0.557011	CARD6	0.404503	CDK5RAP1	0.36113	CLIC1	0.522355	CMTM6	0.583758	CPD	0.528517	CRK	0.537118	DDB2	0.32674	DDX3X	0.54667	DYSF	0.538995	EIF4E3	0.305395	EVL	0.499461	FAHD2A	0.175731	FAM120AOS	0.349176	GAB2	0.582194	GCA	0.584352	GLIPR2	0.510891	HADH
TLR8	AGBL5	0.162867	AIFM2	0.153596	APOBEC3D	0.3347	AQP9	0.53869	ARL11	0.51321	ATG3	0.483268	ATP11A	0.463563	ATP6V1B2	0.592433	C11orf95	0.279896	CLEC4A	0.371305	CMTM6	0.546936	DCP2	0.509276	DDB2	0.343661	EP400NL	0.150994	FAM134C	0.193113	FANCC	0.249629	GCA	0.562932	GDE1	0.446444	GGA2	0.401271	GSDMB	0.200034	IL6R	0.547629	KIAA0232	0.544214	KIF13A	0.557557	LAMP2	0.559006	LYSMD4
TNFSF10	ARPC3	0.480138	ATG3	0.573009	ATP6V0E1	0.488517	C1GALT1C1	0.302784	C4orf3	0.342315	CAPZA1	0.493101	CAPZA2	0.527869	CASP1	0.435547	CASP4	0.551776	CBFA2T2	0.319909	CD53	0.487876	CHMP5	0.556325	CXorf21	0.416133	DAPP1	0.390866	DCUN1D3	0.143216	DDX60L	0.379232	DECR1	0.267538	DERL2	0.210756	DHRS9	0.259311	DNAJA1	0.306679	DYNLT1	0.556952	FFAR2	0.472657	GADD45B	0.358574	HINT3	0.354933	IFI16
TP53INP1	ACAP2	0.486703	ALDH1B1	0.202072	C11orf49	0.288897	CAB39	0.511327	CASP8	0.178834	CCPG1	0.492961	CDC42SE1	0.476708	CHST11	0.484382	CMTM6	0.493781	DAPK2	0.415106	EXD1	0.19535	FAHD2A	0.172767	FAM91A1	0.48106	FCHSD2	0.276493	GCA	0.48961	HLA-DPB1	0.221282	KIAA0232	0.526168	KIAA0317	0.523303	KIAA0430	0.483966	KTI12	0.214164	LAMP2	0.489898	LARS2	0.229846	LINC00173	0.281345	LPGAT1	0.475932	MAP3K2
ZNF420	AASDH	0.223522	ACP1	0.408598	ADAMTSL4	0.367229	ARHGAP27	0.423785	ATXN7L3B	0.404174	BUB3	0.427253	C2orf44	0.392853	CAND1	0.402484	CDC23	0.393468	CEP290	0.391002	CHIC1	0.423106	COIL	0.33854	DDX18	0.389067	DEDD	0.390641	DYRK2	0.417499	EIF4A2	0.407233	FMNL1	0.400924	GDI1	0.3926	HEATR1	0.420719	HNRPDL	0.392973	KCNQ5	0.187142	KIAA1704	0.409294	KLF12	0.406657	LANCL1	0.398591	MATR3
ANP32A	AMN1	0.308809	ANKRD23	0.262089	ASAH1	0.366929	BLOC1S2	0.421351	BNIP2	0.499114	BTBD6	0.223064	C18orf32	0.413326	C7orf25	0.184042	CBX1	0.377591	CCPG1	0.556222	CDK5R1	0.248625	CLCN4	0.120727	CNBP	0.430828	COL6A2	0.241705	CRY2	0.270478	CXCR4	0.343122	DAZAP2	0.530418	DCTN4	0.513204	ELOVL5	0.485193	FAM103A1	0.389952	FAM49B	0.518859	GCA	0.520462	GTF2H4	0.254282	HNRNPK	0.506567	JKAMP
APBB1	ABLIM1	0.505204	ALS2CL	0.323369	AMIGO1	0.428486	APBA2	0.300965	ARMCX2	0.298751	BAG3	0.311775	BCL11B	0.46213	BNIP3	0.286664	BPHL	0.182569	CCR7	0.477308	CEP68	0.331135	CHMP7	0.510829	DIP2C	0.190311	EEF1G	0.428818	EPHA1	0.315711	ETF1	0.304895	FAM102A	0.505001	FBLN2	0.2209	GGT7	0.425264	HKDC1	0.148067	HPCAL4	0.192335	LAT	0.45463	LBH	0.464204	LIG1	0.374563	LMF1
CCDC14	AGBL2	0.244356	ANKRD36	0.276919	ARF1	0.522496	ATG16L1	0.399662	CAPRIN2	0.427809	CEP57	0.364247	CREBZF	0.497628	CTNNA1	0.327758	CUZD1	0.157923	DPY19L4	0.402855	DYRK4	0.240211	FANCM	0.233653	GNAI2	0.538215	GNPDA2	0.325462	GTPBP10	0.228052	IKBKAP	0.475249	KDM5D	0.424412	LANCL1	0.487932	MCM8	0.228586	METTL3	0.451425	MLLT10	0.301143	MOB3A	0.484676	NAA38	0.451002	NR2C1	0.456964	NVL
DGAT2	ACSL1	0.558103	APBB1IP	0.504308	AQP9	0.580146	ATP6V0B	0.55374	BASP1	0.59173	BTNL8	0.361313	C5AR1	0.565226	CANT1	0.598298	CCNJL	0.550852	CD82	0.417792	DHRS12	0.378715	DOK3	0.610103	ERF	0.47166	ERGIC1	0.460984	FAM53C	0.6025	FBXL13	0.284362	FBXO38	0.366383	FCGR2A	0.564293	FLOT1	0.478527	FLOT2	0.558248	FRAT2	0.537408	FYN	0.339522	GALNT14	0.27549	GATS	0.244487	GPR97
ELF2	ABHD5	0.535377	AMN1	0.322613	AQP9	0.566079	ASAH1	0.361501	BRD8	0.36561	C12orf50	0.169644	CD55	0.373899	CDK19	0.510789	CHSY1	0.397267	CRK	0.507093	CWC25	0.459677	CXCR4	0.336948	DDX3X	0.518118	GAB1	0.505589	GCA	0.539266	GGNBP2	0.158663	HNRNPAB	0.196988	IDH2	0.25033	IFT20	0.219744	KDM6A	0.492383	KIAA0232	0.537034	KLHL2	0.514352	METTL13	0.275895	MSL1	0.512955	MXD1
ELL	ABTB1	0.56437	ACADM	0.279988	ATP6V0B	0.54417	B3GNTL1	0.364928	BCL3	0.52156	C10orf76	0.212003	CCDC9	0.378942	CSF3R	0.594943	DDX52	0.237726	DHX34	0.550531	DOK3	0.549522	FAM53C	0.54745	FGD3	0.569314	FMNL1	0.569819	GNB2	0.552492	GPR97	0.49705	IARS2	0.378032	ICAM3	0.533702	IP6K1	0.577177	KDM6B	0.558019	KLHL21	0.535885	LPPR2	0.518037	MAEA	0.525626	MBD6	0.528082	MBOAT7
FAM102A	AAAS	0.277662	ALS2CL	0.33364	APBB1	0.505001	ATG9B	0.342693	ATP8B2	0.443018	CD27	0.37663	CEP68	0.334167	CHMP7	0.524618	CRTC3	0.216803	DGKA	0.448517	EEF1G	0.411536	EIF4G3	0.233781	ERICH1	0.137251	FCGBP	0.1809	FLT3LG	0.48723	GOLGA7B	0.331023	GPR146	0.295479	GRAP	0.421914	HAPLN3	0.414792	HKDC1	0.152018	IL11RA	0.341116	IL23A	0.336325	ITPKB	0.194553	KLHL3	0.385363	LMF1
FKBP1A	ABHD15	0.3419	ARL11	0.503798	ARL4C	0.43119	ARPC3	0.525539	ATP6V1B2	0.523758	BRI3	0.499284	DAZAP2	0.483919	DCAF12	0.478798	DRAM1	0.393146	DYNLT1	0.482852	EIF4G3	0.227683	FANCC	0.259258	FAR1	0.473763	GCA	0.498461	GLIPR2	0.527837	GLRX	0.351393	HHEX	0.320474	HSBP1	0.415885	IFFO2	0.460818	IKZF3	0.473497	KAT6B	0.359038	KCNE3	0.533048	MAGED1	0.412186	MDC1	0.448487	MKRN1
IRF2	ADAR	0.583495	ADHFE1	0.230612	AGPAT6	0.201835	ALPK1	0.476047	ANKRD13A	0.500592	BAZ1A	0.557602	BTG2	0.31099	BTN2A1	0.43122	C4orf3	0.334701	CACNA1E	0.334359	CARD8	0.423938	CASP4	0.507421	CCDC147	0.365927	CCR1	0.236203	CD46	0.589402	CEACAM3	0.517428	CIR1	0.530133	COQ10B	0.500128	FAM8A1	0.519958	FAS	0.361207	FFAR2	0.519852	FYB	0.542467	GK	0.537587	H3F3B	0.621265	HNRNPH2
MAEA	AATK	0.443833	ABHD10	0.319986	ABTB1	0.564118	AGPAT5	0.32752	ARRB2	0.531601	ATP6V0B	0.520826	CCDC111	0.187185	CD2AP	0.398564	CDC16	0.32673	CDK8	0.190265	COX10	0.30493	CSNK1D	0.504893	DCTN5	0.142196	DHX34	0.50958	DNAJC15	0.240933	DOK3	0.544018	ELL	0.525626	ENOX2	0.23435	EPHB4	0.259219	FCGRT	0.512898	FGD3	0.525686	FMNL1	0.550857	FOSL2	0.483551	GNB2	0.531063	ICAM3
MAU2	ABCD3	0.216817	ABTB1	0.494535	ACADM	0.310736	ARMCX3	0.173803	ARSA	0.355215	ATXN10	0.41521	CAMTA2	0.450772	CAND1	0.468697	CCT6A	0.384095	CDIPT	0.464021	CLNS1A	0.306343	COIL	0.316503	CUL2	0.284885	DBT	0.376794	DEF8	0.473133	DNM2	0.508647	DYNC1I2	0.262027	EIF3J	0.387212	EXOC3	0.260386	FASTKD3	0.270737	FBRS	0.521444	FGD3	0.516914	FMNL1	0.512352	FYTTD1	0.364426	GTF2H5
MIER1	ACAP2	0.565585	ACTR1B	0.328008	AFTPH	0.503279	AKR7A2	0.278093	APC	0.46155	APPBP2	0.207571	ARMC5	0.276522	C12orf44	0.207217	C12orf52	0.246048	C21orf33	0.357742	CPSF4	0.326273	CREB1	0.434391	DCUN1D3	0.141409	DDX59	0.272272	DHDDS	0.127352	DOLPP1	0.204664	DPP7	0.371475	DUS1L	0.434304	DYRK1A	0.416419	ERCC1	0.291138	FBXL3	0.440625	FPGS	0.429819	GNA13	0.493407	GPBP1	0.413421	HINT2
MPP1	ADIPOR1	0.569394	ANXA11	0.531835	C10orf54	0.524475	C15orf41	0.257063	CD63	0.37902	CMIP	0.493186	CYP4V2	0.200819	DHRS7	0.466616	DOK3	0.524793	DYSF	0.5172	EMG1	0.318016	ERCC3	0.262602	ETV6	0.453461	EVL	0.475869	EXOG	0.412543	F5	0.412966	FANCF	0.415604	FKBP9	0.280456	GCA	0.536158	GNAI2	0.541484	GRB2	0.548679	GTF2H4	0.249042	IKBKAP	0.463276	IL17RA	0.531845	KDELC2
NOC3L	ABCE1	0.454628	ARAP1	0.413379	ARHGAP27	0.431282	BRIX1	0.436725	C10orf54	0.440478	C2orf43	0.270023	CCT2	0.411607	CHIC1	0.445597	COX11	0.429094	DCAF4	0.204714	DDHD2	0.463681	DDX18	0.421008	DDX50	0.418357	ELAC1	0.220683	FAM3C	0.350023	FARSB	0.372158	FASTKD2	0.420959	FCGRT	0.433637	FMNL1	0.45673	GEN1	0.240971	GNAI2	0.427675	GPR89A	0.215092	HEATR1	0.412371	HSF2	0.354766	IARS
PHIP	ABHD13	0.306117	APPBP2	0.213579	APRT	0.437828	ARID4A	0.432383	ATF7IP	0.242209	C10orf118	0.379838	C19orf70	0.276354	CCP110	0.182523	DDX17	0.27891	DGCR6L	0.279915	DPP8	0.283923	EIF5A	0.247053	ERGIC3	0.234864	FBXL4	0.125698	FKBP2	0.192958	GOLGB1	0.315018	HIGD2A	0.239344	ITSN2	0.377843	JAGN1	0.128735	KIAA1468	0.192565	KIAA1731	0.225183	KLHL24	0.310789	KLHL28	0.217815	MED13	0.418375	MFN1
PPM1D	APOBEC3F	0.300587	ATP6V1B2	0.522707	CAB39	0.55548	CCNDBP1	0.506262	CHIC2	0.453666	DCAF12	0.48338	DNAJB6	0.367989	EMG1	0.311046	EXOSC10	0.477441	EXOSC2	0.369067	FOSL2	0.50503	FOXO3	0.510798	GAB2	0.500363	GABARAPL2	0.51301	GCA	0.513451	IL6R	0.50563	KCNE3	0.517521	KIAA0232	0.511763	LAMP2	0.5426	MAP1LC3B2	0.223141	MKRN1	0.5048	MKS1	0.237913	MSTO1	0.382928	MTMR3	0.520767	MXD1
SRSF10	ALG10	0.298473	ALG10B	0.44741	ANKAR	0.260753	ATP6V0C	0.428248	BTAF1	0.378327	C22orf46	0.225831	C3orf17	0.367107	COG5	0.186978	DHX15	0.440277	DIS3	0.32438	EPM2AIP1	0.387048	FAM73A	0.325623	FIGNL1	0.307656	FUBP1	0.491744	GRPEL2	0.355856	HNRPDL	0.470743	KRR1	0.4356	LUC7L3	0.471527	LYRM7	0.317315	METTL2B	0.197298	N6AMT1	0.393466	NRIP2	0.160199	PTCD2	0.327885	PTCD3	0.491257	RANBP6
SSBP1	ABCE1	0.368704	AIMP1	0.366456	ARHGAP27	0.356133	BCCIP	0.37165	C11orf58	0.362663	CNOT3	0.349411	COQ5	0.134716	CSNK1D	0.336661	DDX1	0.36554	DDX18	0.341025	EID1	0.334994	EIF5B	0.341285	ERH	0.321704	FAM175B	0.268936	FLJ45340	0.331522	HNRNPR	0.363551	HPRT1	0.186268	HSPA9	0.33865	IER3IP1	0.341675	IQSEC1	0.345783	KDM4B	0.33468	KDM5C	0.337952	LOC401397	0.245606	LYRM2	0.290879	MAST3
SUMO1	ABI1	0.366549	ATP13A1	0.315521	C1orf27	0.155891	C5orf15	0.201711	CHMP2B	0.358933	CIZ1	0.331301	DERL2	0.220081	DPM1	0.321602	ECHDC1	0.159584	FGFR1OP2	0.343788	GOLGA5	0.195758	GPBP1	0.411359	HIAT1	0.377062	HIGD1A	0.193532	KRCC1	0.34996	LAMTOR3	0.373648	LENG8	0.243702	LYSMD3	0.33673	MED4	0.247034	MEGF8	0.224835	MMADHC	0.381339	MOB4	0.373228	MORF4L1	0.462808	MYL12A	0.292972	NDUFA1
SUPT16H	ADRBK1	0.444372	ANKRD13D	0.455778	ANP32E	0.290687	ARHGAP27	0.450488	ATP6V0C	0.375698	CEBPD	0.359505	DDX1	0.425593	DDX46	0.239351	DDX50	0.401729	DHFRL1	0.268102	DHX15	0.388662	DHX36	0.325456	EPRS	0.416909	FCGRT	0.421191	G3BP1	0.421725	GDI1	0.413556	GGA3	0.393135	GOLGA4	0.329553	GOPC	0.434427	HMGCS1	0.283618	HNRNPR	0.403038	INPPL1	0.333601	JDP2	0.408399	KIAA1143	0.314862	KRR1
TBX21	AGAP1	0.409999	ARIH2	0.248275	ATP1A3	0.377774	BZRAP1	0.464112	C1orf21	0.608929	CACNA2D2	0.461768	CD247	0.498482	CEP78	0.517699	CMKLR1	0.29444	CTSW	0.339871	DTHD1	0.372838	ENPP5	0.533806	F2R	0.456038	FAM179A	0.405114	FASLG	0.606548	FCRL6	0.60332	FGFBP2	0.612375	FUT11	0.486875	GK5	0.405	GLT25D2	0.28628	GNPTAB	0.45843	GPR56	0.677684	HEG1	0.332167	IL2RB	0.49435	ITPRIPL1
THUMPD3	ABTB1	0.355419	ADRBK1	0.339248	ANXA11	0.338341	ARF1	0.342315	ARHGAP27	0.354183	ATP6V0D1	0.335183	C10orf54	0.332254	CDC23	0.336322	DDX18	0.360217	DEDD2	0.358296	FASTKD2	0.35366	FBRS	0.340936	FCGRT	0.348104	FGD3	0.335141	FMNL1	0.360622	GNAI2	0.333844	GNB2	0.358706	GPSM3	0.337047	HNRNPA3	0.365604	IMPDH1	0.35136	IP6K1	0.340447	KDM6B	0.362164	MAP2K3	0.341615	MARK2	0.363441	MAST3
UMPS	ANXA11	0.37856	ARPC4	0.399	C10orf54	0.366605	C5AR1	0.364215	CHMP2A	0.374926	DENND3	0.400014	DOK3	0.376873	FMNL1	0.391157	GNAI2	0.364103	GPSM3	0.380923	HEATR1	0.394452	HN1	0.366025	IFNGR2	0.36355	IP6K1	0.367995	ITPRIP	0.379628	KDM6B	0.36446	KIAA0247	0.383357	MAML1	0.364097	MAP2K3	0.386852	MARK2	0.384954	MOB3A	0.369279	MYO1F	0.373318	NADK	0.392338	NCL	0.400267	NDEL1
ZBTB5	ANXA11	0.439458	ARPC4	0.480276	ATG16L1	0.366815	ATP6V0D1	0.443455	BUB3	0.446762	C1orf213	0.143461	C5orf63	0.386426	CCDC14	0.436329	CREBZF	0.463746	DDHD2	0.447667	DDX24	0.401208	DEDD	0.443411	DNAJC27	0.332646	DYRK2	0.459029	EML5	0.334933	GNAI2	0.451705	GPR18	0.416848	HEATR1	0.466977	HNRPDL	0.46854	KCNQ5	0.187968	KIAA1147	0.486127	LY9	0.420715	MAP3K9	0.206345	MARS2	0.40971	METTL16
ADIPOR1	ALOX5AP	0.40502	AP3S2	0.170992	ARSG	0.328035	C6orf89	0.313412	CA4	0.435333	CASC3	0.525836	CDK5R1	0.24945	CXCR2	0.54354	CYB5R1	0.21097	DAZAP2	0.534098	DHRS7	0.467092	DNAJC2	0.346676	DNTTIP1	0.51247	DOK3	0.540308	EMG1	0.319511	FAM53C	0.573984	FOXO3	0.549397	FPR1	0.535822	GAB2	0.558828	GABARAPL2	0.541538	GCA	0.588052	GOLGA6L9	0.175888	HCLS1	0.53475	HMGB2	0.35074	IFRD1
CUL5	ABCB7	0.247996	ABCD3	0.219001	ADRBK1	0.455222	ARHGAP27	0.43944	B3GNT9	0.164364	BTBD1	0.264749	C5orf22	0.25705	C5orf24	0.307447	CCNC	0.358842	CHM	0.324416	CLASP2	0.358457	CNOT3	0.445418	CUL2	0.296007	DEDD2	0.430705	DHX29	0.223515	DNAJC10	0.300985	FBRS	0.464888	FGD3	0.443993	FMNL1	0.457006	GNB2	0.466913	GPATCH2	0.278478	HGS	0.442418	IBTK	0.430642	IER2	0.401058	IMPDH1
DDX1	ACTL6A	0.399577	ANKRD11	0.405798	API5	0.473698	ARHGAP27	0.479418	ARSA	0.362882	BCAP29	0.25501	C11orf73	0.16168	C1orf131	0.222827	CCDC90B	0.185425	CNOT3	0.499925	COPS4	0.384311	CRBN	0.343922	CWC27	0.307339	CYP2D7P1	0.293056	DHX15	0.441745	DNAJC8	0.256935	DNTTIP2	0.219027	DRG1	0.288217	ELP4	0.255884	FAM175B	0.262434	FASTKD3	0.272008	FBRS	0.521022	FMNL1	0.501643	GDAP1	0.190554	HIBCH
EXOSC2	ACTR1A	0.3681	ADAT2	0.374932	AKAP1	0.33372	ARPC4	0.359908	FAM49B	0.361582	FOSL2	0.356536	GIT2	0.366736	GNAI2	0.363378	GNL3	0.359898	GPATCH4	0.354454	GRB2	0.370666	IQSEC1	0.355652	ITPRIP	0.373555	KIAA0247	0.384665	KRI1	0.348956	LASP1	0.374162	MAML1	0.358634	MAPK1	0.380792	MARK2	0.369251	MEGF9	0.360651	MIDN	0.358744	MTMR3	0.370267	MXD1	0.361152	NCBP2	0.361641	NCF2
GOSR2	ABTB1	0.439533	ARHGAP25	0.423249	ATP6V0B	0.433596	C5AR1	0.413865	CDK19	0.415463	CHMP2A	0.429274	CSTF2	0.309524	CXCR1	0.409294	CXCR2	0.408653	EIF2B2	0.17775	FMNL1	0.410394	GABARAPL1	0.410666	GLT1D1	0.422065	GPSM3	0.409241	IGF2R	0.41416	INTS7	0.276656	IP6K1	0.440999	MAP2K3	0.416233	MAST3	0.410582	MIR29C	0.23177	MSL1	0.417799	MXD1	0.414853	MYO1F	0.419827	NCBP1	0.422336	NDEL1
HNRNPR	ABCA7	0.269841	ANP32E	0.286844	API5	0.429697	ARMC1	0.38609	ASCC3	0.421933	COQ5	0.137347	CSNK1D	0.448943	CTNNBL1	0.301208	CYCS	0.402303	DDX1	0.424968	DDX18	0.42956	DDX21	0.325982	EID1	0.377578	EIF2B3	0.2764	EIF2S1	0.395291	EIF3J	0.411886	EIF5B	0.429756	FBRS	0.432891	GDI1	0.460349	GFM1	0.404394	GNL2	0.357149	HGS	0.428442	HMGCS1	0.30048	LRCH4	0.420247	MAPKAP1
KDM6A	ABCA1	0.274197	ABHD3	0.346019	ACAP2	0.515101	AQP9	0.501761	ATXN7	0.403148	CD46	0.543414	CMTM6	0.509149	CUL3	0.498472	DYRK1A	0.414113	ELF2	0.492383	FAM49B	0.496782	GPBP1L1	0.383945	H3F3B	0.503479	KBTBD2	0.498927	KIAA0232	0.510235	KPNB1	0.516255	LAMP2	0.511598	MAP2K4	0.527978	MAPK1	0.497814	2017-03-07	0.519408	METTL13	0.278801	MLL5	0.443128	MXD1	0.514935	N4BP1	0.495932	NDEL1
LATS2	AGBL2	0.24196	ANKS1A	0.421751	C10orf54	0.401905	C9orf123	0.366083	C9orf37	0.206369	CD3D	0.399332	CMIP	0.397028	DCAF16	0.367718	DDHD2	0.429653	DZIP3	0.322338	EEF1B2	0.374004	FARS2	0.227136	GPR18	0.393939	ITK	0.399621	JDP2	0.397323	LANCL1	0.401601	LAS1L	0.384606	LBH	0.371664	LY9	0.410791	MAP3K3	0.422592	MTMR3	0.41214	NIPSNAP1	0.250558	NOP58	0.403627	NPM1	0.369467	OXCT1
METTL16	AKIRIN2	0.464271	ATIC	0.412033	CDKAL1	0.313391	CLYBL	0.279322	COX11	0.45607	DDX18	0.436491	DNAJC16	0.331272	EML5	0.324786	ETS1	0.470847	FAM175A	0.284436	FBL	0.399453	FTL	0.482427	GRB2	0.478089	HEATR1	0.492387	HNRNPA1	0.39832	KIAA1147	0.479239	KLF12	0.49972	LRPPRC	0.437894	MAP3K3	0.459169	MECR	0.229756	NAT10	0.406741	NOC3L	0.427751	NOL11	0.425117	NOL9	0.238239	NUCKS1
NLRP12	ABCC6	0.303428	ABTB1	0.530898	ACADSB	0.375715	AGK	0.442382	ALOX5	0.596272	APAF1	0.510605	APLP2	0.397211	ATP6V0B	0.536084	BEND7	0.259265	CDH26	0.260816	DEF8	0.502525	FOSL2	0.524892	GAB2	0.529249	GLIPR2	0.49695	HEBP2	0.447919	IL17RA	0.546836	IL1RN	0.497653	IL6R	0.571502	KIF13A	0.5239	KLHL21	0.530428	LAT2	0.479345	MAPK13	0.345603	MINPP1	0.185922	MTMR3	0.532708	MYO1F
RAB27A	ACSL4	0.442137	AGTPBP1	0.459382	AP3S1	0.383245	C7orf25	0.1761	CAB39	0.491192	CCPG1	0.526272	CLEC4D	0.360681	DEGS1	0.271596	EIF4E3	0.302416	EIF4EBP2	0.416169	EP400NL	0.144325	FAM102A	0.345553	FAM200B	0.333026	FAR1	0.469559	GBE1	0.379998	GCA	0.489539	GLIPR2	0.468228	GPR141	0.410788	GPR160	0.274263	GYG1	0.326206	HMGB2	0.45339	IL21R	0.414196	MAPK14	0.484918	MEGF9	0.478615	MYL12B
RAD23B	ACAP2	0.454271	ACSL1	0.430764	ACSL4	0.435671	ACTR2	0.469042	AGTPBP1	0.439899	AQP9	0.458322	BNIP2	0.441517	CAB39	0.466383	CAPZA1	0.436678	CASC4	0.327543	CCPG1	0.432263	CMTM6	0.446653	CPEB4	0.451696	CTBS	0.422613	CUL3	0.453301	DCP2	0.434987	DNAJC3	0.431271	DYSF	0.446408	ERO1L	0.141702	FAM49B	0.432689	GCA	0.457785	GNA13	0.432717	HNRNPK	0.429005	IQGAP1	0.437302	KIAA0232
RPL30	ANAPC16	0.265123	ARMCX5	0.294373	BEX4	0.231325	C11orf1	0.397284	C17orf76-AS1	0.419133	C9orf123	0.413338	COMMD6	0.41269	DPH5	0.505551	EBAG9	0.316505	EEF1B2	0.655486	EIF4A2	0.425977	HSF2	0.358328	LDHB	0.554292	MTUS1	0.216354	NAP1L3	0.233054	NPM1	0.554581	PEX3	0.357228	PIGP	0.187109	RAP1GAP2	0.321275	RPL11	0.66761	RPL13AP20	0.255761	RPL17	0.651231	RPL21	0.722353	RPL22	0.661819	RPL23
RRP1B	AKAP1	0.417075	ALDH5A1	0.385444	ALOX5	0.450145	BCL11B	0.460234	CCPG1	0.436929	CDC25B	0.427094	CLIC1	0.448686	CLYBL	0.301636	DHCR7	0.146846	DIMT1	0.356191	DNMT1	0.399952	DROSHA	0.324292	ETS1	0.443681	FBL	0.401426	FXN	0.250155	GCN1L1	0.387972	GRB2	0.481627	HEATR1	0.434216	IFNGR1	0.440802	IFNGR2	0.436686	IPO5	0.370917	JMY	0.406047	LARS2	0.247603	LCK	0.449571	LY9
SELPLG	ANXA11	0.558315	ATG14	0.332332	C10orf54	0.578644	CANT1	0.525122	CPSF6	0.425005	DCAF16	0.407864	EPT1	0.36945	EXOG	0.412094	FAN1	0.285502	FRAT1	0.502729	GNAI2	0.532813	GNB2	0.533009	GORAB	0.280761	GPSM3	0.535926	ICA1L	0.160214	IP6K1	0.550196	KAT8	0.321755	KIAA1704	0.421929	KLHL21	0.525137	LRP10	0.539655	MAPKAPK5	0.25046	MARK2	0.543243	MBNL3	0.474095	MBOAT7	0.534716	MCCC2
SLC12A9	ABTB1	0.578282	API5	0.481648	ARHGAP27	0.599465	CD200R1	0.241155	COIL	0.335434	CPT1C	0.193007	CSF3R	0.610892	CUL2	0.277417	DOK3	0.561353	EHBP1L1	0.377056	EXOC2	0.323893	FAM20B	0.285958	FLJ45340	0.411108	FRMD8	0.446849	FYTTD1	0.369301	GFM1	0.406775	GIMAP6	0.362382	GNB2	0.616357	IMMT	0.304988	IMPDH1	0.617336	ITGA4	0.240808	ITGAX	0.470213	JMJD6	0.219054	KDM6B	0.575083	LRRCC1
SLC9A1	ABR	0.449985	ACTN1	0.454687	ACTN4	0.465212	ANXA11	0.474109	ARHGEF2	0.456737	ATP6AP1	0.455368	B3GNT8	0.429947	C10orf54	0.487479	C18orf54	0.174887	CAMK2G	0.455331	CCDC109B	0.367839	CCT4	0.370173	CEPT1	0.256753	DENND3	0.44711	DGCR2	0.459875	DNM2	0.487725	ENOPH1	0.38277	FMNL1	0.453235	G6PD	0.484951	GMIP	0.4599	GNAI2	0.488886	IFT74	0.181063	IL17RA	0.487067	KDM3B	0.45513	LASP1
SQRDL	ADAR	0.488374	ARPC3	0.517995	ASB1	0.39648	ATG3	0.534733	ATP6V0E1	0.484677	ATP6V1B2	0.555472	ATP6V1E1	0.499026	BPHL	0.18363	BRI3	0.469049	CAPZA2	0.513864	CASP1	0.417464	CDCA8	0.122952	CLEC4A	0.369655	CLIC1	0.487618	CREB3L4	0.256819	CTSS	0.510358	DAZAP2	0.508982	DECR1	0.287233	DYNLT1	0.548713	EXD3	0.279881	FAM120AOS	0.336009	FAM120C	0.249391	FAM49B	0.502268	FCER1G	0.199739	FKBP1A
STAT4	ABCB1	0.449199	AGK	0.462955	ARAP2	0.310261	ARIH2	0.245551	ARSK	0.167902	ATG16L1	0.361623	ATP6V0D1	0.460357	BBS4	0.186501	BTG3	0.280378	C1orf21	0.459528	CBLB	0.499955	CCND2	0.304089	CD226	0.344095	CD69	0.3797	CD96	0.449127	CRY1	0.353813	CTSZ	0.355491	EIF5A2	0.367125	ENPP4	0.480409	EXTL2	0.247029	FAM169A	0.413324	HENMT1	0.26508	IL17RA	0.426081	JAKMIP2	0.303414	KDELC2
VCAN	ADAM9	0.381872	ALDH2	0.358651	ANKRD50	0.418599	APLP2	0.344311	APP	0.191189	ARSD	0.203938	C3orf37	0.157106	CD163	0.332031	CDKN2B	0.264115	CLEC5A	0.244268	CMTM4	0.283544	CPM	0.352532	CREG1	0.3224	CYP1B1	0.392259	EMILIN2	0.463696	FAM129B	0.340563	FAM198B	0.310677	FLVCR2	0.282158	GAS7	0.25681	HEXB	0.351358	HMOX2	0.152557	IDH1	0.322869	INSR	0.266787	IRAK3	0.427539	KCTD12
ZBTB41	AASDH	0.233747	ABTB1	0.431945	ALG10	0.316503	ARF1	0.438559	ARHGAP27	0.449151	CCDC14	0.43127	CHD9	0.389955	DBF4	0.301347	ERMP1	0.249039	FANCM	0.241572	FCGRT	0.476582	FMNL1	0.44784	GNAI2	0.438432	GOPC	0.495765	GPATCH2	0.270073	HCFC2	0.423724	HLTF	0.413344	IMPDH1	0.448174	IP6K1	0.433653	KRR1	0.406536	KXD1	0.348619	LIN9	0.261634	MBNL2	0.289385	MIER3	0.425179	MYO1F
BACH1	ACAP2	0.581523	C9orf72	0.401067	CAPZA2	0.557892	CCR1	0.240839	CD53	0.51937	CDK5RAP1	0.364639	CHMP3	0.558676	CIR1	0.496405	CMTM6	0.593274	CTBS	0.568398	CYB5R4	0.572023	DDX27	0.334148	DGCR8	0.385017	DNAJA4	0.217385	DOCK4	0.340981	FAM49B	0.597512	FAS	0.339956	GNA13	0.545075	GNAI3	0.543599	H3F3B	0.568229	HBP1	0.530653	ICAM1	0.333312	IFNAR2	0.378709	IGFBP3	0.226426	JMJD1C
CHD6	AGL	0.368621	ALMS1	0.400678	ATP6V0B	0.45793	ATP6V0D1	0.441537	ATP6V0E1	0.443888	BAZ1B	0.421001	BRI3	0.475374	CBLB	0.407506	CDK5RAP2	0.396395	CLIC1	0.48313	CNPY3	0.434071	CSF3R	0.448531	DROSHA	0.336387	FTL	0.452377	FYCO1	0.301141	GLIPR2	0.444458	GPATCH8	0.307392	HEATR1	0.500979	ICK	0.244055	IFNGR2	0.464789	IL1RN	0.438325	INO80	0.325154	IPO9	0.458635	KAT6B	0.385295	KIAA0947
CLTC	ACTR2	0.535325	AES	0.457346	AGBL2	0.253184	AGFG1	0.345725	AHCYL1	0.346011	ALKBH6	0.263676	ANKRD23	0.264884	ATP6V1H	0.18922	AZIN1	0.40122	CCDC157	0.128392	CCNI	0.390805	COL4A3BP	0.471724	COQ10A	0.378751	CUX1	0.38431	DMAP1	0.37778	DNAAF2	0.264351	DOCK2	0.420468	DPYD	0.371619	EIF4EBP2	0.468332	EVL	0.472169	GBE1	0.409357	GIMAP5	0.341351	HDHD3	0.240707	HOOK3	0.262624	HOXB3
DCTD	ALOX5	0.378434	ATP1B4	0.233802	BRWD3	0.361297	CANT1	0.364549	CFLAR	0.383845	CREBBP	0.361933	CRK	0.370686	DOCK5	0.3626	ENTPD1	0.379515	FAM214B	0.377979	FAM53C	0.366968	FAM63A	0.361853	FGFR1OP	0.145034	FOSL2	0.372904	GAB2	0.361417	GMIP	0.365225	IL6R	0.366022	IQSEC1	0.400908	ITPRIP	0.371116	KIAA0232	0.366166	LRP10	0.362945	MAML1	0.365113	MBOAT7	0.373932	MEGF9	0.364878	MTMR3
DGCR2	ABTB1	0.508918	B3GNT8	0.496465	C10orf54	0.545547	C16orf88	0.269013	C18orf54	0.172491	C6orf47	0.248635	CRISPLD2	0.359347	DGCR14	0.307705	EHD1	0.345894	FBRS	0.507361	FGD3	0.527588	FMNL1	0.540686	GMIP	0.519961	GNAI2	0.521287	GNB2	0.517595	GUF1	0.393786	HMGN3	0.38	IP6K1	0.51569	KDM4B	0.518159	LASP1	0.521735	LRP10	0.524983	MAML1	0.506385	MAP3K11	0.456153	MAP3K3	0.503448	MAP7D3
EPS15L1	ABTB1	0.579891	ACTN1	0.525443	AOC2	0.379611	C10orf54	0.550522	CANT1	0.52921	CCT4	0.373646	CHST11	0.5287	CREBBP	0.529141	CXCR2	0.514357	CYP4V2	0.185924	DENND3	0.546836	DPEP2	0.383491	FAM212B	0.533075	FMNL1	0.533472	FOXJ2	0.386	GLT1D1	0.51055	GPR157	0.18154	IP6K1	0.563576	KDM4B	0.535859	KDM6B	0.542898	KIAA0247	0.534108	LINC00173	0.283667	MAN2A2	0.367124	MDH1	0.380028	MOB3A
FAM126B	ACSL1	0.524154	AGTPBP1	0.504612	ALKBH3	0.272404	B4GALT5	0.499344	BAZ1A	0.525311	CDS2	0.22609	CFLAR	0.64961	CNTNAP3	0.306404	CTBS	0.523654	DNAJC3	0.522022	EGLN1	0.516674	ERGIC1	0.457486	FNIP1	0.563405	GALNT4	0.244316	GLI1	0.295674	GNAQ	0.502197	HIPK3	0.570851	IDS	0.548152	IFNAR1	0.517845	IQGAP1	0.538136	JMJD1C	0.510845	KLF6	0.501048	KRAS	0.385992	MAB21L3	0.15498	MAK
JHDM1D	ACAP2	0.49213	AES	0.494362	AK026965	0.256021	APOA1BP	0.321384	BTBD6	0.221433	CDK2	0.158966	CMTM6	0.497145	DCTPP1	0.329407	DFFB	0.20415	EBP	0.334697	FTSJ1	0.369992	GLIPR1	0.414688	HARS	0.301716	ITGB7	0.45238	ITSN2	0.384063	KIAA0232	0.530151	KIAA0430	0.505354	KIF13A	0.532642	LAMP2	0.545138	LIPN	0.147341	LSS	0.259926	LYST	0.448944	MAP3K2	0.515901	MAP4K4	0.496408	MOSPD2
LPPR2	ABTB1	0.571848	AOC2	0.365608	APOOL	0.208032	ATP6V0B	0.540387	BEND7	0.257656	C17orf103	0.457641	C19orf35	0.50271	CDH26	0.239142	CSF3R	0.555481	DHX34	0.564516	ELL	0.518037	ENOX2	0.241426	EPOR	0.4217	FAM134A	0.266771	FCGRT	0.514787	FMNL1	0.532021	GCLC	0.366084	IMMT	0.324376	KDM4B	0.527327	KDM6B	0.52172	KLHL21	0.560387	LRP10	0.530671	MAP1LC3A	0.384533	MAPK13	0.349808	MAPKAP1
LRRC4	ABHD6	0.160206	ACTN1	0.551358	AGPAT9	0.463567	ANKRD40	0.301112	ARHGAP30	0.500103	C17orf103	0.469441	C5AR1	0.566759	CA4	0.442176	DOK4	0.236796	DYSF	0.589677	EGLN1	0.512867	ELMO1	0.31932	EMR3	0.493098	FKBP9	0.279724	FOXO4	0.488497	FUT7	0.400491	GFOD2	0.359684	HIST1H3D	0.314039	ICAM3	0.515013	IL17RA	0.537507	IL6R	0.606553	INO80	0.331424	ITPRIP	0.563073	KIF3C	0.406685	LMTK2
MEFV	ANKMY2	0.294247	AP4B1	0.292055	ARHGAP26	0.559423	ARHGEF11	0.463839	ATP6V1B2	0.609336	C5AR1	0.588214	CDC42EP2	0.414366	CFLAR	0.563828	CLEC7A	0.348946	DENND5A	0.581147	DIS3L	0.258816	DOCK8	0.347965	GAB2	0.585938	GALNT12	0.343733	GLT1D1	0.544945	IL6R	0.576783	ITPRIP	0.564524	JAKMIP2	0.310536	KIAA1191	0.336413	LAMP2	0.595115	LYN	0.554532	MSL1	0.537376	MXD1	0.587114	MYO1F	0.549936	NADK
NLRC3	AES	0.507221	ANKH	0.416286	ARL4C	0.486912	ARPC3	0.479316	ATP6V1B2	0.486685	BCL9L	0.448807	BIN1	0.406211	BST1	0.429012	CALM2	0.332862	CARD11	0.541461	CMTM6	0.470027	CSTA	0.440252	CTSS	0.484406	ERP44	0.404459	FBXO31	0.420851	FKBP15	0.306555	FKBP1A	0.456753	GATA3	0.426438	GLA	0.295888	HARS	0.289086	IFFO2	0.512946	IL32	0.276059	ITPR3	0.415678	LAPTM4A	0.374611	LCK
POLR1C	ANXA11	0.328843	C10orf54	0.333491	CMIP	0.322373	CREBBP	0.327624	FMNL1	0.330833	FOXO3	0.335054	FRY	0.329479	GIT2	0.334965	GMIP	0.341498	GTPBP4	0.361381	KIAA0247	0.356305	LASP1	0.347152	LPGAT1	0.328154	MAML1	0.34844	MAP3K3	0.336451	MARK2	0.336518	MOB3A	0.340393	MRPL3	0.351689	MRPL36	0.159096	MRPS21	0.328843	MTMR3	0.333917	MXD1	0.33902	NADK	0.327958	NCL	0.334869	NGDN
PRKCQ	ACSS2	0.452083	AK4	0.135857	AKT3	0.405884	ALOX5	0.46213	ARL4C	0.514823	ASUN	0.334947	ATG16L1	0.341826	CALM1	0.311349	CCDC65	0.413766	CCND2	0.308849	CD2	0.493239	CD96	0.495761	CDC7	0.229299	CLMN	0.306901	CTSZ	0.350978	CXCR7	0.263182	DCLRE1A	0.27451	EVL	0.443449	GAS7	0.292899	HHEX	0.320019	IFNGR2	0.42704	IL17RA	0.446274	ITK	0.474506	ITM2A	0.231704	KLF12
QKI	ACAP2	0.538919	AES	0.515407	ATP6V1A	0.526302	ATP6V1B2	0.51425	BTBD6	0.220865	COL4A3BP	0.509573	DCP2	0.497257	EVL	0.493981	FAM49A	0.532287	FAM91A1	0.538075	GAB1	0.483107	ITGB7	0.460267	JHDM1D	0.48235	KDM3B	0.48967	KIAA0232	0.527215	KIF13A	0.488792	KIF22	0.434614	LAMP2	0.533262	MAPK11	0.251235	MRPL43	0.298771	MTMR10	0.491817	NIN	0.473783	NTHL1	0.237325	OSBPL11	0.516818	PAK2
RPL23A	ALKBH2	0.28235	ATIC	0.401469	ATP11A	0.366273	C10orf2	0.323448	CCDC25	0.358938	CD3E	0.42748	CLYBL	0.2946	CTBP2	0.379216	DCP2	0.378743	DKC1	0.356127	EIF3D	0.378315	EMG1	0.314959	ENTPD1	0.372612	ETS1	0.431386	GLOD4	0.353272	HADH	0.341326	HNRNPA1	0.449483	HSP90AB1	0.288186	IMPDH2	0.381297	JMJD6	0.208557	LATS2	0.373589	MECR	0.229721	METTL16	0.400742	MTMR3	0.379983	NHP2L1
RPS4Y1	ADSL	0.296518	ARID1A	0.346967	BCKDHB	0.315939	BEX4	0.233121	C11orf1	0.394442	C22orf32	0.124463	CCDC109B	0.405598	DAP3	0.364511	DNAJC19	0.313087	EIF3D	0.382766	EIF4A2	0.392455	HSF2	0.365323	LATS2	0.377598	LCLAT1	0.116343	LDHB	0.520989	MRPL45	0.346706	NCOA6	0.365657	NDUFS5	0.188734	NPM1	0.538681	NSA2	0.309745	NSMCE1	0.290445	POLR2M	0.387893	PTCD3	0.379975	RAP1GAP2	0.321763	RBMX2
SSB	ACADM	0.285608	AP1AR	0.299032	BCCIP	0.43616	BRD7	0.183357	C11orf58	0.35241	C14orf142	0.155178	CHORDC1	0.28456	CNOT3	0.421101	CYCS	0.416124	DNAJC2	0.373384	DNM2	0.413927	EIF2S1	0.383738	ERF	0.424312	FKBP3	0.313947	FLII	0.402497	FUNDC2	0.342897	FURIN	0.44338	GMIP	0.43298	GRSF1	0.316328	HSPE1	0.34788	IP6K1	0.413932	KARS	0.355543	KDM4B	0.428549	LOC401397	0.242986	LPAR6
TADA1	ABR	0.364391	ARAP1	0.360058	ARHGAP27	0.378166	BRIX1	0.364098	CDC23	0.360752	DLG1	0.397905	DNM2	0.358104	DOK3	0.36653	EBAG9	0.324281	EIF4A2	0.366861	ETS1	0.369666	FIGNL1	0.304543	FLII	0.359337	FMNL1	0.376811	FURIN	0.359348	G6PD	0.375249	GEMIN2	0.231382	GMIP	0.371006	GNAI2	0.376873	GNB2	0.363827	HEATR1	0.379835	KDM6B	0.360315	KIAA0247	0.369362	LANCL1	0.370666	LASP1
THOC2	AP4E1	0.193096	ARF1	0.426544	ATAD2B	0.215388	C5orf22	0.260667	CHERP	0.37043	CHM	0.345912	COG5	0.207371	CRBN	0.35809	CUL2	0.289289	CUL5	0.397183	DDX52	0.250054	DHX15	0.404577	DIS3	0.309104	DNAJC10	0.30357	EIF4A2	0.394824	FASTKD3	0.270874	FBRS	0.42449	FKBP8	0.466767	FUBP1	0.386885	GNB2	0.424471	KIAA1586	0.28444	KTN1	0.41119	LUC7L3	0.378893	NEDD1	0.223738	NEMF
TMEM30A	ACAP2	0.490869	ACSF3	0.200787	ACTR2	0.534847	AES	0.465522	ARPC3	0.453914	ATP6V1B2	0.455233	BNIP2	0.511001	C1GALT1C1	0.284633	CARD11	0.419059	CD46	0.443286	CHMP2B	0.454777	CMTM6	0.486863	DNAJB2	0.212943	DUS1L	0.427321	ERP44	0.482554	FAM49B	0.484893	FAM91A1	0.470557	FAR1	0.485105	HDHD3	0.237443	HNRNPK	0.483904	KIF5B	0.493138	LAMP2	0.466412	MMGT1	0.262229	MRPS2	0.356656	MUM1
ANKS6	ACSL4	0.411309	AES	0.386438	ALDH1B1	0.205263	ARPC3	0.417326	ARPC4	0.386516	ATG3	0.38952	ATP6V1B2	0.383918	ATP6V1E1	0.380396	B3GNT1	0.256641	BUD31	0.382885	CAPZA2	0.393248	CARD11	0.381296	CMTM6	0.405132	COL4A3BP	0.376804	CYB5R4	0.406513	DNAJA3	0.409051	FAM45A	0.382791	FAM49B	0.405943	GLIPR2	0.396716	GNAI3	0.378512	HPCAL4	0.179854	IFNGR1	0.384789	ILF3	0.402295	KIAA1147	0.377105	KRI1
ARID4B	AKR7A2	0.271973	APRT	0.405624	ARID4A	0.570622	ARIH1	0.278165	BMP1	0.163176	BROX	0.459254	C10orf118	0.40814	COQ9	0.202224	CRNKL1	0.450044	DDX6	0.371431	ERCC1	0.299353	FAM203A	0.370474	FBXW7	0.180814	GNA13	0.55601	GSS	0.356706	HERPUD2	0.221969	HIVEP1	0.268037	IL27RA	0.314313	KDM3A	0.394313	MED13	0.475353	MKLN1	0.41136	MLL5	0.438849	NIPBL	0.479669	NUP153	0.408831	PAPOLG
C2orf44	ACP1	0.442133	ANXA11	0.454712	ARF1	0.434568	ARHGAP27	0.426175	ARMCX5	0.289165	ARPC4	0.429168	ATP6V0D1	0.434637	ATXN7L3B	0.418352	BUB3	0.439076	C10orf54	0.449033	C2orf42	0.180517	C9orf41	0.318286	CHIC1	0.457101	DNTTIP1	0.420439	DOK1	0.410524	FMNL1	0.457707	GNAI2	0.458323	HEATR1	0.425065	KLF12	0.424789	LANCL1	0.432967	MYO1F	0.428268	NFAM1	0.443574	OS9	0.456604	PFKFB4	0.423528	PRKACB
CHMP7	ABLIM1	0.552583	ALS2CL	0.305882	AMIGO1	0.437793	APBB1	0.510829	ARMCX2	0.304284	ATG9B	0.3391	BACH2	0.430191	BNIP3	0.300302	C3orf37	0.167032	CCR7	0.552966	CD27	0.379761	CNKSR2	0.306759	DGKA	0.465805	EEF1G	0.411492	ERICH1	0.130504	FAIM3	0.450529	FAM102A	0.524618	FAM159A	0.386495	FCGBP	0.192118	GPR125	0.165684	GRAP	0.45287	ID3	0.359516	KLHL3	0.383704	LBH	0.473208	LEF1
DLG1	ABTB1	0.472649	ACADM	0.288485	ARF1	0.485219	ARHGAP27	0.492178	C10orf54	0.49446	COIL	0.326169	COX11	0.458313	DCUN1D4	0.325413	DDHD2	0.449206	DEDD2	0.464813	DYRK2	0.454735	FCGRT	0.482762	FMNL1	0.493924	GNAI2	0.486087	GNB2	0.463222	IP6K1	0.466987	KDM4C	0.436081	KIF20B	0.397745	MAP2K3	0.484221	MYO1F	0.484956	NARG2	0.437577	NFAM1	0.479575	NOL11	0.448238	PAQR6	0.158527	PDLIM7
EIF3B	ABCF2	0.23287	ACAD9	0.318307	ALDH1B1	0.211858	ATXN7	0.393841	CCDC30	0.15873	CD46	0.510448	CHID1	0.280572	CMTM6	0.498072	DDX54	0.359025	DNAJC11	0.356787	DPH2	0.367503	EXOC8	0.47859	FAM177A1	0.287575	FARSA	0.37404	GSS	0.361435	HSD17B10	0.248135	LARS2	0.223646	2017-03-07	0.516959	MED24	0.398019	MRPL37	0.285323	MXD1	0.476334	NOL6	0.420911	NOP14	0.411242	NSUN2	0.294144	PES1
EXTL3	ABHD5	0.519915	ABTB1	0.512158	ACAT2	0.258942	APOOL	0.207462	C16orf88	0.265801	C17orf103	0.430476	C5AR1	0.522928	CDK19	0.509321	CEACAM4	0.458332	CREBBP	0.517316	DAPK2	0.401948	DHCR24	0.187824	EIF2B1	0.366292	EPHB4	0.286443	FOSL2	0.547588	FOXO3	0.54158	GATS	0.259118	GREB1	0.167372	IGF2R	0.547523	IL6R	0.528066	INTS9	0.221929	KIAA0232	0.512829	LRP8	0.283508	LRTOMT	0.206899	MANSC1
MAP3K5	ANKS6	0.381191	AQP9	0.528835	ASAH1	0.360863	BCL2	0.281956	BCL6	0.516672	BEST1	0.483639	BMX	0.476128	C20orf24	0.517215	C5AR1	0.527556	CCNDBP1	0.535732	CFLAR	0.534434	CHST15	0.511849	CMTM6	0.523424	CTBP2	0.398806	DENND5A	0.51994	DYSF	0.517435	FOSL2	0.483284	GAB2	0.519791	GCA	0.514836	GEMIN4	0.334962	GORASP2	0.368443	HEBP2	0.414997	HIST1H3D	0.313723	IFNGR2	0.531152	IL6R
MRPL9	ALDH18A1	0.441549	ATP11A	0.450663	ATP6V1B2	0.449346	CAMKK2	0.453196	CEP89	0.196579	COQ10A	0.380729	DDHD2	0.44708	GDAP2	0.336188	GNAI2	0.456923	GPX7	0.274333	GRB2	0.484617	GTF3A	0.369569	IL17RA	0.457624	KDM3B	0.454329	KIAA0247	0.453259	KIF13A	0.44313	LY9	0.418033	MAP3K3	0.461494	MTF1	0.450222	MTMR3	0.477911	NCF2	0.4549	NDNL2	0.413773	NDUFAF4	0.296337	NFAM1	0.439114	NUMB
PPM1B	ABI1	0.469445	ALG1	0.296507	ANKRD23	0.275495	BNIP2	0.492024	CAB39	0.479808	CCNG2	0.405081	CHMP2B	0.477656	CNOT8	0.312231	CRLF3	0.474258	DEXI	0.336468	DUS1L	0.427373	EIF2B5	0.447349	FAM49B	0.482995	FAR1	0.47946	FBXO11	0.515682	GALT	0.363625	GOLPH3	0.296606	GPBP1L1	0.367843	HNRNPK	0.491847	LAMP2	0.494914	LPGAT1	0.461116	MAP1LC3B	0.505694	MKRN1	0.47104	NEK7	0.506187	NUP85
RAB24	ABHD16A	0.440486	AGL	0.343044	AKIRIN2	0.497378	ARHGAP27	0.499692	BRI3	0.480004	C18orf54	0.168887	CARS2	0.262958	CCDC6	0.257793	CFL2	0.296617	CHD9	0.406586	CMPK1	0.350643	DEDD2	0.499739	DIEXF	0.393741	ECI2	0.385914	EIF4B	0.340535	FBXW8	0.253926	FMNL1	0.484038	GADD45B	0.332606	GRIPAP1	0.422479	HEATR1	0.48844	ITPRIP	0.506696	KLF12	0.493183	LRBA	0.469089	LRIG2	0.291427	LSM10
SIRT7	ADRBK1	0.548237	ANKRD13D	0.526288	APPL1	0.338663	ARHGAP27	0.513328	ARSA	0.367351	C6orf47	0.259197	C7orf43	0.41708	CCM2	0.359149	CIDECP	0.150531	CLDN9	0.378738	CYHR1	0.467207	CYP2D7P1	0.291836	DDX1	0.432186	DEF6	0.28793	DENND4A	0.314133	DHX36	0.339734	DVL3	0.412725	GGA3	0.449534	GPS2	0.30063	GUF1	0.403392	HGS	0.577718	HLX	0.401671	KCTD13	0.296691	KIAA0586	0.315003	KIAA2013
SKA2	ABTB1	0.329507	ACP1	0.350229	ARAP1	0.321653	ARHGAP27	0.3302	ATG4A	0.226464	ATR	0.326109	C14orf142	0.155881	CNOT3	0.344086	CREBBP	0.337204	CYB5B	0.3199	CYCS	0.321667	FAM63A	0.322525	FBRS	0.345402	FGD3	0.323142	FLII	0.347866	FMNL1	0.326761	GDI1	0.330919	GLRX3	0.320085	GMIP	0.327946	IER3IP1	0.314731	IP6K1	0.340675	IQSEC1	0.320664	ITGA5	0.33172	KDM4B	0.328114	KDM5C
STX10	ABTB1	0.506173	ALOX5	0.4828	ARHGAP27	0.464779	ATP6V0B	0.482217	ATP6V0D1	0.463943	BRI3	0.467072	C18orf54	0.16632	CARS2	0.268268	DEF8	0.501864	EIF2AK3	0.310928	FGD3	0.473014	FMNL1	0.457032	ICAM3	0.465285	IFITM2	0.467428	IL6R	0.463498	IMPDH1	0.468479	LILRA2	0.463965	LRRC4	0.463022	LSM10	0.425425	MTR	0.425936	MYO1F	0.495807	NADK	0.47637	NFAM1	0.486026	NINJ1	0.457225	NLRP12
TBC1D1	ACTN1	0.395192	ALOX5	0.397197	ARHGEF2	0.381673	ATP6V0D1	0.381127	CANT1	0.388626	CCPG1	0.386072	CLIC1	0.381563	CREBBP	0.39097	DIP2B	0.382633	DOK3	0.381051	DYSF	0.39663	EGLN1	0.38884	EP300	0.388957	FAM53C	0.38594	FNDC3B	0.397775	GIMAP7	0.369295	GMIP	0.388968	GNAI2	0.384071	GRB2	0.411913	HCK	0.380008	IFNAR1	0.384356	IFNGR2	0.389074	IL17RA	0.403722	KDM3B	0.414253	LASP1
TBXAS1	ASF1A	0.354624	ATP6V1A	0.479626	ATP6V1B2	0.506085	BTRC	0.286611	C10orf54	0.485408	CD300LF	0.33637	CHST11	0.483053	CLEC2D	0.388989	COQ10A	0.385214	CYB5A	0.195872	DDHD2	0.475368	DDX55	0.292277	GNAI2	0.462636	GRB2	0.507689	HCK	0.468134	IL21R	0.407746	KCNE1	0.299305	KCNE3	0.481433	LAMP2	0.467533	LILRA1	0.421089	LOC93622	0.360743	MAP3K3	0.478489	MTMR3	0.491141	NCF2	0.476688	NFAM1
TRAPPC8	ACAP2	0.515732	ACTR1B	0.32444	AP1G1	0.426429	ARL2	0.312371	C12orf52	0.244058	CHMP2B	0.44033	CIZ1	0.359415	CUL4B	0.501075	DNPEP	0.341307	DYRK1A	0.411742	ERCC1	0.282106	FAHD2A	0.171859	FBXO11	0.508249	GFER	0.281656	GPBP1L1	0.372241	GTDC1	0.328857	HNRNPK	0.486154	ILVBL	0.314152	KPNA4	0.471822	2017-03-07	0.486929	MED9	0.224786	MRPS12	0.309585	NEK7	0.522054	NIPBL	0.483972	NUP153
ACTR1A	ADAT2	0.412162	ATP1B4	0.219454	C5orf28	0.31204	CFL2	0.273161	CLIC1	0.419686	DPY19L4	0.37615	ELF4	0.365762	EXOSC2	0.3681	FKTN	0.411715	FXR2	0.249362	GCFC2	0.408456	GNAI2	0.430387	HNRPDL	0.400759	ITGAM	0.398504	ITGB3BP	0.174704	JMJD6	0.200425	KLHDC1	0.287725	LASP1	0.412514	NAA25	0.406548	NCBP2	0.405416	NOP58	0.410367	NUFIP1	0.205545	PLIN3	0.401239	PRPF39	0.404571	PTCD3
ARHGAP26	ACAT2	0.256455	AQP9	0.570401	ASAP1	0.429736	C5AR1	0.610531	CFLAR	0.594198	COX10	0.308963	CSTF2	0.299511	CXCR2	0.558643	DOCK5	0.549925	FAM45B	0.28997	FTH1P3	0.236145	GAB2	0.572612	GIT2	0.522163	GLT1D1	0.570913	IFNGR2	0.550066	IPMK	0.473999	KIAA0556	0.415161	KIAA1191	0.322501	LYN	0.605998	MEFV	0.559423	MSL1	0.61828	MXD1	0.573203	NCOA1	0.567471	NDRG1	0.313978	NIT2
CD58	AES	0.490886	ASAH1	0.394577	BCL9L	0.422763	C14orf169	0.387168	CAPZA2	0.527075	CIZ1	0.372717	CMTM6	0.536051	CYB5R4	0.503598	DDX39A	0.314912	DNMT1	0.430043	DPH3	0.360228	EEFSEC	0.292446	FAM200B	0.327017	FAM203A	0.367861	FAM49B	0.545457	FCAR	0.465597	GALNT7	0.414898	GCA	0.5084	GNAI3	0.498123	GPR160	0.282915	HIRIP3	0.34611	HSBP1	0.407889	IFNGR1	0.522689	JKAMP	0.34514	MTA2
COPE	ADRBK1	0.462843	ADRM1	0.363986	ANAPC11	0.224062	APH1A	0.194749	ARAF	0.366896	ARF1	0.45082	ARPC1B	0.455489	ASL	0.241128	COX8A	0.32756	CYBA	0.428722	E2F4	0.349423	EPN1	0.489012	FKBP8	0.445949	GTF2F1	0.188985	HPS3	0.187154	LMAN2	0.474186	MPP5	0.213752	MRPL28	0.307037	NDUFB10	0.166998	NR1H2	0.451713	OTUB1	0.263008	PMF1	0.211351	POLR2E	0.308213	PPP1CA	0.410297	PRPF4B
CPEB4	ACAP2	0.549193	ADAM10	0.412035	AQP9	0.570166	ATP6V1A	0.550408	ATP6V1C1	0.389929	ATXN1	0.449032	BRWD3	0.544869	CAB39	0.566077	CASC4	0.307895	CMTM1	0.454341	CMTM6	0.595461	DCP2	0.553831	DIP2B	0.553206	E2F3	0.51574	FNDC3B	0.452957	GALNT4	0.253881	GCA	0.567146	IFNAR1	0.524509	IL1RAP	0.395142	KDM3B	0.537826	KIAA0232	0.570482	KLHL2	0.580541	LAMP2	0.542926	MKS1	0.241347	MXD1
CRLF3	ACAD9	0.32071	AKAP10	0.345212	ANKRD16	0.181132	C7orf25	0.177614	CAB39	0.499812	CAPN2	0.262079	CCNG2	0.417311	CCPG1	0.535131	CD46	0.549685	COX18	0.212892	CYB5R4	0.50657	EPB41	0.226403	FAM103A1	0.412081	GMCL1	0.28506	GTF2B	0.399083	HNRNPK	0.518139	HSD17B11	0.506595	IKZF4	0.14121	IPCEF1	0.203469	IVD	0.229905	LAMP2	0.541846	LBR	0.489547	LIMD1	0.259938	LRMP	0.467092	2017-03-07
DEDD	ACBD6	0.334328	AKIRIN2	0.479381	ARPC4	0.479925	C12orf66	0.320824	C16orf88	0.275672	C8orf33	0.360601	C9orf37	0.200191	DDX24	0.425491	ELAC1	0.217959	GIT2	0.502083	GPSM3	0.469662	GRB2	0.477663	HEATR1	0.473403	LCMT2	0.270171	LOC100132356	0.166881	MANBA	0.359583	MAP3K4	0.494887	MARK2	0.483331	MKRN1	0.47268	MOB3A	0.470326	MPI	0.317079	MSL1	0.486948	NCF2	0.475571	NIT2	0.317387	NOD2
ENOPH1	ACP1	0.387395	ALOX5	0.396371	ARAP1	0.372155	ATG16L2	0.379938	BNIP1	0.200833	C10orf54	0.406823	C5AR1	0.376931	CHST11	0.387451	DENND3	0.371615	FOXO3	0.379346	GMIP	0.371304	GNAI2	0.371533	GRB2	0.371315	INMT	0.199326	KDM3B	0.410571	KIAA0247	0.407586	LASP1	0.375506	MAML1	0.41005	MAP3K3	0.394193	MED13L	0.374206	MOB3A	0.371733	MRPS9	0.308538	MTMR3	0.412452	MXD1	0.372019	NCF2
FAM214B	ADAL	0.222578	ATP6V0B	0.576364	BCL6	0.549038	C5AR1	0.583882	CEBPB	0.480562	CHST15	0.537995	CSF3R	0.575599	DCTD	0.377979	DNAJC2	0.337379	DNTTIP1	0.545035	DOCK5	0.520786	ECE1	0.475463	FAM212B	0.529167	FAM53C	0.594364	FGR	0.48246	LRP10	0.54683	MBOAT7	0.565862	MIDN	0.552789	MRVI1	0.429342	MTMR14	0.425643	MTO1	0.343801	MYO1F	0.577033	NDEL1	0.548609	NFX1	0.41533	NOLC1
IKBKAP	ARF1	0.465095	ARPC4	0.458076	ATP6V0D1	0.503847	BRI3	0.456994	BUB3	0.457759	C15orf41	0.249383	C5AR1	0.457996	CAPRIN2	0.422736	CCDC14	0.475249	CEP290	0.468513	DDHD2	0.455492	DENND3	0.480472	DISP1	0.217206	GNAI2	0.494446	GRB2	0.505157	IL17RA	0.468457	IMMP1L	0.176604	ITPRIP	0.454806	KDM5D	0.417836	KIF13A	0.461811	MAP2K3	0.46818	MAP3K4	0.484548	MPP1	0.463276	MTCP1	0.222113	MYO1F
LIMK2	ACSL1	0.541622	ADM	0.526178	APBB1IP	0.491777	AQP9	0.57838	BCL3	0.534046	CACNA1E	0.371171	CASP4	0.57805	CCDC147	0.375635	CD59	0.342836	CEACAM3	0.511986	CFLAR	0.545693	CHD1L	0.242471	CSF2RB	0.576221	CSRNP1	0.512505	CYTH4	0.473309	DENND5A	0.535983	DHRS12	0.342813	DROSHA	0.320171	FCGR2A	0.601641	FFAR2	0.536773	FLOT2	0.524622	GK	0.616485	GNG10	0.562431	GPR155	0.376537	HCAR2
OTUD5	AGPS	0.308945	APOL2	0.314569	APPL1	0.338042	ARMCX3	0.182944	ATG2A	0.37009	C10orf76	0.225289	C5orf24	0.304647	C7orf43	0.436615	CBX7	0.312567	CCT6A	0.386798	CDK11B	0.228221	CLINT1	0.253066	CRTC2	0.456697	DHX57	0.196746	DNAJC10	0.299679	DNM1L	0.435579	EIF2AK4	0.206296	ELL	0.481687	ERCC4	0.219656	FGD3	0.516577	FMNL1	0.488143	GEMIN6	0.194454	GTPBP1	0.323588	HEXA	0.225151	HSH2D
POLR3A	ACACA	0.317274	ARRB2	0.448818	ATP6V0B	0.466128	C5AR1	0.436476	CHMP2A	0.434129	CXCR1	0.427557	CXCR2	0.433099	DAZAP2	0.434752	FYCO1	0.282836	GABARAPL2	0.443293	GPSM3	0.441931	H3F3B	0.465961	IFNGR2	0.429695	MKRN1	0.432047	MSL1	0.443533	MXD1	0.442514	N4BP1	0.429193	NCF2	0.454671	NDEL1	0.451968	NRBF2	0.445297	NUMB	0.453572	OSBPL2	0.429345	PACSIN2	0.42788	PELI1	0.429129	PRR13
RFX1	ABCE1	0.45993	ALG6	0.205424	AP2A1	0.411471	ATP6V0C	0.416035	BCCIP	0.436796	BRD4	0.477438	C1orf131	0.206482	CCNC	0.37543	CNOT3	0.47509	CWC27	0.297624	DHX15	0.410828	DYRK1B	0.339314	FAM122C	0.305629	FBRS	0.5173	FRMD8	0.450733	HGS	0.467142	HMHA1	0.43683	JUND	0.316099	LTV1	0.393505	MAP1S	0.440668	MED25	0.455752	MLL4	0.488434	MRPL42	0.317293	NIP7	0.285949	NOP58
RPS27A	ANAPC16	0.240297	C11orf1	0.363157	CD52	0.293652	CMIP	0.344942	DDX50	0.384828	DNAJC19	0.328644	DOPEY2	0.168267	EEF1B2	0.626223	EIF4A2	0.404736	FAM162A	0.357864	GCET2	0.368761	GPR183	0.373482	HAX1	0.263255	HINT1	0.513385	HSPE1	0.299236	KIAA1324L	0.158329	KIF18B	0.11749	LATS2	0.381784	MRPL1	0.347957	PIGP	0.184574	PRPS1	0.389231	RPL11	0.63492	RPL17	0.643403	RPL21	0.722998	RPL24
C9orf41	ACP1	0.329546	ANXA11	0.314037	ARF1	0.32798	ARHGAP27	0.31847	ATP6V0B	0.315594	BUB3	0.320534	C10orf54	0.33238	C2orf44	0.318286	C5orf42	0.318161	CAND1	0.328336	CDIPT	0.312172	CHIC1	0.321427	CKAP5	0.32246	DCAF17	0.329415	DEF8	0.322231	FCGRT	0.343922	FMNL1	0.314077	G3BP1	0.315984	GDI1	0.312872	GNAI2	0.318995	GNB2	0.322598	GNPNAT1	0.326314	GOPC	0.318832	HEATR1	0.339586	HLTF
CD28	ABCD2	0.410672	ABLIM1	0.485537	ANKS1A	0.364209	BCKDHB	0.330174	BEX4	0.230826	BIRC3	0.35267	CAMK4	0.537324	CASP8AP2	0.404799	CCR4	0.205529	CCR9	0.139609	CD40LG	0.457381	CD96	0.436198	CNST	0.221086	CTLA4	0.267554	DOCK10	0.402604	DPP4	0.449254	FXN	0.237217	FZD6	0.183644	GPR183	0.384194	GRPEL2	0.459898	HPCAL4	0.191022	IL23A	0.361265	IL7R	0.4321	INPP4B	0.410786	IRS2
CMTM2	ABHD5	0.497801	ABTB1	0.486935	ALOX5AP	0.422159	AMN1	0.306192	ATP6V0B	0.518762	BEST1	0.473221	C5AR1	0.513391	CASC3	0.479888	CDK19	0.502382	CDK6	0.307525	CEP85	0.224316	CXCR1	0.518058	CXCR2	0.496524	DDIT3	0.43958	ESYT1	0.36386	FBXL13	0.269854	GAB2	0.494584	GABARAPL2	0.494801	GATS	0.243894	H3F3B	0.52292	HSPA6	0.474913	IFNGR2	0.504581	MANSC1	0.496113	MAP1LC3B2	0.220892	MSRB2
CYC1	AAMP	0.329973	ALYREF	0.24295	ATP5B	0.253108	ATP5SL	0.180394	ATPAF2	0.156975	C17orf49	0.149985	C19orf70	0.272029	CHCHD10	0.188133	DDOST	0.24188	DDX41	0.250343	DDX49	0.215321	DDX6	0.309135	DPP3	0.228252	ECI1	0.226791	EIF6	0.188688	FAM214A	0.228895	FAM96B	0.215145	FARSA	0.303747	G6PC3	0.244214	GMPPA	0.206268	GSTP1	0.267295	HIGD2A	0.243788	HMBS	0.133333	IDH3G	0.233691	KLHL24
LPAR2	ABTB1	0.511722	ACTR8	0.242023	AFG3L2	0.374778	AOC3	0.326611	ARHGAP27	0.548666	ATG16L2	0.512334	ATHL1	0.261127	BFAR	0.230142	C12orf49	0.17015	CCDC17	0.375118	CDC23	0.45795	CLEC18B	0.293109	CSF3R	0.513133	CSNK2A1	0.259877	DEF8	0.503146	DPEP3	0.318885	FGD3	0.512729	FMNL1	0.52865	GATC	0.240451	GMIP	0.508591	HAUS2	0.129537	HSPA6	0.470759	HSPA9	0.483106	HSPBAP1	0.248123	INTS3
NR1H2	ADPRHL2	0.296013	ADRBK1	0.44892	AKT2	0.297873	ARF1	0.455106	ATF6B	0.216051	BRMS1	0.342395	C18orf54	0.172929	C5orf24	0.303808	C6orf47	0.238592	CCDC9	0.3751	COPE	0.451713	CORO1A	0.472384	CYBA	0.438617	DBNL	0.422924	DGCR2	0.441193	DNM2	0.441537	EPN1	0.408676	FBRS	0.469852	FCGRT	0.437439	FKBP8	0.438475	GNB2	0.473334	HACE1	0.273373	ITGB3BP	0.160611	KAT5	0.13265	LARP4
POLR2M	ABR	0.429024	ACP1	0.462052	AIMP1	0.406409	ARAP1	0.446361	ARHGAP27	0.436055	ARHGEF2	0.459882	ARMCX5	0.291892	C2orf42	0.170838	CCDC91	0.383815	CREBBP	0.450962	DDX18	0.433345	DNM2	0.44967	EIF4A2	0.421687	EP300	0.456837	FLII	0.435636	FMNL1	0.444179	FXR2	0.249743	GIMAP7	0.403939	GMIP	0.450667	GOPC	0.418653	IL17RA	0.447361	LANCL1	0.441342	MAML1	0.483483	MLL2	0.460966	MTMR3
RNH1	AAMP	0.349913	AKR1A1	0.227841	ANKRD12	0.203529	ANKRD32	0.161599	AP1B1	0.268908	ATPAF2	0.161256	BCKDHA	0.182398	C20orf27	0.155324	CCDC22	0.219707	CECR5	0.241818	CES2	0.170773	CORO1B	0.23135	CSNK1G3	0.135607	DDX41	0.265398	FAM109A	0.208473	GAS6	0.137901	GPBAR1	0.300913	GSTP1	0.351008	IL4I1	0.155299	KCTD15	0.19266	KIAA0895L	0.149965	KLHL28	0.224476	LRRC33	0.233361	MIER2	0.247271	MYO1G
RPL15	ADSL	0.288304	APEX1	0.360911	ARMCX5	0.288132	C17orf76-AS1	0.403325	C22orf32	0.122221	CASP6	0.229963	CCT2	0.385902	DAP3	0.354144	EIF2D	0.46833	EIF3D	0.390272	EIF3L	0.480185	EP300	0.447421	ERGIC3	0.217494	EXOSC7	0.362329	FARS2	0.220165	GPX7	0.262533	KDM3B	0.407466	KIAA0317	0.407838	MAML1	0.408078	MARK3	0.301336	MED13L	0.403725	MRPS15	0.164287	MRPS21	0.348054	MRPS24	0.230674	MTMR3
RPL9	ANAPC16	0.244636	BEX4	0.227581	C11orf1	0.378141	C17orf76-AS1	0.413097	CCDC104	0.347837	COA5	0.170118	COMMD6	0.400415	DPH5	0.522638	EBAG9	0.32006	EEF1B2	0.657551	EIF4A2	0.396104	FAM162A	0.338985	LDHB	0.539787	LSM5	0.354334	NPM1	0.564132	NSA2	0.325651	RAP1GAP2	0.324759	RBMX2	0.178574	RPL13AP20	0.269264	RPL17	0.666852	RPL21	0.695663	RPL22	0.700548	RPL23	0.631224	RPL24	0.666238	RPL26
SKIV2L2	AGPAT5	0.296535	APPL1	0.343317	ARHGAP27	0.504086	ARSA	0.362974	C11orf58	0.417846	C2orf69	0.126871	CCDC91	0.370483	CHM	0.315824	CNOT2	0.264411	DDX1	0.467958	DGCR14	0.286664	DHX15	0.433632	DHX29	0.236064	DNAJC10	0.301437	EIF4A2	0.433998	FAM175B	0.269426	FBRS	0.4635	FMNL1	0.472678	HGS	0.465465	IPO7	0.378056	KTN1	0.40714	LRRC40	0.369504	LRWD1	0.282147	LYRM2	0.311659	MATR3
THOC1	ACP1	0.428032	ACTR1A	0.395293	ATF7IP2	0.266382	C10orf54	0.432328	C5orf28	0.303921	CEP44	0.24072	COA5	0.17148	CYB5A	0.186555	DTWD1	0.263647	FAM133B	0.401317	FKBP3	0.327187	FURIN	0.427097	GMIP	0.434968	GNAI2	0.470382	GORAB	0.283459	IFT80	0.396812	IL17RA	0.425416	KRIT1	0.369032	LASP1	0.42905	LETMD1	0.301461	LIPT1	0.251706	MAML1	0.426398	MFSD8	0.353078	MTERFD1	0.280253	NDUFAF4
TMEM120A	ABTB1	0.589794	ACACA	0.314796	ADIPOR1	0.496399	AGPAT5	0.310524	ALOX5AP	0.426197	ATP6V0B	0.557553	BBS9	0.210901	C9orf41	0.315263	CA4	0.468857	CD82	0.409102	CDK6	0.29217	DBNL	0.429583	DEF8	0.534635	DGCR2	0.497617	DOK3	0.541523	FAM122B	0.252211	FAN1	0.284676	FBXW8	0.236894	GNAI2	0.5099	IL1R2	0.497751	LARP1	0.244241	LTB4R	0.372124	MLF2	0.571132	MTMR3	0.509678	NLRP12
TMF1	AKR7A2	0.285012	APRT	0.403577	ARID4A	0.484383	B3GAT3	0.30353	BIRC2	0.296677	CCP110	0.202043	CLK4	0.225414	CRNKL1	0.39901	CTU2	0.230447	CUTA	0.373818	DUSP7	0.179253	ELF1	0.37042	ERCC2	0.209491	GOLGB1	0.286037	HAT1	0.260297	LINC00116	0.234136	MAD1L1	0.230705	MFN1	0.197158	MIER1	0.409834	MRPS2	0.359914	NIPBL	0.408932	NUFIP2	0.370411	PHF20L1	0.438758	PHIP	0.478294	PLSCR3
TNFRSF1B	ACADSB	0.380183	ALG9	0.418075	BBS2	0.210331	BRI3	0.46434	BUB3	0.447959	C10orf54	0.493009	CAPRIN2	0.409391	COTL1	0.448272	DCUN1D4	0.333344	DKC1	0.384557	DYRK2	0.452368	ERCC5	0.350711	ETS1	0.450232	FCRL3	0.26777	FGR	0.438805	GNAI2	0.497872	GORASP1	0.305251	GRB2	0.489341	HAUS6	0.372594	HLTF	0.425058	ITPRIP	0.492201	LILRB4	0.21526	LTBR	0.469036	MAP2K3	0.475786	NAP1L4
TRAP1	ACAP2	0.270269	ACSL4	0.264428	ANTXR2	0.273651	ARPC4	0.249263	CAB39	0.25951	CAP1	0.251347	CAPZA2	0.254333	CDK19	0.252297	CMTM6	0.266647	CUL3	0.251183	CYB5R4	0.271127	DAZAP2	0.250366	DCP2	0.26411	DDX3X	0.256197	DNAJA3	0.252649	DUS1L	0.250983	FAM49B	0.256771	GNAI3	0.249279	GSK3B	0.268182	HMGCR	0.266659	HSD17B11	0.266401	ILF3	0.260935	IQGAP1	0.250994	KPNA4	0.251139	KRI1
ZNF568	ACP1	0.293087	ARF1	0.289505	ARHGEF2	0.310245	C10orf54	0.315265	DENND5A	0.290254	DNTTIP1	0.293171	DYRK2	0.286346	EP300	0.289124	ETAA1	0.311509	FAM214B	0.28695	GNAI2	0.296854	GRB2	0.297427	HCK	0.293046	HDLBP	0.295064	IL17RA	0.292986	ITGA5	0.290126	ITPRIP	0.297854	KIAA0247	0.286552	LANCL1	0.316321	LTBR	0.294794	MAP3K3	0.309769	NFAM1	0.287652	NUMB	0.291789	PDPK1	0.292951	PFKFB4
ZNF594	ALG10B	0.424212	ARHGAP5	0.367175	ATXN7L3B	0.412149	C11orf71	0.162868	C12orf66	0.301773	C1orf213	0.133249	C5orf63	0.435202	C9orf123	0.387481	CEP41	0.226348	CREBZF	0.4301	DHFRL1	0.282273	DKFZP434I0714	0.352277	DYRK4	0.241465	EIF4A2	0.44192	ELAC1	0.235049	FUBP1	0.463143	HNRPDL	0.428477	KIAA1704	0.418431	KPNA5	0.394141	LOC338799	0.150378	LOC388152	0.247786	LUC7L3	0.466507	LYRM7	0.335629	METTL3	0.422171	MTA3
ARHGAP9	ABCA7	0.275996	ABTB1	0.488577	AFG3L2	0.38784	ANKRD13D	0.472292	ARHGAP27	0.522373	ATG16L2	0.492299	ATPBD4	0.313988	CCDC41	0.253025	CLDN9	0.381464	CLK3	0.47085	CTSO	0.250258	CYTH2	0.335884	DEDD2	0.483222	DEF8	0.477949	EZH1	0.380496	FAM179B	0.310781	FAM20B	0.297953	FGD3	0.510421	FHDC1	0.335822	FMNL1	0.514729	GDPD3	0.32502	HEXIM1	0.231329	ICK	0.252156	KDM6B	0.48924	MARK2
CD22	ABCB4	0.484672	AFF3	0.473638	BANK1	0.535884	BCL11A	0.44053	BLNK	0.470138	C8orf37	0.18029	CD19	0.611989	CD200	0.452476	CD72	0.617757	CD79A	0.599791	CD79B	0.634917	CLEC17A	0.495955	CLLU1	0.497985	COL19A1	0.488195	CR2	0.449607	CXCR5	0.628486	EBF1	0.519747	FAM129C	0.576644	FCER2	0.493926	FCRL1	0.582031	FCRL2	0.508319	FCRL5	0.219133	FCRLA	0.607381	HLA-DOA	0.404676	HLA-DOB
CD79B	ABCB4	0.474782	ADD2	0.260665	AFF3	0.432838	BANK1	0.539887	BCL7A	0.463573	BLNK	0.486049	CCR6	0.367179	CD180	0.215699	CD19	0.615075	CD22	0.634917	CD40	0.402063	CD72	0.57198	CD79A	0.610838	CD83	0.238301	CDCA7L	0.296283	CLEC17A	0.484076	CLLU1	0.534723	CXCR5	0.583251	CYBASC3	0.4181	EBF1	0.480114	FAIM3	0.383883	FAM129C	0.576762	FCER2	0.462221	FCRL2	0.467198	FCRLA
CSF2RA	ALOX5	0.54886	ANKRD34B	0.159696	CAP1	0.491935	CBLB	0.393606	CORO1C	0.404897	CYP2U1	0.332356	DDX27	0.317082	DENND5A	0.5059	DNAAF2	0.255152	FBXO21	0.448361	GNRHR2	0.144733	GRB2	0.546349	HADH	0.338601	HIRIP3	0.347305	HPS4	0.343327	HSD17B7	0.13499	IL17RA	0.526722	KIF13A	0.534147	LBH	0.410232	MCU	0.331165	MICU1	0.301492	NCF2	0.54428	NFAM1	0.508875	NFIL3	0.51196	NKRF
FAM134A	ARAP1	0.255891	ARHGAP30	0.260692	ARID3A	0.259022	ARID3B	0.259731	ATP6V0B	0.245222	BEST1	0.265324	C15orf37	0.247395	C17orf103	0.251273	CAMTA2	0.250113	CCDC9	0.245344	CNOT3	0.250703	CNPPD1	0.359715	DEF8	0.242995	FCGRT	0.248234	FGD3	0.248835	FOXO4	0.248622	GDI1	0.249713	GMIP	0.26383	GPR27	0.248721	GRK6	0.264975	GSK3A	0.264859	ICAM3	0.269545	IP6K1	0.248782	KDM4B	0.256322	KLHL21
GZMA	ABCB1	0.429358	ADA	0.26084	APOBEC3G	0.418544	ARAP2	0.309341	ARL4C	0.508236	ARL6IP1	0.199856	C12orf75	0.353419	CALM1	0.312469	CTSW	0.357226	CYB5B	0.33512	DCLRE1A	0.274807	EBP	0.297518	ELOVL6	0.439286	ENPP4	0.473427	ENPP5	0.504373	EOMES	0.554625	EPB41L4A	0.260151	FASLG	0.528957	GNGT2	0.311016	GPR68	0.387076	HENMT1	0.287351	HOPX	0.381743	ITPRIPL1	0.480451	JAKMIP2	0.332643	KLRG1
IKZF4	AMD1	0.148876	ARHGAP30	0.142171	ASB8	0.145178	ATG14	0.141098	CAP1	0.144449	CASS4	0.144286	CD46	0.140229	CDK19	0.139429	CHST11	0.143756	CRLF3	0.14121	EXOSC10	0.140613	FNBP4	0.147902	FOXO4	0.13884	GPANK1	0.142494	ITPK1	0.138367	LASP1	0.140403	LPIN2	0.139132	2017-03-08	0.138058	MBP	0.142506	MMP19	0.125565	MOB3A	0.136643	NEDD9	0.144991	NIN	0.143133	NUP43	0.137709	PAIP2
KIF20B	ARHGAP27	0.400049	ATAD2	0.408493	ATR	0.405095	CAND1	0.40262	CENPJ	0.295255	CHIC1	0.388036	CMAHP	0.213928	DBF4	0.299545	DCTN5	0.142731	DDX18	0.390217	DLG1	0.397745	EIF2AK3	0.353361	FANCM	0.235782	FCGRT	0.417525	G3BP1	0.396311	GDI1	0.389898	GNAI2	0.390769	GOPC	0.38695	GSTCD	0.206177	HLTF	0.381546	IMPDH1	0.427408	JDP2	0.397146	KIAA1430	0.389494	LANCL1	0.401673	MCM3
LOC146880	ABCC5	0.238915	AFG3L2	0.37073	ANKRD13D	0.505379	ANP32E	0.293895	AOC3	0.323767	ARHGAP27	0.507639	ATG16L2	0.525634	BFAR	0.242792	CAND1	0.460256	CCDC17	0.379125	CSAD	0.487578	DCTN5	0.155339	DDX24	0.404378	DRG1	0.269516	EPRS	0.47326	FLJ45340	0.41373	FMNL1	0.485372	G3BP1	0.4399	GDI1	0.521311	GGA3	0.451653	GRIPAP1	0.365448	INTS3	0.430931	KCND1	0.402875	KIAA0319L	0.402904	LPAR2
NUP188	AARS	0.301432	ACACA	0.323355	ANKRD13A	0.403415	ATP6V0E1	0.449961	CHMP3	0.426807	CMTM6	0.427706	DAG1	0.175551	DNMT1	0.498417	DROSHA	0.351102	GABARAPL2	0.424038	GCN1L1	0.465141	GLUL	0.405267	GMFG	0.44458	GRB2	0.422333	H3F3B	0.440571	IFNGR1	0.421529	IL10RB	0.431261	IST1	0.426571	KAT6B	0.351187	LARP1	0.245753	MDC1	0.466999	MDN1	0.427849	MED18	0.197894	MED24	0.390955	MLL
PDCD11	ACACA	0.307605	ANGEL1	0.330609	APEX1	0.331479	ARHGAP32	0.194213	ATP6V0E1	0.417625	CHD6	0.436306	CLIC1	0.442828	CMTM6	0.411597	DIS3L2	0.433601	FAM49B	0.413531	FBXW8	0.234883	FTSJ3	0.265672	GABARAPL2	0.417682	GCA	0.414245	GCN1L1	0.411845	GLIPR2	0.444994	GMFG	0.444012	H3F3B	0.428584	HEATR1	0.468693	IARS	0.425988	IFNGR2	0.425342	INO80	0.330523	MAP3K5	0.413259	MDC1	0.414821	MDN1
PPP1R15B	ABHD5	0.517478	ACAP2	0.530947	AKIRIN1	0.44605	APEX1	0.300292	BRWD3	0.520108	CELF2	0.463091	CMTM6	0.541165	CRK	0.532674	DOLPP1	0.21569	EIF3B	0.492133	EXOC8	0.601534	FAHD2A	0.184645	HINT2	0.22571	KBTBD2	0.497178	KIAA0232	0.561885	LAMP2	0.510125	MKS1	0.235829	MXD1	0.546799	NFYA	0.269485	NKAP	0.223209	NOB1	0.328334	NUP98	0.518657	PELI1	0.51892	PELI2	0.511939	PES1
PSAP	ACYP1	0.207157	ALDH3B1	0.293615	APLP2	0.418445	ARSK	0.165763	ATG7	0.409164	AZI2	0.281755	BAG2	0.243724	CD68	0.421805	CORO1C	0.369547	CTSS	0.454325	CTSZ	0.476739	CUX1	0.374893	DENND1A	0.359106	DPYD	0.377216	DUSP3	0.275169	DUSP6	0.253626	EIF4H	0.234882	ERMAP	0.15719	EXT1	0.265887	FKBP15	0.346472	GLB1	0.378951	GNS	0.486635	GRN	0.428608	GUSBP4	0.180425	HADHA
RAB11A	ABI1	0.458239	ACTR2	0.46249	ANP32A	0.440609	ARPC3	0.444458	BCL10	0.428529	C15orf62	0.175106	C1D	0.242704	CALM2	0.346171	CAPZA2	0.445814	CHMP2B	0.457935	CMTM6	0.466451	DECR1	0.287611	DUS1L	0.425672	FAM49B	0.480121	FAR1	0.453195	FBXO11	0.458025	FPGS	0.417892	GNAI3	0.443849	HNRNPK	0.444266	LAMP2	0.451682	MAP1LC3B	0.440647	MAP3K12	0.273436	OSTF1	0.468757	PAFAH1B1	0.415926	PAIP2
RPL35	AGBL2	0.240868	ANO9	0.358762	ARNT	0.246592	BTBD7	0.178334	C12orf57	0.432	C16orf58	0.395185	C9orf123	0.409778	CD52	0.30423	CDK4	0.362205	DNAJA3	0.390851	DNAJC19	0.31685	DOCK2	0.369653	FGD4	0.408889	GPR183	0.354399	HDDC3	0.203266	IL23A	0.368545	KDM3B	0.411127	KDM4A	0.21631	KIAA0317	0.380061	MED13L	0.376645	MRPS24	0.227739	MSX2P1	0.190992	MTF1	0.402176	MTMR3	0.388674	NIN
SMARCAL1	ABHD5	0.327216	ACAP2	0.324921	CDK19	0.341658	CMTM6	0.322515	CPEB2	0.329784	CXCR2	0.314293	E2F3	0.317365	FAM49B	0.326413	FBXO11	0.310373	FOXO3	0.323181	GAB2	0.313121	H3F3B	0.32323	KIAA0232	0.334563	LAMP2	0.314073	MAP2K4	0.321542	MAP3K2	0.311306	2017-03-07	0.321799	MTMR10	0.336925	N4BP1	0.322282	NRBF2	0.313403	NRD1	0.315957	P2RY13	0.332111	PAK2	0.31116	PELI1	0.312903	PELI2
SMCHD1	ADCK2	0.262285	ATP6V1B2	0.552469	BMI1	0.192862	BRWD3	0.504258	CD46	0.551383	CELF2	0.463939	CHST14	0.198466	CLEC7A	0.356963	CMTM6	0.5674	CREB3L4	0.233274	DHTKD1	0.510357	DIP2B	0.582254	EXOC8	0.491874	FAM49B	0.542649	FAM65B	0.469996	FAM8A1	0.535483	H3F3B	0.555919	HIAT1	0.455169	HINT3	0.356775	IRF2	0.513572	KIAA0232	0.522401	KPNB1	0.553549	LAMP2	0.54821	LRRK2	0.574781	2017-03-07
STAM2	ACAP2	0.517427	AFTPH	0.475874	AGBL5	0.164318	ANKRD39	0.219773	ARID4A	0.461432	B3GNT1	0.258659	CAPZA1	0.468783	CAPZA2	0.484742	CHUK	0.476181	CIZ1	0.382724	CMTM6	0.500575	CUTA	0.41656	CXorf23	0.196101	CYB5R4	0.498527	DCP2	0.474368	DUS1L	0.42709	FAM49B	0.484633	FAM91A1	0.495671	FAR1	0.47497	GIMAP1	0.256273	HSD17B11	0.476491	KIAA1033	0.48929	KIN	0.268092	KRCC1	0.314023	ME2
TFEB	ACTR8	0.237468	ARHGAP27	0.581327	ARHGEF2	0.539202	BBS12	0.162198	BDP1	0.461535	C10orf54	0.576814	C6orf170	0.314931	CLASP2	0.359245	CLEC18B	0.268541	COIL	0.310383	DOPEY1	0.382004	FAM210A	0.319223	FMNL1	0.587113	GATC	0.230505	GLT1D1	0.561412	IMPDH1	0.590306	ITPK1	0.548364	MAP2K3	0.593207	MARK2	0.60564	MCPH1	0.394477	MIOS	0.303407	MOB3A	0.581642	MYO1F	0.591806	NAA30	0.395304	NAA35
AGTPBP1	ABCF1	0.36585	ANKRD23	0.274313	AQP9	0.540342	BNIP2	0.481488	CAB39	0.530583	CLIP1	0.468994	COL4A3BP	0.509745	CTU2	0.230543	DDX39A	0.320311	DEXI	0.330669	DNAJC3	0.483129	DNPEP	0.33962	EIF1AY	0.411777	FAM126B	0.504612	FBXO38	0.3756	GCA	0.58069	GPCPD1	0.307279	IKBKE	0.223745	KIAA0232	0.550991	KLHL2	0.538774	KPNA1	0.414887	MAPK1	0.581447	METTL13	0.276208	MOV10	0.258792	NOP2
ATG7	AGTRAP	0.396076	AMIGO2	0.349285	AOAH	0.24239	APLP2	0.383527	ATP6V1B2	0.384134	CCR9	0.137102	CELSR1	0.249537	CINP	0.22313	COPA	0.265177	CSTA	0.376619	CTSS	0.408011	DDHD2	0.404359	EMILIN2	0.327718	FAIM3	0.435066	FCN1	0.320508	GNS	0.426479	GOLGA6L9	0.189676	GRINA	0.38074	HABP4	0.364494	HK3	0.377377	KIF13A	0.396283	LBH	0.413989	MLKL	0.301446	MTF1	0.415944	NAP1L4
CDK5RAP1	ACAP2	0.36226	AQP9	0.371804	BACH1	0.364639	CAB39	0.39558	CANT1	0.358103	CFLAR	0.362659	CMTM6	0.382229	CTBS	0.360727	CXCR1	0.359387	CXCR2	0.375018	CYB5R4	0.367625	DIP2B	0.377333	FAM49B	0.359963	FPR1	0.358361	H3F3B	0.371907	IFNAR1	0.361578	IQGAP1	0.369573	LAMP2	0.359579	LASP1	0.357881	LYN	0.375245	MED13L	0.35677	MXD1	0.374267	N4BP1	0.372068	NCF2	0.356169	NCOA1
CYBA	ADRBK1	0.459233	AGPAT2	0.393659	ARPC1B	0.445272	ATP11C	0.240911	ATP6V0C	0.420946	C6orf47	0.241847	CBX4	0.28762	CEBPD	0.345773	COPE	0.428722	CORO1A	0.44634	COX5B	0.347628	CSNK1G2	0.382982	DNM2	0.445078	EPN1	0.426984	HPS1	0.198856	HPS6	0.18411	ITPKC	0.235883	LINGO3	0.244069	LMAN2	0.464134	LRPAP1	0.335309	MAP1S	0.443211	METRNL	0.270183	MIIP	0.266202	NAA60	0.251637	NACC1
EHMT2	ABHD13	0.335927	ATN1	0.327886	BCAT2	0.286421	CCDC120	0.214365	CHUK	0.415436	CIZ1	0.380861	COPB2	0.336917	CXXC1	0.326298	DBP	0.280028	DHX30	0.42193	DNAJB2	0.207378	FAM160B2	0.354095	GOLGA5	0.20792	GRASP	0.213439	ILF3	0.472353	KIAA1033	0.378898	KIAA1967	0.359006	KIF5B	0.387723	KLHL12	0.20744	KRBA1	0.22439	LLPH	0.208083	MAPKBP1	0.247443	MTA1	0.375191	NEURL4	0.255712	PAFAH1B3
ELP4	ABR	0.250478	ABTB1	0.264242	ACP1	0.25224	AFG3L2	0.255614	ARRB2	0.243841	ATG16L2	0.245175	BRD4	0.255568	CAND1	0.259553	CCT2	0.255777	CNOT3	0.261335	CREBBP	0.25256	CSNK1D	0.247955	DDX1	0.255884	DHX34	0.244612	DOK3	0.24461	FBRS	0.251794	FGD3	0.256625	FMNL1	0.268173	GDI1	0.259963	IP6K1	0.249846	IQSEC1	0.25052	KDM3B	0.242613	KDM4B	0.253676	KIAA0020	0.24947	KLHL21
FAM160B2	ABCB8	0.386269	ACBD4	0.306997	ACTR2	0.476378	ADCK5	0.268774	AK1	0.325652	CAPS	0.258743	CARD11	0.383513	CDK10	0.333017	CELSR3	0.163644	CHTF18	0.307072	COPB1	0.189216	CROCC	0.323448	CXXC1	0.317845	DDX56	0.372727	DNAJB2	0.224926	DVL2	0.277744	DZANK1	0.118136	EHMT2	0.354095	FOXN2	0.237526	GALNT1	0.30009	HDAC6	0.37749	INO80E	0.238467	ISYNA1	0.306114	KCNN4	0.141221	KIFC2
FBL	AKR1B1	0.329564	ALDH5A1	0.375526	ALKBH2	0.299947	APEX1	0.342595	C10orf2	0.355832	CD3E	0.384757	DNAJA3	0.387121	DNAJC30	0.230444	GPHN	0.165513	HADH	0.326389	JMJD6	0.200808	KRI1	0.423957	MBOAT1	0.313362	MECR	0.213663	METTL16	0.399453	MLKL	0.301793	MOB1A	0.405656	MORC2	0.39076	NAT10	0.372134	NHP2	0.366776	NIPSNAP1	0.254373	NOB1	0.369488	NR1D1	0.262065	NUFIP1	0.221452	PA2G4
FBXW5	ABHD8	0.261782	AXIN1	0.344116	BTBD2	0.315757	C17orf59	0.363002	CDC37	0.243633	CHURC1	0.13498	CLN5	0.127822	CNOT10	0.126073	DENR	0.164946	DGKZ	0.351924	DNAJC4	0.307809	DPP9	0.232938	EHMT1	0.187593	EML3	0.209735	EVI5L	0.24355	FAM108A1	0.371161	GIT1	0.214442	HAGH	0.19993	HIGD1A	0.189026	HPS6	0.200775	INTS1	0.264422	KEAP1	0.238681	KLHL36	0.22175	LMF2	0.390197	LRFN4
FFAR2	ALPK1	0.498362	APBB1IP	0.483422	BID	0.461553	CACNA1E	0.359671	CCDC147	0.382145	CEACAM3	0.509775	CLIC1	0.474015	CSF2RB	0.507264	CYTH4	0.503816	DDX27	0.312377	DENND5A	0.496367	FAS	0.343197	FCGR2A	0.483677	FYN	0.323092	GK	0.505264	GNG10	0.494045	GRB2	0.483009	H3F3B	0.492176	HCAR2	0.433708	HCAR3	0.434134	HCK	0.49311	IFITM1	0.269368	IFITM3	0.16188	IL1RN	0.520613	IRF2
FUBP1	ANXA11	0.443289	ARF1	0.452482	BUB3	0.461327	C10orf54	0.449782	C5orf42	0.431708	C5orf63	0.412869	CLOCK	0.305598	COG5	0.192481	DHX15	0.406886	DOCK10	0.412208	DYRK2	0.459227	EIF4A2	0.421673	FMNL1	0.443939	GOPC	0.433096	GPSM3	0.4386	HEATR1	0.487504	KRR1	0.416874	METTL3	0.479115	N6AMT1	0.40215	NARG2	0.452842	NBAS	0.396864	NOL11	0.429323	NUP205	0.458466	PHF6	0.397675	PIGM
GLOD4	ACP1	0.426462	ALKBH2	0.272891	BCKDHB	0.316213	C15orf41	0.25157	CD3D	0.378224	CREBBP	0.434344	CYB5A	0.186114	DCK	0.382439	DNAJC2	0.346579	EMG1	0.324288	EP300	0.437601	FAM162A	0.376545	GIMAP7	0.407484	GMIP	0.465358	IFT46	0.172932	IL17RA	0.426293	IQSEC1	0.45748	KDM6B	0.428649	LPXN	0.341444	LRP10	0.432474	MAML1	0.470529	MARK2	0.437004	MTX2	0.243075	NGDN	0.351426	NOP58
GNAI3	ANKRD13A	0.505711	ANKS6	0.378512	ARPC3	0.522881	ATP6V1D	0.293895	ATP6V1E1	0.47481	B3GNT1	0.25511	B3GNT5	0.386663	BACH1	0.543599	BMI1	0.191892	CALM2	0.342412	CCDC88C	0.458919	CD58	0.498123	CMTM6	0.595647	COL4A3BP	0.497309	CXorf38	0.336073	CYB5R4	0.560306	EXOC1	0.333117	FAM49A	0.472371	FAM49B	0.569299	FLYWCH1	0.195272	GFER	0.27941	GGT7	0.321696	GIMAP1	0.268167	GLUL	0.531207	IFRD2
GPBP1	ACTR10	0.244256	AFTPH	0.403244	APEH	0.220324	BIRC2	0.281024	BMP1	0.163188	CAMSAP1	0.186332	CDC26	0.257266	CENPB	0.26363	DHDDS	0.118131	DYRK1A	0.386607	FAM109A	0.184253	FAM83H	0.198328	FGFR1OP2	0.34586	GTF2B	0.408905	HIAT1	0.409131	HMBS	0.13396	KRCC1	0.323106	LAMTOR3	0.406218	LETM1	0.287422	LIG4	0.221214	LRIF1	0.261884	LTB4R2	0.171039	METTL4	0.122234	MIER1	0.413421	N4BP2L2
KDM4C	ABTB1	0.44193	APOBR	0.433335	ARF1	0.452457	ATXN7L3B	0.427281	C10orf54	0.450157	C11orf73	0.165586	DENND3	0.441152	DLG1	0.436081	EIF2AK3	0.31068	ENTPD5	0.279101	EXOSC10	0.411895	FANCF	0.396619	FCGRT	0.473512	FIGNL1	0.302262	FMNL1	0.455455	GNAI2	0.437886	HNRPDL	0.413951	IP6K1	0.444979	LANCL1	0.426673	MAP2K3	0.42925	MARK2	0.449428	MOB3A	0.433993	MRPL32	0.395748	MYO1F	0.443221	NFAM1
LRTOMT	ABHD5	0.212367	BAZ2B	0.204756	C5AR1	0.202756	CASC3	0.19683	CDK19	0.196996	CFLAR	0.207611	CRK	0.19526	CSF3R	0.203303	CUL4A	0.203138	DHX34	0.207553	DOCK5	0.199422	EXTL3	0.206899	EZH1	0.196062	FAM63A	0.197278	FOXO3	0.204706	GAB2	0.211244	GLI1	0.211543	GMIP	0.216569	HCG27	0.19566	HECA	0.204758	IDS	0.198693	KIAA0232	0.201471	KIAA0430	0.194936	KLF7	0.202246	KLHL21
NCBP1	ABTB1	0.456548	BFAR	0.252443	C10orf54	0.463713	C7orf53	0.341454	CERS5	0.182955	CSNK2A1	0.264894	DCTN5	0.15217	DHX15	0.401076	FBRS	0.453442	FGD3	0.455706	FMNL1	0.48716	G3BP1	0.436849	GART	0.431529	GOSR2	0.422336	GPSM3	0.444658	IP6K1	0.459045	LPAR2	0.439198	MAP2K3	0.457632	MARK2	0.449845	MAST3	0.470319	MYO1F	0.454555	OTUD6B	0.276862	PAQR6	0.149575	PDLIM7	0.449139	PIGM
PAK1	ADCY3	0.168178	AMICA1	0.535217	ANTXR2	0.492176	ARHGEF9	0.404604	ARPC4	0.507001	ATP6V1B2	0.586648	BDH2	0.303301	CAP1	0.506886	DCAF4	0.203114	DDHD2	0.501448	DOCK8	0.369121	EEPD1	0.408502	F11R	0.456209	FAM120C	0.251345	FAR1	0.45445	GCC1	0.414663	GGA2	0.409255	GNAI2	0.531192	HPS4	0.331822	IL17RA	0.514584	IPCEF1	0.199517	KATNAL1	0.258963	KIAA0922	0.195814	LASP1	0.526323	LPAR5
PJA2	ADAM10	0.452148	AKR7A2	0.272645	ARID4B	0.532559	BROX	0.439372	C12orf52	0.254353	C1orf35	0.360521	CARKD	0.329586	CASC4	0.312979	CELSR3	0.174354	CLCN4	0.12247	CNTROB	0.230936	COL4A3BP	0.514892	CTBS	0.549499	DDX12P	0.17915	ERCC1	0.285641	ERGIC2	0.334505	ERO1L	0.137729	FEM1C	0.271434	IL27RA	0.313634	INTS6	0.396519	IQGAP1	0.572248	JMJD1C	0.459382	KIAA0232	0.544698	KIDINS220	0.436696	LMBRD1
RAB31	AQP9	0.492989	ARL4C	0.413809	ATP6V1B2	0.501264	C14orf169	0.361488	C5AR1	0.507027	CAPZA2	0.493106	CD81	0.406497	CFLAR	0.507567	CMTM6	0.517583	DCP2	0.525609	EP400NL	0.150585	ERCC3	0.266014	EVL	0.484586	IGFBP4	0.155346	ILKAP	0.28256	KLHDC4	0.36378	KLHL2	0.492828	LAMP2	0.513946	LIPN	0.141503	MEFV	0.500415	MRPL49	0.236868	MRPS30	0.315954	NCF2	0.496296	NUMB	0.547275	OSBPL11
RPL18A	ACSL4	0.396874	APBB1	0.452676	C12orf57	0.43281	C16orf58	0.416692	CHMP7	0.426518	DDX54	0.333946	DNAJA3	0.401158	FAU	0.363067	FLT3LG	0.422733	GLTSCR2	0.531925	GPD2	0.23664	IGSF8	0.403147	KIF5B	0.404986	KRI1	0.420904	MOB1A	0.38732	MRM1	0.293948	NHP2	0.370528	NOS3	0.158995	PAFAH1B3	0.226444	POLD2	0.439724	PPP1R12A	0.391343	PUS1	0.344903	QTRT1	0.436168	RLTPR	0.482665	RPL13A
SPSB3	ACD	0.253057	ALKBH5	0.134119	ANO6	0.135402	ARHGAP4	0.501802	ASB6	0.277442	ATG4B	0.302371	ATG4D	0.335883	C19orf25	0.384199	C19orf60	0.274727	C1orf122	0.218652	C6orf136	0.188468	CAPRIN1	0.25069	CCDC142	0.138839	CERS6	0.204686	CLCN3	0.243276	DCAF15	0.415365	FAM98C	0.257026	G3BP2	0.265983	GABPA	0.272141	GET4	0.297417	GIGYF1	0.302551	LEMD2	0.217169	MBD1	0.288689	MFSD10	0.38375	NFKBID
STRBP	ABCB4	0.458399	ADD2	0.251119	BANK1	0.554181	BEND4	0.324351	BIRC3	0.43281	BLNK	0.488275	BTLA	0.510886	C15orf57	0.183098	C8orf37	0.1944	CCR6	0.381869	CD180	0.195054	CD22	0.499364	CD79A	0.474338	CD79B	0.499305	CD83	0.230303	CDCA7L	0.314433	CLLU1	0.491326	CR2	0.453622	CXCR5	0.471824	E2F5	0.425365	FAIM3	0.410142	FCRLA	0.522953	GGA2	0.402824	KBTBD8	0.425858	KIAA1407
STXBP3	ABI1	0.50016	ACAP2	0.550075	ADCK2	0.263365	ARL2	0.282717	C7orf60	0.441607	CAPZA2	0.534281	CIR1	0.49629	CMTM6	0.531646	DDX59	0.297303	DEXI	0.339074	FAM49B	0.58144	FBXO11	0.47745	GFER	0.288633	GPBP1	0.403398	HNRNPH3	0.325029	JKAMP	0.353862	JMJD4	0.288613	MED31	0.261105	NAB1	0.370628	NEK7	0.568834	P4HTM	0.370897	PAIP2	0.502719	PDCD10	0.306226	PHF20L1	0.525055	POC1B
TDRD3	ALOX5	0.378623	ANXA11	0.388615	C10orf54	0.378958	C16orf88	0.261506	CANT1	0.402839	DCTD	0.366268	DGCR2	0.389787	DOK3	0.380642	FAM214B	0.395079	FURIN	0.397906	GMIP	0.394726	GNAI2	0.387511	GNB2	0.395404	GOPC	0.388123	GRB2	0.39038	IMPDH1	0.392483	ITPRIP	0.381316	KDM6B	0.374061	LRP10	0.387044	MBOAT7	0.41088	MIDN	0.407161	NCL	0.378568	PFKFB4	0.403244	PINK1	0.373846	PLEKHM1
TREM1	ABHD5	0.45864	AQP9	0.452787	C5AR1	0.470221	CCNDBP1	0.440027	CFLAR	0.43456	CHST15	0.435665	CXCR2	0.436733	DDX3X	0.458207	ELF2	0.473702	FAM126B	0.440882	FCGR2A	0.435169	GLUL	0.457928	GPR97	0.426215	GREB1	0.171975	H3F3B	0.447992	HBP1	0.479317	HNRNPAB	0.198323	IDS	0.433861	IQGAP1	0.434289	KIAA0232	0.458851	MAPK1	0.446465	MAPKAP1	0.166611	MSL1	0.444472	MXD1	0.448265	NUMB
TTC14	ALG10B	0.425527	ALS2CR8	0.385577	ANKRD49	0.395464	AP3D1	0.331968	ARF1	0.412495	C10orf137	0.320247	C11orf71	0.175848	CCDC39	0.373075	CCDC66	0.325022	DKFZP434I0714	0.322827	ECD	0.159429	EFCAB7	0.192133	EIF4A2	0.457571	EPM2AIP1	0.429844	FBXO3	0.348913	FUBP1	0.433705	JRKL	0.363629	KLHL9	0.314979	LOC153684	0.240466	LUC7L3	0.513624	NAA38	0.419253	NAPB	0.135615	NEMF	0.279016	ORC3	0.248788	PMF1
TWF2	ADRBK1	0.514352	ARPC1B	0.538641	ATP2C1	0.216914	BCKDK	0.42224	C9orf89	0.236952	CHCHD5	0.13305	COG3	0.206425	COPE	0.481387	CORO1A	0.472847	CPNE1	0.253101	DMTF1	0.373699	EPN1	0.464163	FERMT3	0.429698	FKBP8	0.502312	GNB2	0.516314	GOPC	0.455618	GPR108	0.406191	GTF2F1	0.191467	HPCAL1	0.368377	HPS3	0.186415	IMPDH1	0.502883	KCNQ1	0.379325	LMAN2	0.452751	MARK4	0.211658	MRPL28
UBE2H	ACSL1	0.427213	AGTPBP1	0.443471	AQP9	0.458701	BASP1	0.442292	CAB39	0.4495	CDC42SE1	0.443474	DNAJC3	0.427401	FAM126B	0.464531	FAM53C	0.43387	GCA	0.446059	IDS	0.439486	KAT6A	0.422885	KBTBD2	0.438043	KIAA0232	0.468968	KPNA1	0.411703	MAP3K2	0.468331	MAPK1	0.455878	2017-03-07	0.440394	MSL1	0.459103	MXD1	0.456768	N4BP1	0.44701	NCOA1	0.443383	NDEL1	0.447696	NFIL3	0.438995	NPEPPS
USP3	ACAP2	0.460423	AGBL5	0.16458	ANAPC5	0.359407	APAF1	0.515359	ATP6V1B2	0.487395	BARD1	0.165864	CDK19	0.478306	CENPV	0.232251	CSTA	0.492655	DCP2	0.468785	DYNC1LI2	0.253244	E2F3	0.499302	FAM120A	0.459881	FAR1	0.449583	IFNGR2	0.488502	ITGB7	0.411472	KCND1	0.352333	KCNE3	0.492342	KIF13A	0.479065	LAMP2	0.506187	MCM3	0.4507	MEGF9	0.482167	MEI1	0.277424	MXD1	0.47172	NOP56
ZDHHC7	ABCC6	0.307411	ACSS2	0.448506	ALDH18A1	0.381281	APLP2	0.427381	ATXN7L3B	0.399515	C16orf70	0.274069	C2orf43	0.285643	CD302	0.346936	CDC7	0.217768	CLEC1A	0.233692	DYRK2	0.422171	ERMAP	0.15862	EVI5	0.356547	H2AFY	0.43427	IKZF3	0.414681	KCNE3	0.410093	LAX1	0.403773	LOC389634	0.22509	LOXL3	0.21066	LY9	0.411841	MANBA	0.366777	MAP3K3	0.401608	MPP6	0.247231	NUDT16P1	0.257394	PARP1
ACAP3	ARHGAP4	0.352768	AUP1	0.230702	C21orf91	0.16089	CDC40	0.203354	CDC42SE2	0.196411	CDK16	0.247116	CLCN3	0.220418	CLCN7	0.262296	CNOT7	0.262233	COX19	0.166936	CTR9	0.252846	DENND4B	0.266112	DNAJC4	0.287919	FCF1	0.179105	FHOD1	0.317834	FIP1L1	0.171911	G3BP2	0.290562	HMG20B	0.287566	HSF1	0.284399	IFFO1	0.327911	INPPL1	0.350981	LRFN4	0.164281	MAT2B	0.176651	MYO15B	0.183692	NCOR2
ARID3A	ADAM19	0.348023	ARHGAP30	0.460509	ATP11A	0.451031	B3GNT8	0.485837	C2orf68	0.261528	C5orf28	0.322836	CEP95	0.363652	CSPP1	0.324854	CYP2U1	0.315575	DBNL	0.428455	DDX10	0.262295	DGKG	0.296235	ETS1	0.407246	EXOSC8	0.383441	FAM134A	0.259022	FOSL2	0.471396	G6PD	0.475437	GMIP	0.574816	GORAB	0.27604	GPR27	0.44508	IL17RA	0.48679	KLC1	0.229098	LRP10	0.520325	MTX2	0.242881	MYO9B
ATP6V0C	AP2A1	0.371658	AP2M1	0.383723	ARF1	0.449818	ATP6AP1	0.458056	C17orf80	0.210213	CCDC66	0.308471	CEP290	0.436433	CFL1	0.375731	CTDNEP1	0.359809	CTSD	0.417748	CYBA	0.420946	DAP	0.300325	EPN1	0.535357	FKBP8	0.43832	KRR1	0.411164	LYRM7	0.318644	MATR3	0.39473	METTL2B	0.181087	MGAT1	0.334592	MYPOP	0.224315	NDUFB10	0.178923	OSCAR	0.353115	PGLS	0.431419	PNPLA2	0.419249	POLR2E
BIN3	ABHD16A	0.392979	ATP6V0B	0.497343	BCL3	0.479607	C5AR1	0.474824	CANT1	0.508327	CDK6	0.30753	CHMP2A	0.478071	CSF3R	0.476899	DOK3	0.478702	EXD2	0.179394	FMNL1	0.480347	GSPT1	0.336223	GTPBP5	0.3471	H3F3B	0.475661	HIST1H3D	0.341521	IP6K1	0.49189	ITPRIP	0.517395	MBOAT7	0.482435	MLF2	0.470474	MYO1F	0.499387	NADK	0.475657	NCF4	0.470175	NDEL1	0.49419	NFAM1	0.468631	OSBPL2
CKAP5	ABTB1	0.480476	ARHGAP27	0.455632	ATAD2	0.390343	ATP6V0B	0.448216	C9orf41	0.32246	CAND1	0.456436	CEP76	0.240309	CIDECP	0.150844	CKAP2	0.205882	COG6	0.236758	CSAD	0.416724	CSF3R	0.450266	DENND1B	0.236792	DHX34	0.436647	FBRS	0.450911	FCGRT	0.460509	FMNL1	0.459634	G3BP1	0.431112	GDI1	0.444809	INTS7	0.300373	IP6K1	0.436288	KIFAP3	0.36989	KLHL21	0.435419	LIN52	0.276625	MBD6
DPH2	ACAP2	0.372063	ACSL4	0.365522	AKAP1	0.344785	CCPG1	0.393839	CD46	0.375108	CMTM6	0.396448	COL4A3BP	0.378898	CUTA	0.361885	DCP2	0.367669	DNAJA3	0.371721	EIF3B	0.367503	ERAL1	0.267821	FKBP11	0.209087	HSD17B11	0.365414	ILF3	0.358865	KIAA0232	0.385876	KRI1	0.372792	LAMP2	0.382765	MAPK1	0.379368	2017-03-07	0.372981	MEGF9	0.358629	NBR1	0.356889	NCF2	0.371779	OSBPL11	0.364773	PELI2
E2F3	ALDH9A1	0.172999	ATP6V1A	0.563133	C21orf59	0.346614	CAB39	0.553949	CDK19	0.555223	CPEB4	0.51574	EPHB1	0.309449	EVL	0.513764	FAM120A	0.498676	FANCC	0.25538	FCHSD2	0.265143	GATAD2B	0.397146	GTDC1	0.314028	KDM3B	0.52183	KLHL2	0.51317	LAMP2	0.601706	MTMR10	0.554896	MXD1	0.569408	NIF3L1	0.295682	NPEPPS	0.56079	PAK2	0.550221	POLR3D	0.369143	POMGNT1	0.430393	PPP3CA	0.530221	PSME3
ENTPD1	ABCF1	0.37819	APOA1BP	0.323867	B3GNT1	0.276215	C1orf109	0.285314	CDC25B	0.449147	CFLAR	0.500395	CMTM6	0.491485	CYB5A	0.189001	DCP1B	0.408296	DCTD	0.379515	FARS2	0.218718	GAB2	0.480687	GCA	0.528327	GIMAP6	0.358196	GPR160	0.281914	HOXB3	0.141735	LCK	0.467197	LPXN	0.351837	MAPK1	0.4863	MED10	0.227172	MED13L	0.48501	MTMR3	0.495866	NCF2	0.483429	NDNL2	0.423011	NOP56
FNIP1	AQP9	0.567547	CDC42SE1	0.558654	CDS2	0.24676	CEP63	0.515002	CFLAR	0.571506	CMTM6	0.561464	CTBS	0.59699	CXCR2	0.576282	DNAJA4	0.218494	DOCK5	0.590412	F2RL1	0.279056	FAM126B	0.563405	FAM129A	0.523822	FAM212B	0.548254	FAM45B	0.300635	H3F3B	0.559675	IQGAP1	0.542485	JMJD1C	0.550054	KIAA0232	0.599899	KIAA0430	0.549361	LYN	0.576088	MAP2K4	0.55675	MDM2	0.237029	MRVI1	0.459471	MSL1
GABARAPL1	ABHD4	0.530476	ABHD5	0.54526	ANKRD16	0.192155	ATG2A	0.341064	BRD8	0.337159	CASC3	0.488003	CCNDBP1	0.512773	CDK19	0.494183	CWC25	0.45468	DAPK2	0.407671	FOSL2	0.4951	FOXO3	0.541116	GAB2	0.500133	GGNBP2	0.147098	GOSR2	0.410666	GREB1	0.169182	HCLS1	0.484472	IFRD1	0.495139	MKRN1	0.485584	MLF2	0.498982	MTAP	0.281303	MTMR3	0.498514	MXD1	0.495743	NDEL1	0.537524	NUP98
LUC7L3	ARGLU1	0.524499	BAG6	0.360765	C19orf54	0.149546	C3orf17	0.367889	CAPN7	0.271561	CCDC39	0.361482	CEP85L	0.290902	CFL1	0.36314	DKFZP434I0714	0.323404	EIF4A2	0.504557	GRPEL2	0.357554	LYRM7	0.309959	MALT1	0.412873	MFSD8	0.341299	MPP5	0.201381	MRPL32	0.407127	MRPS14	0.426758	MYEF2	0.24279	N6AMT1	0.429636	NUCB1	0.308491	ORC3	0.235259	PGBD4	0.255915	PMPCB	0.342498	PNISR	0.26208	PNN
MAP1S	ABCD1	0.340125	ACTN4	0.422275	ALKBH4	0.162003	AP2A1	0.380257	AP3D1	0.334582	C12orf4	0.246153	CAPN1	0.338765	CCDC82	0.163733	CD37	0.201297	CLPTM1	0.486858	CYBA	0.443211	DAPK3	0.421838	EPN1	0.536032	HMHA1	0.400737	ISCA1	0.166052	ITGB3BP	0.169744	KLF13	0.273918	KLF16	0.35582	MAN2B2	0.239594	MARK4	0.218728	MNT	0.379763	NACC1	0.337594	NCLN	0.313962	NCOR2	0.290201	OGFR
MAPKAPK5	CANT1	0.264325	CD97	0.248474	CFLAR	0.262208	CSF2RB	0.257244	FAM53C	0.259435	FLOT2	0.250387	FRAT1	0.246518	GNB2	0.261794	IP6K1	0.259057	KDM4B	0.250816	KDM6B	0.247093	KIAA0247	0.24941	KLHL21	0.247609	LASP1	0.250684	LIMK2	0.251341	LRP10	0.262198	MAPK3	0.247785	MBOAT7	0.273406	MIDN	0.24987	MOB3A	0.269268	MXD1	0.247425	NAA25	0.255409	NARF	0.267262	NCF4	0.255273	PINK1
PRPF40A	ARMC8	0.204391	ARRDC2	0.200058	ATRX	0.27193	BLZF1	0.213465	BTBD2	0.238476	CDC27	0.215998	CDC40	0.30471	CPNE3	0.187138	CPSF2	0.191762	DEK	0.211669	DLD	0.181788	DNAJB14	0.252431	DNAJC4	0.244441	EFHA1	0.142022	GABPA	0.274037	GMFB	0.209134	GPX4	0.207908	IPO8	0.215776	KIAA1429	0.222883	KLHDC3	0.181646	LARP7	0.192649	LTN1	0.345415	LYSMD3	0.259886	MCAT	0.123141	MED21
RPS15	ACSF3	0.198067	APRT	0.464774	B3GAT3	0.317807	CCDC101	0.23236	COPB1	0.191273	CUTA	0.385585	CXXC1	0.30935	DDX54	0.367901	EIF3G	0.385771	EMD	0.171105	FAM50B	0.167739	FAU	0.393363	FOXN2	0.230482	GLTSCR2	0.575718	H1FX	0.193399	HMGA1	0.266466	KIF5B	0.391742	LDOC1	0.175634	MIF	0.379699	MZT2B	0.408691	NDUFB11	0.257656	NOA1	0.168992	NOS3	0.167777	NOSIP	0.295272	PAFAH1B3
SRSF11	ALG13	0.301134	ANGEL2	0.224121	CCDC14	0.460404	CEP95	0.40588	CPSF6	0.427231	DDHD1	0.426112	ENOSF1	0.233036	FNBP4	0.551231	GNAI2	0.483558	GUSBP4	0.17682	HNRNPH1	0.509316	IGIP	0.29749	JMY	0.39367	KLHDC1	0.268686	LMAN2	0.39834	LUC7L	0.398515	LUC7L2	0.276533	MUL1	0.179787	NKRF	0.300183	NKTR	0.492507	ODF2L	0.318983	OTUD3	0.302744	PARP15	0.413575	PARP6	0.286096	PPP4C
SRSF3	AAGAB	0.228574	BCAS2	0.240711	C11orf57	0.300938	C16orf87	0.180887	CEBPZ	0.382446	CSK	0.356489	DDX18	0.402793	DDX50	0.39571	DNAJC8	0.245045	DNTTIP2	0.239313	EIF4A2	0.42284	FAM200A	0.176993	FAM65A	0.349282	FCF1	0.192173	FLII	0.413619	GPR171	0.298128	IRGQ	0.196383	LIPT1	0.230886	MLH1	0.233988	MLL4	0.389281	MORF4L2	0.151037	MRPL1	0.335294	NCK1	0.239485	NDUFA5	0.408769	PLRG1
SYF2	ABI1	0.473774	ANKRD52	0.35161	BECN1	0.433557	BLOC1S2	0.458928	BMP8A	0.128725	CCDC28A	0.422963	CIR1	0.535621	CNBP	0.432869	COQ10B	0.478585	CTBS	0.500916	DECR1	0.274775	EAPP	0.35992	FAM49B	0.527634	GPBP1	0.398602	H3F3B	0.499578	IK	0.331028	JKAMP	0.365289	LETM1	0.295082	LIX1L	0.138374	MED31	0.277777	OSBPL9	0.297701	OSTM1	0.402069	P4HTM	0.387803	PAIP2	0.532944	PIEZO1
USP12	ADRBK1	0.323262	ARHGAP27	0.318964	ATF6B	0.225546	CCDC71	0.141702	CORO1A	0.316984	DGCR2	0.325387	DNM2	0.300654	FCGRT	0.304915	FGD3	0.316658	FLII	0.31735	FMNL1	0.327427	GMIP	0.320083	GNAI2	0.295649	GNB2	0.299087	HGS	0.324592	HSPA1A	0.304925	IER2	0.307557	IMPDH1	0.303523	LASP1	0.306156	LMAN2	0.31901	LRCH4	0.30598	LRP10	0.319906	MARK2	0.300151	MLH3	0.260427	MOB3A
YARS	ABHD5	0.306716	AGK	0.301206	ANTXR2	0.282359	ANXA9	0.303756	ARHGEF3	0.2981	ATP6V0B	0.290124	C16orf54	0.290919	C5AR1	0.296638	CRK	0.282795	ELF2	0.291769	FAM212B	0.293725	FAM63A	0.309747	GORASP2	0.28226	GOT1	0.254102	GPR97	0.299426	IDH2	0.262293	IDS	0.307628	IGF2R	0.284247	IQSEC1	0.281832	KDM4B	0.296895	KLHL21	0.283736	MBD6	0.281974	MBOAT7	0.284158	MED25	0.279253	MESDC2
AGK	ACTN1	0.431105	ALOX5	0.456073	ARL4C	0.450266	BIVM	0.263572	C19orf12	0.396313	C5AR1	0.431405	CCND2	0.309534	CYTH2	0.340279	DDB2	0.324931	DENND5A	0.430644	FAM63A	0.431342	GNAI2	0.432029	HOXB4	0.177442	IL17RA	0.467446	IL6R	0.447875	KDELC2	0.331283	KIF13A	0.442428	MTMR3	0.438346	MYO1F	0.431675	NCF2	0.440305	NFAM1	0.473064	NLRP12	0.442382	NUMB	0.434105	OPTN	0.424801	PPP1R18
ATP6AP1	ABR	0.469214	AFAP1L2	0.162292	ANKS1A	0.439548	ANXA11	0.527213	AP2M1	0.373757	ARHGAP1	0.380998	ATP6V0C	0.458056	BCKDK	0.445608	C10orf54	0.577664	C12orf29	0.413286	C16orf88	0.261067	C2orf43	0.289991	CHIC1	0.45578	CYB5A	0.189636	DAGLB	0.198947	DNAJB4	0.193936	DNM2	0.475331	DOK1	0.419623	FAM175A	0.275117	G6PD	0.519518	GLS	0.349223	GNAI2	0.532183	GNPNAT1	0.403308	INPP5F	0.374396	IRS2
BLVRB	AGPAT2	0.292996	ANAPC11	0.204169	ASGR2	0.247073	CCR2	0.272051	CD163	0.296694	CD68	0.382943	CLTA	0.21586	COMT	0.309079	COX8A	0.224324	CRTAP	0.310049	CST3	0.310911	CTSB	0.327956	CTSD	0.301351	CTSH	0.221535	CUEDC2	0.133567	EIF4EBP1	0.325696	ENO1	0.268278	EXOSC4	0.171298	FAM129B	0.361589	FSTL3	0.174314	FZD2	0.259678	GAPDH	0.330779	GBGT1	0.299095	GCC2	0.116194	GNA15
C12orf29	ACP1	0.441153	AK3	0.18597	AP2A1	0.376435	ATAD1	0.428728	ATP6AP1	0.413286	BAG2	0.259534	BUB3	0.451818	C5orf28	0.296245	CCDC91	0.385239	CD96	0.429553	CDC37L1	0.182796	CHIC1	0.456242	DDX20	0.260175	DPY19L4	0.38066	EIF4A2	0.468342	FAM60A	0.369279	FIGNL1	0.295402	G6PD	0.418701	GOLPH3L	0.142409	ISCA1	0.16922	ITK	0.413819	LDHB	0.394746	LIPT1	0.251949	METTL18	0.249264	NAE1
DHX15	ABCE1	0.416678	AQR	0.255235	C11orf57	0.287627	CAMTA2	0.412582	CNOT3	0.438592	CWC27	0.290394	DDX1	0.441745	DDX18	0.43075	DDX21	0.321614	DDX46	0.255727	DHX36	0.341107	DNAJC10	0.314536	FMNL1	0.443388	FUBP1	0.406886	GDI1	0.454533	GFM2	0.149525	GNL2	0.345763	HBS1L	0.278786	HGS	0.441776	HNRNPA2B1	0.264711	MAST3	0.434702	MRPL32	0.388231	MRPS14	0.357543	NCBP1	0.401076	NCL
DNM1L	ABCB7	0.261137	ABTB1	0.400843	AGPS	0.282758	ALDH3A2	0.240691	AP4E1	0.182386	APPL1	0.329498	B3GNT9	0.163531	C10orf76	0.208158	C11orf68	0.320484	C5orf24	0.291281	CAPN2	0.259414	CBX7	0.296065	CCDC6	0.25713	CRYZL1	0.199717	DHX57	0.203897	DNAJC10	0.304396	DYNC1I2	0.268111	E2F6	0.15036	FAM135A	0.190349	FBRS	0.403082	FGD3	0.443491	FXR2	0.264537	ICAM3	0.414	IDE	0.360003	IER2
DNMT1	AARS	0.322709	ABCF1	0.419615	ATP6V0E1	0.429719	BCL9L	0.522572	CCDC88C	0.475296	CCNDBP1	0.428493	CD58	0.430043	CLSTN1	0.420794	DHX30	0.398307	FAM78A	0.283951	GABARAPL2	0.422972	GMFG	0.428844	HMGB2	0.372403	IFNGR1	0.461978	IFT20	0.24119	IL10RB	0.419603	IL21R	0.385845	IST1	0.445012	KIAA1967	0.38973	LARS2	0.238787	LPHN1	0.264224	MDC1	0.430209	MED24	0.409825	MOV10	0.27284	MTA2
FBXO21	ANXA11	0.435162	ARPC3	0.436766	ARPC4	0.439921	ATP6V0D1	0.448749	ATP6V1B2	0.437446	C15orf41	0.247989	CCDC127	0.208475	CNST	0.21724	CSF2RA	0.448361	DDHD2	0.443028	DNAJC16	0.305919	DYRK2	0.436728	ETS1	0.449326	FTL	0.438359	GNAI2	0.458256	GRB2	0.464586	HEATR1	0.433717	IL17RA	0.453533	ITK	0.427059	ITPRIP	0.434384	KIAA1147	0.441161	KLF12	0.464032	MTMR3	0.448372	NAP1L4	0.425062	NCF2
FLI1	AATF	0.209846	ATP6V1B2	0.503514	C10orf54	0.508523	CDK5R1	0.245239	CHST11	0.479169	DAZAP2	0.546353	GCA	0.49215	GIT2	0.500435	GRB2	0.497201	HCLS1	0.496737	HPS4	0.331585	IL6R	0.500934	ITPRIP	0.509824	KCNE3	0.529909	LAMP2	0.52174	LGALSL	0.197489	MAP3K3	0.478595	MEGF9	0.505005	METTL2A	0.23549	MKRN1	0.538367	MSN	0.46036	MXD1	0.504369	NBR1	0.477954	NCF2	0.504917	NEDD9
HK3	ACVR1B	0.337662	ADNP2	0.12027	AGPAT2	0.414373	AGTRAP	0.396107	ALDH3B1	0.370228	ATG7	0.377377	C19orf59	0.322195	CAMKK2	0.372866	CD96	0.395492	CEBPA	0.377044	CHIC1	0.360259	CTSB	0.281354	CTSZ	0.339615	DNASE1L1	0.22884	EMILIN2	0.313538	ETS1	0.363349	FBXO9	0.155092	FES	0.353821	GBGT1	0.32137	GRN	0.367739	HAAO	0.209173	IRF5	0.248352	ITGAM	0.373258	KLF12	0.396172	LRPAP1
IL1RN	ALOX5	0.513048	APOBEC3A	0.4645	AQP9	0.522345	ATP6V0E1	0.521755	BRI3	0.503636	C20orf24	0.500399	CARD6	0.403925	CCDC147	0.353608	CHD6	0.438325	CLIC1	0.56622	DENND5A	0.53051	DHRS7B	0.314219	DOK3	0.521419	DYSF	0.542918	FFAR2	0.520613	FPR1	0.532001	GRB2	0.535879	HCAR2	0.423508	IFNGR2	0.561732	ITPRIP	0.524916	LILRA6	0.410622	MNDA	0.5121	MX2	0.468298	NECAB2	0.327599	NFIL3
MDC1	AMOT	0.241208	ANKH	0.400582	ARL11	0.472324	ATP6V0E1	0.480646	ATP6V1B2	0.476546	ATRIP	0.196033	BAHD1	0.35203	BCL9L	0.445455	C1orf43	0.31753	CBLB	0.396503	CCDC88C	0.437148	CHD6	0.456504	DNMT1	0.430209	DROSHA	0.329025	FKBP1A	0.448487	GALNT7	0.401542	GLA	0.292442	HEBP2	0.414684	IFFO2	0.431472	IFNGR1	0.469385	IFNGR2	0.465807	KAT6B	0.370851	KCNE3	0.455318	MED28	0.200453	NAT10
MYH9	ACIN1	0.319838	ACTN4	0.522224	ADD1	0.33179	ALG2	0.218651	ARHGAP1	0.400302	BRD4	0.561778	CCDC132	0.383264	CLNS1A	0.293361	CREBBP	0.512209	DCTN1	0.328656	DIAPH1	0.250766	DNAJC19	0.324382	DNM2	0.509095	DUSP12	0.259276	EHD1	0.352858	FASTKD1	0.231789	FLII	0.488044	FNBP1	0.218384	FOPNL	0.276245	G6PD	0.498999	HAUS2	0.129543	HMGN3	0.382866	LIPT1	0.255887	LTV1	0.401009	MARK2
PYHIN1	ARHGEF3	0.466159	ARL4C	0.531326	ARL6IP1	0.206865	BTG3	0.280033	CEP78	0.502235	CTSW	0.330902	DLG3	0.441114	ENPP5	0.493075	EOMES	0.521028	FASLG	0.544216	GZMA	0.628782	GZMM	0.4469	HENMT1	0.28399	HOXB4	0.168991	IKZF2	0.359281	ITPRIPL1	0.468362	JAKMIP2	0.30153	KCTD9	0.254577	KIF21A	0.441064	KLRC4-KLRK1	0.224579	KLRK1	0.526567	MAF	0.335734	MCM8	0.235399	NFATC3	0.26058	NKG7
RPL18	APBB1	0.444032	C12orf57	0.437375	C16orf58	0.387112	C19orf48	0.28346	C19orf53	0.288955	DSCR3	0.16771	EEF1D	0.353066	EEF1G	0.538231	EIF3G	0.353178	EIF3K	0.327997	FAM50B	0.164185	FAU	0.380512	FLT3LG	0.423937	GLTSCR2	0.580601	GPD2	0.237947	IMPDH2	0.384023	KIF5B	0.383307	KRI1	0.403931	LDOC1	0.182377	MRM1	0.321271	MYC	0.365583	NHP2	0.354552	NOSIP	0.296315	POLD2	0.423271	PRDX2
SLC29A1	ABTB2	0.441716	ADORA3	0.572399	ALOX15	0.517918	ARHGEF6	0.287018	ASB2	0.466696	BACE2	0.375666	BSDC1	0.130457	CACNG8	0.375678	CAMK1	0.367472	CASP3	0.192066	CCR3	0.186246	CD9	0.247081	CEBPE	0.460363	CEP85	0.252199	CS	0.362153	CYP4F12	0.319493	CYSLTR2	0.512475	EEF2K	0.402975	EMR1	0.328605	EMR4P	0.56248	EPN2	0.191603	FRRS1	0.283935	GATA1	0.535045	GOLIM4	0.17472	GPR34
SMC5	ACTR8	0.221304	ALG10	0.297122	AP4E1	0.189424	ARHGAP27	0.412433	BBS7	0.215455	BDP1	0.441297	BTAF1	0.359151	CDIPT	0.420202	CHD9	0.39928	CNPY3	0.41613	CRYZL1	0.184451	DEDD2	0.436652	FAM126A	0.259321	FCGRT	0.443615	FGD3	0.432036	FMNL1	0.457348	GNB2	0.425045	GPSM3	0.445239	HEATR5B	0.393281	IMPDH1	0.42156	IP6K1	0.418509	KIAA1586	0.283793	KXD1	0.373084	MAP2K3	0.430629	MDM1
SNHG12	ACTR2	0.421432	ANKRD23	0.272384	ARPC3	0.414082	ARPC4	0.424347	ATG3	0.410877	ATP6V1B2	0.418183	BPHL	0.186171	CAPZA2	0.412588	CCNL2	0.270822	CLTC	0.425459	CMTM6	0.425142	CREBZF	0.41881	CTSS	0.42103	EIF2B5	0.413352	EIF4G3	0.248883	EVL	0.443912	FAM49B	0.416532	FNBP4	0.386824	IKBKAP	0.403633	KCTD7	0.408112	LAMP2	0.429784	LYN	0.435858	MPP1	0.409071	NBR1	0.437568	OSBPL11
ST6GALNAC2	ATP6V0B	0.444356	C3orf62	0.432478	C5AR1	0.443952	CCNDBP1	0.427728	CCNJL	0.418554	CDK19	0.423215	CHMP2A	0.421165	CHST11	0.413004	CHST15	0.415948	CXCR2	0.41972	DAAM2	0.274852	FAM212B	0.421277	GABARAPL2	0.431491	GLT1D1	0.434213	IL6R	0.418327	LAMP2	0.446467	MANSC1	0.434341	MAP2K4	0.40725	MLF2	0.411295	NADK	0.432052	NDEL1	0.428525	NFAM1	0.430213	NPL	0.408972	NUAK2	0.427684	NUMB
TCF7	ABLIM1	0.500521	ALS2CL	0.309714	APBB1	0.472216	ATG9B	0.36694	BAG3	0.309002	BCL11B	0.473957	BCL9	0.206087	C3orf37	0.168916	CD248	0.250509	CD27	0.39235	CHMP7	0.511523	COL6A3	0.186857	DGKA	0.461386	EEF1G	0.450577	FAM102A	0.60693	FAM171A1	0.33635	FLNB	0.226887	FLT3LG	0.456798	HKDC1	0.148521	ITPKB	0.17905	LDHB	0.465408	LDLRAP1	0.446927	LEF1	0.540644	LGALS3BP	0.144846	MAL
TCIRG1	ADRBK1	0.54269	AIDA	0.357351	ANP32E	0.295673	ARHGAP27	0.564602	ARSA	0.348536	C7orf43	0.433067	CAMTA2	0.455242	CHFR	0.504915	CLASRP	0.412405	CMPK1	0.34261	CSNK1G2	0.374992	DGAT1	0.453198	DLAT	0.386503	DVL3	0.373384	EIF1AX	0.36662	EIF3J	0.407744	EIF5B	0.445586	GRIPAP1	0.349567	HGS	0.569191	LRCH4	0.517782	MIIP	0.264591	MON1B	0.426977	NCOA7	0.213195	NUDT21	0.422613	PARG
THOC5	ALPL	0.442733	APBB1IP	0.509446	BASP1	0.556551	CANT1	0.557066	CCNJL	0.509842	CDC123	0.377321	CSF2RB	0.541409	CSF3R	0.532035	CXCR1	0.512781	CXCR2	0.527933	CYTH4	0.495559	DGAT2	0.577578	DHRS12	0.358591	DOK3	0.587305	FAM129A	0.56595	FAM53C	0.568424	FCGR2A	0.559464	FFAR2	0.491326	FLOT2	0.579912	GLT1D1	0.563858	GNG10	0.568644	HCK	0.538154	HN1	0.546554	IL4R	0.289172	JAK3
TMEM43	ANTXR2	0.530285	ARHGEF40	0.482816	ATP6V0B	0.504314	BAZ1A	0.49764	CANT1	0.501362	CCNDBP1	0.495893	CD97	0.488018	CDC42SE1	0.515665	CSF3R	0.490203	CXCR2	0.487819	DNAJB5	0.212127	FAM63A	0.535654	FRAT1	0.498455	H3F3B	0.494724	IDS	0.593889	IL1RAP	0.451628	ITGA5	0.49753	KLF6	0.527178	MAP1LC3B2	0.217984	MBOAT7	0.498608	MED25	0.476441	MSL1	0.541268	MYADM	0.429683	NUDT5	0.270702	PACSIN2
UBE2N	ABCE1	0.404701	ACAT1	0.212044	ATG5	0.229918	C10orf54	0.396153	C11orf73	0.174973	C12orf4	0.246574	C2orf47	0.130357	COX16	0.302192	CYCS	0.382465	DDX1	0.399541	DNAJC8	0.254777	DNM2	0.402411	ERH	0.29393	FBRS	0.412828	FLII	0.410086	HNRNPR	0.373331	IER3IP1	0.345027	LANCL2	0.203261	LOC401397	0.258162	LRCH4	0.382938	MAST3	0.419242	MKI67IP	0.38935	MLL4	0.396371	MLXIP	0.271942	MRPL22
UIMC1	ABCA1	0.270079	ABHD6	0.165244	AQP9	0.518019	C5AR1	0.509223	CCNDBP1	0.505015	CDC42SE1	0.496604	CXCR1	0.517367	CXCR2	0.54934	DENND5A	0.520842	FCGR2A	0.513438	FRAT2	0.516132	GAB2	0.534971	GCA	0.503668	GLT1D1	0.53746	H3F3B	0.508147	ICT1	0.234958	KCMF1	0.475549	MAP2K4	0.534018	MSL1	0.543143	MXD1	0.54452	NCF2	0.509963	NDEL1	0.538696	NFIL3	0.504009	NRBF2	0.5571	NUMB
ACADSB	ACP1	0.369837	ALOX5	0.36883	ARPC4	0.390106	BRI3	0.37365	CLYBL	0.280219	CNST	0.215005	DDHD2	0.399612	ERICH1	0.132506	ETS1	0.406426	FTL	0.378669	GALNT12	0.325753	GCFC2	0.368297	GLIPR2	0.372106	GNAI2	0.380794	GRB2	0.374559	IARS	0.362344	ITGAM	0.371343	ITGB3BP	0.158332	LANCL1	0.380385	MTX3	0.387757	NFAM1	0.379915	NLRP12	0.375715	NOLC1	0.373702	NOP58	0.387816	NPM1
ARPC1A	ARPC4	0.541199	ARRB2	0.471024	ASB1	0.406496	ATP6V0B	0.481415	CANT1	0.477121	CHMP2A	0.517343	CTBP2	0.397624	DAZAP2	0.506119	FTL	0.486925	GLIPR2	0.49512	GRB2	0.498884	H3F3B	0.507869	HCLS1	0.468215	IFNGR2	0.491368	IL10RB	0.487168	LAMP2	0.488563	MAP3K4	0.472351	MTX3	0.44432	MXD1	0.482994	NCF2	0.504829	NRBF2	0.468263	NUMB	0.49276	OR52K2	0.183161	OS9	0.530219	PFKFB4
BROX	ACAP2	0.482929	ACTR2	0.467841	ARFIP2	0.2751	ARID4B	0.459254	C21orf33	0.378683	CMTM6	0.463938	COQ9	0.183887	DCP2	0.461821	DIP2B	0.451872	FAM91A1	0.440472	GNA13	0.47072	IQGAP1	0.446003	KIAA0232	0.438304	2017-03-07	0.459602	NBR1	0.450929	NIPBL	0.439607	PAK2	0.435921	PJA2	0.439372	PPM1A	0.443733	PPP1R12A	0.442178	PSEN1	0.43782	PTBP3	0.458536	RAB21	0.435716	RAB33B	0.440194	RLIM
C6orf25	ABLIM3	0.52028	ASAP2	0.345611	C1orf198	0.240528	C5orf4	0.474607	CLU	0.594888	CMTM5	0.560721	CTDSPL	0.573656	CTNNAL1	0.160696	EGF	0.399765	EHD3	0.312249	ELOVL7	0.465059	EPB49	0.554351	ESAM	0.575291	F13A1	0.316537	GGTA1P	0.148911	GIPC3	0.121376	GMPR	0.396976	GNAZ	0.467827	GP1BB	0.537103	GP6	0.509886	GP9	0.528434	HOMER2	0.284085	ITGA2B	0.563614	ITGB3	0.572244	ITGB5
GIMAP6	ABTB1	0.377151	ALOX5	0.369841	ATG16L2	0.382428	ATP6V0B	0.392137	CCNDBP1	0.367024	CPSF7	0.361714	CSF3R	0.374261	DENND2D	0.32914	DENND3	0.373385	DHX34	0.376137	DOK3	0.364257	ENTPD1	0.358196	FGD3	0.361939	GDI1	0.362906	GIMAP1	0.279411	GIMAP2	0.303916	GIMAP7	0.417908	HIST1H1C	0.228433	HSPA9	0.385791	IDS	0.390233	IQSEC1	0.377646	KDM4B	0.400928	KDM6B	0.391491	KLHL21	0.378763	MAP2K3
IPO9	ACTN1	0.480083	ANXA11	0.473191	ARPC4	0.503628	ATP6V0B	0.49685	ATP6V0D1	0.495523	C5AR1	0.496003	CANT1	0.492425	CCNDBP1	0.483775	CHD6	0.458635	CHMP2A	0.50207	GABARAPL2	0.488525	GPSM3	0.506929	H3F3B	0.48952	HIST1H2BK	0.247425	HPS4	0.327514	IFITM2	0.494193	INO80	0.351866	ITPRIP	0.479435	MGA	0.419006	MKRN1	0.484268	MTR	0.460835	MYL6	0.447184	MYO1F	0.488037	NCAPD3	0.349059	NCF2
ITGB7	ACAP2	0.414325	ADA	0.252596	AES	0.444205	AK026965	0.261109	APLP2	0.388666	ARHGAP24	0.187512	ARL11	0.412275	ATP6V1A	0.457804	ATP8B2	0.39411	B4GALT3	0.309247	BNIP2	0.424468	BNIP3L	0.421869	BTBD6	0.236027	CCND2	0.302466	CNPY4	0.235154	CSTA	0.420291	EBP	0.352102	EVL	0.423976	HECW2	0.404107	JHDM1D	0.45238	LAMP2	0.427677	MAGED2	0.340051	MEGF9	0.430233	MTA2	0.387613	MTMR10
KIAA1033	ACAP2	0.496444	AES	0.501074	AFTPH	0.462992	BCL9L	0.40879	CAPZA2	0.463467	CCDC121	0.126144	CCDC92	0.248522	CDC25B	0.412293	CIZ1	0.362828	COL4A3BP	0.476251	CTU2	0.228303	EHMT2	0.378898	ETF1	0.348477	EXOC1	0.357191	FAM203A	0.372973	FAM78A	0.306914	FAM91A1	0.468533	HCST	0.243392	HINT3	0.366888	KIN	0.250942	MBD4	0.286179	ME2	0.415694	MED28	0.204048	MTA2	0.400693	MXD4
MAPK14	ACSL1	0.627101	ANXA3	0.461574	ATP6V1C1	0.388745	CASP4	0.495552	CD177	0.151527	CLEC4D	0.340816	CLIC1	0.535676	CREB5	0.397384	DCAF12	0.448985	DYSF	0.605993	EIF4E3	0.328651	FCAR	0.48239	GCA	0.577152	GDE1	0.44458	GPR141	0.4098	HPSE	0.260817	ILKAP	0.277729	KCNJ15	0.480104	KIF1B	0.433841	KREMEN1	0.43607	LMNB1	0.549721	MCTP1	0.446706	MYD88	0.497325	NAIP	0.295832	NFIL3
2017-03-08	ACTN1	0.413343	ACVR2A	0.15846	C1RL	0.388885	CALCOCO1	0.388818	CD46	0.399699	CREBBP	0.431387	CRKL	0.314417	CTDSP2	0.388456	DHTKD1	0.388823	ELMO1	0.324289	FOXO4	0.409239	IKZF4	0.138058	IL6R	0.412632	IP6K1	0.39602	KIAA0430	0.404086	KIAA1279	0.215946	KLF7	0.37635	KLHL21	0.398554	LASP1	0.42046	LRP10	0.423981	LRRC4	0.390039	MAML1	0.395265	MARK2	0.425972	MED13L	0.413517	MTMR3
METAP2	ABCE1	0.390953	AGA	0.133919	ARHGAP27	0.386147	C11orf58	0.379207	C14orf166	0.31455	CCDC43	0.275271	CCNC	0.363799	CCT8	0.203574	CNOT3	0.401313	COQ5	0.136256	CWC27	0.292077	DNM2	0.394332	EID1	0.385853	EIF3J	0.351773	EPRS	0.417334	ESF1	0.375058	FAM213A	0.252511	FBRS	0.418146	FLJ45340	0.382921	FMNL1	0.391346	GMIP	0.423157	GNL2	0.337642	IFT74	0.177802	LSM5	0.320258	MAST3
PEBP1	AIFM2	0.161738	AKR1B1	0.316835	ALDH18A1	0.396493	ALKBH2	0.287511	AQP3	0.314621	ATIC	0.410623	ATP11A	0.378876	CDC25B	0.385606	CDK4	0.349708	COQ3	0.183675	ETS1	0.376974	EVI5	0.337388	FAM69A	0.338102	FBL	0.407832	FGD4	0.381007	GOT2	0.311191	IARS	0.384044	LRRC57	0.223219	LSM2	0.207522	MRPL2	0.240307	MRTO4	0.307451	MSTO1	0.331415	MTF1	0.373993	NARS2	0.217019	NOP58
PINX1	ACSL4	0.2292	ARRB2	0.233361	CCNDBP1	0.222359	CFLAR	0.246626	CRK	0.224497	DCP2	0.228891	DENND3	0.226576	DENND5A	0.222346	DOK3	0.224661	ENTPD1	0.246796	FAM126B	0.224983	FAM53C	0.228999	GIT2	0.225184	GRB2	0.242407	HCK	0.223601	IFNGR2	0.224191	IQSEC1	0.228394	ITPRIP	0.233149	KIAA0232	0.226708	KIAA0247	0.223411	KIF13A	0.222386	MAML1	0.228183	MSL1	0.232879	MTMR3	0.240851	MXD1
PNRC1	AHI1	0.148929	BASP1	0.386135	CANT1	0.381011	CDC42SE1	0.384688	CHIC2	0.381298	FRAT1	0.38797	GAB2	0.382309	GABARAPL2	0.411897	IP6K1	0.380304	KBTBD2	0.396039	KDM6B	0.404585	MARK2	0.403615	MBOAT7	0.393107	MKRN1	0.381314	MOB3A	0.388801	MSL1	0.416234	MXD1	0.395317	MYO1F	0.381483	NCOA1	0.38393	NDEL1	0.40312	NFIL3	0.386606	NPEPPS	0.390507	NRBF2	0.392455	NUMB	0.388526	OAZ2
RERE	AFG3L2	0.360255	ANKMY2	0.298659	ARHGAP25	0.520043	ARHGAP27	0.543957	ATPBD4	0.30668	BAZ2A	0.510817	C14orf159	0.363129	C8orf40	0.278096	CDC42EP2	0.436967	CREBBP	0.552133	DPF2	0.431364	EID1	0.356445	EIF2B1	0.374646	ELP3	0.28134	ERCC5	0.342346	FAM213A	0.24843	FHDC1	0.330637	FMNL1	0.59648	FTSJD1	0.37118	GATC	0.236341	HDDC2	0.190228	HMGN3	0.388339	ITPK1	0.52448	KDM6B	0.543364	MARK2
SNX11	ACVR2B	0.224273	ARPC3	0.486715	ARPC4	0.5229	ATP6V1B2	0.538648	C4orf21	0.274074	CBX1	0.370336	CD93	0.295668	CHD6	0.438501	CNPY3	0.493801	DAZAP2	0.532278	DDHD1	0.424551	FANCC	0.254966	GBA	0.39058	GNAI2	0.520334	GRB2	0.5272	IFNGR2	0.532072	IL1RN	0.508573	KIAA0319L	0.404584	LAMP2	0.523538	LAT2	0.505092	LILRA6	0.395892	LSG1	0.232596	MRFAP1	0.464	MTR	0.447037	NCF1
SOD2	AQP9	0.591841	BMP1	0.168185	C5AR1	0.539835	CD59	0.32285	CFLAR	0.572482	CMTM6	0.541355	CSF2RB	0.564205	DENND5A	0.540468	EMR3	0.466132	FAM126B	0.523952	FAM129A	0.525044	FBXL13	0.268896	FCGR2A	0.624771	FUT1	0.387935	GK	0.574777	GLUL	0.551427	GOLGA6L9	0.180973	H3F3B	0.57621	HIVEP1	0.252894	HNRNPH2	0.464284	ICAM1	0.329292	KIAA0247	0.519615	KPNB1	0.538563	LIMK2	0.62486	N4BP1
SPAST	ABHD14A	0.368504	ACAP2	0.538132	ADCK2	0.269631	AKR7A2	0.277084	C11orf54	0.43921	CAB39	0.504259	CELSR3	0.172545	CHMP2B	0.457917	CHUK	0.481095	CMTM6	0.546848	CYB5R4	0.516729	DCP2	0.506004	DDX39A	0.32063	DHX30	0.477951	DUS1L	0.443383	EXOC1	0.323141	EXOC6	0.44487	FAM49B	0.526124	FAM91A1	0.519562	GGT7	0.329903	GMCL1	0.278096	KIF5B	0.443822	LAMP2	0.509644	MRPS2	0.360609	NEK7
TKT	ACADSB	0.366519	ANXA11	0.560188	AP2M1	0.345255	BSG	0.358698	C10orf54	0.570877	C2orf44	0.424566	CDKAL1	0.315608	CTBP2	0.383557	CTSD	0.410496	CYP2U1	0.304458	DDX24	0.423767	DNAJB4	0.187228	DNAJC19	0.314403	DNAJC2	0.340683	FLII	0.519339	GALNT12	0.333891	GNAI2	0.621551	GPR108	0.419429	GPR183	0.327773	GTPBP4	0.419392	GTPBP8	0.260773	KCNQ1	0.367677	LAMP1	0.430677	LSP1	0.491493	MOCS2
TMEM41A	ABTB1	0.36867	ARHGAP27	0.350157	ARRB2	0.349791	ATP6V0B	0.361633	C10orf54	0.35505	C5AR1	0.34815	DNTTIP1	0.343003	FMNL1	0.362391	GAB2	0.351393	GIT2	0.349505	HSPA9	0.362112	IL17RA	0.352562	IL6R	0.341108	IP6K1	0.342948	ITPRIP	0.34059	LOC146880	0.388209	LPAR2	0.373739	LRRC4	0.346227	MARK2	0.354409	MSL1	0.366325	MXD1	0.340878	MYO1F	0.363179	NCL	0.352995	NFAM1	0.370821	OSBPL2
TTC31	ATP6V1B2	0.340467	C5AR1	0.354543	CAB39	0.354668	CMTM6	0.341692	CUL3	0.346623	CXCR1	0.347356	CXCR2	0.354534	DAZAP2	0.352212	EIF2B5	0.343054	GABARAPL2	0.342313	H3F3B	0.351077	HSD17B11	0.342449	KIAA0232	0.33454	KPNB1	0.341929	LAMP2	0.357492	LYN	0.347883	MBP	0.339348	METTL17	0.355018	MKRN1	0.342173	MNDA	0.330676	MPP1	0.334767	MXD1	0.331176	N4BP1	0.333577	NCF2	0.354203	NRBF2
UBE2R2	ACTN1	0.55772	APBB1IP	0.587944	ARHGAP26	0.572044	BCL6	0.571774	C5AR1	0.612901	CSTF2	0.308958	DDB2	0.332762	EGLN1	0.497776	ETS2	0.481882	FAM214B	0.550616	FGR	0.443001	GLT1D1	0.601624	GPSM3	0.529189	IL6R	0.582241	KCMF1	0.457375	LYN	0.607638	MRVI1	0.435845	MSL1	0.587522	N4BP1	0.547888	NDEL1	0.572902	NFE2	0.534186	NUMB	0.592146	PAM	0.125338	PECAM1	0.477958	PHF21A
WDR46	ARID4A	0.299516	CAB39	0.30577	CCNDBP1	0.325716	CCPG1	0.3189	CDC42SE1	0.313627	CMTM6	0.308542	CTBS	0.304705	CYB5R4	0.309251	EIF3B	0.322106	ELF2	0.306013	FARSA	0.302046	GMFG	0.301261	H3F3B	0.307565	HBP1	0.327843	HSD17B11	0.311656	HSDL2	0.315656	ILF3	0.326865	LAMP2	0.301489	LBR	0.305951	LMBRD1	0.310728	MAPK1	0.308778	MTMR6	0.302872	MXD1	0.300601	MYL12B	0.31233	NCF2
ADAR	AFF1	0.451764	ATXN7	0.467383	BAZ2A	0.48447	BPHL	0.196284	CACNA1E	0.365062	CD46	0.560194	CEACAM1	0.303624	CREB3L4	0.243051	DDX60L	0.388685	DHRS9	0.256742	DIP2B	0.495147	DTX3L	0.44192	DYSF	0.486715	EIF2AK2	0.382439	ELF4	0.381763	FAM8A1	0.517888	GALNT3	0.275773	GTPBP1	0.435907	IL6R	0.488784	IRF1	0.480862	IRF2	0.583495	ITPRIP	0.504624	KPNB1	0.654489	LASP1	0.509022	MX2
ATP13A1	ANKRD32	0.149773	ARID4A	0.357696	ARRDC2	0.212545	ASCC2	0.203017	ATXN2L	0.259249	C14orf80	0.206463	C19orf66	0.15103	C1orf159	0.285229	CSDE1	0.269545	CXXC1	0.358383	DUS1L	0.334222	EDC4	0.328269	EIF5	0.241871	ELMOD2	0.267792	FDXR	0.129239	FUK	0.322922	GMFB	0.243903	GPS1	0.380547	HDAC6	0.331757	LETM1	0.282702	LONP1	0.355366	LYSMD3	0.31414	MFSD12	0.224965	MTA1	0.342733	NARFL
C20orf111	ABHD5	0.479735	AMN1	0.309613	AQP9	0.48599	ATP6V0B	0.474385	C5AR1	0.502711	CCNDBP1	0.510807	CD53	0.467179	CDC42SE1	0.474219	CHMP1B	0.463585	CXCR2	0.471972	CXCR4	0.343479	DDIT3	0.439932	FYCO1	0.286674	GABARAPL2	0.499107	GLUL	0.465918	H3F3B	0.514834	HBP1	0.476684	HNRNPAB	0.216641	IFRD1	0.479285	LAMP2	0.485865	MANSC1	0.49341	MAP2K4	0.475432	MXD1	0.467028	NRBF2	0.471628	NUAK2
CARD8	AGPAT9	0.434006	ATP6V1B2	0.425774	CCNDBP1	0.432076	CD46	0.4321	CDK19	0.446441	CHMP1B	0.428417	DENND5A	0.435865	GABARAPL2	0.424989	GCA	0.430813	H3F3B	0.430839	HSDL2	0.431117	IL6R	0.434792	IRF2	0.423938	KCNE3	0.443337	LAMP2	0.455253	MAP2K4	0.42362	MKRN1	0.435288	MSL1	0.430365	MTMR10	0.448432	NCOA1	0.423611	NEDD9	0.42189	NRBF2	0.420986	NUP98	0.421318	OSBPL2	0.437119	P2RY13
CASC3	ADIPOR1	0.525836	ADO	0.2841	BAZ2B	0.464502	C14orf159	0.356576	C5AR1	0.551144	CCDC127	0.206984	CDK8	0.185994	CMTM2	0.479888	COX10	0.30525	CXCR1	0.553455	CXCR2	0.544196	FAM53C	0.581163	FBXL20	0.47846	FOXO3	0.560246	GAB2	0.59747	GABARAPL1	0.488003	ITGAX	0.446625	ITGB1BP1	0.258437	LRTOMT	0.19683	MINPP1	0.184817	MSL1	0.563509	MTMR3	0.5581	MXD1	0.586722	NAF1	0.253521	NDEL1
CCDC88C	AMOT	0.248174	ANXA7	0.145533	ARF4	0.354324	ARHGEF7	0.174355	ATP6V1A	0.43941	BCL9L	0.473074	C14orf169	0.352962	CCDC121	0.122328	CELSR2	0.256427	CHMP3	0.461843	CMTM6	0.487035	COL6A2	0.264808	DAZAP2	0.440272	DHX30	0.433824	DNMT1	0.475296	FAM78A	0.278338	FYCO1	0.2889	GNAI3	0.458919	HSD17B11	0.442656	IFFO2	0.427635	IFNGR1	0.465108	MCM3AP	0.228509	MDC1	0.437148	MTA2	0.418002	NFATC2
CD53	ANKRD52	0.323447	AQP9	0.559478	ASAH1	0.375609	ATP6V0E1	0.53118	BACH1	0.51937	BTN2A1	0.417838	C20orf111	0.467179	C20orf24	0.480271	C4orf3	0.338657	CCDC30	0.160256	CHMP3	0.542063	CMTM6	0.564821	CXCR4	0.343214	DYNLT1	0.479377	FAM120AOS	0.340342	FAM49B	0.570058	FPR1	0.53101	H3F3B	0.602207	HBP1	0.526752	IFNGR1	0.553112	IFNGR2	0.546643	LY96	0.479957	MADD	0.299108	MAP1LC3B2	0.235523	MED31
CDC23	ABHD10	0.305299	ABTB1	0.453856	AFAP1L2	0.164911	ARHGAP27	0.500207	CCDC91	0.38786	CKAP2	0.188491	COIL	0.323907	FBRS	0.466901	FCGRT	0.478225	FGD3	0.452514	FMNL1	0.495664	GNAI2	0.455537	GTF3C3	0.431145	HACL1	0.285514	HAUS2	0.1324	IMMP1L	0.181377	IMPDH1	0.453069	LPAR2	0.45795	MARK2	0.488353	MAST3	0.457608	MOB3A	0.451213	MYO1F	0.45392	PAQR6	0.162411	PDLIM7	0.460542	PFKFB4
CEACAM4	ABTB1	0.475675	ACAT2	0.252497	ALOX5	0.466949	ATP6V0B	0.480456	BEST1	0.497224	BMS1	0.421302	C5AR1	0.469214	CCNJL	0.490671	CHST15	0.471371	EXTL3	0.458332	FCGRT	0.456528	FGD3	0.460294	FOSL2	0.455697	GAB2	0.460891	GATS	0.245684	IGF2R	0.460896	IL6R	0.45916	KIAA0319L	0.406249	KLHL21	0.460916	LAMP2	0.464856	MEGF9	0.463327	MGAM	0.462416	MYO1F	0.456454	NDEL1	0.468408	NFAM1
CHIC2	ABHD5	0.47997	AKIRIN2	0.504347	ATP6V0B	0.463257	ATP6V1B2	0.453024	C10orf54	0.455136	CCNDBP1	0.454744	CHST11	0.470625	DAZAP2	0.455174	ERV3-1	0.207194	FOSL2	0.467717	FOXO3	0.461078	GAB2	0.472183	GABARAPL2	0.457321	IARS	0.447991	KCNE3	0.464664	LAMP2	0.462986	MAP3K3	0.483789	MKRN1	0.485434	MTMR3	0.49786	MXD1	0.455911	NCF2	0.476704	NFIL3	0.457826	OSBPL2	0.461752	PHC2	0.466348	PINK1
DDX54	ABL1	0.241732	APRT	0.397231	ARID4A	0.371419	ATP13A2	0.295433	B4GALT7	0.270101	CCDC22	0.266914	CCDC94	0.205499	CIZ1	0.372696	DDX39A	0.291341	DHX30	0.405434	DOHH	0.252423	ECH1	0.246423	EEF2	0.334362	EEFSEC	0.305293	EIF3B	0.359025	EIF3G	0.36173	GPS1	0.371698	HIC2	0.208363	ILVBL	0.302185	JMJD8	0.322183	KIN	0.269395	LONP1	0.417114	MAD1L1	0.215063	2017-03-07	0.392925	MRPL4
DPEP2	ABTB1	0.387668	AGAP7	0.187475	AHI1	0.152334	ATG16L2	0.369904	ATP6V0B	0.370572	C10orf54	0.358558	CALCOCO1	0.376625	CAMK2G	0.393541	CCNG2	0.360501	CHST11	0.364718	CYP4V2	0.190508	DAPK2	0.388974	DEF8	0.366697	DENND3	0.388003	DPEP3	0.320121	DUS2L	0.134635	EEPD1	0.367628	EPS15L1	0.383491	FGD3	0.376194	GDI1	0.356144	IP6K1	0.35925	IRS2	0.355553	KLHL21	0.368429	LTBP2	0.209724	MAP2K3
EIF4A1	AIMP2	0.1576	ANXA2	0.302495	ANXA4	0.181448	ATP5B	0.426317	ATP5J2	0.22252	ATP6V1F	0.260453	BLVRA	0.159827	C10orf11	0.249513	C19orf10	0.244036	CAMK1	0.173168	CDK5	0.157993	COMMD9	0.338762	COX5A	0.239646	DNAJC7	0.24469	EFTUD2	0.238023	ENO1	0.271954	FADS1	0.141462	FAM118B	0.145733	GNRH1	0.143372	GSTP1	0.329722	HDHD1	0.190822	LRRC59	0.192489	LY86	0.232421	MPDU1	0.243985	NAGA
EMR3	ABHD2	0.45968	ACTN1	0.462554	AMICA1	0.51322	CAB39	0.48848	CALCOCO1	0.438773	CCDC125	0.322784	CCPG1	0.531147	CD46	0.491066	DAPK2	0.483102	FRY	0.43243	GSS	0.352296	IL6R	0.511206	KIAA0317	0.536913	LRP10	0.467783	LRRC4	0.493098	MGAM	0.498158	NCF2	0.508566	NFAM1	0.490077	NHSL2	0.408077	NQO2	0.211953	NT5C2	0.458101	NUP98	0.498179	PACSIN2	0.463209	PIK3CG	0.375231	PNP
GLTSCR2	AES	0.40479	C19orf48	0.27116	CD7	0.325125	CROCC	0.28903	DHX30	0.390323	DSCR3	0.172689	EEF1D	0.31977	EEF2	0.382224	EIF3G	0.373145	FAM50B	0.167815	FAM91A1	0.38599	GNL1	0.324471	GOLGA5	0.191815	GRAP	0.377513	HMGA1	0.25675	IFT140	0.239402	IGSF8	0.386972	KIF5B	0.410548	LDOC1	0.17528	LTBP3	0.372246	MRM1	0.31024	MZT2B	0.410403	NDUFB11	0.23676	NOSIP	0.284041	PRDX2
GRK6	ATXN7L3	0.466816	C7orf31	0.164031	CD37	0.202924	CLIP4	0.23166	CTDSP1	0.436783	DBNL	0.441353	DUSP22	0.203496	EGLN2	0.418841	FAM134A	0.264975	FBRS	0.465794	FGD3	0.477199	FUT7	0.384956	GMIP	0.466487	GNB2	0.512018	GPR27	0.452586	HPCAL1	0.368314	IMPDH1	0.498954	KDM4B	0.481216	KDM6B	0.465009	LRCH4	0.444466	LRP10	0.465262	LRRC61	0.242509	MBOAT7	0.470965	NOL10	0.318849	PANX2
IFRD1	ABHD5	0.501134	ADIPOR1	0.480274	ARHGEF5	0.130688	BMX	0.458376	C20orf111	0.479285	C5AR1	0.507529	CAB39	0.484549	CCNDBP1	0.511764	CDK19	0.510936	DDX3X	0.482681	EIF2B4	0.323746	FOXO3	0.518057	GAB2	0.516211	GABARAPL1	0.495139	HAL	0.525591	HSDL2	0.481149	KIAA0232	0.49952	KIF13A	0.488733	LAMP2	0.526992	MAP2K4	0.492697	MEGF9	0.503172	MKRN1	0.50583	MTMR10	0.516488	MXD1	0.496737	NCF2
LEF1	ABLIM1	0.556707	AGMAT	0.373695	ARMCX2	0.295755	BEX4	0.236655	BNIP3	0.304518	CCR7	0.619664	CD27	0.353656	CHMP7	0.531103	CLUAP1	0.364481	DGKA	0.506982	EDAR	0.498383	EPHA1	0.286327	EPHX2	0.466884	FAM134B	0.268012	FHIT	0.341762	GCNT4	0.44447	GP5	0.221352	GSTM3	0.152543	HOOK1	0.422088	IL6ST	0.197604	ITGA6	0.444763	LDHB	0.493667	LMO7	0.475463	LRRN3	0.355576	MAL
LTN1	ATP5D	0.234193	ATRX	0.244993	BCLAF1	0.270056	BTBD2	0.247917	CCNT1	0.283448	CCNT2	0.206437	CPSF2	0.193617	CWC22	0.207314	DNAJB14	0.237826	DNAJC4	0.24296	ELMOD2	0.259302	EML3	0.214703	ESCO1	0.275629	FAF2	0.184293	FBXW5	0.244855	GABPB1	0.128543	GMFB	0.218784	GXYLT1	0.152686	KIAA0195	0.225178	KIAA1429	0.243718	KLHL28	0.277198	MAP3K7	0.156949	MED21	0.16045	MYNN	0.282085	MYSM1
LTV1	ABCE1	0.398577	ANXA11	0.41582	ARAP1	0.417357	BCCIP	0.412124	BRD4	0.412995	C21orf62	0.134693	DDX18	0.417934	DDX47	0.405995	FBRS	0.401586	FGD3	0.395612	FMNL1	0.413835	FURIN	0.396126	GNAI2	0.411793	GNB2	0.415194	GPSM3	0.409212	HNRNPA3	0.406857	IP6K1	0.409356	KLHL21	0.39148	MARK2	0.420923	MAST3	0.421505	MBOAT7	0.402261	MIDN	0.409862	MOB3A	0.418598	MYH9	0.401009	MYO1F
MAP4K1	AES	0.497197	AIFM2	0.16435	APOA1BP	0.318643	B4GALT3	0.331028	C18orf25	0.295135	CDC25B	0.502377	CLSTN1	0.38963	CMTM6	0.481932	COQ4	0.387299	CUTA	0.396114	CXCR3	0.328464	DGCR8	0.376593	FAM83G	0.242974	FBXO31	0.405133	FKBP11	0.229699	FKBP15	0.309787	IL32	0.303678	LRFN3	0.319076	MLLT6	0.41284	MRPL49	0.221022	MTA2	0.40523	NLRC3	0.448642	NR1D1	0.262003	NUP210	0.430849	PBX4
MYL12B	ADCY3	0.175611	ANGEL1	0.334428	AP3S1	0.374159	ARHGAP32	0.196708	ARPC3	0.518716	ATP6V0E1	0.501079	C18orf32	0.43653	CLN8	0.135003	DDX12P	0.172408	DEGS1	0.291838	FAM32A	0.315472	GEMIN4	0.335862	GMFG	0.516476	ISY1	0.239947	KRCC1	0.342587	LAMTOR3	0.462917	LETM1	0.28479	MED31	0.281535	MYL12A	0.322881	MYL6	0.498268	NDUFA1	0.362081	NEDD8	0.257447	NUMA1	0.337749	PAIP2	0.464302	PDCD11
NT5C2	ALDH1B1	0.206784	CCNDBP1	0.521358	CD46	0.515751	CDK19	0.5084	CHMP3	0.49055	CMTM6	0.504214	DAZAP2	0.499361	DENND5A	0.516461	ELF2	0.496993	EMR3	0.458101	GCA	0.511547	H3F3B	0.527521	HBP1	0.516197	HSDL2	0.511989	IST1	0.508402	KDM6A	0.488568	LAMP2	0.537402	MAP2K4	0.523126	MKRN1	0.504124	MOSPD2	0.397723	MRVI1	0.439015	MXD1	0.512776	NDEL1	0.507288	NFIL3	0.511447	NRBF2
PITPNA	ADIPOR1	0.494618	ADO	0.273299	AQP9	0.510815	ATP6V0B	0.528479	C5AR1	0.529736	CHMP2A	0.536164	CLEC9A	0.116758	CXCR1	0.529917	CXCR2	0.547292	FAM53C	0.505849	GABARAPL2	0.528159	GCA	0.518062	GLT1D1	0.5231	GLUL	0.517883	H3F3B	0.56043	HCLS1	0.519306	HN1	0.492001	HSPBAP1	0.245405	INTS4	0.152414	KIAA0247	0.515194	KIAA0753	0.184251	LYN	0.504594	MLF2	0.486194	MXD1	0.504963	N4BP1
PLXDC2	ACAT2	0.25486	AES	0.431515	ALOX5	0.429775	ARHGAP24	0.181499	ATP11A	0.45569	BORA	0.266823	C12orf23	0.357489	CDC25B	0.417342	COL4A3BP	0.426112	CTSS	0.434684	DOCK2	0.394736	DYSF	0.433715	FCAR	0.411304	FKBP15	0.316321	GAB2	0.43149	GALNT12	0.370245	HIPK3	0.41316	IFNGR2	0.451471	IL17RA	0.439352	ITGAM	0.430362	ITK	0.409017	KIF13A	0.445946	LCK	0.424741	LILRB4	0.220446	MLLT11
PPM1F	ABTB1	0.397442	ATP6V0B	0.387823	C10orf54	0.384357	CANT1	0.39017	CSF3R	0.401404	DENND3	0.380837	DHX34	0.387238	EPS15L1	0.38674	FAM214B	0.38177	FAM53C	0.387982	FCGRT	0.398538	FMNL1	0.375515	GMIP	0.416595	GNAI2	0.377578	GNB2	0.387568	IMPDH1	0.411491	IP6K1	0.400694	KDM4B	0.397859	KDM6B	0.387207	KLHL21	0.385389	LPPR2	0.398296	LRP10	0.376294	MAML1	0.378461	MARK2	0.395005	MBOAT7
PPP4R2	ACAP2	0.470707	ACTR2	0.449811	AQP9	0.440242	ARFGEF1	0.363388	ATP11B	0.350253	CAB39	0.451679	CMTM6	0.456382	CPEB4	0.440855	CYB5R4	0.447471	DCUN1D1	0.420935	DPP8	0.302495	GCA	0.440835	GFER	0.307891	KIDINS220	0.452897	MAP3K2	0.476756	2017-03-07	0.460254	MED13	0.474893	MPV17	0.19652	NFS1	0.126775	NIPBL	0.44052	OAT	0.188893	PHF20L1	0.442457	PJA2	0.46609	PLXNC1	0.449485	POLL
RALBP1	ABCG1	0.324303	AQP9	0.428186	BMP1	0.167837	C5AR1	0.443525	CCNDBP1	0.45272	CDC42SE1	0.437559	CDK19	0.443093	CMAS	0.259564	CXCR2	0.433313	DOCK5	0.426376	H3F3B	0.432681	IDS	0.448834	IGF2R	0.429289	IL6R	0.448158	KIAA0232	0.442906	KIAA0430	0.458551	LAMP2	0.447816	LIPN	0.156244	MAP2K4	0.442535	MAP3K2	0.428989	MBP	0.456056	MXD1	0.434337	NCOA1	0.43316	NDEL1	0.453104	NPEPPS
RPS7	C15orf40	0.151358	CMIP	0.370805	CYB5A	0.184528	DNAJC19	0.343545	DYRK4	0.240482	EP300	0.407037	HAX1	0.246603	KDM3B	0.388891	KDM4A	0.195206	LATS2	0.368939	MAGEH1	0.357464	NCOA6	0.367199	NDUFS5	0.182439	PDPK1	0.384692	POLR1C	0.338279	PRPS1	0.392459	PTCD3	0.378746	RPL11	0.588186	RPL15	0.603886	RPL17	0.594816	RPL21	0.603933	RPL23	0.589797	RPL26	0.594337	RPL30	0.606724	RPL31
RTN4IP1	AKIRIN2	0.261833	ARAP1	0.262338	BCL2A1	0.257276	CMIP	0.255664	CRK	0.246337	CSNK1D	0.246676	DEDD2	0.24581	DNTTIP1	0.245272	FMNL1	0.245003	GMIP	0.247528	HCG27	0.246899	HEATR1	0.251715	HNRNPA1	0.252272	ITPRIP	0.243142	KIAA0247	0.247613	MAML1	0.248436	MAP3K3	0.263997	MAPKAPK2	0.243087	MARK2	0.246383	MIDN	0.248475	MSL1	0.243914	MTMR3	0.24941	MXD1	0.247712	MYLK3	0.154659	NADK
SH2B1	ACTR2	0.425381	C16orf58	0.386566	CAPS	0.257556	CCDC130	0.269328	CCNL2	0.29414	CDK10	0.333485	CXXC1	0.327939	DMAP1	0.390318	DOM3Z	0.176939	FAM160B2	0.427203	GGT7	0.33549	INO80E	0.257743	KAT2A	0.43424	LENG8	0.269967	LYPLA1	0.253713	MAP3K12	0.283889	2017-03-09	0.403835	MST1P2	0.210501	NEURL4	0.247176	NSUN5P2	0.417522	PILRB	0.196171	PLA2G6	0.206285	PRSS53	0.164296	PSMD12	0.216476	RABEP2
TAF12	ANKRD16	0.1991	ARHGAP32	0.191732	ARPC3	0.478797	BPHL	0.182364	C18orf32	0.422263	CAPZA1	0.446718	CHMP3	0.457738	COQ10B	0.460672	DERL2	0.218743	FAM103A1	0.419359	FAM32A	0.339777	FAM49B	0.495978	GCA	0.457989	GMFG	0.50253	H3F3B	0.462849	IST1	0.461141	ISY1	0.238979	LAMP2	0.450229	MED31	0.282856	MYL12B	0.509572	NCF2	0.479857	NECAP1	0.222415	P2RY13	0.46585	PITRM1	0.295111	PPP2CA
TAOK1	AFF4	0.355301	APPBP2	0.216364	ARFGEF1	0.379294	ASH1L	0.414282	ASXL2	0.358397	ATF7IP	0.23574	B3GAT3	0.311137	C10orf12	0.360213	C19orf53	0.30124	CCDC94	0.228106	CDK12	0.280557	CSNK1G1	0.155018	DCAF10	0.185383	DPM2	0.199672	DPP8	0.303481	EIF3K	0.28172	FAM96B	0.251192	FKBP2	0.178054	HOOK3	0.306357	ITPR2	0.222397	JAGN1	0.119667	KIAA1109	0.305393	KIAA2018	0.349362	LMBR1	0.137034	LSM7
UTP20	ACACA	0.299338	ACBD6	0.309085	AHI1	0.156922	AKAP1	0.377841	ALDH18A1	0.400873	ATIC	0.398233	C10orf54	0.456934	C15orf41	0.253188	C6orf170	0.30409	C9orf41	0.323029	CHIC1	0.430726	DDHD2	0.438547	DDX10	0.260468	DDX18	0.447835	DOCK10	0.422709	GNAI2	0.463432	HEATR1	0.556963	IARS	0.53224	INTS2	0.433216	JDP2	0.434961	MARS2	0.38726	MRPS9	0.308157	MTHFD1	0.282476	MTR	0.455697	NAT10
ZBTB1	ARL13B	0.156539	BCKDK	0.377493	BRMS1L	0.126178	C12orf23	0.35647	C12orf29	0.380606	C2orf42	0.178224	C5orf28	0.318764	CACYBP	0.186265	CCDC14	0.375402	CCDC91	0.35783	CHORDC1	0.277718	DBNL	0.347551	DCAF17	0.383494	DCK	0.340414	DNAJA4	0.211339	DNAJB4	0.19979	EIF4A2	0.364853	FAM133B	0.38467	FLII	0.369393	FNTA	0.208137	G6PD	0.376749	GMIP	0.373204	GNAI2	0.377412	GNB2	0.363579	GOLPH3L
ACADM	ABTB1	0.296985	ASCC3	0.297677	CAMTA2	0.296129	CSNK1D	0.294331	DEDD2	0.28682	DLG1	0.288485	DNM2	0.292372	ELL	0.279988	FBRS	0.287758	FCGRT	0.290371	FGD3	0.300912	FMNL1	0.30201	GNB2	0.282261	HCFC2	0.297808	LPAR6	0.247009	MAST3	0.286305	MAU2	0.310736	MBOAT7	0.287984	MDH1	0.283503	MIDN	0.280338	MLF2	0.28103	MOB3A	0.2859	MYO1F	0.281549	NAA15	0.283758	PDLIM7
ACSS1	ACAP2	0.384495	ARL15	0.119119	ATP6V1B2	0.392493	BNIP2	0.388499	CAPZA2	0.407089	CDK19	0.39048	CHMP1B	0.394311	CHMP3	0.394625	CMTM6	0.386166	DAZAP2	0.407182	GMFG	0.397412	H3F3B	0.413737	IFNGR1	0.38881	IFNGR2	0.394	IL10RB	0.402353	IL6R	0.388338	KIAA0232	0.401931	LAMP2	0.405874	MEGF9	0.387366	NUMB	0.398863	OSBPL11	0.417447	PELI2	0.38797	PPP1R16B	0.386347	PSEN1	0.393615	RAB1A
ARPC1B	ADAP1	0.265141	AGPAT2	0.374305	AGTRAP	0.448343	AKD1	0.153499	AP2M1	0.379562	ARF1	0.49007	BCKDK	0.435682	CCDC66	0.316706	COG3	0.206213	COPE	0.455489	CTSD	0.393335	CYBA	0.445272	DMTF1	0.405433	DNM2	0.459016	EPN1	0.488154	FERMT3	0.434369	FLII	0.451911	GAPDH	0.354639	GNAI2	0.479394	GUSBP4	0.176715	IFT80	0.35143	ITGB2	0.331469	KCNQ1	0.398737	LRPAP1	0.363488	MGAT1
CAP1	ACSL4	0.466185	ACTR2	0.507028	ARPC3	0.502029	ATP6V1B2	0.499115	CAPZA1	0.474935	CAPZB	0.433798	CARKD	0.299274	CCPG1	0.514768	CD63	0.373337	CKAP4	0.43728	CSF2RA	0.491935	DDX27	0.313735	EPM2A	0.201287	FAM65B	0.445797	GSR	0.271692	HIBADH	0.233291	IFT46	0.173367	IKZF4	0.144449	IL17RA	0.508834	LPCAT2	0.422787	LPGAT1	0.48821	MCU	0.337557	MICU1	0.318509	MKS1	0.236652	MSN
CD3D	ABCD2	0.492622	AMIGO2	0.388935	ATG16L1	0.344936	C11orf63	0.126485	C14orf1	0.343553	CCDC136	0.21567	CCDC25	0.386485	CCDC65	0.402094	CD2	0.548845	CD3E	0.523202	CD3G	0.606558	CD8A	0.395323	CD8B	0.396256	CD96	0.455341	CLEC2D	0.411749	CRTAM	0.343978	CUX1	0.378335	DCP1B	0.419806	DDX24	0.390783	EMG1	0.318342	FAM84B	0.308476	GAS7	0.28265	GIMAP5	0.419994	GIMAP7	0.418078	GLOD4
CDIPT	ABTB1	0.511396	ADRBK1	0.518412	ANXA11	0.468999	APPL1	0.345297	ARMCX3	0.17914	BDP1	0.449684	BRMS1	0.342823	C11orf68	0.354167	C9orf41	0.312172	CHM	0.311523	DNAJC15	0.230232	FCGRT	0.481622	FGD3	0.494474	GNB2	0.487842	GPATCH2	0.269158	GTPBP5	0.383046	IER2	0.422303	IP6K1	0.473102	KLHL21	0.481069	KTN1	0.431444	KXD1	0.377582	LRFN1	0.430998	MAU2	0.464021	PMF1	0.19261	PPP4C
CUL4B	AP1G1	0.396443	BMP1	0.165265	CRNKL1	0.436	DFFB	0.184619	DNPEP	0.352597	DUS1L	0.435744	DYRK1A	0.406381	ERBB2IP	0.396919	FMR1	0.345225	FTH1P3	0.23333	GNA13	0.475421	JAK1	0.401403	KLF3	0.473237	MAP2K4	0.523123	MRPS12	0.297668	MRPS34	0.291761	MSL2	0.381799	NAA50	0.335424	NECAB3	0.188205	NEK7	0.508212	NR3C1	0.481446	NUP153	0.392033	OGG1	0.260324	PAFAH1B1	0.416785	PAIP2
CWC25	ABHD5	0.499036	AQP9	0.464984	BCL2A1	0.477049	CCNDBP1	0.482618	CDK19	0.503225	CFLAR	0.477106	CXCR2	0.464585	DDX3X	0.482119	DOCK5	0.488153	ELF2	0.459677	GABARAPL1	0.45468	GREB1	0.175991	HIVEP3	0.190407	IST1	0.468904	KIAA0232	0.47232	LAMP2	0.490221	MAP2K4	0.464276	MCCC1	0.237116	MSL1	0.496021	MXD1	0.466737	NDEL1	0.502733	NRBF2	0.46623	NUMB	0.469211	PHF20L1	0.482878	PKN2
DNAJC19	ABR	0.323256	ADH5	0.348511	ARHGEF2	0.328246	BRD4	0.327557	CREBBP	0.337645	CUX1	0.322588	DNM2	0.316559	EIF4A2	0.345846	EP300	0.329549	FAM162A	0.330881	FLII	0.327202	FNBP1	0.200621	GIMAP7	0.319386	GNAI2	0.322464	GNL3	0.313738	HINT1	0.338311	IL17RA	0.341659	KDM3B	0.337873	KDM5C	0.350977	KRT10	0.133155	MAP3K3	0.314275	MOB3A	0.325502	MSN	0.318616	MYH9	0.324382	PEX11B
EXOC8	C21orf33	0.353508	CELF2	0.459842	CMTM6	0.519044	DDX19A	0.305315	DOLPP1	0.20382	EIF3B	0.47859	ERAL1	0.282475	FTSJ1	0.371438	GALNT4	0.250914	GSS	0.352861	HBP1	0.488216	IQGAP1	0.497969	KDM5A	0.363664	KIAA0232	0.553198	KIAA0430	0.504509	LAMP2	0.541437	2017-03-07	0.5216	MRPL17	0.269235	MRPL24	0.28981	MXD1	0.518611	NFYA	0.286889	NUP98	0.506936	PKN2	0.527556	PPM1A	0.530136	PPP1R15B
FASTKD2	ACP1	0.466002	ADRBK1	0.476452	AIMP1	0.422213	ALKBH8	0.401056	ANXA11	0.476634	ARMCX5	0.310994	DDX18	0.494347	DDX47	0.423378	DNM2	0.455981	ESF1	0.399544	FMNL1	0.487989	FOPNL	0.266501	GMIP	0.460388	GNB2	0.471192	GTF2H3	0.354054	GTF3C3	0.423101	HNRPDL	0.458078	LYRM2	0.306625	MAML1	0.459913	MARK2	0.510687	MIDN	0.464515	MOB3A	0.471918	NOC3L	0.420959	NOL11	0.466055	PDHX
GGA2	ADARB1	0.370698	ARPC4	0.384284	ATP6V1B2	0.426466	CD52	0.304008	CD79B	0.41255	CHMP2A	0.402196	FAM49B	0.410103	GCA	0.421541	GLT1D1	0.384726	GRB2	0.395424	HSDL2	0.399659	KLHL2	0.386662	KPNB1	0.387818	LAMP2	0.400845	LCMT2	0.270847	LRRC1	0.166233	LYN	0.391824	MNDA	0.409808	NBR1	0.399884	NUP85	0.172721	NUP88	0.371836	OSTF1	0.426641	P2RY13	0.387872	PAK1	0.409255	PAN2
HINT3	ACAP2	0.380584	AES	0.353294	APAF1	0.356394	ARL11	0.368123	ATP6V1B2	0.366181	ATP6V1E1	0.355484	BRWD3	0.354442	CAPZA2	0.366897	CHUK	0.365044	CLCN4	0.121303	CMTM6	0.370698	CRK	0.370866	CSTA	0.352359	CTSS	0.372166	CYB5R4	0.358272	DCP2	0.35791	DLST	0.157959	DYNLT1	0.351357	FAM49B	0.357106	FAM91A1	0.352648	IFNGR1	0.381018	KIAA1033	0.366888	MCTP1	0.353452	MEGF9	0.356018	NUPL1
ICAM3	AATK	0.447653	ABCG1	0.347575	ABTB1	0.623866	ANKRD40	0.274351	APOOL	0.22259	ATP6V0B	0.56265	BRMS1L	0.130044	C5AR1	0.559981	CANT1	0.560891	CARHSP1	0.219262	CMAS	0.238458	DNM1L	0.414	DPF2	0.415107	ELL	0.533702	FAM134A	0.269545	FGGY	0.168279	GPANK1	0.376552	HIST1H1C	0.2158	INO80	0.328777	IP6K1	0.599584	KDM4B	0.563432	KLHL21	0.563082	LRP10	0.579368	LRRC4	0.515013	LSP1
IKBKG	ADCK4	0.37223	ADRBK1	0.524422	AFAP1L2	0.178896	AGPAT5	0.299511	AKNA	0.412395	ARHGAP27	0.478112	BBS12	0.157463	C6orf47	0.241391	CHFR	0.462333	CTDSP1	0.444921	CWC27	0.295915	DNAJC10	0.305577	DNM2	0.502634	EFHD2	0.440948	EIF3E	0.335828	ERCC8	0.191775	ESF1	0.380836	FBRS	0.50434	FMNL1	0.483447	FRA10AC1	0.276705	FXR2	0.267938	GUF1	0.398388	HGS	0.48961	HIRA	0.245173	ITPKC
KPNA4	ACAP2	0.546928	ACTR1B	0.323253	ACTR2	0.501396	AFTPH	0.481188	ALKBH6	0.251798	CHMP2B	0.448209	CMTM6	0.513742	CUL3	0.537105	DCP2	0.522759	DMAP1	0.380959	DOCK11	0.428053	FBXO11	0.521812	FBXW7	0.179089	GFER	0.288209	GNA13	0.502935	GNAI3	0.472861	JMJD4	0.31177	KPNB1	0.46656	MED13	0.475382	MED9	0.240226	NIPBL	0.509016	PAFAH1B2	0.35449	PAK2	0.510167	PBX4	0.271195	PGAP3
LRPPRC	ABCE1	0.417741	ADRBK1	0.439075	ANKRD13D	0.47843	ARHGAP27	0.478623	ATG16L2	0.43543	ATP1A1	0.332924	C6orf47	0.24571	CLK3	0.461148	COX11	0.400656	DDX18	0.432451	DNAJC16	0.321423	DVL3	0.372743	EIF4B	0.351256	FMNL1	0.436028	HEATR1	0.435922	HNRNPA1	0.477227	IPO5	0.416986	LINC00085	0.184816	MBNL3	0.426327	METTL16	0.437894	NOC3L	0.404909	NPM1	0.403926	PHF14	0.392712	PIGW	0.192373	PINK1
MRPS9	ACP1	0.314377	AKIRIN2	0.305063	ARAP1	0.305881	C10orf54	0.323883	COX11	0.300231	DDHD2	0.30471	ENOPH1	0.308538	GNAI2	0.304025	IL17RA	0.311856	IL6R	0.311409	IP6K1	0.305262	ITPRIP	0.310318	JDP2	0.306683	KIAA0247	0.313211	KIAA0513	0.316252	LANCL1	0.328613	LRP10	0.299952	MAML1	0.325222	MAP3K3	0.313384	MTMR3	0.32134	MYO9B	0.301297	NCL	0.306391	NFAM1	0.319807	NOP58	0.325643	PDPK1
MTMR6	ABHD5	0.475162	ACAP2	0.459093	APOA1BP	0.322173	ARRDC3	0.448429	AZIN1	0.438608	CMTM6	0.4796	COL4A3BP	0.498406	DOLPP1	0.205705	GPBP1L1	0.366032	HMGB2	0.36839	HMGCR	0.48089	KIAA0232	0.462449	LAMP2	0.475411	LBR	0.460548	LRRC20	0.149441	MAPK1	0.457047	2017-03-07	0.459005	MRPL17	0.270344	MRPL34	0.236478	NEK7	0.461132	NTHL1	0.249676	NUPL1	0.450929	OSGEP	0.183471	PAIP2	0.485889	PELI2
NKRF	ALOX5	0.30994	ARHGAP30	0.32552	ARID3A	0.315121	ATP11A	0.322614	C10orf54	0.300461	CEP95	0.313122	CSF2RA	0.308536	DDHD2	0.310786	DYSF	0.293852	FAM122B	0.280299	GMIP	0.319415	GNAI2	0.307965	GRB2	0.312868	IL17RA	0.321445	ITGAM	0.298598	ITPRIP	0.300625	KIF13A	0.306049	LRCH1	0.223675	LRP10	0.303243	MTMR3	0.309262	MYO1F	0.3007	NAA25	0.297228	NCF2	0.303858	NFAM1	0.308892	NLRP12
OSGIN2	C3orf62	0.412627	CAPZA2	0.439546	CCDC30	0.158899	CD46	0.425087	CFLAR	0.425824	CMTM6	0.429725	DCTPP1	0.329615	DDX39A	0.315131	FAM49B	0.424093	FYCO1	0.282365	GABARAPL2	0.410811	GCA	0.416958	H3F3B	0.436167	IPMK	0.422078	LAMP2	0.425947	2017-03-07	0.41154	MKRN1	0.437595	MSL1	0.42027	MXD1	0.410681	NCF2	0.438024	NFIL3	0.441558	NUMB	0.429028	OSTF1	0.416063	PAIP2	0.430044	PPM1A
OSTC	ALG2	0.218428	ALG5	0.354281	ATP5A1	0.280142	ATP5F1	0.257437	C14orf166	0.282378	CCT8	0.207422	CISD2	0.217771	COQ5	0.135606	CYCS	0.337034	DNAJB9	0.298879	EIF2S2	0.254785	EIF3M	0.312584	ERCC8	0.189001	ERH	0.256183	GTF3C6	0.228829	GUSBP11	0.201305	HSPA13	0.332234	IBTK	0.324837	IFT52	0.19139	LMBR1L	0.190388	MANEAL	0.131801	MAPK6	0.236243	NDUFV2	0.259192	NUS1	0.347694	OLA1
PARP1	AARS	0.301731	ALDH18A1	0.4182	ATP8B2	0.363389	AVEN	0.156211	BICD1	0.197234	BNIP3L	0.36964	CCT7	0.373423	CKS1B	0.223203	CSTA	0.368625	EIF2AK3	0.386175	EZR	0.304048	FUT8	0.342382	GPX7	0.2725	IARS	0.382121	IKZF3	0.364657	JDP2	0.3897	KCNA3	0.366616	KCNE3	0.401769	LAS1L	0.367057	MAP3K3	0.416009	MCM3	0.389515	MSH2	0.301722	NCL	0.399111	NFAM1	0.380581	NUDT16P1
PAX5	ABCB4	0.502246	ADD2	0.246449	AFF3	0.461425	BANK1	0.546863	BEND4	0.299404	CD180	0.199781	CD19	0.559216	CD22	0.640385	CD79A	0.5907	CD79B	0.581796	CLEC17A	0.533815	CLLU1	0.510622	COL19A1	0.518639	CR2	0.417138	CXCR5	0.603669	EBF1	0.500605	FAM129C	0.567802	FCER2	0.465904	FCRL1	0.55079	FCRLA	0.562137	GNG7	0.226959	HLA-DOA	0.384921	ICOSLG	0.279451	IGHD	0.459887	KCNH8
PCID2	ARAP1	0.372331	ATP11A	0.373985	C10orf54	0.389596	CD2	0.366101	CMIP	0.382895	CUZD1	0.171494	DHX8	0.352544	G6PD	0.386741	GLOD4	0.393285	GMIP	0.391791	GNAI2	0.406922	GRB2	0.387574	IL17RA	0.38405	ITPRIP	0.374146	KDM3B	0.3799	KIAA0247	0.374408	LASP1	0.379402	LPXN	0.351103	LYAR	0.361656	MAML1	0.413081	MAP3K3	0.383685	MRPL9	0.382536	MTMR3	0.382331	NDUFAF4	0.318928	NFAM1
POMGNT1	ABHD14A	0.365205	ACAP2	0.439991	ACTR2	0.415419	ADA	0.260522	ATP6V1A	0.43013	ATP6V1B2	0.453356	AVEN	0.150482	BNIP3L	0.420193	CAB39	0.416241	CCPG1	0.408575	CMTM6	0.446332	CPEB4	0.416509	DCP2	0.427189	DYNC1LI2	0.253288	E2F3	0.430393	EID2B	0.162042	EVL	0.453434	FBXO11	0.411824	KDM3B	0.411062	KIAA0232	0.411406	KLHL2	0.413843	LAMP2	0.43159	MXD1	0.414513	OSBPL11	0.419938	PAK2
PPP3CA	CAB39	0.525697	CCDC51	0.208526	CDK19	0.507008	CLTC	0.462569	DDB2	0.325936	DDX19A	0.300624	DNAJC17	0.211279	E2F3	0.530221	FAHD2A	0.171859	FBXO11	0.501018	FCHSD2	0.261549	FLAD1	0.392318	GATAD2B	0.397515	GIT2	0.508756	KDM3B	0.49654	KIAA0232	0.512161	KIAA0430	0.524993	LAMP2	0.555076	MSN	0.454664	MTMR10	0.534585	PAFAH1B1	0.430504	PAFAH1B2	0.367897	PAK2	0.540707	PARP3	0.262679	POLR3D
PSMC2	AK2	0.296627	ATP5A1	0.304622	ATP5C1	0.265305	C22orf28	0.303993	C3orf38	0.197036	CCT6A	0.344606	CHCHD3	0.263823	CNOT3	0.374819	COMMD10	0.216889	COPZ1	0.289379	CYCS	0.368874	DDX1	0.353529	DENND2A	0.12596	DHX34	0.351178	DRG1	0.278974	EID1	0.358376	EIF2S1	0.353136	FBRS	0.351679	FGD3	0.354701	GPN1	0.340993	HNRNPR	0.373591	IBTK	0.364676	IER3IP1	0.323529	MAST3	0.378016	MDH1
RHOT2	ACAP3	0.318438	ACD	0.241363	ARL6IP5	0.202399	ASB6	0.27185	C19orf60	0.280279	C6orf136	0.197668	CAPRIN1	0.231937	CAPS	0.250767	CCDC130	0.376406	CCDC142	0.13952	CDC37	0.261309	CDK9	0.28954	CNIH	0.170841	CTBP1	0.291622	EDC4	0.266064	EHMT1	0.201663	EML3	0.205958	FBXW5	0.40212	GABPA	0.24705	GGA1	0.205531	GLYCTK	0.21842	LMF2	0.510559	LZIC	0.189834	MCRS1	0.19731	MED29
RNF145	ABCA1	0.286065	ACAD9	0.343389	AP3S1	0.361752	ARMC6	0.270312	ARNTL	0.273125	B3GNT2	0.229156	C12orf43	0.20364	C7orf25	0.185286	CCNDBP1	0.479216	CDC123	0.33992	CDC42SE1	0.502537	CNOT8	0.302967	CUL3	0.488092	DDX39A	0.296326	DDX54	0.369284	DNPEP	0.344918	ERAL1	0.263783	FBXO11	0.451128	HIC2	0.229758	HNRNPK	0.490173	MAP2K4	0.4817	MED24	0.410099	MYL12B	0.422876	MYLIP	0.315358	NEU3
RNPEPL1	ADRM1	0.316665	AP1M1	0.344465	ARAF	0.378826	ARFGAP2	0.148768	ARHGDIA	0.46515	CAPN1	0.350222	CORO7	0.36608	DAPK3	0.390731	DGKZ	0.350172	DHX15	0.347902	DYRK1B	0.35222	GLTSCR1	0.317254	HMHA1	0.392775	HPS1	0.198996	HSF1	0.362083	MAN2B2	0.240266	MAP1S	0.427338	MED15	0.252284	MITD1	0.210111	NACC1	0.342299	PCIF1	0.374702	PGLS	0.386061	PIP5K1C	0.383976	PITPNM1	0.354727	PNPLA2
SAMM50	AQP9	0.304051	BCL6	0.320224	CEACAM3	0.318951	CFLAR	0.314614	CHMP1B	0.309753	CPEB2	0.309915	CSF3R	0.325983	CXCR1	0.313648	CXCR2	0.309129	FCGR2A	0.302443	GAB1	0.30145	GAB2	0.312563	H3F3B	0.309984	HAL	0.322442	HSPA6	0.309445	IFNGR2	0.313166	KBTBD2	0.320453	MSL1	0.308325	MTMR10	0.309912	MXD1	0.332375	N4BP1	0.311661	NCOA1	0.310138	NDEL1	0.323226	NUMB	0.307979	NUP98
SCAF1	AKNA	0.40027	BAG6	0.418844	C3orf38	0.203363	CHERP	0.528844	CLPTM1	0.464832	CNOT3	0.411548	DAPK3	0.431626	DYRK1B	0.33149	FAM204A	0.170227	GFM2	0.163328	GIN1	0.154771	GLTSCR1	0.337498	HMHA1	0.412823	HNRNPUL1	0.371932	LENG1	0.132032	MAN2B2	0.230235	MAP1S	0.478435	MED15	0.249544	MLL4	0.445625	OGFR	0.374315	PCIF1	0.395296	PIP5K1C	0.354586	PPP6R1	0.419623	PRKCSH	0.376957	PRRC2A
SIRPB1	ALOX5	0.296871	APAF1	0.292371	CCDC50	0.196501	CMTM1	0.290202	DENND5A	0.30037	DNTTIP1	0.319579	DYSF	0.302232	ECE1	0.293127	FKBP1A	0.296252	GAB2	0.288742	GCA	0.309104	GEN1	0.217881	GLT1D1	0.288245	IL6R	0.310698	ITPRIP	0.304223	LRRC4	0.304632	MEGF9	0.299221	MGAM	0.300937	MKRN1	0.313229	MSL1	0.305282	MTMR3	0.292086	N4BP1	0.295408	NADK	0.290744	NCF2	0.296464	NDEL1
SLC4A7	AK3	0.198364	BCKDK	0.432133	C12orf29	0.429296	C18orf54	0.167582	DCLRE1A	0.273903	DYNC2H1	0.229743	DZIP3	0.319256	GNAI2	0.498448	GRB2	0.459704	GRINA	0.38973	HAUS6	0.395082	KLF12	0.505741	LRBA	0.460875	MAP7D3	0.305794	MFSD6	0.285144	NDUFAF4	0.299624	NT5DC1	0.176938	PCM1	0.232086	PLEKHA1	0.447505	PRKACB	0.465803	PRKCD	0.47534	PRKY	0.337222	RAB5C	0.459803	RASGRP1	0.491496	RELT
UHRF2	ANKAR	0.275349	CCDC66	0.324146	CEP192	0.117862	CNTRL	0.399319	COIL	0.307353	DMTF1	0.425726	DNAJC27	0.331713	DOPEY1	0.377408	FAM73A	0.313957	GNAS	0.277849	HACL1	0.300509	HAUS3	0.276381	HNRPDL	0.456745	HSPA14	0.254608	HSPA1B	0.309926	KDM4C	0.425309	KIF20B	0.384018	LMBRD2	0.231805	MCPH1	0.381272	MTCP1	0.219258	NAA35	0.369591	PPHLN1	0.331767	PRKAB2	0.359682	PRKACA	0.411883	PRMT10
USP36	ACSL4	0.462119	ANKRD34B	0.15202	ANKS6	0.407962	BCL9L	0.435402	CAPZA2	0.464139	CARD11	0.443129	CARNS1	0.313932	CCPG1	0.459612	CD6	0.454116	CLIC1	0.448825	CMTM6	0.463207	CSF2RA	0.452922	DDX27	0.33158	FAM49B	0.456487	GEMIN4	0.340161	GOLGA8B	0.325825	IFNGR1	0.470888	KLHL25	0.234837	LRIG1	0.332314	MDC1	0.430082	MKS1	0.236372	MNDA	0.456845	MSTO1	0.378107	NCF2	0.487573	NPTXR
WDR43	ABCE1	0.50049	ABR	0.436653	ALKBH8	0.435165	ARHGAP27	0.437854	ARMCX5	0.315253	ATIC	0.37497	BMS1	0.42658	C10orf2	0.30628	DDX10	0.257018	EFHD2	0.412773	EMG1	0.325928	EPRS	0.456763	FARSB	0.361198	FGD3	0.41945	FMNL1	0.457735	GMIP	0.437094	GPR89A	0.195202	HNRNPA1	0.456024	HSPA9	0.423725	IARS	0.419734	KIAA0247	0.413111	LRPPRC	0.418255	MAGOHB	0.356485	MAP3K3	0.426971	METTL16
ZNF217	ACAT2	0.261254	ATP6V1B2	0.511728	C5AR1	0.528702	CAB39	0.523046	CDK19	0.545018	CSTF2	0.299749	FOXO3	0.528144	FTSJ1	0.34972	GAB2	0.513834	GOT1	0.285702	HARS	0.293074	HSD17B11	0.504892	IGF2R	0.526135	IL6R	0.535641	JHDM1D	0.515279	KIAA0232	0.560879	KIAA0430	0.539244	LAMP2	0.542837	MANSC1	0.505062	MAP3K2	0.505603	MAP4K4	0.50593	MEGF9	0.551519	MGAM	0.549592	MTMR10	0.522841	NDEL1
BCKDHB	ABCE1	0.327065	ABR	0.343265	ACP1	0.330187	CCDC109B	0.315041	CD28	0.330174	CHIC1	0.334365	CTLA4	0.255501	DCAF17	0.311264	DDX47	0.327676	EIF4A2	0.32602	FAM60A	0.311173	G6PD	0.328127	GIMAP7	0.31279	GLOD4	0.316213	ITK	0.32831	LDHB	0.320666	LY9	0.319858	MAP3K3	0.314618	MLLT3	0.327048	NAA25	0.329336	NOL11	0.327557	NOP58	0.330076	NPM1	0.322502	OXCT1	0.321292	PRPF39
BCL3	ABHD16A	0.396406	ADM	0.477073	BASP1	0.531763	BIN3	0.479607	BTG2	0.314567	CANT1	0.543907	CDKN2D	0.508127	CEBPB	0.47391	DOK3	0.571546	DTWD2	0.123302	EHD1	0.337549	ELL	0.52156	FLOT1	0.565707	GNB2	0.571395	GPR97	0.496467	HLX	0.440826	IP6K1	0.544343	ITPRIP	0.549517	JUNB	0.544017	KDM6B	0.575659	LIMK2	0.534046	LRG1	0.531144	MBOAT7	0.557805	MIDN	0.588605	NARF
C18orf32	AGBL5	0.165189	ANP32A	0.413326	ARPC3	0.403145	ATP6V0E1	0.443442	ATP6V1E1	0.418704	C20orf24	0.424317	CAPZA2	0.426036	CCPG1	0.431252	CHUK	0.407036	CMTM6	0.416078	CRIPT	0.256536	CYB5R4	0.427379	DAZAP2	0.420837	FAM49B	0.427366	GABARAPL2	0.406531	GCA	0.414721	GLIPR2	0.402368	GMFG	0.417775	IFNGR1	0.405966	IST1	0.411467	LAMP2	0.421153	LAMTOR3	0.422138	MYL12B	0.43653	NCF2	0.41084	NECAP1
COQ10B	ABCA1	0.281501	ARNTL	0.300557	BCAT2	0.286298	C1GALT1C1	0.289695	CAMSAP1	0.18219	CHMP3	0.523151	CIR1	0.508042	CLCN6	0.168757	CMTM6	0.534549	CRIPT	0.275857	CTAGE5	0.443021	CTBS	0.5284	CYB5R4	0.529783	DDX59	0.288216	ERCC1	0.282817	FAM103A1	0.41256	FAM49B	0.554283	H3F3B	0.526086	HIAT1	0.493702	IRF2	0.500128	LETM1	0.283816	LRRC41	0.354396	MOB4	0.298449	MTA1	0.386967	P2RY13
EMG1	ACP1	0.32185	ADH5	0.319902	ADIPOR1	0.319511	BRIX1	0.331196	C10orf54	0.323343	CCT2	0.325858	CD3D	0.318342	DDX47	0.355983	GLOD4	0.324288	KBTBD12	0.127711	KIAA0232	0.319316	LY9	0.315425	MAP3K3	0.343327	MAPK1	0.316545	MAST3	0.324633	MPP1	0.318016	MRPL3	0.352933	MTMR3	0.334856	MXD1	0.327126	NFX1	0.311177	NOL11	0.332587	NPEPPS	0.315111	PFKFB4	0.334022	PPIA	0.331649	PPM1D
EMILIN2	ADD3	0.179144	ALDH2	0.351062	ANKRD50	0.38493	ARSD	0.201947	ASGR2	0.239182	ATG7	0.327718	C16orf70	0.247417	C3orf37	0.156471	CD14	0.321822	CD33	0.348272	CD68	0.433233	CITED2	0.178777	CNTLN	0.275749	COPA	0.253058	CRTAP	0.300365	DUSP3	0.288337	ERMAP	0.149796	FZD2	0.253981	GAPDH	0.302116	GAS7	0.263493	GBGT1	0.292239	GLB1	0.38554	GNA15	0.30971	GPR18	0.322201	HEXB
MAP1LC3B2	ABHD5	0.228597	APOBEC3A	0.222751	CCNDBP1	0.21957	CD53	0.235523	CDA	0.217529	CDK19	0.213575	CHMP2A	0.216617	CMTM2	0.220892	DDX3X	0.22267	EXTL3	0.217828	FOSL2	0.218763	GABARAPL2	0.222589	HAL	0.214541	HSPA6	0.212507	IFNGR2	0.230611	IST1	0.217929	LAMP2	0.214258	LRBA	0.221844	MANSC1	0.218249	MAP3K5	0.213295	NDEL1	0.228791	NFIL3	0.219374	NRBF2	0.214747	OSBPL2	0.215636	PAIP2
MRPS30	ATP6V0B	0.313573	ATP6V1B2	0.324644	C19orf12	0.315182	C3orf62	0.331885	C5AR1	0.345463	CPPED1	0.315693	DAZAP2	0.314683	DENND5A	0.316202	FAM212B	0.323877	FTL	0.321798	GABARAPL2	0.313229	GIT2	0.312951	GLUL	0.312396	IDS	0.334341	IFITM2	0.314185	KIAA0232	0.312173	KIF13A	0.314494	LAMP2	0.31773	MSL1	0.313073	MXD1	0.323231	NCF2	0.343863	NFAM1	0.331442	NUMB	0.321562	OS9	0.327276	OSBPL2
NECAB2	ABTB1	0.337665	APOBEC3A	0.332626	AQP9	0.349504	ATP6V0B	0.358403	BASP1	0.338707	BCL3	0.324151	C3orf62	0.327818	C5AR1	0.340948	CSF3R	0.3597	DOK3	0.348139	ELL	0.335127	FGD3	0.328342	GLT1D1	0.329982	HAL	0.33071	HSPA6	0.326727	IFITM2	0.331623	IFNGR2	0.332341	IL1R1	0.344114	IL1RN	0.327599	MANSC1	0.334252	MLF2	0.326075	MSL1	0.328136	MXD3	0.343954	MYO1F	0.331555	NCF4
NTHL1	ACAP2	0.246747	ACTR2	0.244599	AES	0.23731	BNIP2	0.259127	BNIP3L	0.24371	CAPZA2	0.238602	CD58	0.256691	ELF2	0.255264	FAM49B	0.251548	FAR1	0.254012	FARSA	0.253621	HMGCR	0.260327	HSD17B11	0.260797	JHDM1D	0.239392	LBR	0.262976	2017-03-07	0.263087	MTMR6	0.249676	NEK7	0.260236	NIPBL	0.259666	NUPL1	0.245637	OSBPL11	0.250266	PAIP2	0.239459	PHF20L1	0.255715	PRKAR1A	0.240519	QKI
NVL	ARF1	0.403308	C10orf54	0.375869	C5AR1	0.381916	CANT1	0.412795	CCDC14	0.401272	CSF3R	0.386965	DOK3	0.374713	FAM214B	0.375075	FAM53C	0.39319	FPR1	0.387909	GAB2	0.392394	GNAI2	0.379447	GNB2	0.374035	GRB2	0.380701	IP6K1	0.379805	ITGA5	0.398438	LANCL1	0.378433	MBOAT7	0.397594	MOB3A	0.373227	MYO1F	0.386728	NFAM1	0.38137	NUMB	0.391176	PFKFB4	0.380541	PHC2	0.383031	PLIN3
PI4K2B	ABTB1	0.292648	API5	0.273135	ARAP1	0.278766	ARRB2	0.273411	ATR	0.277582	B9D2	0.282001	C10orf54	0.274739	CNPY3	0.287723	DHX34	0.276279	EPT1	0.276945	EXTL3	0.275093	FBRS	0.273531	FGD3	0.291837	FKBP8	0.276508	GDI1	0.281586	GFM1	0.276597	GNB2	0.27663	GRAMD1A	0.29819	HNRNPR	0.27299	ICAM3	0.27138	IP6K1	0.280061	KDM4B	0.301187	KDM6B	0.280462	KLHL21	0.271171	MAP2K3
RALY	ADRBK1	0.501742	BRMS1	0.33906	C11orf68	0.388389	C5orf24	0.304948	C6orf47	0.263139	CD2BP2	0.263537	CLTB	0.450814	COPE	0.464222	CORO1A	0.463311	CUL5	0.440121	CYBA	0.473433	EFHD2	0.479823	FAM89B	0.3612	GNB2	0.488882	GUF1	0.394324	IER2	0.415197	ITPKC	0.225856	LMAN2	0.466289	MPP5	0.202371	NFKBIB	0.309122	NR1H2	0.470912	PIAS2	0.178963	PPP1CA	0.380704	PYCARD	0.457961	RAB1B
RC3H1	ACAP2	0.514817	BAZ1A	0.516391	C3orf62	0.53198	CREB1	0.450204	CSTF2	0.30003	DCP2	0.528912	DDX19B	0.257807	DNAJB6	0.352457	DYNC1LI2	0.249985	DYRK1A	0.425337	FAM126B	0.515827	FBXO11	0.493155	FCHO2	0.414468	FLAD1	0.360654	IDH3B	0.2584	IDS	0.540043	JMJD4	0.281883	KBTBD2	0.517931	MDM2	0.240003	MLL5	0.446113	MSL1	0.567795	MXD1	0.531706	NCOA1	0.533767	NFAT5	0.37097	NPEPPS
RNF13	ANKS6	0.396428	AQP9	0.530324	ARFIP1	0.410198	ASAH1	0.358315	C9orf66	0.328907	CAPZA2	0.517622	CD53	0.542839	CMTM6	0.570419	CYB5R4	0.51748	DEXI	0.334242	FAM49B	0.573838	H3F3B	0.570851	HBP1	0.543673	LAMP2	0.534044	LYN	0.544902	MAP3K12	0.272753	MNDA	0.543762	MXD1	0.52444	NUMB	0.518596	OSBPL11	0.525445	PELI1	0.52217	PELI2	0.537772	RAB33B	0.506107	RASSF3	0.526085	RFWD2
RPL23	ADSL	0.278714	BZW2	0.299437	C4orf52	0.167551	COX7C	0.439787	DAP3	0.350715	DNAJC19	0.311493	EIF3D	0.371821	MRPL45	0.384554	MRPS21	0.324955	MRPS33	0.307925	NACA	0.507808	NGDN	0.327681	NSA2	0.311983	NSMCE1	0.283177	PFDN5	0.369979	PIGP	0.185353	RAP1GAP2	0.323769	RPL11	0.628221	RPL15	0.574569	RPL17	0.630993	RPL21	0.614714	RPL26	0.675934	RPL30	0.640027	RPL31	0.679915	RPL32
RPSA	AKR1B1	0.333688	ARSD	0.184208	CCR9	0.142218	CD27	0.361427	CDK4	0.363776	DNAJC19	0.312711	EEF1B2	0.543913	HAX1	0.266374	LY9	0.442822	MAGEH1	0.365283	MID2	0.292181	NDUFAF4	0.281879	PEBP1	0.400645	PPAPDC2	0.237731	PRPS1	0.414969	RPL10A	0.549235	RPL11	0.530632	RPL13A	0.575946	RPL15	0.535656	RPL19	0.575347	RPL27A	0.590753	RPL3	0.572445	RPL32	0.584308	RPL35	0.579495	RPL4
SH3GL1	ADCK4	0.356184	ADRBK1	0.482919	AKT2	0.319034	CCDC90B	0.189371	CDK11B	0.2362	DAPK3	0.388428	DEF6	0.269344	FBRS	0.465634	FCHO1	0.401113	FKBP8	0.428934	GATAD2A	0.399683	HGS	0.473433	HMHA1	0.45279	MAP1S	0.440219	MAP2K7	0.409126	MARK4	0.229274	MLL4	0.433081	NACC1	0.320308	NCLN	0.324521	PITPNM1	0.327214	PPP1R12C	0.424968	PRR14	0.468156	RAB11B	0.403203	RELA	0.404957	RFNG
SSFA2	ACAP2	0.459267	ACSL4	0.468299	ATP6V1B2	0.462498	BPHL	0.190064	C18orf25	0.270482	C1orf109	0.260024	CARD11	0.437954	CARNS1	0.326351	CMTM6	0.470671	EXOSC2	0.353581	FAM91A1	0.45638	GDAP2	0.340898	GNB4	0.401947	IL21R	0.418159	KDM1B	0.372766	KIF5B	0.425243	KRI1	0.476791	LPCAT2	0.419402	LRRFIP1	0.376036	MMAB	0.304711	MSTO1	0.392654	MTF1	0.460316	NCF2	0.488124	NR1D1	0.280313	OSBPL11
TGFBR3	AGAP1	0.400553	APOBEC3G	0.416929	ARAP2	0.33077	ARL4C	0.505099	ATP1A3	0.376712	C12orf75	0.33486	C1orf21	0.621224	CACNA2D2	0.477602	CCL5	0.464196	CEP78	0.492017	ENPP5	0.513823	EOMES	0.508245	FCRL6	0.51042	FYN	0.393966	GFI1	0.441605	GPR68	0.376258	GZMA	0.572674	KIF21A	0.486783	KLRC1	0.220451	KLRC4	0.275032	KLRD1	0.58952	KLRK1	0.495939	LDOC1L	0.319018	MYBL1	0.526296	NCALD
THSD1P1	ANXA11	0.418817	ARHGEF2	0.421358	ARPC4	0.428921	ATP6V0D1	0.452666	ATP6V1B2	0.41938	DDHD2	0.458718	GIT2	0.420147	GNAI2	0.460649	GRB2	0.441239	ICA1L	0.158203	IL17RA	0.457519	KCNE3	0.42239	LANCL1	0.423411	LASP1	0.426914	LILRA2	0.443875	MTX3	0.439182	NCF2	0.415889	NFAM1	0.436856	NRIP2	0.15018	OS9	0.436543	OSBPL11	0.420811	PAK1	0.429441	PPP1R18	0.421124	PRKCD	0.452435	PTCD3
TOR1A	AGPAT9	0.311773	AMICA1	0.315397	ANKRD22	0.30634	ARL11	0.340249	ATG3	0.32973	ATP6V1B2	0.312692	BMX	0.307809	BRI3	0.324279	BST1	0.318031	C20orf24	0.323435	CASP1	0.311162	CCPG1	0.313201	CD46	0.309689	CDA	0.318567	CTSS	0.309248	CYB5R4	0.326014	DAZAP2	0.315796	DCAF12	0.329152	DYNLT1	0.31925	FKBP1A	0.3257	FLI1	0.333639	GLIPR2	0.31436	KCNE3	0.321395	MCTP1	0.321941	MKRN1
ZBTB9	ABHD5	0.352357	AQP9	0.366665	ATP6V0B	0.361114	ATP6V1A	0.357908	C5AR1	0.368594	CFLAR	0.361201	CMTM6	0.363031	CPEB4	0.373242	DOCK5	0.375582	EXD1	0.208521	FAM214B	0.348439	FAM53C	0.364355	GCA	0.356207	GLUL	0.348171	GRB2	0.366364	H3F3B	0.351657	KIAA0232	0.366414	MAPK1	0.350205	MSL1	0.353635	MXD1	0.386273	NDEL1	0.353806	NUMB	0.378947	PBLD	0.119583	PELI1	0.359098	PHC2
ZNF512	ARF1	0.478711	ATXN7L3B	0.409701	C10orf54	0.489531	CCDC14	0.443271	CD52	0.304632	DCAF16	0.392673	DDHD2	0.460547	ELAC1	0.220001	FUBP1	0.417439	GPR162	0.147411	GRPEL2	0.388702	HDAC1	0.290118	KCTD7	0.365428	KDM4C	0.414686	LANCL1	0.452878	LATS2	0.410641	LMLN	0.276635	LUC7L3	0.408043	MAP3K3	0.462786	METTL3	0.437841	MTA3	0.377116	NFX1	0.421025	PTCD3	0.46969	QSOX1	0.356706	RHOH
AFG3L2	ABTB1	0.392895	ARHGAP27	0.376145	ARHGAP9	0.38784	ATG16L2	0.367748	ATP6V0B	0.365567	BCL6	0.365671	COG2	0.376426	CREBBP	0.359731	CSF3R	0.386356	DHX34	0.363081	ELP4	0.255614	FGD3	0.396525	FMNL1	0.399212	GDI1	0.391568	GMIP	0.36032	HSPA9	0.365231	IP6K1	0.362089	ITPRIP	0.370913	KDM6B	0.399225	KLHL21	0.370283	LOC146880	0.37073	LPAR2	0.374778	LRP10	0.368714	MAML1	0.360958	MARK2
AIDA	ABR	0.345887	ABTB1	0.348034	ADRBK1	0.360592	AGPAT5	0.33218	API5	0.35518	ARF1	0.340326	ARHGAP27	0.356438	CAND1	0.354369	CD2AP	0.366774	CHPF2	0.346324	CNTRL	0.334936	DCK	0.351593	DNM2	0.352129	FCGRT	0.368113	FGD3	0.339653	FLII	0.360452	GMIP	0.339452	GNB2	0.340337	HGS	0.335594	IMPDH1	0.349354	MALT1	0.353652	MATR3	0.371921	MOSPD3	0.146553	NBEAL2	0.366745	PDLIM7
APBB1IP	AQP9	0.509705	ARNTL	0.273421	BASP1	0.501354	BCL6	0.528038	CTBS	0.476767	CYTH4	0.449439	DENND5A	0.492259	DGAT2	0.504308	DHX33	0.157339	DOK3	0.506191	DYSF	0.520129	EGLN1	0.488778	FAM53C	0.493253	FCGR2A	0.522404	FFAR2	0.483422	FRAT2	0.517672	H3F3B	0.502574	HSPA6	0.490405	IFNAR2	0.435381	IL6R	0.530745	ITPRIP	0.500507	LIMK2	0.491777	LPCAT3	0.355748	NDEL1	0.535542	NFIL3
ATAD5	AKIRIN2	0.366918	ALG10	0.281213	ARF1	0.338884	ARRB2	0.365682	ATP6V0B	0.359429	C10orf54	0.353588	FCGRT	0.342652	FGD3	0.354646	FMNL1	0.34875	GAB2	0.34384	GNAI2	0.344633	IFITM2	0.351417	IFNGR2	0.342444	IL6R	0.349294	IP6K1	0.344988	ITPRIP	0.354786	KNTC1	0.283199	MCM3	0.38027	MYO1F	0.36956	NADK	0.349542	NCF2	0.342302	NFAM1	0.343564	NINJ1	0.348631	PILRA	0.348177	PLAUR
C11orf58	ATG4C	0.226754	BCAP29	0.253982	BTBD1	0.27666	C12orf4	0.233621	C16orf87	0.178888	C3orf38	0.197125	CACYBP	0.196613	CCDC90B	0.186847	CNOT2	0.290942	DCAF15	0.329433	DHX29	0.230617	EIF4E	0.241815	FCF1	0.192702	HBS1L	0.257758	HGS	0.421076	KATNA1	0.147419	LRCH4	0.386563	MATR3	0.391219	MED4	0.190216	METAP2	0.379207	MTF2	0.250694	NCK1	0.236684	NDUFA5	0.431424	PDE4C	0.147545	PIN4
CA4	ABTB1	0.439707	ADIPOR1	0.435333	AGPAT5	0.295034	ALOX5	0.433813	BMX	0.498812	CCNDBP1	0.434031	CDA	0.427163	CDH26	0.239793	CHST15	0.451233	COL9A3	0.142698	DAPK2	0.399621	DOK3	0.481045	DOK4	0.233771	FAM53C	0.43459	GFOD2	0.334397	HAL	0.446445	IL6R	0.440799	ITPRIP	0.439526	KAZN	0.24578	LRRC4	0.442176	LTB4R	0.404654	MTMR3	0.43414	NDEL1	0.433358	ORM1	0.264719	PADI4
CALCOCO1	ABTB1	0.460823	ATG16L2	0.468713	CCT2	0.415598	CCT4	0.380022	CDC42SE1	0.453864	DAPK2	0.432511	DPEP2	0.376625	ELMO1	0.325377	EMR3	0.438773	FGD3	0.473683	FOXO4	0.46685	FRY	0.406975	GMIP	0.461525	GOLGA2	0.428986	HIST1H1C	0.213802	IDS	0.474291	INTS10	0.177415	IP6K1	0.453766	KLHL21	0.495738	LRP10	0.45055	MAML1	0.471236	2017-03-08	0.388818	MBOAT7	0.456569	MRPS27	0.395717	MRPS7
CD2	APOA1BP	0.308756	ARSK	0.175856	ASUN	0.34228	C14orf1	0.352582	CCDC136	0.217366	CCDC65	0.418178	CD3D	0.548845	CD3G	0.51668	CD8A	0.382018	CDC37L1	0.169844	CHST15	0.384053	CNPY4	0.23932	CXCR3	0.308945	DCLRE1A	0.275309	GIMAP5	0.383141	GPR171	0.345876	IL32	0.288172	ITM2A	0.234114	KIF21A	0.439452	KLRAP1	0.273614	KLRG1	0.393686	LAX1	0.454181	LCK	0.496214	LILRB4	0.222405	LIMA1
CIR1	ADCK2	0.264388	ANKRD52	0.32798	ATAT1	0.153573	BACH1	0.496405	CHMP5	0.476904	CLEC2B	0.340978	COQ10B	0.508042	CTAGE5	0.40382	CTBS	0.504269	DECR1	0.278849	DFFA	0.19573	FAM49B	0.53419	FAM8A1	0.50417	FAS	0.374084	FMR1	0.374932	H3F3B	0.529505	IRF2	0.530133	LRRC41	0.335814	LY96	0.513633	LYN	0.504573	MED31	0.267846	MOB4	0.287849	NDUFB6	0.458995	NMI	0.458013	PIGB
COTL1	ARPC4	0.506441	CCL28	0.331372	CEP290	0.474641	CTSZ	0.357511	ELF4	0.40882	FCRL3	0.271884	FZD3	0.205911	GNAI2	0.517342	HCK	0.468678	ILK	0.330358	KCNQ5	0.191962	LCLAT1	0.127908	MCM8	0.229584	METTL2B	0.183604	MICU1	0.332474	MPP6	0.261702	MTMR14	0.408685	PDP2	0.374434	PGD	0.48045	PMS1	0.392278	PRELID1	0.299228	PRKCD	0.502129	RAB32	0.387104	RHOG	0.505309	RPGRIP1L
CSTF2	ARHGAP26	0.299511	C3orf62	0.325777	C5AR1	0.312178	CDK19	0.330241	CXCR2	0.300859	GAB1	0.305914	GLT1D1	0.309936	GOSR2	0.309524	IGF2R	0.307162	IKBIP	0.299253	ILF2	0.306103	KBTBD2	0.314761	KIAA0430	0.30944	MAP2K3	0.298133	MAP2K4	0.317547	MGAM	0.300065	MSL1	0.316834	NCOA1	0.300242	NDEL1	0.304407	NRBF2	0.308063	NUP214	0.29977	OSBPL2	0.31404	PAN3	0.331193	PBX2	0.315495	PCMTD1
ETAA1	ALG10B	0.397524	BBS2	0.209815	BUB3	0.429409	CHIC1	0.413665	DDHD2	0.403528	FCGRT	0.417112	FTL	0.419366	GNAI2	0.426945	IMPDH1	0.410342	KIAA1147	0.401921	KLF12	0.419079	LANCL1	0.416376	MAP3K3	0.395836	MPP5	0.205431	MTX3	0.413226	NAE1	0.434591	PRKACB	0.436241	PRKCD	0.402928	PRPF39	0.403531	PTCD3	0.426132	RGS19	0.405105	RTTN	0.409963	RXRA	0.434361	SACS	0.44356	SLC15A3
FGD4	ACSL4	0.416184	ACVR1B	0.304553	AES	0.443112	CDC25B	0.41152	DSE	0.177576	ERLIN1	0.337551	EXT1	0.291243	FAM49A	0.425336	GAPVD1	0.387093	GDAP2	0.318363	GLA	0.300258	GNS	0.401748	KCNE1	0.304787	KCNE3	0.406545	KLHL8	0.394203	KRI1	0.433035	LAT	0.428407	LCK	0.432911	LRRC57	0.229526	LY9	0.418814	MAGEH1	0.331088	MEGF9	0.427061	MTF1	0.436051	MTMR3	0.447553	NIN
G3BP1	AGPAT5	0.311202	API5	0.426246	ARHGAP27	0.4685	C10orf54	0.475264	C9orf41	0.315984	CAND1	0.49223	CEBPD	0.382669	CKAP5	0.431112	CSNK1D	0.4436	DBT	0.373716	DCTN5	0.14289	FBXW8	0.236399	FMNL1	0.471951	GART	0.45047	GDI1	0.463183	GOPC	0.451336	HEATR1	0.471741	IPO11	0.236835	KIF20B	0.396311	LOC146880	0.4399	MBD6	0.463871	METTL2A	0.229001	MTCH1	0.355105	NAA15	0.466377	NCBP1
GNA13	ABI1	0.508782	ARID4B	0.55601	BACH1	0.545075	BROX	0.47072	CARKD	0.319267	CNTROB	0.234645	COQ9	0.197739	CUL4B	0.475421	DDX12P	0.176848	DUS1L	0.42993	FAM160B1	0.446174	FYB	0.514846	HIAT1	0.467609	IL27RA	0.32444	KPNA4	0.502935	KPNB1	0.531136	LYN	0.574306	MAP3K12	0.283341	MIER1	0.493407	MLL5	0.427868	MTA1	0.397869	NAT9	0.267078	P4HTM	0.374296	PMPCA	0.268264	PPM1A
GRINA	AGTRAP	0.433319	ATG7	0.38074	C17orf80	0.200625	CD14	0.413528	CEBPB	0.363442	CEP290	0.384436	DYRK2	0.396275	ETS1	0.386259	FGR	0.382049	HLTF	0.379241	KLF12	0.394448	LILRA5	0.28391	LILRB4	0.215374	NANS	0.227113	OPLAH	0.246357	OXCT1	0.380587	PGD	0.366631	PLBD1	0.387955	PLIN3	0.38919	PPP3CC	0.379463	PRKACB	0.409099	PRKCD	0.403882	RAB20	0.234256	RASGRP1	0.382969	RBBP7
KDM5C	ABR	0.431382	ACTN4	0.432903	ALKBH4	0.151484	ARV1	0.27595	BRD4	0.461541	C4orf27	0.229523	CMAS	0.238838	COX7C	0.348933	CREBBP	0.50403	DNAJC19	0.350977	EID1	0.360555	EWSR1	0.158544	FBRS	0.458456	FMNL1	0.469121	FOPNL	0.281946	IER3IP1	0.342153	LOC401397	0.25472	MEF2D	0.449533	MLL2	0.460612	MLL4	0.477299	MRPL40	0.267892	NOTCH1	0.463607	PAIP1	0.278166	PCGF6	0.216432	PIGY
KIDINS220	ACAP2	0.466357	ACTR2	0.443104	ARFGEF1	0.379041	BRWD3	0.434643	C21orf33	0.363418	CLIP1	0.428869	COL4A3BP	0.426881	COQ4	0.3954	DCP2	0.440423	ERICH1	0.131047	GALNT4	0.256416	GDAP2	0.333656	GIGYF2	0.197806	GSK3B	0.427749	KIF5B	0.455225	MAP3K2	0.429515	MED13	0.50769	MED13L	0.425063	MTF1	0.429754	NCOA2	0.450309	NIPBL	0.47212	OSBPL11	0.424797	PJA2	0.436696	PPP1R12A	0.474721	PPP4R2
LAMTOR3	ABL1	0.252728	AFTPH	0.491665	AGBL5	0.164114	ANAPC13	0.337618	ARPC3	0.48342	ATP6V1E1	0.483989	BCL9L	0.398328	C18orf32	0.422138	CAPZA2	0.525318	CCDC92	0.249683	CMTM6	0.499713	CYB5R4	0.490182	FAM103A1	0.43499	FAM49B	0.515602	GPBP1	0.406218	GTF2B	0.441941	HIAT1	0.45251	KIN	0.246218	KRCC1	0.347362	2017-03-07	0.489642	MED28	0.209669	MNDA	0.480803	MYL12B	0.462917	NF2	0.266322	PDCD10
LILRA2	ANKMY2	0.297708	ATP6V0D1	0.557444	ATP6V1B2	0.561984	C2orf43	0.273747	C5AR1	0.593275	CDK5R1	0.245794	FAM120A	0.479868	FANCM	0.236145	FHDC1	0.321902	GBA	0.382582	GRB2	0.534978	GUSBP1	0.254613	IFNGR2	0.546879	IL17RA	0.53731	IL6R	0.591842	JDP2	0.48526	KIF13A	0.537656	LILRA1	0.420387	LRTOMT	0.204657	MOB3A	0.558194	MYO1F	0.576922	NCF1	0.417524	NEU1	0.44808	NFAM1	0.616861	PPP1R16B
[truncated: 8,709 more rows]
[truncated: 937 more columns]
